# Supplementary material for: TDP-43 regulates cancer-associated microRNAs
Source: Protein Cell. 2017 Sep 26;9(10):848–66. doi: 10.1007/s13238-017-0480-9 (PMC6160384; doi:10.1007/s13238-017-0480-9)
Supplement: Supplementary file 1 — Supplementary material 1 (XLS 20 kb) [file 13238_2017_480_MOESM1_ESM.xls]

## Sheet: Sheet1
SupplementalTable1. Reads Distribution
	Libraries
Reads Annotation	SH-SY-5Y_ctrl	SH-SY-5Y_siTDP	SNB19_ctrl	SNB19_siTDP	HT22_ctrl	HT22_siTDP
Total reads	17599165	15000634	16033597	18496083	13795542	19298881
After trimming adapter	16861273	14669296	15233580	17748623	13403759	18957647
After filtering (reads count>=3)	15702802	13520764	14218162	16311701	12614572	17072580
Mapping to genome (with 0 mismatch)	6996180	7707365	10126302	10492604	8530190	11697078
miRBase mature miRNAs (17-26 length, overlap>16 nt)	3954868	5438889	4266304	5391697	1545721	6526567
tRNA	285137	262090	275363	548824	153609	835324
rRNA	367697	398330	342033	1511374	389584	840540
snoRNA	10063	14384	3704783	306304	2116725	403751
snRNA	3615	3222	20677	95829	11837	35646
piRNA	10069	9099	27394	92116	4542	43848
Genomic repeats	33367	33667	45177	60650	6422	15202
Intron	419718	331702	390565	439914	3481319	1015046
Exon	12035	34756	22525	95157	72589	125342
Others	1595497	951161	673751	1416576	478514	877288
