# Supplementary material for: TDP-43 regulates cancer-associated microRNAs
Source: Protein Cell. 2017 Sep 26;9(10):848–66. doi: 10.1007/s13238-017-0480-9 (PMC6160384; doi:10.1007/s13238-017-0480-9)
Supplement: Supplementary file 2 — Supplementary material 2 (XLS 82 kb) [file 13238_2017_480_MOESM2_ESM.xls]

## Sheet: SH-SY5Y
Supplemental Table2.Differentially Expressed miRNAs
miRNA	Differentially Expressed In	SH-SY5Y_nc	SH-SY5Y_siTDP	SH-SY5Y_nc_normalized	SH-SY5Y_siTDP_normalized	FoldChange	LogFoldChange	Pvalue
miR-10b-5p	SH-SY5Y&SNB19&HT22	1022541	1517857	258552	279075	1.07937	0.110195	0
miR-199a-5p	SH-SY5Y&SNB19&HT22	7597	4649	1920.92	854.77	0.444979	-1.16819	0
miR-125a-5p	SH-SY5Y&SNB19&HT22	3314	8651	837.955	1590.58	1.89817	0.924611	1.3414e-234
miR-16-5p	SH-SY5Y&SNB19&HT22	35522	38695	8981.84	7114.5	0.792099	-0.336248	6.9801e-220
miR-22-3p	SH-SY5Y&SNB19&HT22	161777	200187	40905.8	36806.6	0.899789	-0.152341	2.3464e-218
miR-221-3p	SH-SY5Y&SNB19&HT22	5554	4233	1404.35	778.284	0.554197	-0.851529	1.5239e-186
miR-146b-5p	SH-SY5Y&SNB19&HT22	51264	81547	12962.3	14993.3	1.15669	0.210003	7.5416e-149
miR-30d-5p	SH-SY5Y&SNB19&HT22	22434	38129	5672.5	7010.44	1.23586	0.305519	2.3138e-142
miR-30a-5p	SH-SY5Y&SNB19&HT22	27299	44911	6902.63	8257.38	1.19627	0.258538	1.7684e-122
let-7f-5p	SH-SY5Y&SNB19&HT22	59063	89762	14934.3	16503.7	1.10509	0.144168	3.80301e-80
miR-10a-5p	SH-SY5Y&SNB19&HT22	256661	339127	64897.5	62352.3	0.960781	-0.0577209	5.35971e-53
miR-130a-3p	SH-SY5Y&SNB19&HT22	1873	1560	473.594	286.823	0.605632	-0.723487	5.28064e-49
let-7i-5p	SH-SY5Y&SNB19&HT22	30944	38303	7824.28	7042.43	0.900074	-0.151885	2.71292e-43
miR-93-5p	SH-SY5Y&SNB19&HT22	3044	2937	769.684	540	0.701586	-0.511308	6.45732e-43
miR-30e-5p	SH-SY5Y&SNB19&HT22	33052	49731	8357.3	9143.6	1.09409	0.129725	2.74066e-37
miR-29a-3p	SH-SY5Y&SNB19&HT22	3050	3232	771.201	594.239	0.770537	-0.376064	3.52029e-25
miR-32-5p	SH-SY5Y&SNB19&HT22	634	472	160.309	86.7824	0.541346	-0.885378	1.3654e-24
miR-27a-3p	SH-SY5Y&SNB19&HT22	8911	10627	2253.17	1953.89	0.867174	-0.205607	2.11734e-23
miR-222-3p	SH-SY5Y&SNB19&HT22	1955	3490	494.327	641.675	1.29808	0.376376	5.14528e-21
let-7a-5p	SH-SY5Y&SNB19&HT22	24149	30689	6106.15	5642.51	0.924071	-0.113924	2.4719e-20
miR-125b-1-3p	SH-SY5Y&SNB19&HT22	3007	3287	760.329	604.351	0.794855	-0.331236	5.68846e-20
miR-15b-3p	SH-SY5Y&SNB19&HT22	472	369	119.347	67.8447	0.568468	-0.814848	1.54299e-16
let-7i-3p	SH-SY5Y&SNB19&HT22	202	111	51.0763	20.4086	0.39957	-1.32348	7.2452e-16
miR-92a-3p	SH-SY5Y&SNB19&HT22	8095	12361	2046.84	2272.71	1.11035	0.15101	1.03527e-13
let-7d-3p	SH-SY5Y&SNB19&HT22	2046	2251	517.337	413.871	0.800003	-0.321923	1.58392e-13
miR-27b-3p	SH-SY5Y&SNB19&HT22	25333	32859	6405.52	6041.49	0.943169	-0.0844118	1.38027e-12
let-7e-5p	SH-SY5Y&SNB19&HT22	2677	3092	676.887	568.498	0.839872	-0.251759	2.13716e-11
miR-181b-5p	SH-SY5Y&SNB19&HT22	325	688	82.1772	126.496	1.53931	0.622286	3.00837e-11
miR-148b-3p	SH-SY5Y&SNB19&HT22	2733	3179	691.047	584.494	0.84581	-0.241595	7.53857e-11
miR-301a-3p	SH-SY5Y&SNB19&HT22	4089	4912	1033.92	903.126	0.8735	-0.19512	9.14249e-11
miR-191-5p	SH-SY5Y&SNB19&HT22	66117	93804	16717.9	17246.9	1.03164	0.0449457	4.12505e-10
miR-30c-5p	SH-SY5Y&SNB19&HT22	7646	11333	1933.31	2083.7	1.07779	0.10807	1.9726e-07
miR-21-3p	SH-SY5Y&SNB19&HT22	0	16	0	2.94178	#DIV/0!	#DIV/0!	9.23432e-05
miR-181a-5p	SH-SY5Y&SNB19&HT22	2430	3648	614.433	670.725	1.09162	0.126467	0.000398281
miR-210	SH-SY5Y&SNB19	4763	3754	1204.34	690.214	0.573107	-0.803124	4.0993e-145
miR-486-5p	SH-SY5Y&SNB19	36155	57301	9141.9	10535.4	1.15243	0.204683	2.642e-100
let-7c	SH-SY5Y&SNB19	10147	10749	2565.7	1976.32	0.770286	-0.376533	3.31798e-79
miR-103a-3p	SH-SY5Y&SNB19	4546	5213	1149.47	958.468	0.833835	-0.262166	2.09394e-19
miR-98	SH-SY5Y&SNB19	4105	4748	1037.96	872.972	0.841045	-0.249745	2.6983e-16
let-7b-5p	SH-SY5Y&SNB19	1996	2151	504.694	395.485	0.783613	-0.351787	2.5083e-15
miR-378a-3p	SH-SY5Y&SNB19	21048	30938	5322.05	5688.29	1.06882	0.0960143	4.24225e-14
miR-4454	SH-SY5Y&SNB19	33	0	8.34415	0	0	#NUM!	1.68248e-13
miR-100-5p	SH-SY5Y&SNB19	4866	7582	1230.38	1394.03	1.13301	0.18016	4.39323e-12
miR-192-5p	SH-SY5Y&SNB19	6284	9572	1588.93	1759.92	1.10761	0.147455	1.3577e-10
miR-9-3p	SH-SY5Y&SNB19	433	395	109.485	72.6251	0.663332	-0.592197	1.81061e-09
miR-423-3p	SH-SY5Y&SNB19	623	1126	157.527	207.028	1.31423	0.39422	1.60256e-08
miR-92b-3p	SH-SY5Y&SNB19	75	206	18.964	37.8754	1.99723	0.997999	4.4675e-08
miR-30d-3p	SH-SY5Y&SNB19	138	295	34.8937	54.239	1.55441	0.636364	6.47539e-06
miR-101-3p	SH-SY5Y&SNB19	1005	1148	254.117	211.073	0.830611	-0.267755	9.01961e-06
miR-9-5p	SH-SY5Y&SNB19	4939	7348	1248.84	1351.01	1.08181	0.11345	9.25616e-06
miR-190a	SH-SY5Y&SNB19	80	62	20.2282	11.3994	0.563538	-0.827414	0.000323104
miR-423-5p	SH-SY5Y&SNB19	468	775	118.335	142.492	1.20414	0.268005	0.000716565
miR-143-3p	SH-SY5Y&HT22	125985	140812	31855.7	25889.8	0.812723	-0.299164	0
miR-19b-3p	SH-SY5Y&HT22	1423	812	359.81	149.295	0.414928	-1.26907	1.04409e-93
miR-15b-5p	SH-SY5Y&HT22	3513	3110	888.272	571.808	0.64373	-0.635471	6.00902e-72
miR-219-5p	SH-SY5Y&HT22	245	19	61.949	3.49336	0.0563909	-4.14839	5.77074e-69
miR-29b-3p	SH-SY5Y&HT22	1369	924	346.156	169.888	0.490784	-1.02684	1.32981e-64
miR-199a-3p	SH-SY5Y&HT22	10875	12020	2749.78	2210.01	0.803706	-0.315261	3.19573e-61
miR-199b-3p	SH-SY5Y&HT22	10875	12020	2749.78	2210.01	0.803706	-0.315261	3.19573e-61
miR-26a-5p	SH-SY5Y&HT22	38762	58760	9801.09	10803.7	1.10229	0.140509	1.04874e-50
miR-25-3p	SH-SY5Y&HT22	13034	15092	3295.69	2774.83	0.841959	-0.248178	5.45405e-47
miR-195-5p	SH-SY5Y&HT22	1964	1728	496.603	317.712	0.63977	-0.644374	3.8855e-42
miR-24-3p	SH-SY5Y&HT22	5221	5819	1320.15	1069.89	0.810432	-0.303237	1.9818e-28
miR-19a-3p	SH-SY5Y&HT22	208	93	52.5934	17.0991	0.325118	-1.62096	1.78499e-21
miR-146a-5p	SH-SY5Y&HT22	590	1278	149.183	234.974	1.57507	0.655419	4.64994e-21
let-7d-5p	SH-SY5Y&HT22	4190	4875	1059.45	896.323	0.846023	-0.24123	1.20972e-15
miR-17-5p	SH-SY5Y&HT22	524	442	132.495	81.2666	0.613356	-0.705203	1.65131e-14
miR-186-5p	SH-SY5Y&HT22	5441	8486	1375.77	1560.25	1.13409	0.18153	1.74617e-13
miR-31-3p	SH-SY5Y&HT22	933	938	235.912	172.462	0.731043	-0.451972	6.73079e-12
miR-218-5p	SH-SY5Y&HT22	1439	1573	363.855	289.213	0.794858	-0.33123	1.70309e-10
miR-29c-3p	SH-SY5Y&HT22	330	273	83.4415	50.1941	0.601548	-0.733248	2.31096e-10
miR-125b-5p	SH-SY5Y&HT22	15174	19546	3836.79	3593.75	0.936655	-0.0944105	7.68007e-10
miR-34c-5p	SH-SY5Y&HT22	9643	14287	2438.26	2626.82	1.07733	0.107467	7.41489e-09
miR-18a-5p	SH-SY5Y&HT22	126	88	31.8595	16.1798	0.507848	-0.977531	4.10006e-07
miR-708-5p	SH-SY5Y&HT22	397	400	100.383	73.5444	0.732641	-0.448821	5.77358e-06
miR-140-3p	SH-SY5Y&HT22	7413	10881	1874.4	2000.59	1.06732	0.0939993	7.34665e-06
miR-20a-5p	SH-SY5Y&HT22	642	718	162.332	132.012	0.813226	-0.298272	7.243e-05
miR-425-5p	SH-SY5Y&HT22	494	553	124.909	101.675	0.813992	-0.296914	0.000450465
miR-26b-5p	SH-SY5Y&HT22	10139	13355	2563.68	2455.46	0.957791	-0.0622178	0.000533974
miR-574-3p	SH-SY5Y&HT22	137	127	34.6409	23.3504	0.67407	-0.56903	0.000673921
miR-324-5p	SH-SY5Y&HT22	151	143	38.1808	26.2921	0.688622	-0.538216	0.000688673
miR-148a-5p	SH-SY5Y	6013	10147	1520.4	1865.64	1.22707	0.295214	4.25771e-37
miR-152	SH-SY5Y	488	320	123.392	58.8355	0.476817	-1.06849	7.57847e-26
miR-374b-5p	SH-SY5Y	303	193	76.6144	35.4852	0.463166	-1.1104	9.84516e-18
miR-484	SH-SY5Y	735	1447	185.847	266.047	1.43154	0.517566	4.11586e-16
miR-15a-5p	SH-SY5Y	1284	1309	324.663	240.674	0.741304	-0.431863	1.41532e-14
miR-196b-5p	SH-SY5Y	2382	2670	602.296	490.909	0.815063	-0.295016	2.2882e-13
miR-139-5p	SH-SY5Y	761	718	192.421	132.012	0.686059	-0.543595	2.29796e-13
miR-497-5p	SH-SY5Y	1053	1092	266.254	200.776	0.754078	-0.407215	3.47589e-11
miR-31-5p	SH-SY5Y	8029	10149	2030.16	1866.01	0.919144	-0.121637	8.68715e-09
miR-142-3p	SH-SY5Y	874	930	220.993	170.991	0.773737	-0.370085	2.75944e-08
miR-107	SH-SY5Y	670	720	169.411	132.38	0.781411	-0.355847	2.25686e-06
miR-1260b	SH-SY5Y	199	175	50.3177	32.1757	0.63945	-0.645096	7.74063e-06
miR-720	SH-SY5Y	179	154	45.2607	28.3146	0.62559	-0.676712	9.45525e-06
miR-193a-3p	SH-SY5Y	759	853	191.915	156.834	0.817201	-0.291237	2.69401e-05
miR-196a-5p	SH-SY5Y	1823	2265	460.951	416.445	0.903448	-0.146486	0.000633724
miR-339-5p	SH-SY5Y	327	353	82.6829	64.903	0.784962	-0.349305	0.000812707
miR-424-5p	SH-SY5Y	87	73	21.9982	13.4219	0.610134	-0.712801	0.00088939

## Sheet: SNB19
miRNA	Differentially Expressed In	SNB19_nc	SNB19_siTDP	SNB19_nc_normalized	SNB19_siTDP_normalized	FoldChange	LogFoldChange	Pvalue
miR-22-3p	SH-SY5Y&SNB19&HT22	171984	173200	40312.2	32123.5	0.796868	-0.327588	0
let-7a-5p	SH-SY5Y&SNB19&HT22	360132	509560	84413.1	94508.3	1.11959	0.162974	0
miR-92a-3p	SH-SY5Y&SNB19&HT22	30159	52033	7069.12	9650.58	1.36517	0.449086	0
miR-27b-3p	SH-SY5Y&SNB19&HT22	103658	109184	24296.9	20250.4	0.833456	-0.262823	0
miR-21-3p	SH-SY5Y&SNB19&HT22	141845	123604	33247.7	22924.9	0.689517	-0.536343	0
miR-221-3p	SH-SY5Y&SNB19&HT22	12557	21197	2943.3	3931.42	1.33572	0.417616	4.0134e-149
miR-16-5p	SH-SY5Y&SNB19&HT22	38172	40456	8947.32	7503.39	0.838618	-0.253914	3.0987e-134
miR-191-5p	SH-SY5Y&SNB19&HT22	181777	214763	42607.6	39832.2	0.934861	-0.0971769	3.0129e-99
let-7e-5p	SH-SY5Y&SNB19&HT22	22368	33604	5242.95	6232.55	1.18875	0.249444	1.64671e-90
miR-30d-5p	SH-SY5Y&SNB19&HT22	35843	39977	8401.42	7414.55	0.882535	-0.180274	2.96168e-66
miR-148b-3p	SH-SY5Y&SNB19&HT22	1595	3316	373.86	615.02	1.64505	0.718135	3.42679e-63
let-7f-5p	SH-SY5Y&SNB19&HT22	87114	118428	20419.1	21964.9	1.0757	0.105281	1.38722e-60
miR-222-3p	SH-SY5Y&SNB19&HT22	13881	20573	3253.64	3815.68	1.17274	0.229888	2.06389e-48
miR-30a-5p	SH-SY5Y&SNB19&HT22	66019	77240	15474.5	14325.7	0.925763	-0.111286	3.52227e-48
miR-301a-3p	SH-SY5Y&SNB19&HT22	3951	3717	926.094	689.393	0.744409	-0.425832	1.87417e-38
miR-125a-5p	SH-SY5Y&SNB19&HT22	15166	21750	3554.83	4033.98	1.13479	0.182422	1.93942e-33
miR-181a-5p	SH-SY5Y&SNB19&HT22	25712	29368	6026.76	5446.89	0.903784	-0.145949	1.36856e-32
miR-30e-5p	SH-SY5Y&SNB19&HT22	20303	22957	4758.92	4257.84	0.894708	-0.160511	4.49621e-31
miR-10b-5p	SH-SY5Y&SNB19&HT22	362010	447998	84853.3	83090.4	0.979224	-0.0302899	2.96692e-21
let-7i-5p	SH-SY5Y&SNB19&HT22	12789	17907	2997.68	3321.22	1.10793	0.147868	3.48883e-19
miR-93-5p	SH-SY5Y&SNB19&HT22	7917	11364	1855.7	2107.69	1.13579	0.183692	1.31447e-18
miR-146b-5p	SH-SY5Y&SNB19&HT22	3115	4766	730.14	883.952	1.21066	0.275794	3.58308e-17
miR-130a-3p	SH-SY5Y&SNB19&HT22	711	581	166.655	107.758	0.646596	-0.629064	2.56148e-15
miR-15b-3p	SH-SY5Y&SNB19&HT22	784	656	183.766	121.669	0.662086	-0.59491	2.76794e-15
miR-125b-1-3p	SH-SY5Y&SNB19&HT22	1705	1690	399.643	313.445	0.784312	-0.350501	7.64219e-13
miR-181b-5p	SH-SY5Y&SNB19&HT22	2972	4434	696.622	822.376	1.18052	0.239422	1.01461e-12
miR-10a-5p	SH-SY5Y&SNB19&HT22	65643	80057	15386.4	14848.2	0.965022	-0.0513663	6.98964e-12
let-7d-3p	SH-SY5Y&SNB19&HT22	786	752	184.234	139.474	0.757045	-0.401549	2.44709e-08
miR-30c-5p	SH-SY5Y&SNB19&HT22	11317	15260	2652.65	2830.28	1.06696	0.0935107	8.39575e-08
miR-27a-3p	SH-SY5Y&SNB19&HT22	16358	19580	3834.23	3631.51	0.947128	-0.0783683	1.49233e-07
let-7i-3p	SH-SY5Y&SNB19&HT22	112	68	26.2522	12.612	0.480416	-1.05764	5.9736e-07
miR-199a-5p	SH-SY5Y&SNB19&HT22	16	0	3.75032	0	0	#NUM!	9.28533e-07
miR-29a-3p	SH-SY5Y&SNB19&HT22	3381	4738	792.489	878.759	1.10886	0.149076	2.112e-06
miR-32-5p	SH-SY5Y&SNB19&HT22	98	68	22.9707	12.612	0.549047	-0.865	6.1917e-05
let-7c	SH-SY5Y&SNB19	31757	45862	7443.68	8506.04	1.14272	0.192472	1.92297e-75
miR-486-5p	SH-SY5Y&SNB19	17279	18786	4050.11	3484.25	0.860284	-0.217114	2.04782e-46
miR-190a	SH-SY5Y&SNB19	461	1197	108.056	222.008	2.05456	1.03883	3.3752e-43
let-7b-5p	SH-SY5Y&SNB19	27038	37875	6337.57	7024.69	1.10842	0.148505	9.97347e-39
miR-98	SH-SY5Y&SNB19	27251	38140	6387.5	7073.84	1.10745	0.147243	2.2435e-38
miR-9-5p	SH-SY5Y&SNB19	56603	67517	13267.5	12522.4	0.943844	-0.0833804	1.98313e-24
miR-100-5p	SH-SY5Y&SNB19	28430	38222	6663.85	7089.05	1.06381	0.0892365	1.30262e-15
miR-423-3p	SH-SY5Y&SNB19	3038	3248	712.092	602.408	0.845969	-0.241323	1.81212e-11
miR-9-3p	SH-SY5Y&SNB19	699	615	163.842	114.064	0.696184	-0.522459	2.708e-11
miR-423-5p	SH-SY5Y&SNB19	1388	2155	325.34	399.689	1.22853	0.296928	8.93734e-10
miR-30d-3p	SH-SY5Y&SNB19	359	302	84.1478	56.012	0.665639	-0.587188	8.6322e-08
miR-378a-3p	SH-SY5Y&SNB19	1563	1653	366.359	306.583	0.836836	-0.256984	2.28983e-07
miR-92b-3p	SH-SY5Y&SNB19	62962	77501	14758	14374.1	0.973991	-0.0380191	4.55666e-07
miR-192-5p	SH-SY5Y&SNB19	5104	5897	1196.35	1093.72	0.914212	-0.1294	1.38664e-06
miR-4454	SH-SY5Y&SNB19	15	0	3.51592	0	0	#NUM!	2.102e-06
miR-210	SH-SY5Y&SNB19	890	919	208.611	170.447	0.817056	-0.291493	8.83145e-06
miR-101-3p	SH-SY5Y&SNB19	1506	1659	352.999	307.695	0.871661	-0.198161	5.7761e-05
miR-103a-3p	SH-SY5Y&SNB19	9445	11409	2213.86	2116.03	0.955811	-0.065203	0.000582419
miR-21-5p	SNB19&HT22	476825	637614	111765	118259	1.0581	0.0814708	5.3271e-192
miR-183-5p	SNB19&HT22	5247	9941	1229.87	1843.76	1.49915	0.584146	3.4938e-129
let-7g-5p	SNB19&HT22	21996	31282	5155.75	5801.88	1.12532	0.170339	1.35513e-41
miR-125b-2-3p	SNB19&HT22	6539	6617	1532.71	1227.26	0.800712	-0.320645	1.98978e-37
miR-181c-5p	SNB19&HT22	1989	1694	466.212	314.187	0.673915	-0.569362	2.8179e-33
miR-30a-3p	SNB19&HT22	1809	2725	424.02	505.407	1.19194	0.253311	2.99206e-09
miR-181c-3p	SNB19&HT22	728	675	170.64	125.192	0.733667	-0.446804	3.36512e-09
miR-221-5p	SNB19&HT22	2244	3309	525.982	613.721	1.16681	0.22257	7.39778e-09
miR-106b-3p	SNB19&HT22	751	1220	176.031	226.274	1.28542	0.362244	2.43681e-08
miR-340-5p	SNB19&HT22	2210	2387	518.013	442.718	0.854646	-0.2266	5.35389e-08
miR-130b-3p	SNB19&HT22	718	689	168.296	127.789	0.759313	-0.397233	1.22375e-07
miR-99a-5p	SNB19&HT22	5048	6951	1183.23	1289.2	1.08957	0.123756	1.6844e-06
miR-106b-5p	SNB19&HT22	1296	1372	303.776	254.465	0.837675	-0.255538	2.46375e-06
miR-708-3p	SNB19&HT22	156	119	36.5656	22.071	0.603599	-0.728337	1.49868e-05
miR-671-3p	SNB19&HT22	408	400	95.6331	74.1881	0.775758	-0.366322	0.00015417
miR-182-5p	SNB19	59723	92767	13998.8	17205.5	1.22907	0.297572	0
miR-127-3p	SNB19	4323	3497	1013.29	648.59	0.640084	-0.643668	1.30709e-86
miR-1307-5p	SNB19	2144	1592	502.543	295.269	0.58755	-0.767217	2.89666e-59
miR-204-5p	SNB19	2458	1988	576.143	368.715	0.639972	-0.64392	3.33978e-50
miR-411-5p	SNB19	771	446	180.718	82.7198	0.457727	-1.12744	1.8634e-41
miR-769-5p	SNB19	10442	11035	2447.55	2046.67	0.836209	-0.258064	2.04718e-39
miR-23a-3p	SNB19	5549	8573	1300.66	1590.04	1.22249	0.28982	4.35498e-32
miR-148a-3p	SNB19	4000	4041	937.58	749.486	0.799383	-0.32304	5.74622e-24
miR-186-3p	SNB19	64	0	15.0013	0	0	#NUM!	8.62374e-24
miR-410	SNB19	585	393	137.121	72.8899	0.531573	-0.91166	5.08483e-23
miR-381	SNB19	561	381	131.496	70.6642	0.537389	-0.895962	1.45007e-21
miR-30b-5p	SNB19	7642	8443	1791.25	1565.93	0.874211	-0.193947	9.27124e-18
miR-100-3p	SNB19	1602	1515	375.501	280.988	0.748301	-0.418309	3.01157e-16
miR-3676-3p	SNB19	74	244	17.3452	45.2548	2.60906	1.38353	4.85281e-15
miR-589-3p	SNB19	68	218	15.9389	40.4325	2.53673	1.34297	4.24282e-13
miR-181a-2-3p	SNB19	3528	3802	826.945	705.158	0.852727	-0.229845	5.01271e-12
miR-654-3p	SNB19	418	325	97.9771	60.2779	0.615224	-0.700816	2.00577e-11
miR-7-5p	SNB19	214	450	50.1605	83.4617	1.66389	0.734562	1.71089e-10
miR-151a-5p	SNB19	9267	10730	2172.14	1990.1	0.916193	-0.126277	3.51271e-10
let-7a-3p	SNB19	386	705	90.4764	130.757	1.4452	0.53127	1.83824e-09
miR-362-5p	SNB19	177	377	41.4879	69.9223	1.68537	0.753063	2.18266e-09
miR-181a-3p	SNB19	2567	2776	601.692	514.866	0.855697	-0.224828	6.57463e-09
miR-409-3p	SNB19	299	232	70.0841	43.0291	0.613964	-0.703773	1.03488e-08
miR-151a-3p	SNB19	11233	13263	2632.96	2459.89	0.93427	-0.0980888	5.86311e-08
miR-335-3p	SNB19	1140	1162	267.21	215.517	0.806543	-0.310176	1.28377e-07
miR-486-3p	SNB19	168	118	39.3783	21.8855	0.555775	-0.847427	3.92746e-07
miR-532-5p	SNB19	640	1032	150.013	191.405	1.27593	0.351547	5.35371e-07
miR-301b	SNB19	598	573	140.168	106.275	0.758193	-0.399363	1.09763e-06
miR-582-3p	SNB19	335	295	78.5223	54.7138	0.696793	-0.521199	2.92468e-06
let-7b-3p	SNB19	224	183	52.5045	33.9411	0.646442	-0.629408	5.54891e-06
miR-377-3p	SNB19	12	0	2.81274	0	0	#NUM!	2.43859e-05
miR-500a-3p	SNB19	1417	1547	332.138	286.923	0.863867	-0.211119	3.50846e-05
miR-374a-5p	SNB19	578	579	135.48	107.387	0.792642	-0.335259	3.90335e-05
miR-589-5p	SNB19	1710	1895	400.815	351.466	0.876879	-0.189551	4.15501e-05
miR-5690	SNB19	11	0	2.57834	0	0	#NUM!	5.52045e-05
miR-493-5p	SNB19	58	32	13.5949	5.93505	0.436564	-1.19573	5.7653e-05
miR-376c	SNB19	34	14	7.96943	2.59659	0.325818	-1.61786	0.000104331
miR-136-3p	SNB19	190	163	44.535	30.2317	0.678829	-0.55888	0.000137699
miR-320a	SNB19	1274	1833	298.619	339.967	1.13846	0.187089	0.000182345
miR-941	SNB19	537	551	125.87	102.194	0.811902	-0.300622	0.000296725
miR-183-3p	SNB19	36	87	8.43822	16.1359	1.91224	0.935266	0.000382032
miR-431-5p	SNB19	42	23	9.84459	4.26582	0.433316	-1.20651	0.000480325
miR-3194-5p	SNB19	8	0	1.87516	0	0	#NUM!	0.000640444
miR-138-5p	SNB19	317	310	74.3032	57.4958	0.7738	-0.369967	0.000661758
miR-28-3p	SNB19	4921	6599	1153.46	1223.92	1.06109	0.0855432	0.000814102
miR-548o-3p	SNB19	179	161	41.9567	29.8607	0.711704	-0.490652	0.000856184
miR-20b-5p	SNB19	311	492	72.8968	91.2514	1.25179	0.323991	0.000918675
miR-744-3p	SNB19	33	17	7.73503	3.153	0.407625	-1.29468	0.000999689

## Sheet: HT22
miRNA	Differentially Expressed In	HT22_nc	HT22_siTDP	HT22_nc_normalized	HT22_siTDP_normalized	FoldChange	LogFoldChange	Pvalue
miR-22-3p	SH-SY5Y&SNB19&HT22	64151	198662	41502.3	30439	0.733428	-0.447272	0
let-7a-5p	SH-SY5Y&SNB19&HT22	8562	29196	5539.16	4473.41	0.807597	-0.308293	1.75859e-65
miR-92a-3p	SH-SY5Y&SNB19&HT22	5158	15677	3336.95	2402.03	0.719827	-0.474279	1.85979e-88
miR-27b-3p	SH-SY5Y&SNB19&HT22	9177	36952	5937.04	5661.78	0.953638	-0.0684865	2.50107e-05
miR-21-3p	SH-SY5Y&SNB19&HT22	1089	2944	704.526	451.079	0.64026	-0.643271	3.48956e-34
miR-221-3p	SH-SY5Y&SNB19&HT22	2903	5141	1878.09	787.704	0.419418	-1.25354	7.3259e-277
miR-16-5p	SH-SY5Y&SNB19&HT22	17952	60687	11614	9298.46	0.800625	-0.320801	2.6112e-145
miR-191-5p	SH-SY5Y&SNB19&HT22	13578	37941	8784.25	5813.32	0.661789	-0.595558	0
let-7e-5p	SH-SY5Y&SNB19&HT22	2642	7342	1709.23	1124.94	0.658155	-0.603502	2.6768e-71
miR-30d-5p	SH-SY5Y&SNB19&HT22	16663	54500	10780.1	8350.49	0.774622	-0.368436	4.0189e-175
miR-148b-3p	SH-SY5Y&SNB19&HT22	1008	2730	652.123	418.29	0.641429	-0.640639	1.42587e-31
let-7f-5p	SH-SY5Y&SNB19&HT22	23932	92387	15482.7	14155.5	0.914278	-0.129295	8.39994e-35
miR-222-3p	SH-SY5Y&SNB19&HT22	1207	2341	780.865	358.688	0.459347	-1.12235	3.57515e-97
miR-30a-5p	SH-SY5Y&SNB19&HT22	19120	78563	12369.6	12037.4	0.973143	-0.0392769	0.00037583
miR-301a-3p	SH-SY5Y&SNB19&HT22	5104	16771	3302.02	2569.65	0.778206	-0.361776	2.15107e-53
miR-125a-5p	SH-SY5Y&SNB19&HT22	3265	15518	2112.28	2377.67	1.12564	0.170743	2.52076e-10
miR-181a-5p	SH-SY5Y&SNB19&HT22	1368	3671	885.024	562.47	0.635542	-0.65394	1.23836e-43
miR-30e-5p	SH-SY5Y&SNB19&HT22	17480	82128	11308.6	12583.6	1.11275	0.154125	9.06198e-39
miR-10b-5p	SH-SY5Y&SNB19&HT22	415131	2241102	268568	343381	1.27856	0.354525	0
let-7i-5p	SH-SY5Y&SNB19&HT22	25543	96481	16525	14782.8	0.894574	-0.160728	1.33922e-55
miR-93-5p	SH-SY5Y&SNB19&HT22	2680	6662	1733.82	1020.75	0.58873	-0.764322	7.9847e-110
miR-146b-5p	SH-SY5Y&SNB19&HT22	128743	557889	83289.9	85479.7	1.02629	0.0374397	1.96976e-17
miR-130a-3p	SH-SY5Y&SNB19&HT22	1055	3284	682.529	503.174	0.73722	-0.439833	2.2589e-17
miR-15b-3p	SH-SY5Y&SNB19&HT22	269	645	174.029	98.8268	0.567876	-0.816351	3.30226e-14
miR-125b-1-3p	SH-SY5Y&SNB19&HT22	1107	3444	716.171	527.689	0.736821	-0.440614	3.44337e-18
miR-181b-5p	SH-SY5Y&SNB19&HT22	236	520	152.68	79.6744	0.52184	-0.93832	1.02477e-15
miR-10a-5p	SH-SY5Y&SNB19&HT22	61822	155793	39995.6	23870.6	0.596831	-0.744606	0
let-7d-3p	SH-SY5Y&SNB19&HT22	1039	2974	672.178	455.676	0.67791	-0.560835	7.22096e-26
miR-30c-5p	SH-SY5Y&SNB19&HT22	5082	17868	3287.79	2737.73	0.832698	-0.264135	4.93068e-30
miR-27a-3p	SH-SY5Y&SNB19&HT22	8208	22693	5310.14	3477.02	0.654788	-0.6109	1.9184e-221
let-7i-3p	SH-SY5Y&SNB19&HT22	196	340	126.802	52.0948	0.410837	-1.28336	1.80223e-21
miR-199a-5p	SH-SY5Y&SNB19&HT22	7509	8574	4857.93	1313.71	0.270426	-1.8867	0
miR-29a-3p	SH-SY5Y&SNB19&HT22	2072	4485	1340.47	687.191	0.512648	-0.96396	1.2722e-127
miR-32-5p	SH-SY5Y&SNB19&HT22	132	364	85.397	55.772	0.653091	-0.614644	2.18641e-05
miR-143-3p	SH-SY5Y&HT22	44791	134863	28977.4	20663.7	0.713097	-0.487831	0
miR-19b-3p	SH-SY5Y&HT22	965	1473	624.304	225.693	0.361511	-1.46789	1.3726e-120
miR-15b-5p	SH-SY5Y&HT22	4518	5097	2922.91	780.962	0.267187	-1.90408	0
miR-219-5p	SH-SY5Y&HT22	29	13	18.7615	1.99186	0.106168	-3.23559	7.44858e-13
miR-29b-3p	SH-SY5Y&HT22	1162	1485	751.753	227.532	0.302668	-1.72419	9.8376e-186
miR-199a-3p	SH-SY5Y&HT22	8841	32293	5719.66	4947.93	0.865074	-0.209104	5.08773e-33
miR-199b-3p	SH-SY5Y&HT22	8841	32293	5719.66	4947.93	0.865074	-0.209104	5.08773e-33
miR-26a-5p	SH-SY5Y&HT22	16692	108158	10798.8	16572	1.5346	0.617867	0
miR-25-3p	SH-SY5Y&HT22	10344	34864	6692.02	5341.86	0.798243	-0.3251	7.9636e-87
miR-195-5p	SH-SY5Y&HT22	205	623	132.624	95.456	0.719748	-0.474436	3.16959e-05
miR-24-3p	SH-SY5Y&HT22	4166	11830	2695.18	1812.59	0.67253	-0.572329	5.4452e-101
miR-19a-3p	SH-SY5Y&HT22	99	228	64.0478	34.9341	0.545439	-0.874511	5.86256e-07
miR-146a-5p	SH-SY5Y&HT22	1244	4026	804.802	616.863	0.766478	-0.383684	5.45605e-16
let-7d-5p	SH-SY5Y&HT22	1832	6050	1185.21	926.98	0.782125	-0.354529	9.36117e-20
miR-17-5p	SH-SY5Y&HT22	485	989	313.769	151.534	0.482949	-1.05006	2.90258e-36
miR-186-5p	SH-SY5Y&HT22	4113	11758	2660.89	1801.56	0.67705	-0.562665	1.02037e-96
miR-31-3p	SH-SY5Y&HT22	980	2357	634.008	361.139	0.569613	-0.811946	4.54906e-46
miR-218-5p	SH-SY5Y&HT22	2414	5604	1561.73	858.644	0.549803	-0.863013	1.5267e-122
miR-29c-3p	SH-SY5Y&HT22	121	231	78.2806	35.3938	0.45214	-1.14516	6.79663e-12
miR-125b-5p	SH-SY5Y&HT22	6629	18984	4288.61	2908.73	0.678244	-0.560124	3.4941e-153
miR-34c-5p	SH-SY5Y&HT22	11171	38026	7227.05	5826.34	0.806185	-0.310817	4.62749e-86
miR-18a-5p	SH-SY5Y&HT22	128	222	82.8093	34.0148	0.410761	-1.28363	1.03747e-14
miR-708-5p	SH-SY5Y&HT22	7	257	4.52863	39.3775	8.69524	3.12023	2.72702e-16
miR-140-3p	SH-SY5Y&HT22	3398	12226	2198.33	1873.27	0.852133	-0.23085	2.08293e-16
miR-20a-5p	SH-SY5Y&HT22	563	1456	364.231	223.088	0.61249	-0.707241	8.8353e-22
miR-425-5p	SH-SY5Y&HT22	106	303	68.5764	46.4256	0.676991	-0.562791	0.000351505
miR-26b-5p	SH-SY5Y&HT22	3931	15320	2543.15	2347.33	0.923001	-0.115596	4.22813e-06
miR-574-3p	SH-SY5Y&HT22	139	317	89.9257	48.5707	0.540121	-0.888646	2.85599e-09
miR-324-5p	SH-SY5Y&HT22	129	743	83.4562	113.842	1.3641	0.447947	0.000427081
miR-21-5p	SNB19&HT22	26433	77968	17100.8	11946.2	0.69858	-0.517502	0
miR-183-5p	SNB19&HT22	1893	7357	1224.67	1127.24	0.920442	-0.119601	0.000684948
let-7g-5p	SNB19&HT22	3187	11388	2061.82	1744.87	0.846275	-0.240801	1.14676e-16
miR-125b-2-3p	SNB19&HT22	230	419	148.798	64.1991	0.431452	-1.21273	8.73221e-23
miR-181c-5p	SNB19&HT22	1231	4000	796.392	612.88	0.76957	-0.377875	1.92142e-15
miR-30a-3p	SNB19&HT22	237	659	153.327	100.972	0.658542	-0.602653	4.26142e-08
miR-181c-3p	SNB19&HT22	322	1105	208.317	169.308	0.812742	-0.299131	0.000604748
miR-221-5p	SNB19&HT22	362	955	234.195	146.325	0.6248	-0.678533	9.21574e-14
miR-106b-3p	SNB19&HT22	98	259	63.4008	39.684	0.625922	-0.675946	5.9259e-05
miR-340-5p	SNB19&HT22	1325	4064	857.205	622.686	0.726414	-0.461136	3.9536e-23
miR-130b-3p	SNB19&HT22	309	840	199.907	128.705	0.643824	-0.635262	7.35308e-11
miR-99a-5p	SNB19&HT22	290	601	187.615	92.0852	0.490821	-1.02673	9.85453e-22
miR-106b-5p	SNB19&HT22	4557	3738	2948.14	572.736	0.19427	-2.36386	0
miR-708-3p	SNB19&HT22	16	461	10.3512	70.6344	6.82382	2.77058	2.36472e-25
miR-671-3p	SNB19&HT22	79	162	51.1088	24.8216	0.485662	-1.04198	2.08799e-07
miR-99b-5p	HT22	14971	49327	9685.45	7557.88	0.780333	-0.357837	3.3379e-149
miR-103-3p	HT22	3425	9468	2215.79	1450.69	0.654702	-0.611089	7.75062e-94
miR-351-5p	HT22	4545	13552	2940.38	2076.44	0.706181	-0.501891	1.10575e-86
miR-378-3p	HT22	5119	28519	3311.72	4369.68	1.31946	0.399945	1.58753e-79
miR-199b-5p	HT22	831	1565	537.613	239.789	0.446025	-1.1648	7.29609e-72
miR-214-3p	HT22	1087	2494	703.232	382.13	0.543392	-0.879935	2.5251e-58
miR-7a-5p	HT22	269	307	174.029	47.0385	0.270292	-1.88741	4.70583e-51
miR-210-3p	HT22	776	1723	502.031	263.998	0.52586	-0.92725	3.95254e-46
miR-181d-5p	HT22	617	1441	399.166	220.79	0.553127	-0.854316	2.08887e-32
miR-149-5p	HT22	335	641	216.727	98.214	0.453168	-1.14188	2.47818e-29
miR-214-5p	HT22	366	737	236.783	112.923	0.476906	-1.06822	1.18978e-28
miR-450b-5p	HT22	656	1685	424.397	258.176	0.608334	-0.717064	1.24325e-25
miR-34b-5p	HT22	554	1380	358.409	211.443	0.589951	-0.761334	3.09777e-24
let-7c-5p	HT22	7862	29482	5086.3	4517.23	0.888117	-0.171178	1.17193e-20
miR-126-5p	HT22	204	1611	131.977	246.837	1.8703	0.903271	4.63951e-20
miR-345-5p	HT22	300	770	194.084	117.979	0.607877	-0.718148	8.53813e-13
miR-322-5p	HT22	1593	5511	1030.59	844.395	0.819334	-0.287477	2.85805e-12
miR-155-5p	HT22	331	903	214.14	138.358	0.646109	-0.63015	2.31753e-11
miR-24-2-5p	HT22	1162	3941	751.753	603.84	0.803242	-0.316093	5.79503e-11
miR-374-5p	HT22	133	280	86.044	42.9016	0.4986	-1.00404	1.17981e-10
miR-296-5p	HT22	160	364	103.512	55.772	0.5388	-0.892178	1.85294e-10
miR-344d-3p	HT22	42	427	27.1718	65.4249	2.40782	1.26773	6.71256e-10
miR-27a-5p	HT22	171	408	110.628	62.5137	0.565081	-0.823472	7.96075e-10
miR-99b-3p	HT22	72	119	46.5802	18.2332	0.391436	-1.35315	9.31655e-10
miR-365-3p	HT22	436	1313	282.069	201.178	0.713222	-0.487578	1.27358e-09
miR-744-5p	HT22	692	2264	447.688	346.89	0.774848	-0.368014	4.33607e-09
miR-34a-5p	HT22	369	1094	238.724	167.623	0.702162	-0.510124	5.31894e-09
miR-151-5p	HT22	1941	9379	1255.72	1437.05	1.1444	0.19459	2.14541e-08
miR-28-5p	HT22	290	838	187.615	128.398	0.684372	-0.547147	3.0448e-08
miR-345-3p	HT22	69	126	44.6394	19.3057	0.432482	-1.20929	4.00522e-08
miR-98-5p	HT22	3631	13877	2349.07	2126.23	0.90514	-0.143788	5.72213e-08
miR-30e-3p	HT22	585	1922	378.464	294.489	0.778115	-0.361945	9.36878e-08
miR-500-3p	HT22	51	82	32.9943	12.564	0.380794	-1.39292	1.02643e-07
miR-101b-3p	HT22	527	1716	340.941	262.925	0.771175	-0.37487	1.5658e-07
miR-322-3p	HT22	354	1086	229.019	166.397	0.726562	-0.460842	1.71149e-07
miR-107-3p	HT22	306	921	197.966	141.116	0.712828	-0.488375	2.76408e-07
miR-342-3p	HT22	396	1262	256.191	193.364	0.754763	-0.405905	8.53069e-07
miR-34c-3p	HT22	152	406	98.336	62.2073	0.632599	-0.660636	1.46262e-06
miR-301b-3p	HT22	138	363	89.2787	55.6188	0.62298	-0.682743	2.18195e-06
miR-101a-3p	HT22	639	3252	413.399	498.271	1.2053	0.269395	5.73295e-06
miR-96-5p	HT22	171	484	110.628	74.1584	0.670341	-0.577034	5.89057e-06
miR-344d-3-5p	HT22	0	48	0	7.35456	#DIV/0!	#DIV/0!	2.99723e-05
miR-151-3p	HT22	4273	16840	2764.41	2580.22	0.933374	-0.0994735	3.10516e-05
miR-193b-3p	HT22	185	1062	119.685	162.72	1.35956	0.443142	3.7199e-05
miR-450a-5p	HT22	273	886	176.617	135.753	0.76863	-0.379639	9.22856e-05
miR-1191	HT22	8	4	5.17558	0.61288	0.118418	-3.07804	0.000116438
miR-361-3p	HT22	46	102	29.7596	15.6284	0.525156	-0.929181	0.00020992
miR-872-3p	HT22	404	1395	261.367	213.742	0.817785	-0.290206	0.000218585
miR-125a-3p	HT22	40	85	25.8779	13.0237	0.503275	-0.990582	0.000247919
miR-743b-3p	HT22	4	0	2.58779	0	0	#NUM!	0.000257438
miR-542-3p	HT22	251	827	162.384	126.713	0.78033	-0.357844	0.000345161
miR-872-5p	HT22	872	3241	564.138	496.586	0.880256	-0.184005	0.000453952
miR-503-5p	HT22	26	49	16.8206	7.50778	0.446343	-1.16377	0.000590259
miR-677-5p	HT22	12	14	7.76337	2.14508	0.276308	-1.85565	0.000616804
miR-22-5p	HT22	58	149	37.5229	22.8298	0.608422	-0.716857	0.00083008
miR-350-3p	HT22	58	149	37.5229	22.8298	0.608422	-0.716857	0.00083008
miR-16-1-3p	HT22	25	48	16.1737	7.35456	0.454724	-1.13694	0.00089337
