# Supplementary material for: TDP-43 regulates cancer-associated microRNAs
Source: Protein Cell. 2017 Sep 26;9(10):848–66. doi: 10.1007/s13238-017-0480-9 (PMC6160384; doi:10.1007/s13238-017-0480-9)
Supplement: Supplementary file 3 — Supplementary material 3 (XLS 139 kb) [file 13238_2017_480_MOESM3_ESM.xls]

## Sheet: SH-SY-5Y
Supplemental Table3. IsomiR Patterns
		SH-SY-5Y Ctrl						SH-SY-5Y siTDP
miRNA Name	miRBase ID	canonical	isomiR 5p	isomiR 3p	isomiR 53p	isomiR 3e	Total	canonical	isomiR 5p	isomiR 3p	isomiR 53p	isomiR 3e	Total	p-value	canonical ∆	isomiR 5p ∆	isomiR 3p ∆	isomiR 53p ∆	isomiR 3e ∆	Pass Filter?
hsa-miR-145-5p	MIMAT0000437	613	11	355	3	20	1002	796	8	329	3	19	1155	4.06724e-137	-0.077401	0.00405164	0.0694429	0.000396609	0.00350986	yes
hsa-miR-199a-5p	MIMAT0000231	7597	104	2989	17	1790	12497	4649	133	1857	20	2585	9244	4.26339e-87	0.104985	-0.00606571	0.0382903	-0.000803239	-0.136406	yes
hsa-miR-142-5p	MIMAT0000433	12865	745	1201	11642	3	26456	17594	530	1715	9765	12	29616	2.02232e-43	-0.107792	0.0102642	-0.0125118	0.110331	-0.000291791	yes
hsa-miR-221-3p	MIMAT0000278	4075	5	6929	19	318	11346	3959	3	5503	5	434	9904	1.85127e-12	-0.0405801	0.000137776	0.0550657	0.00116975	-0.0157932	yes
hsa-miR-100-5p	MIMAT0000098	4866	313	3958	755	374	10266	7582	388	4888	769	545	14172	0.000183842	-0.0610068	0.00311106	0.0406391	0.0192818	-0.00202517	yes
hsa-miR-142-3p	MIMAT0000434	403	205	529	1115	29	2281	448	235	403	1114	25	2225	0.000854749	-0.0246714	-0.0157451	0.0507922	-0.0118535	0.00147777	yes
hsa-miR-31-3p	MIMAT0004504	83	6	1043	243	6	1381	131	3	1093	169	8	1404	0.0014317	-0.0332035	0.00220793	-0.0232402	0.0555891	-0.00135333	yes
hsa-miR-331-3p	MIMAT0000760	166	5	429	3	307	910	336	6	606	4	521	1473	0.00795826	-0.0456883	0.00142119	0.0600233	0.000581157	-0.0163373	yes
hsa-miR-99a-5p	MIMAT0000097	514	183	183	131	18	1029	753	224	225	154	5	1361	0.0183567	-0.0537556	0.0132577	0.0125229	0.014156	0.0138189	yes
hsa-miR-10a-5p	MIMAT0000253	31580	37745	275385	43276	7482	395468	54308	62313	364807	58647	11365	551440	1.62319e-226	-0.0186292	-0.0175566	0.0347988	0.00307738	-0.00169032	no
hsa-miR-10b-5p	MIMAT0000254	76667	34505	1085176	157991	19893	1374232	134234	60648	1612796	242791	32413	2082882	5.80733e-162	-0.0086573	-0.00400878	0.0153501	-0.00159817	-0.00108589	no
hsa-miR-34a-5p	MIMAT0000255	94	0	101	0	0	195	110	0	90	0	3	203	5.80733e-162	-0.0598206	0	0.074599	0	-0.0147783	no
hsa-miR-181a-5p	MIMAT0000256	2430	6	2382	8	0	4826	3648	4	4071	7	19	7749	5.80733e-162	0.0327522	0.00072707	-0.0317816	0.000754345	-0.00245193	no
hsa-miR-143-3p	MIMAT0000435	30618	188	134499	886	29277	195468	40887	258	150780	922	40620	233467	4.06724e-137	-0.0184902	-0.000143287	0.042257	0.000583545	-0.0242071	no
hsa-miR-486-5p	MIMAT0002177	33987	62	8066	25	52421	94561	55564	111	16354	54	79454	151537	3.40332e-85	-0.00725074	-7.68329e-05	-0.0226214	-9.1969e-05	0.0300409	no
hsa-miR-140-3p	MIMAT0004597	57	30	3857	8585	9	12538	87	43	4505	12331	8	16974	8.59406e-14	-0.000579306	-0.00014056	0.0422189	-0.0417455	0.000246509	no
hsa-miR-125b-5p	MIMAT0000423	15174	483	3159	116	1458	20390	19546	434	3674	61	1953	25668	1.33422e-12	-0.0173046	0.00677987	0.0117935	0.00331256	-0.00458132	no
hsa-miR-99b-5p	MIMAT0000689	12638	1816	11270	703	2036	28463	17361	2504	13912	820	2975	37572	2.27339e-08	-0.0180578	-0.00284325	0.0256769	0.00287397	-0.00764984	no
hsa-miR-29c-3p	MIMAT0000681	330	6	311	0	44	691	273	13	216	0	83	585	7.29148e-07	0.0109021	-0.0135392	0.0808416	0	-0.0782045	no
hsa-miR-191-5p	MIMAT0000440	66117	1762	8990	240	277	77386	93804	2460	11988	348	554	109154	8.17014e-07	-0.00499365	0.00023201	0.0063444	-8.682e-05	-0.00149594	no
hsa-let-7f-5p	MIMAT0000067	59063	55	11183	14	1516	71831	89762	113	15699	16	2532	108122	1.24174e-06	-0.00794237	-0.00027943	0.0104878	4.69209e-05	-0.0023129	no
hsa-miR-15a-5p	MIMAT0000068	1284	0	1553	3	202	3042	1309	0	1612	0	233	3154	1.24174e-06	0.00706219	0	-0.000577625	0.000986193	-0.00747076	no
hsa-miR-30a-5p	MIMAT0000087	749	6	36725	355	338	38173	1052	0	56899	611	386	58948	2.69243e-06	0.00177496	0.000157179	-0.00317312	-0.0010653	0.00230628	no
hsa-miR-27a-3p	MIMAT0000084	8911	23	5987	0	1790	16711	10627	53	7732	12	2073	20497	2.09096e-05	0.0147755	-0.00120941	-0.0189589	-0.000585452	0.00597832	no
hsa-miR-26a-5p	MIMAT0000082	38762	248	4296	10	2515	45831	58760	353	5422	37	3602	68174	2.10256e-05	-0.0161527	0.000233258	0.0142039	-0.000324536	0.00204013	no
hsa-miR-103a-3p	MIMAT0000101	4546	63	2108	3	367	7087	5213	114	2365	22	448	8162	7.35227e-05	0.00276469	-0.00507765	0.00768862	-0.00227211	-0.00310355	no
hsa-miR-107	MIMAT0000104	50	0	1291	0	3	1344	44	0	1522	10	0	1576	7.35227e-05	0.0092836	0	-0.00517056	-0.00634518	0.00223214	no
hsa-miR-192-5p	MIMAT0000222	6284	292	647	788	516	8527	9572	368	920	1415	803	13078	0.000118919	0.00503701	0.00610531	0.00552948	-0.0157846	-0.000887163	no
hsa-miR-196a-5p	MIMAT0000226	1823	3	1351	4	428	3609	2265	6	1599	7	523	4400	0.000118919	-0.00964665	-0.000532381	0.0109328	-0.000482569	-0.000271228	no
hsa-miR-24-3p	MIMAT0000080	1735	7	3648	34	5447	10871	1974	4	4650	44	6135	12807	0.00017869	0.00546448	0.000331586	-0.027511	-0.000308034	0.022023	no
hsa-miR-25-3p	MIMAT0000081	13034	24	2838	0	608	16504	15092	34	3602	3	807	19538	0.00017869	0.0173045	-0.000286006	-0.0124004	-0.000153547	-0.00446457	no
hsa-miR-23a-3p	MIMAT0000078	3288	46	2300	31	24	5689	4426	59	2540	61	59	7145	0.000368576	-0.0414967	-0.000171743	0.0487956	-0.00308833	-0.00403886	no
hsa-miR-24-1-5p	MIMAT0000079	6	19	0	4	0	29	6	14	0	0	0	20	0.000368576	-0.0931034	-0.0448276	0	0.137931	0	no
hsa-miR-532-3p	MIMAT0004780	135	0	88	0	9	232	158	0	73	0	30	261	0.000773413	-0.0234674	0	0.0996169	0	-0.0761494	no
hsa-let-7i-5p	MIMAT0000415	30944	23	5209	0	5058	41234	38303	50	6488	0	6828	51669	0.0010732	0.00913375	-0.000409906	0.000759265	0	-0.00948311	no
hsa-miR-15b-5p	MIMAT0000417	3513	0	784	0	7	4304	3110	0	567	0	4	3681	0.0010732	-0.0286616	0	0.0281219	0	0.000539733	no
hsa-miR-101-5p	MIMAT0004513	0	0	7	0	0	7	4	0	23	5	0	32	0.0014317	-0.125	0	0.28125	-0.15625	0	no
hsa-miR-148a-5p	MIMAT0004549	6013	313	122	13	0	6461	10147	753	203	14	3	11120	0.0014317	0.0181609	-0.0192713	0.00062713	0.00075308	-0.000269784	no
hsa-miR-214-3p	MIMAT0000271	743	310	216	267	76	1612	942	503	247	304	86	2082	0.00217487	0.00846855	-0.0492869	0.0153591	0.0196193	0.00583997	no
hsa-miR-222-3p	MIMAT0000279	316	56	3614	104	18	4108	313	56	5403	108	15	5895	0.00291285	0.0238272	0.00413236	-0.0367926	0.00699585	0.00183716	no
hsa-miR-34c-5p	MIMAT0000686	9643	12	735	7	156	10553	14287	9	914	8	284	15502	0.00339492	-0.00785442	0.000556547	0.0106883	0.000147256	-0.00353769	no
hsa-miR-181c-3p	MIMAT0004559	33	47	0	279	33	392	34	65	14	323	53	489	0.00345841	0.014654	-0.0130264	-0.0286299	0.051203	-0.0242008	no
hsa-miR-182-5p	MIMAT0000259	338	0	41191	105	0	41634	1015	0	55254	146	14	56429	0.00521269	-0.00986884	0	0.0101823	-6.53449e-05	-0.000248099	no
hsa-miR-182-3p	MIMAT0000260	0	16	0	0	0	16	0	9	0	4	0	13	0.00521269	0	0.307692	0	-0.307692	0	no
hsa-miR-27b-3p	MIMAT0000419	21329	121	27134	119	3029	51732	24870	109	34851	178	4074	64082	0.00625986	0.0242015	0.000638032	-0.0193391	-0.000477374	-0.00502303	no
hsa-miR-30b-5p	MIMAT0000420	4090	3	190	0	62	4345	5837	4	216	0	75	6132	0.00625986	-0.0105799	3.81331e-05	0.00850337	0	0.00203836	no
hsa-miR-148b-3p	MIMAT0000759	2276	0	361	0	2856	5493	2433	11	406	0	3316	6166	0.00795826	0.0197623	-0.00178398	-0.000124949	0	-0.0178534	no
hsa-miR-324-5p	MIMAT0000761	151	0	117	0	0	268	143	0	129	0	4	276	0.00795826	0.0453169	0	-0.0308241	0	-0.0144928	no
hsa-miR-125a-5p	MIMAT0000443	3314	15	3380	16	170	6895	8651	43	8354	16	343	17407	0.00887031	-0.0163458	-0.000294781	0.0102884	0.00140135	0.00495083	no
hsa-miR-92b-3p	MIMAT0003218	75	0	80	0	9	164	206	0	162	0	51	419	0.00964618	-0.0343297	0	0.10117	0	-0.0668403	no
hsa-miR-574-3p	MIMAT0003239	137	0	107	0	9	253	127	0	161	0	3	291	0.00964618	0.105076	0	-0.13034	0	0.0252638	no
hsa-miR-149-5p	MIMAT0000450	313	0	503	0	30	846	481	0	739	0	79	1299	0.0106025	-0.000308475	0	0.0256635	0	-0.025355	no
hsa-miR-184	MIMAT0000454	45	3	7	0	3	58	80	5	10	0	16	111	0.0106025	0.0551413	0.00667909	0.0305996	0	-0.09242	no
hsa-miR-199a-3p	MIMAT0000232	4664	1337	11884	4544	735	23164	4416	1382	13002	5297	781	24878	0.010633	0.0238407	0.00216778	-0.00959296	-0.0167526	0.000337072	no
hsa-miR-199b-3p	MIMAT0004563	4664	1337	11870	4544	735	23150	4416	1382	12977	5294	781	24850	0.010869	0.0237624	0.0021401	-0.0094703	-0.0167531	0.000320889	no
hsa-miR-186-5p	MIMAT0000456	5441	63	10082	221	69	15876	8486	96	14612	254	71	23519	0.0155096	-0.0180961	-0.000113552	0.0137617	0.0031206	0.00132735	no
hsa-miR-194-5p	MIMAT0000460	117	0	78	0	5	200	132	0	41	0	11	184	0.0176386	-0.132391	0	0.167174	0	-0.0347826	no
hsa-miR-195-5p	MIMAT0000461	1964	0	1752	5	7	3728	1728	3	1502	0	4	3237	0.0176386	-0.00700358	-0.000926784	0.0059472	0.0013412	0.00064197	no
hsa-miR-301a-3p	MIMAT0000688	4089	17	150	0	34	4290	4912	11	146	0	60	5129	0.0189639	-0.0045447	0.00181804	0.00649945	0	-0.00377278	no
hsa-miR-378a-3p	MIMAT0000732	7443	132	24246	1293	1015	34129	11763	221	35603	1988	1337	50912	0.0195984	-0.0129614	-0.000473145	0.0111175	-0.0011621	0.0034791	no
hsa-miR-148a-3p	MIMAT0000243	147305	214	191669	541	4638	344367	201655	380	266063	749	6593	475440	0.0203604	0.0036119	-0.00017783	-0.00303072	-4.38442e-06	-0.000398965	no
hsa-miR-30c-5p	MIMAT0000244	976	0	7986	16	148	9126	1260	0	11678	19	284	13241	0.0237681	0.0117882	0	-0.00687537	0.000318296	-0.00523113	no
hsa-miR-29c-5p	MIMAT0004673	4	0	3	34	5	46	0	0	22	57	5	84	0.029676	0.0869565	0	-0.196687	0.060559	0.0491718	no
hsa-miR-30c-1-3p	MIMAT0004674	81	0	9	0	0	90	103	3	15	0	0	121	0.029676	0.0487603	-0.0247934	-0.0239669	0	0	no
hsa-miR-193a-3p	MIMAT0000459	759	0	176	0	19	954	853	0	182	0	7	1042	0.0313982	-0.0230206	0	0.00982227	0	0.0131983	no
hsa-miR-532-5p	MIMAT0002888	2411	16	2051	9	246	4733	3361	14	2948	20	432	6775	0.0333939	0.0133135	0.0013141	-0.00178878	-0.00105049	-0.0117883	no
hsa-miR-18a-3p	MIMAT0002891	9	0	8	0	0	17	12	0	26	0	5	43	0.0333939	0.250342	0	-0.134063	0	-0.116279	no

## Sheet: SNB19
		SNB19 Ctrl						SNB19 siTDP
miRNA Name	miRBase ID	canonical	isomiR 5p	isomiR 3p	isomiR 53p	isomiR 3e	Total	canonical	isomiR 5p	isomiR 3p	isomiR 53p	isomiR 3e	Total	p-value	canonical ∆	isomiR 5p ∆	isomiR 3p ∆	isomiR 53p ∆	isomiR 3e ∆	Pass Filter?
hsa-let-7a-3p	MIMAT0004481	113	0	259	177	394	943	163	6	510	116	717	1512	3.31661e-16	0.0120261	-0.00396825	-0.0626462	0.110979	-0.0563909	yes
hsa-miR-148b-3p	MIMAT0000759	1489	3	285	0	1781	3558	2500	9	276	0	3593	6378	5.29882e-16	0.0265211	-0.00056793	0.0368274	0	-0.0627806	yes
hsa-miR-99a-5p	MIMAT0000097	5048	1948	1610	801	102	9509	6951	1894	2015	830	171	11861	3.07124e-09	-0.0551728	0.0451756	-0.000571213	0.0142588	-0.00369032	yes
hsa-miR-23a-3p	MIMAT0000078	5549	98	5844	134	33	11658	8573	163	7331	186	89	16342	0.000178109	-0.048617	-0.00156805	0.052688	0.000112537	-0.00261542	yes
hsa-miR-130b-3p	MIMAT0000691	517	23	195	0	1115	1850	599	21	248	0	1031	1899	0.00952529	-0.0359697	0.00137398	-0.0251896	0	0.0597854	yes
hsa-miR-1307-5p	MIMAT0022727	2144	3	1242	0	0	3389	1592	3	1154	0	4	2753	0.0116123	0.0543568	-0.000204503	-0.0526993	0	-0.00145296	yes
hsa-miR-423-5p	MIMAT0004748	1388	0	1271	11	31	2701	2155	7	1585	21	58	3826	0.0182926	-0.0493677	-0.00182959	0.0562957	-0.0014162	-0.0036822	yes
hsa-miR-23b-3p	MIMAT0000418	1363	49	2977	71	41	4501	2323	55	3709	106	86	6279	0.0273331	-0.0671418	0.00212711	0.0707094	-0.0011074	-0.00458736	yes
hsa-miR-15b-3p	MIMAT0004586	597	0	824	0	122	1543	416	0	698	5	117	1236	0.0372669	0.050339	0	-0.0307003	-0.00404531	-0.0155934	yes
hsa-miR-100-5p	MIMAT0000098	28430	2041	21803	2106	2957	57337	38222	1714	23857	2176	4964	70933	8.85641e-86	-0.0430061	0.0114329	0.0439291	0.00605337	-0.0184092	no
hsa-miR-21-5p	MIMAT0000076	212250	1253	897092	3890	3416	1117901	305159	1859	1154092	5136	6148	1472394	3.80346e-57	-0.0173889	-0.000141719	0.0186588	-8.46109e-06	-0.00111979	no
hsa-miR-27a-3p	MIMAT0000084	16358	83	7539	25	2804	26809	19580	244	8497	39	2547	30907	3.66264e-25	-0.0233452	-0.00479868	0.00628999	-0.000329327	0.0221832	no
hsa-miR-28-5p	MIMAT0000085	392	3	309	11	273	988	601	0	445	25	385	1456	3.66264e-25	-0.0160136	0.00303644	0.00712117	-0.00603673	0.0118927	no
hsa-miR-10b-5p	MIMAT0000254	33379	16447	385862	47449	12339	495476	42736	20447	475804	56222	16613	611822	1.22176e-20	-0.00248284	-0.000225508	0.00108661	0.00387174	-0.00225	no
hsa-miR-34a-5p	MIMAT0000255	21	0	22	0	0	43	50	0	39	0	3	92	1.22176e-20	-0.0551062	0	0.0877149	0	-0.0326087	no
hsa-let-7d-3p	MIMAT0004484	786	73	70	4	3	936	752	54	73	3	0	882	3.31661e-16	-0.0128641	0.016767	-0.00798012	0.000872144	0.00320513	no
hsa-let-7b-3p	MIMAT0004482	7	0	283	6	0	296	4	0	210	0	0	214	3.31661e-16	0.00495706	0	-0.0252273	0.0202703	0	no
hsa-miR-345-5p	MIMAT0000772	642	6	766	3	45	1462	705	0	864	4	68	1641	5.29882e-16	0.0095084	0.00410397	-0.00256842	-0.000385555	-0.0106584	no
hsa-miR-339-5p	MIMAT0000764	100	0	498	0	4	602	106	0	520	0	9	635	5.29882e-16	-0.000816177	0	0.00834489	0	-0.00752871	no
hsa-miR-331-3p	MIMAT0000760	95	4	80	4	191	374	127	0	78	3	233	441	5.29882e-16	-0.0339712	0.0106952	0.037033	0.00389247	-0.0176495	no
hsa-miR-324-3p	MIMAT0000762	3	81	0	20	23	127	4	58	3	26	26	117	5.29882e-16	-0.010566	0.142069	-0.025641	-0.0647419	-0.0411199	no
hsa-miR-324-5p	MIMAT0000761	18	0	48	0	0	66	31	0	48	0	3	82	5.29882e-16	-0.105322	0	0.141907	0	-0.0365854	no
hsa-miR-196b-5p	MIMAT0001080	10	0	11	0	3	24	24	0	11	0	5	40	5.29882e-16	-0.183333	0	0.183333	0	0	no
hsa-miR-99b-5p	MIMAT0000689	23317	3654	8084	500	3772	39327	28791	3863	9983	606	5128	48371	5.76062e-14	-0.00231146	0.0130514	-0.000825468	0.000185744	-0.0101002	no
hsa-miR-183-5p	MIMAT0000261	4723	1148	6348	5353	37	17609	6205	1487	11234	9125	50	28101	4.46312e-12	0.0474045	0.0122777	-0.0392748	-0.0207293	0.000321902	no
hsa-miR-187-3p	MIMAT0000262	9	0	5	0	3	17	14	0	4	0	4	22	4.46312e-12	-0.106952	0	0.112299	0	-0.00534759	no
hsa-miR-9-5p	MIMAT0000441	56603	38	19746	11	2103	78501	67517	74	27825	23	2459	97898	9.56827e-09	0.0313813	-0.000271819	-0.0326862	-9.48128e-05	0.00167149	no
hsa-miR-125b-5p	MIMAT0000423	9743	182	1644	11	2690	14270	12670	128	2152	5	3139	18094	2.35804e-07	-0.0174711	0.00567986	-0.00372773	0.000494513	0.0150244	no
hsa-miR-132-3p	MIMAT0000426	244	4	121	0	115	484	245	6	97	0	240	588	3.39967e-07	0.0874656	-0.00193962	0.085034	0	-0.17056	no
hsa-miR-138-5p	MIMAT0000430	317	0	113	0	0	430	310	0	146	0	3	459	3.39967e-07	0.061828	0	-0.0552921	0	-0.00653595	no
hsa-miR-137	MIMAT0000429	10	0	7	5	0	22	29	4	11	4	4	52	3.39967e-07	-0.103147	-0.0769231	0.106643	0.15035	-0.0769231	no
hsa-miR-133a	MIMAT0000427	0	0	9	3	0	12	0	0	4	6	0	10	3.39967e-07	0	0	0.35	-0.35	0	no
hsa-miR-10a-5p	MIMAT0000253	14865	14062	72962	10852	5591	118332	18937	16520	88392	12753	7280	143882	2.88904e-06	-0.00599366	0.00401883	0.00225048	0.00307294	-0.0033486	no
hsa-miR-191-5p	MIMAT0000440	181777	6292	11132	304	161	199666	214763	7565	12540	446	249	235563	4.41378e-06	-0.00129553	-0.000601925	0.00251894	-0.000370794	-0.000250695	no
hsa-miR-135b-3p	MIMAT0004698	10	0	10	24	8	52	13	0	0	16	24	53	5.6491e-05	-0.0529753	0	0.192308	0.159652	-0.298984	no
hsa-miR-24-1-5p	MIMAT0000079	7	25	0	0	0	32	13	23	0	8	0	44	0.000178109	-0.0767045	0.258523	0	-0.181818	0	no
hsa-miR-125b-2-3p	MIMAT0004603	224	342	12	9473	355	10406	233	478	15	9688	389	10803	0.000204635	-4.20403e-05	-0.0113813	-0.000235322	0.0135523	-0.00189358	no
hsa-miR-136-3p	MIMAT0004606	190	16	4	5	0	215	163	12	5	4	0	184	0.000204635	-0.00214863	0.00920121	-0.00856926	0.00151668	0	no
hsa-miR-138-1-3p	MIMAT0004607	0	0	0	16	0	16	0	0	10	16	0	26	0.000204635	0	0	-0.384615	0.384615	0	no
hsa-miR-127-5p	MIMAT0004604	0	0	8	4	0	12	0	0	10	4	0	14	0.000204635	0	0	-0.047619	0.047619	0	no
hsa-miR-598	MIMAT0003266	163	0	78	0	5	246	250	0	97	0	4	351	0.000232721	-0.0496491	0	0.0407199	0	0.00892919	no
hsa-miR-589-3p	MIMAT0003256	68	5	9	0	9	91	218	0	42	0	29	289	0.000232721	-0.00707251	0.0549451	-0.0464276	0	-0.00144492	no
hsa-miR-550a-3p	MIMAT0003257	45	0	27	5	0	77	49	5	52	18	3	127	0.000232721	0.198589	-0.0393701	-0.0587995	-0.0767972	-0.023622	no
hsa-miR-592	MIMAT0003260	22	0	0	3	0	25	22	0	6	0	0	28	0.000232721	0.0942857	0	-0.214286	0.12	0	no
hsa-miR-30a-5p	MIMAT0000087	1158	0	78360	948	639	81105	1578	7	93406	977	825	96793	0.000374254	-0.00202504	-7.23193e-05	0.00114718	0.00159485	-0.000644668	no
hsa-miR-25-3p	MIMAT0000081	23723	53	2894	6	1184	27860	29838	85	3151	6	1533	34613	0.000533783	-0.0105385	-0.000553356	0.0128414	4.20173e-05	-0.00179151	no
hsa-miR-192-5p	MIMAT0000222	5104	195	347	930	300	6876	5897	188	442	1324	337	8188	0.000869901	0.0220917	0.00539908	-0.00351605	-0.026447	0.00247223	no
hsa-miR-196a-5p	MIMAT0000226	935	0	592	0	168	1695	1088	0	720	3	202	2013	0.000869901	0.0111356	0	-0.00841257	-0.00149031	-0.0012327	no
hsa-miR-197-3p	MIMAT0000227	930	3	109	7	9	1058	1142	8	134	3	16	1303	0.000869901	0.00257803	-0.00330414	0.000184974	0.00431388	-0.00377274	no
hsa-miR-199a-3p	MIMAT0000232	0	0	14	7	0	21	8	0	17	0	0	25	0.000869901	-0.32	0	-0.0133333	0.333333	0	no
hsa-miR-15a-5p	MIMAT0000068	1172	0	1036	0	153	2361	1378	8	1234	0	241	2861	0.0017202	0.0147501	-0.00279623	0.0074794	0	-0.0194332	no
hsa-miR-708-3p	MIMAT0004927	96	45	160	88	41	430	87	33	123	47	61	351	0.00175818	-0.0246074	0.0106341	0.0216657	0.070748	-0.0784403	no
hsa-miR-92a-3p	MIMAT0000092	30159	477	5164	149	4410	40359	52033	894	8209	270	6747	68153	0.00321711	-0.0162051	-0.00129862	0.00750206	-0.000269809	0.0102715	no
hsa-miR-550a-5p	MIMAT0004800	56	4	72	61	0	193	44	20	65	57	0	186	0.00393857	0.0535963	-0.0868015	0.0235946	0.00961056	0	no
hsa-miR-584-5p	MIMAT0003249	0	0	213	0	16	229	4	0	236	9	10	259	0.00611043	-0.015444	0	0.0189341	-0.034749	0.031259	no
hsa-miR-585	MIMAT0003250	0	0	7	3	0	10	0	0	8	3	0	11	0.00611043	0	0	-0.0272727	0.0272727	0	no
hsa-miR-125b-1-3p	MIMAT0004592	1705	6	241	4	74	2030	1690	10	200	0	80	1980	0.00690024	-0.0136339	-0.00209484	0.0177091	0.00197044	-0.00395084	no
hsa-miR-27b-5p	MIMAT0004588	679	70	70	7	18	844	802	60	131	13	25	1031	0.00690024	0.0266168	0.0247425	-0.0441227	-0.00431528	-0.00292129	no
hsa-miR-30b-3p	MIMAT0004589	44	0	0	0	8	52	62	0	6	0	4	72	0.00690024	-0.0149573	0	-0.0833333	0	0.0982906	no
hsa-miR-132-5p	MIMAT0004594	27	0	3	3	0	33	37	0	3	8	0	48	0.00690024	0.0473485	0	0.0284091	-0.0757576	0	no
hsa-miR-125a-5p	MIMAT0000443	15166	62	9015	64	990	25297	21750	100	14905	84	1424	38263	0.00738901	0.0310835	-0.000162607	-0.0331744	0.000334612	0.00191897	no
hsa-miR-30d-3p	MIMAT0004551	359	90	89	49	0	587	302	88	75	82	0	547	0.0114983	0.059482	-0.00755554	0.0145069	-0.0664333	0	no
hsa-miR-10b-3p	MIMAT0004556	10	39	0	23	0	72	22	46	0	17	3	88	0.0114983	-0.111111	0.0189394	0	0.126263	-0.0340909	no
hsa-miR-7-1-3p	MIMAT0004553	38	10	6	3	0	57	52	11	21	0	0	84	0.0114983	0.047619	0.0444862	-0.144737	0.0526316	0	no
hsa-miR-10a-3p	MIMAT0004555	6	0	33	4	0	43	4	5	36	0	0	45	0.0114983	0.050646	-0.111111	-0.0325581	0.0930233	0	no
hsa-miR-873-3p	MIMAT0022717	96	248	28	149	0	521	121	289	41	150	10	611	0.0116123	-0.013775	0.00301259	-0.0133603	0.0404893	-0.0163666	no
hsa-miR-101-3p	MIMAT0000099	452	1506	1235	939	699	4831	520	1662	1428	1137	940	5687	0.0116279	0.0021258	0.0194912	0.00454166	-0.00555997	-0.0205987	no
hsa-miR-30e-5p	MIMAT0000692	81	0	21589	699	38	22407	111	0	24694	927	46	25778	0.0142778	-0.000691056	0	0.00554491	-0.00476529	-8.85688e-05	no
hsa-miR-769-5p	MIMAT0003886	10442	527	378	46	765	12158	11035	501	415	47	938	12936	0.0145302	0.0058126	0.00461682	-0.000990374	0.000150246	-0.00958929	no
hsa-miR-769-3p	MIMAT0003887	55	17	9	3	0	84	41	29	7	3	3	83	0.0145302	0.160786	-0.147017	0.0228055	-0.000430293	-0.0361446	no
hsa-miR-766-3p	MIMAT0003888	39	5	4	0	0	48	44	3	5	0	0	52	0.0145302	-0.0336538	0.0464744	-0.0128205	0	0	no
hsa-miR-126-5p	MIMAT0000444	1166	0	12	0	17	1195	1322	6	6	0	23	1357	0.0149101	0.00152441	-0.00442152	0.00562032	0	-0.00272321	no
hsa-miR-126-3p	MIMAT0000445	49	29	0	0	5	83	53	29	3	3	7	95	0.0149101	0.0324667	0.0441344	-0.0315789	-0.0315789	-0.0134432	no
hsa-miR-191-3p	MIMAT0001618	5	21	23	7	0	56	11	16	16	20	0	63	0.0167191	-0.0853175	0.121032	0.156746	-0.19246	0	no
hsa-miR-452-5p	MIMAT0001635	57	0	307	652	7	1023	49	0	340	881	20	1290	0.0182345	0.017734	0	0.0365319	-0.0456046	-0.00866126	no
hsa-miR-424-3p	MIMAT0004749	57	0	95	5	4	161	57	0	105	0	7	169	0.0182926	0.0167592	0	-0.0312397	0.0310559	-0.0165754	no
hsa-miR-30d-5p	MIMAT0000245	377	0	41681	50	217	42325	477	3	47039	82	297	47898	0.019954	-0.0010514	-6.26331e-05	0.00271835	-0.000530636	-0.00107368	no
hsa-miR-30c-5p	MIMAT0000244	1387	0	11453	17	221	13078	2102	3	15480	21	177	17783	0.019954	-0.0121468	-0.0001687	0.00525123	0.00011899	0.00694528	no
hsa-miR-148a-3p	MIMAT0000243	3316	3	4442	7	149	7917	3632	10	4465	15	184	8306	0.019954	-0.0184287	-0.000825018	0.0235079	-0.00092175	-0.0033324	no
hsa-miR-29a-3p	MIMAT0000086	3381	332	2418	534	391	7056	4738	433	3155	788	439	9553	0.0236167	-0.0168032	0.00172608	0.0124243	-0.0068069	0.00945968	no
hsa-miR-744-5p	MIMAT0004945	430	0	547	0	32	1009	461	7	622	0	28	1118	0.0275328	0.013821	-0.00626118	-0.0142297	0	0.00666985	no
hsa-miR-411-5p	MIMAT0003329	771	376	11	11	0	1169	446	207	16	8	0	677	0.0385895	0.000749293	0.0158817	-0.0142239	-0.00240709	0	no
hsa-let-7i-5p	MIMAT0000415	12789	17	1576	0	1545	15927	17907	11	2173	0	2278	22369	0.0400504	0.00244856	0.000575618	0.0018081	0	-0.00483228	no
hsa-miR-24-3p	MIMAT0000080	1580	0	5469	72	6021	13142	1980	9	7107	111	7791	16998	0.0408585	0.00374094	-0.000529474	-0.00196131	-0.00105156	-0.000198596	no
hsa-miR-589-5p	MIMAT0004799	21	0	3344	12	24	3401	20	0	3785	31	27	3863	0.0450742	0.000997331	0	0.00343178	-0.00449648	6.73615e-05	no
hsa-let-7a-5p	MIMAT0000062	360132	367	24385	82	7177	392143	509560	635	35815	143	10469	556622	0.0463606	0.00291836	-0.000204927	-0.00215954	-4.77994e-05	-0.000506099	no
hsa-miR-2467-5p	MIMAT0019952	17	0	292	3	0	312	12	0	280	0	0	292	0.046464	0.0133913	0	-0.0230067	0.00961538	0	no
hsa-miR-4746-5p	MIMAT0019880	113	0	10	0	7	130	114	0	5	0	0	119	0.046464	-0.0887524	0	0.0349063	0	0.0538462	no
hsa-miR-3912	MIMAT0018186	3	0	36	12	0	51	3	0	18	17	0	38	0.046464	-0.0201238	0	0.232198	-0.212074	0	no
hsa-miR-3152-5p	MIMAT0019207	26	3	0	6	0	35	47	0	3	15	0	65	0.046464	0.0197802	0.0857143	-0.0461538	-0.0593407	0	no
hsa-miR-4435	MIMAT0018951	21	0	4	0	5	30	35	0	11	0	4	50	0.046464	0	0	-0.0866667	0	0.0866667	no
hsa-miR-548ah-5p	MIMAT0018972	0	0	23	0	0	23	0	3	45	4	0	52	0.046464	0	-0.0576923	0.134615	-0.0769231	0	no
hsa-miR-4661-5p	MIMAT0019729	9	0	4	0	5	18	14	0	7	0	0	21	0.046464	-0.166667	0	-0.111111	0	0.277778	no
hsa-miR-4485	MIMAT0019019	0	0	0	9	0	9	0	0	6	7	0	13	0.046464	0	0	-0.461538	0.461538	0	no
hsa-miR-3935	MIMAT0018350	3	0	6	0	0	9	0	0	0	3	0	3	0.046464	0.333333	0	0.666667	-1	0	no
hsa-miR-4661-3p	MIMAT0019730	0	0	4	0	0	4	0	0	7	3	0	10	0.046464	0	0	0.3	-0.3	0	no
hsa-miR-3928	MIMAT0018205	0	0	0	3	0	3	4	0	0	6	4	14	0.046464	-0.285714	0	0	0.571429	-0.285714	no
hsa-miR-4440	MIMAT0018958	0	0	0	0	3	3	0	0	3	0	4	7	0.046464	0	0	-0.428571	0	0.428571	no

## Sheet: HT22
		HT22 Ctrl						HT22 siTDP
miRNA Name	miRBase ID	canonical	isomiR 5p	isomiR 3p	isomiR 53p	isomiR 3e	Total	canonical	isomiR 5p	isomiR 3p	isomiR 53p	isomiR 3e	Total	p-value	canonical ∆	isomiR 5p ∆	isomiR 3p ∆	isomiR 53p ∆	isomiR 3e ∆	Pass Filter?
mmu-miR-10a-5p	MIMAT0000648	7982	9179	66717	9554	3234	96666	22356	211	170506	29074	6971	229118	0	-0.0150012	0.0940349	-0.0540036	-0.0280601	0.00303003	yes
mmu-miR-99b-5p	MIMAT0000132	14971	2049	8431	529	3848	29828	49327	13	32452	1938	12910	96640	0	-0.00850916	0.0685593	-0.0531491	-0.00231879	-0.00458227	yes
mmu-miR-183-5p	MIMAT0000212	1893	308	2059	1230	35	5525	6453	8	8801	5314	68	20644	2.77478e-258	0.0300397	0.0553591	-0.0536527	-0.0347869	0.00304091	yes
mmu-miR-199b-3p	MIMAT0004667	6103	1592	9478	4111	1065	22349	27512	2093	34416	14930	4033	82984	6.29225e-203	-0.0584567	0.0460119	0.00936001	0.00403139	-0.000946591	yes
mmu-miR-199a-3p	MIMAT0000230	6103	1592	9501	4117	1065	22378	27512	2096	34499	14939	4033	83079	2.32882e-202	-0.0584315	0.0459123	0.00931341	0.00415853	-0.000952772	yes
mmu-miR-143-3p	MIMAT0000247	22119	208	49413	427	13586	85753	81933	747	148793	1390	53341	286204	1.6123e-128	-0.0283363	-0.000184455	0.0563403	0.000122742	-0.0279423	yes
mmu-miR-298-5p	MIMAT0000376	1099	258	1044	104	3	2508	4233	0	3806	381	24	8444	1.6123e-128	-0.0631049	0.102871	-0.0344663	-0.00365349	-0.00164608	yes
mmu-miR-182-5p	MIMAT0000211	4591	9	18498	44	4398	27540	19514	0	71974	230	25060	116778	3.439e-103	-0.000400415	0.000326797	0.0553457	-0.000371873	-0.0549002	yes
mmu-miR-199a-5p	MIMAT0000229	7509	97	2524	10	1370	11510	8574	0	3505	30	3426	15535	3.2148e-81	0.100474	0.00842745	-0.00633199	-0.00106231	-0.101507	yes
mmu-miR-24-3p	MIMAT0000219	2289	7	2719	22	4602	9639	6286	6	12884	140	13083	32399	2.95239e-80	0.0434544	0.000541026	-0.115583	-0.00203873	0.0736267	yes
mmu-miR-31-3p	MIMAT0004634	980	140	115	36	49	1320	2357	0	347	85	80	2869	5.34171e-56	-0.0791164	0.106061	-0.0338269	-0.00235432	0.00923693	yes
mmu-miR-29b-3p	MIMAT0000127	1162	17	189	13	11	1392	1485	3	133	27	4	1652	8.69585e-21	-0.0641403	0.0103967	0.0552674	-0.00700475	0.00548099	yes
mmu-miR-322-5p	MIMAT0000548	1593	4	315	20	1245	3177	5511	13	699	71	5218	11512	5.86203e-16	0.0226986	0.000129793	0.0384309	0.00012777	-0.061387	yes
mmu-miR-34b-3p	MIMAT0004581	275	40	23	18	15	371	1041	17	93	89	41	1281	5.83664e-13	-0.0714065	0.0945458	-0.0106049	-0.0209595	0.00842502	yes
mmu-miR-186-5p	MIMAT0000215	2832	48	6361	110	45	9396	11758	39	19474	401	98	31770	8.76385e-11	-0.0686927	0.00388098	0.064022	-0.000914861	0.0017046	yes
mmu-miR-106b-5p	MIMAT0000386	1929	0	4905	0	148	6982	2940	0	4339	4	180	7463	2.24682e-08	-0.117662	0	0.121119	-0.000535977	-0.00292162	yes
mmu-miR-210-3p	MIMAT0000658	776	43	396	41	101	1357	1723	118	467	84	84	2476	9.33416e-08	-0.124031	-0.01597	0.10321	-0.00371198	0.0405032	yes
mmu-miR-221-5p	MIMAT0017060	362	37	52	4	23	478	955	0	125	15	81	1176	1.4947e-05	-0.0547527	0.0774059	0.00249409	-0.0043869	-0.0207604	yes
mmu-miR-130a-3p	MIMAT0000141	1055	6	917	3	1261	3242	3284	5	3150	30	5132	11601	5.49961e-05	0.0423374	0.00141971	0.0113218	-0.00166063	-0.0534182	yes
mmu-miR-218-5p	MIMAT0000663	664	0	2620	0	8	3292	2286	0	6204	3	68	8561	5.77829e-05	-0.0653238	0	0.0711871	-0.000350426	-0.00551286	yes
mmu-miR-23a-3p	MIMAT0000532	2120	42	1755	26	19	3962	8688	91	4190	81	119	13169	0.000481473	-0.124648	0.00369054	0.124787	0.000411534	-0.00424082	yes
mmu-miR-199b-5p	MIMAT0000672	831	3	150	0	81	1065	1565	0	242	0	286	2093	0.00222769	0.0325512	0.0028169	0.0252216	0	-0.0605896	yes
mmu-miR-15b-3p	MIMAT0004521	267	0	296	7	74	644	374	0	715	13	277	1379	0.00895595	0.143385	0	-0.0588643	0.00144244	-0.0859634	yes
mmu-miR-149-5p	MIMAT0000159	335	0	257	0	50	642	641	0	360	0	116	1117	0.0089977	-0.0520517	0	0.0780197	0	-0.025968	yes
mmu-miR-93-5p	MIMAT0000540	2680	6	1564	4	378	4632	6662	0	5543	12	1138	13355	0.0120116	0.0797444	0.00129534	-0.0773994	-3.4982e-05	-0.00360531	yes
mmu-miR-324-5p	MIMAT0000555	129	0	115	0	0	244	743	0	326	0	33	1102	0.0375968	-0.14554	0	0.175486	0	-0.0299456	yes
mmu-miR-10b-5p	MIMAT0000208	32677	13159	446154	59914	13723	565627	241307	0	2431700	337118	53189	3063314	0	-0.0210019	0.0232644	-0.00503573	-0.00412517	0.00689835	no
mmu-miR-181a-5p	MIMAT0000210	1368	0	1301	0	0	2669	3671	0	3364	6	6	7047	0	-0.00837938	0	0.0100822	-0.000851426	-0.000851426	no
mmu-miR-191-5p	MIMAT0000221	13578	359	1218	18	65	15238	37941	0	5555	93	254	43843	1.64525e-290	0.0256785	0.0235595	-0.0467703	-0.000939948	-0.00152775	no
mmu-miR-184-3p	MIMAT0000213	13	0	8	0	0	21	61	5	8	0	8	82	2.77478e-258	-0.124855	-0.0609756	0.283391	0	-0.097561	no
mmu-miR-125b-5p	MIMAT0000136	6629	233	1133	47	630	8672	18984	0	3535	94	1678	24291	1.18141e-137	-0.0171098	0.0268681	-0.0148768	0.00155	0.00356852	no
mmu-miR-126-3p	MIMAT0000138	10	5	0	0	0	15	77	11	9	0	4	101	1.18141e-137	-0.0957096	0.224422	-0.0891089	0	-0.039604	no
mmu-miR-127-3p	MIMAT0000139	0	0	8	0	0	8	40	0	30	0	5	75	1.18141e-137	-0.533333	0	0.6	0	-0.0666667	no
mmu-miR-30e-5p	MIMAT0000248	85	0	18313	316	26	18740	210	4	85086	1272	96	86668	1.6123e-128	0.00211271	-4.61531e-05	-0.00453192	0.00218563	0.000279731	no
mmu-miR-301a-3p	MIMAT0000379	5104	18	199	0	39	5360	16771	0	679	14	172	17636	1.6123e-128	0.00128621	0.00335821	-0.00137393	-0.000793831	-0.00247666	no
mmu-miR-30e-3p	MIMAT0000249	585	14	36	0	14	649	1922	0	95	3	52	2072	1.6123e-128	-0.0262194	0.0215716	0.00962053	-0.00144788	-0.00352488	no
mmu-miR-296-5p	MIMAT0000374	160	0	14	0	0	174	364	0	43	0	9	416	1.6123e-128	0.0445402	0	-0.0229056	0	-0.0216346	no
mmu-miR-22-3p	MIMAT0000531	64151	239	1175	0	379	65944	198662	8	3193	10	929	202802	3.54459e-118	-0.00677574	0.00358484	0.00207373	-4.93092e-05	0.00116648	no
mmu-miR-100-5p	MIMAT0000655	1519	97	1053	161	242	3072	6975	0	4420	737	823	12955	1.68821e-83	-0.043936	0.0315755	0.00159243	-0.00448038	0.0152484	no
mmu-miR-103-3p	MIMAT0000546	3425	104	1061	19	246	4855	9468	3	3093	41	749	13354	1.6486e-59	-0.00354276	0.0211966	-0.0130784	0.00084325	-0.00541865	no
mmu-miR-339-3p	MIMAT0004649	0	0	8	3	0	11	14	0	52	0	6	72	5.34171e-56	-0.194444	0	0.00505051	0.272727	-0.0833333	no
mmu-miR-331-5p	MIMAT0004643	0	0	8	0	0	8	11	5	21	0	0	37	5.34171e-56	-0.297297	-0.135135	0.432432	0	0	no
mmu-let-7a-5p	MIMAT0000521	8562	9	1235	0	371	10177	29196	14	4473	4	1046	34733	7.54559e-24	0.000724951	0.000481272	-0.00743036	-0.000115164	0.0063393	no
mmu-miR-192-5p	MIMAT0000517	789	25	76	72	37	999	2988	0	218	399	184	3789	7.54559e-24	0.00119121	0.025025	0.0185411	-0.0332328	-0.0115246	no
mmu-miR-196a-5p	MIMAT0000518	0	0	3	0	0	3	11	0	3	0	3	17	7.54559e-24	-0.647059	0	0.823529	0	-0.176471	no
mmu-miR-146b-5p	MIMAT0003475	2266	0	142335	500	133	145234	6771	329	599898	2344	335	609677	2.27809e-23	0.00449653	-0.00053963	-0.00392125	-0.000401939	0.000366292	no
mmu-miR-700-3p	MIMAT0003490	25	0	7	0	4	36	69	0	6	0	0	75	2.27809e-23	-0.225556	0	0.114444	0	0.111111	no
mmu-miR-30d-3p	MIMAT0017011	155	26	15	7	0	203	726	0	115	39	0	880	1.42985e-21	-0.0614532	0.128079	-0.0567902	-0.00983542	0	no
mmu-miR-30a-5p	MIMAT0000128	406	0	23202	301	211	24120	1170	3	92280	1165	773	95391	8.69585e-21	0.0045672	-3.14495e-05	-0.00544656	0.000266378	0.000644437	no
mmu-miR-27b-3p	MIMAT0000126	9177	69	6350	29	1029	16654	36952	91	22083	163	4636	63925	8.69585e-21	-0.0270136	0.00271961	0.0358381	-0.00080854	-0.0107355	no
mmu-miR-30a-3p	MIMAT0000129	237	83	58	27	0	405	659	0	171	83	28	941	8.69585e-21	-0.115134	0.204938	-0.0385117	-0.0215374	-0.0297556	no
mmu-miR-151-3p	MIMAT0000161	4273	129	4285	139	887	9713	16840	440	17421	506	5156	40363	4.1915e-19	0.0227121	0.0023801	0.00955317	0.00177448	-0.0364198	no
mmu-miR-1839-5p	MIMAT0009456	51	15	36	17	5	124	227	0	157	108	39	531	1.88118e-14	-0.016205	0.120968	-0.00534597	-0.0662931	-0.0331237	no
mmu-miR-1839-3p	MIMAT0009457	7	0	19	0	0	26	30	0	80	13	6	129	1.88118e-14	0.0366726	0	0.110614	-0.100775	-0.0465116	no
mmu-miR-1981-5p	MIMAT0009458	11	0	8	0	0	19	59	0	16	0	13	88	1.88118e-14	-0.0915072	0	0.239234	0	-0.147727	no
mmu-miR-221-3p	MIMAT0000669	2903	6	1822	6	242	4979	5141	0	3248	13	751	9153	3.4363e-13	0.021375	0.00120506	0.0110806	-0.000215238	-0.0334455	no
mmu-miR-421-3p	MIMAT0004869	144	20	110	6	14	294	516	0	335	30	48	929	1.37907e-12	-0.06564	0.0680272	0.0135469	-0.0118846	-0.00404941	no
mmu-miR-188-5p	MIMAT0000217	9	0	35	0	0	44	19	0	107	0	32	158	8.76385e-11	0.0842923	0	0.118239	0	-0.202532	no
mmu-miR-24-1-5p	MIMAT0000218	6	5	0	0	0	11	36	0	10	0	0	46	8.76385e-11	-0.237154	0.454545	-0.217391	0	0	no
mmu-miR-296-3p	MIMAT0004576	19	6	40	9	4	78	75	0	213	19	5	312	1.83914e-10	0.00320513	0.0769231	-0.169872	0.0544872	0.0352564	no
mmu-miR-10b-3p	MIMAT0004538	0	7	13	39	0	59	23	0	107	262	0	392	1.83914e-10	-0.0586735	0.118644	-0.0526202	-0.0073504	0	no
mmu-miR-183-3p	MIMAT0004539	0	4	0	15	0	19	0	0	0	60	0	60	1.83914e-10	0	0.210526	0	-0.210526	0	no
mmu-miR-378-3p	MIMAT0003151	1417	31	5638	303	212	7601	6673	62	30818	1965	871	40389	1.31432e-09	0.0212046	0.00254334	-0.021285	-0.00878868	0.00632579	no
mmu-miR-542-3p	MIMAT0003172	233	5	310	0	6	554	760	10	993	4	34	1801	1.31432e-09	-0.00141017	0.0034728	0.00820643	-0.00222099	-0.00804808	no
mmu-let-7d-5p	MIMAT0000383	1832	50	317	16	127	2342	6050	78	1299	61	311	7799	2.24682e-08	0.00649692	0.011348	-0.0312054	-0.000989748	0.0143502	no
mmu-miR-19b-3p	MIMAT0000513	965	0	639	0	4	1608	1473	0	1047	0	0	2520	2.24682e-08	0.0156006	0	-0.0180881	0	0.00248756	no
mmu-let-7d-3p	MIMAT0000384	1039	47	92	4	7	1189	2974	0	278	12	15	3279	2.24682e-08	-0.0331403	0.039529	-0.007406	-0.000295481	0.00131273	no
mmu-miR-130b-3p	MIMAT0000387	228	19	61	0	594	902	578	0	197	5	1662	2442	2.24682e-08	0.0160804	0.0210643	-0.0130441	-0.0020475	-0.0220531	no
mmu-miR-351-5p	MIMAT0000609	1301	7	5386	21	752	7467	3991	0	17334	103	2816	24244	3.185e-08	0.00961524	0.000937458	0.00632606	-0.0014361	-0.0154427	no
mmu-let-7f-5p	MIMAT0000525	23932	16	2848	3	846	27645	92387	14	11220	17	2759	106397	3.70104e-08	-0.00263336	0.000447184	-0.00243366	-5.12602e-05	0.0046711	no
mmu-miR-24-2-5p	MIMAT0005440	1162	60	224	3	0	1449	3941	13	918	24	9	4905	4.33807e-07	-0.00153348	0.0387575	-0.0325666	-0.00282257	-0.00183486	no
mmu-let-7c-2-3p	MIMAT0005439	75	0	64	0	3	142	265	0	252	0	19	536	4.33807e-07	0.033766	0	-0.019445	0	-0.014321	no
mmu-miR-582-3p	MIMAT0005292	12	6	30	44	0	92	38	0	103	242	0	383	4.33807e-07	0.0312181	0.0652174	0.0571575	-0.153593	0	no
mmu-miR-30c-2-3p	MIMAT0005438	48	4	8	0	0	60	146	0	11	0	0	157	4.33807e-07	-0.129936	0.0666667	0.0632696	0	0	no
mmu-miR-1943-5p	MIMAT0009408	16	14	0	0	0	30	44	0	0	4	0	48	4.33807e-07	-0.383333	0.466667	0	-0.0833333	0	no
mmu-miR-1947-5p	MIMAT0009413	8	0	13	0	3	24	15	0	57	0	3	75	4.33807e-07	0.133333	0	-0.218333	0	0.085	no
mmu-miR-1191	MIMAT0005849	3	0	0	0	11	14	0	0	3	0	4	7	4.33807e-07	0.214286	0	-0.428571	0	0.214286	no
mmu-miR-1965	MIMAT0009438	8	0	4	0	0	12	24	0	9	7	0	40	4.33807e-07	0.0666667	0	0.108333	-0.175	0	no
mmu-miR-1306-3p	MIMAT0009411	0	0	0	3	5	8	0	0	0	10	6	16	4.33807e-07	0	0	0	-0.25	0.25	no
mmu-miR-16-5p	MIMAT0000527	17952	23	2792	5	183	20955	60687	17	7966	23	427	69120	9.03659e-06	-0.0213019	0.000851641	0.017989	-9.41481e-05	0.00255534	no
mmu-miR-148b-5p	MIMAT0017036	146	38	12	4	0	200	479	3	45	7	5	539	1.4947e-05	-0.158683	0.184434	-0.0234879	0.00701299	-0.00927644	no
mmu-miR-98-3p	MIMAT0017023	61	13	10	25	0	109	303	0	19	54	0	376	1.4947e-05	-0.246218	0.119266	0.0412112	0.0857408	0	no
mmu-miR-210-5p	MIMAT0017052	23	0	25	0	3	51	159	0	84	0	16	259	1.4947e-05	-0.162919	0	0.165872	0	-0.00295253	no
mmu-miR-32-3p	MIMAT0017050	6	0	3	0	0	9	23	3	0	0	0	26	1.4947e-05	-0.217949	-0.115385	0.333333	0	0	no
mmu-miR-30c-5p	MIMAT0000514	566	0	5241	5	110	5922	1833	0	18318	20	227	20398	3.13412e-05	0.00571407	0	-0.0130242	-0.000136179	0.00744626	no
mmu-miR-27a-3p	MIMAT0000537	8208	22	2236	0	1137	11603	22693	20	7336	10	3702	33761	4.71859e-05	0.0352371	0.00130366	-0.0245834	-0.0002962	-0.0116613	no
mmu-miR-31-5p	MIMAT0000538	6938	3	3820	9	265	11035	16570	0	11043	37	522	28172	4.71859e-05	0.0405541	0.000271862	-0.0458137	-0.000497774	0.00548546	no
mmu-miR-214-3p	MIMAT0000661	1087	471	195	231	114	2098	2494	1219	353	425	199	4690	5.77829e-05	-0.0136572	-0.0354152	0.0176791	0.0194865	0.0119068	no
mmu-miR-320-3p	MIMAT0000666	125	9	93	4	16	247	421	0	241	30	109	801	5.77829e-05	-0.0195201	0.0364372	0.0756443	-0.0212589	-0.0713026	no
mmu-miR-21-5p	MIMAT0000530	15253	315	52248	192	148	68156	44629	981	147201	634	285	193730	0.000140739	-0.0065716	-0.000441998	0.00676875	-0.000455529	0.000700369	no
mmu-miR-29a-3p	MIMAT0000535	2072	170	1845	295	218	4600	4485	365	4921	912	451	11134	0.000225776	0.0476146	0.00417405	-0.0408926	-0.0177808	0.00688475	no
mmu-miR-125a-5p	MIMAT0000135	3265	28	2453	3	182	5931	15518	0	10922	40	635	27115	0.000264389	-0.0218058	0.00472096	0.0107867	-0.000969381	0.00726745	no
mmu-miR-101a-3p	MIMAT0000133	174	639	212	654	435	2114	916	3252	1058	2656	2268	10150	0.000264389	-0.00793789	-0.0181235	-0.00395263	0.0476913	-0.0176772	no
mmu-miR-99b-3p	MIMAT0004525	55	0	87	0	72	214	108	0	288	0	119	515	0.000416495	0.0473006	0	-0.152681	0	0.105381	no
mmu-miR-125a-3p	MIMAT0004528	40	13	30	4	0	87	85	0	60	0	0	145	0.000416495	-0.126437	0.149425	-0.0689655	0.045977	0	no
mmu-miR-101a-5p	MIMAT0004526	0	0	3	0	0	3	13	0	4	16	0	33	0.000416495	-0.393939	0	0.878788	-0.484848	0	no
mmu-miR-26a-5p	MIMAT0000533	16692	58	1056	0	962	18768	108158	0	4795	40	5108	118101	0.000481473	-0.0264232	0.00309037	0.0156651	-0.000338693	0.00800634	no
mmu-miR-34c-3p	MIMAT0004580	152	8	32	7	9	208	406	0	79	19	17	521	0.000520653	-0.0485014	0.0384615	0.00221468	-0.00281448	0.0106397	no
mmu-miR-34c-5p	MIMAT0000381	11171	7	479	7	122	11786	38026	3	1727	20	356	40132	0.000965861	0.000296273	0.000519172	-0.00239155	9.55696e-05	0.00148054	no
mmu-let-7c-5p	MIMAT0000523	7862	71	869	4	319	9125	29482	3	3331	24	1035	33875	0.00157683	-0.0087283	0.00769226	-0.00309923	-0.000270131	0.0044054	no
mmu-let-7b-5p	MIMAT0000522	1693	0	522	0	308	2523	7564	0	2164	0	984	10712	0.00157683	-0.0350974	0	0.00488012	0	0.0302173	no
mmu-let-7i-5p	MIMAT0000122	25543	10	3189	0	4759	33501	96481	26	9994	0	13585	120086	0.00181414	-0.0409777	8.19871e-05	0.0119675	0	0.0289282	no
mmu-miR-15b-5p	MIMAT0000124	4518	3	414	0	10	4945	5097	0	569	0	3	5669	0.00181414	0.0145498	0.000606673	-0.0166495	0	0.00149305	no
mmu-miR-23b-3p	MIMAT0000125	223	3	319	11	0	556	799	4	1141	28	13	1985	0.00181414	-0.00143975	0.00338057	-0.00107008	0.00567838	-0.00654912	no
mmu-miR-344b-3p	MIMAT0014926	122	0	60	3	31	216	599	6	213	9	161	988	0.0020868	-0.0414605	-0.00607287	0.0621907	0.00477958	-0.0194369	no
mmu-miR-1843-5p	MIMAT0014805	16	11	23	12	0	62	54	6	67	42	0	169	0.0020868	-0.0614621	0.141916	-0.025482	-0.0549723	0	no
mmu-miR-344d-3p	MIMAT0014808	42	0	11	0	0	53	427	0	343	0	15	785	0.0020868	0.248504	0	-0.229396	0	-0.0191083	no
mmu-miR-3068-3p	MIMAT0014843	8	19	3	20	0	50	31	0	13	78	0	122	0.0020868	-0.0940984	0.38	-0.0465574	-0.239344	0	no
mmu-miR-3096-3p	MIMAT0014914	0	4	0	17	0	21	0	0	0	38	0	38	0.0020868	0	0.190476	0	-0.190476	0	no
mmu-miR-3102-3p.2-3p	MIMAT0014935	0	0	3	0	9	12	10	0	0	0	24	34	0.0020868	-0.294118	0	0.25	0	0.0441176	no
mmu-miR-3074-1-3p	MIMAT0014857	3	4	0	0	3	10	10	3	0	0	9	22	0.0020868	-0.154545	0.263636	0	0	-0.109091	no
mmu-miR-3074-5p	MIMAT0014856	5	0	4	0	0	9	6	0	0	4	0	10	0.0020868	-0.0444444	0	0.444444	-0.4	0	no
mmu-miR-3066-5p	MIMAT0014838	0	0	5	3	0	8	3	0	9	8	0	20	0.0020868	-0.15	0	0.175	-0.025	0	no
mmu-miR-3095-3p	MIMAT0014912	4	0	3	0	0	7	25	3	6	0	4	38	0.0020868	-0.0864662	-0.0789474	0.270677	0	-0.105263	no
mmu-miR-3084-3p	MIMAT0014877	0	0	6	0	0	6	18	4	23	14	0	59	0.0020868	-0.305085	-0.0677966	0.610169	-0.237288	0	no
mmu-miR-125b-2-3p	MIMAT0004529	81	6	283	103	7	480	114	0	548	206	5	873	0.00211711	0.0381658	0.0125	-0.0381372	-0.0213846	0.00885596	no
mmu-miR-222-3p	MIMAT0000670	78	24	2026	50	0	2178	150	78	4095	89	20	4432	0.00222769	0.00196791	-0.00657999	0.00624911	0.00287561	-0.00451264	no
mmu-miR-181b-5p	MIMAT0000673	144	0	388	4	6	542	357	0	983	4	4	1348	0.00222769	0.000845862	0	-0.0133613	0.00441271	0.00810275	no
mmu-miR-30b-3p	MIMAT0004524	51	0	0	0	10	61	161	0	6	0	18	185	0.00895595	-0.0342047	0	-0.0324324	0	0.0666371	no
mmu-miR-27b-5p	MIMAT0004522	20	3	6	0	0	29	92	8	18	0	0	118	0.00895595	-0.0900058	0.0356517	0.0543542	0	0	no
mmu-miR-92a-3p	MIMAT0000539	158	0	5743	52	34	5987	450	0	18096	139	59	18744	0.0120116	0.00238283	0	-0.00618391	0.00126978	0.0025313	no
mmu-miR-96-5p	MIMAT0000541	171	0	22	0	0	193	484	0	50	0	3	537	0.0120116	-0.0152932	0	0.0208798	0	-0.00558659	no
mmu-miR-185-5p	MIMAT0000214	43	0	6	0	10	59	134	0	33	0	11	178	0.0169838	-0.0239954	0	-0.0836983	0	0.107694	no
mmu-miR-128-3p	MIMAT0000140	72	0	22	0	9	103	324	0	210	0	29	563	0.0231462	0.123541	0	-0.15941	0	0.0358689	no
mmu-miR-345-3p	MIMAT0004656	0	0	13	76	0	89	0	0	57	151	0	208	0.0256672	0	0	-0.127971	0.127971	0	no
mmu-miR-10a-3p	MIMAT0004659	0	0	22	0	0	22	0	0	48	6	0	54	0.0256672	0	0	0.111111	-0.111111	0	no
mmu-miR-497-5p	MIMAT0003453	165	0	67	0	4	236	608	0	281	7	12	908	0.0275596	0.029549	0	-0.0255731	-0.00770925	0.00373329	no
mmu-miR-677-5p	MIMAT0003451	0	0	12	5	0	17	0	9	14	15	0	38	0.0275596	0	-0.236842	0.337461	-0.100619	0	no
mmu-miR-322-3p	MIMAT0000549	83	7	73	71	362	596	241	12	237	313	1102	1905	0.0375968	0.0127526	0.00544575	-0.00192623	-0.0451769	0.0289049	no
mmu-miR-26b-5p	MIMAT0000534	335	0	4263	0	18	4616	1059	0	16665	25	69	17818	0.0407788	0.0131394	0	-0.0117633	-0.00140308	2.69916e-05	no
