# Supplementary material for: TDP-43 regulates cancer-associated microRNAs
Source: Protein Cell. 2017 Sep 26;9(10):848–66. doi: 10.1007/s13238-017-0480-9 (PMC6160384; doi:10.1007/s13238-017-0480-9)
Supplement: Supplementary file 4 — Supplementary material 4 (XLSX 16 kb) [file 13238_2017_480_MOESM4_ESM.xlsx]

## Sheet: unannoted arms
SupplementalTable4_UnannotedArmsAndArmSwitching
Cell line	pre-miRNA Name	pre-miRNA ID	5' mature miRNA ID	5' mature miRNA Name	3' mature miRNA ID	3' mature miRNA Name	Ctrl 5' arm miRNA Read Count	Ctrl 3' arm miRNA Read Count	siTDP 5' arm miRNA Read Count	siTDP 3' arm miRNA Read Count	Ctr Ratio	siTDP ratio	Ratio fold-change
SH-SY-5Y	hsa-mir-326	MI0000808	unannotated	unannotated	MIMAT0000756	hsa-miR-326	275	422	15	16	0.651659	0.9375	1.43864
SH-SY-5Y	hsa-mir-451a	MI0001729	MIMAT0001631	hsa-miR-451a	unannotated	unannotated	11	15	8	15	0.733333	0.533333	0.727273
SH-SY-5Y	hsa-mir-421	MI0003685	unannotated	unannotated	MIMAT0003339	hsa-miR-421	0	6	340	503	0	0.675944	#DIV/0!
SNB-19	hsa-mir-107	MI0000114	unannotated	unannotated	MIMAT0000104	hsa-miR-107	0	6	3181	4132	0	0.769845	#DIV/0!
SNB-19	hsa-mir-153-1	MI0000463	unannotated	unannotated	MIMAT0000439	hsa-miR-153	0	6	74	70	0	1.05714	#DIV/0!
SNB-19	hsa-mir-451a	MI0001729	MIMAT0001631	hsa-miR-451a	unannotated	unannotated	31	27	22	21	1.14815	1.04762	0.912442
SNB-19	hsa-mir-588	MI0003597	MIMAT0003255	hsa-miR-588	unannotated	unannotated	7	5	10	3	1.4	3.33333	2.38095
SNB-19	hsa-mir-641	MI0003656	MIMAT0003311	hsa-miR-641	unannotated	unannotated	100	141	12	15	0.70922	0.8	1.128
SNB-19	hsa-mir-643	MI0003658	unannotated	unannotated	MIMAT0003313	hsa-miR-643	3	0	9	10	#DIV/0!	0.9	#DIV/0!
SNB-19	hsa-mir-549	MI0003679	unannotated	unannotated	MIMAT0003333	hsa-miR-549	3	4	0	0	0.75	#DIV/0!	#DIV/0!
SNB-19	hsa-mir-421	MI0003685	unannotated	unannotated	MIMAT0003339	hsa-miR-421	10	10	638	868	1	0.735023	0.735023
SNB-19	hsa-mir-147b	MI0005544	unannotated	unannotated	MIMAT0004928	hsa-miR-147b	0	4	28	16	0	1.75	#DIV/0!
SNB-19	hsa-mir-1289-1	MI0006350	unannotated	unannotated	MIMAT0005879	hsa-miR-1289	0	3	0	0	0	#DIV/0!	#DIV/0!
SNB-19	hsa-mir-1293	MI0006355	MIMAT0005883	hsa-miR-1293	unannotated	unannotated	0	0	5	6	#DIV/0!	0.833333	#DIV/0!
SNB-19	hsa-mir-1303	MI0006370	unannotated	unannotated	MIMAT0005891	hsa-miR-1303	28	17	17	19	1.64706	0.894737	0.543233
SNB-19	hsa-mir-1305	MI0006372	unannotated	unannotated	MIMAT0005893	hsa-miR-1305	14	10	54	67	1.4	0.80597	0.575693
SNB-19	hsa-mir-1248	MI0006383	MIMAT0005900	hsa-miR-1248	unannotated	unannotated	0	0	0	3	#DIV/0!	0	#DIV/0!
SNB-19	hsa-mir-1276	MI0006416	MIMAT0005930	hsa-miR-1276	unannotated	unannotated	50	45	4	7	1.11111	0.571429	0.514286
SNB-19	hsa-mir-1913	MI0008334	unannotated	unannotated	MIMAT0007888	hsa-miR-1913	0	3	0	0	0	#DIV/0!	#DIV/0!
SNB-19	hsa-mir-2110	MI0010629	MIMAT0010133	hsa-miR-2110	unannotated	unannotated	21	32	8	17	0.65625	0.470588	0.717087
SNB-19	hsa-mir-4326	MI0015866	MIMAT0016888	hsa-miR-4326	unannotated	unannotated	84	91	78	84	0.923077	0.928571	1.00595
SNB-19	hsa-mir-4424	MI0016763	MIMAT0018939	hsa-miR-4424	unannotated	unannotated	4	0	0	6	#DIV/0!	0	#DIV/0!
SNB-19	hsa-mir-4473	MI0016825	unannotated	unannotated	MIMAT0019000	hsa-miR-4473	3	3	0	0	1	#DIV/0!	#DIV/0!
HT22	mmu-mir-451a	MI0001730	MIMAT0001632	mmu-miR-451	unannotated	unannotated	4	5	4	5	0.8	0.8	1
HT22	mmu-mir-5123	MI0018034	unannotated	unannotated	MIMAT0020633	mmu-miR-5123	0	3	0	3	0	0	#DIV/0!
HT22	mmu-mir-5131	MI0018043	unannotated	unannotated	MIMAT0020642	mmu-miR-5131	0	3	0	0	0	#DIV/0!	#DIV/0!

## Sheet: arm switching
Cell line	pre-miRNA Name	pre-miRNA ID	5' mature miRNA ID	5' mature miRNA Name	3' mature miRNA ID	3' mature miRNA Name	Ctrl 5' arm miRNA Read Count	Ctrl 3' arm miRNA Read Count	siTDP 5' arm miRNA Read Count	siTDP 3' arm miRNA Read Count	Ctr Ratio	siTDP ratio	Ratio fold-change
SH-SY-5Y	hsa-mir-152	MI0000462	MIMAT0026479	hsa-miR-152-5p	MIMAT0000438	hsa-miR-152-3p	352	594	690	530	0.592593	1.30189	2.19693
SH-SY-5Y	hsa-mir-877	MI0005561	MIMAT0004949	hsa-miR-877-5p	MIMAT0004950	hsa-miR-877-3p	15	29	24	20	0.517241	1.2	2.32
SH-SY-5Y	hsa-mir-3074	MI0014181	MIMAT0019208	hsa-miR-3074-5p	MIMAT0015027	hsa-miR-3074-3p	3	17	7	8	0.176471	0.875	4.95833
SNB-19	hsa-mir-302a	MI0000738	MIMAT0000683	hsa-miR-302a-5p	MIMAT0000684	hsa-miR-302a-3p	6	15	7	14	0.4	0.5	1.25
SNB-19	hsa-mir-377	MI0000785	MIMAT0004689	hsa-miR-377-5p	MIMAT0000730	hsa-miR-377-3p	8	6	15	0	1.33333	#DIV/0!	#DIV/0!
SNB-19	hsa-mir-491	MI0003126	MIMAT0002807	hsa-miR-491-5p	MIMAT0004765	hsa-miR-491-3p	4	5	13	4	0.8	3.25	4.0625
SNB-19	hsa-mir-588	MI0003597	MIMAT0003255	hsa-miR-588	unannotated	unannotated	7	5	10	3	1.4	3.33333	2.38095
SNB-19	hsa-mir-1185-2	MI0003821	MIMAT0005798	hsa-miR-1185-5p	MIMAT0022713	hsa-miR-1185-2-3p	0	7	4	0	0	#DIV/0!	#DIV/0!
SNB-19	hsa-mir-1185-1	MI0003844	MIMAT0005798	hsa-miR-1185-5p	MIMAT0022838	hsa-miR-1185-1-3p	0	7	17	3	0	5.66667	#DIV/0!
SNB-19	hsa-mir-1303	MI0006370	unannotated	unannotated	MIMAT0005891	hsa-miR-1303	28	17	17	19	1.64706	0.894737	0.543233
SNB-19	hsa-mir-3157	MI0014185	MIMAT0015031	hsa-miR-3157-5p	MIMAT0019210	hsa-miR-3157-3p	6	13	9	9	0.461538	1	2.16667
SNB-19	hsa-mir-3177	MI0014211	MIMAT0019215	hsa-miR-3177-5p	MIMAT0015054	hsa-miR-3177-3p	6	0	5	6	#DIV/0!	0.833333	#DIV/0!
SNB-19	hsa-mir-3605	MI0015995	MIMAT0017981	hsa-miR-3605-5p	MIMAT0017982	hsa-miR-3605-3p	6	14	12	9	0.428571	1.33333	3.11111
SNB-19	hsa-mir-4424	MI0016763	MIMAT0018939	hsa-miR-4424	unannotated	unannotated	4	0	0	6	#DIV/0!	0	#DIV/0!
HT22	mmu-mir-219-1	MI0000702	MIMAT0000664	mmu-miR-219-5p	MIMAT0017055	mmu-miR-219-1-3p	29	13	23	56	2.23077	0.410714	0.184113
HT22	mmu-mir-1981	MI0009992	MIMAT0009458	mmu-miR-1981-5p	MIMAT0017351	mmu-miR-1981-3p	19	75	23	72	0.253333	0.319444	1.26096
HT22	mmu-mir-3069	MI0014031	MIMAT0014844	mmu-miR-3069-5p	MIMAT0014845	mmu-miR-3069-3p	0	7	3	0	0	#DIV/0!	#DIV/0!
HT22	mmu-mir-3074-1	MI0014037	MIMAT0014856	mmu-miR-3074-5p	MIMAT0014857	mmu-miR-3074-1-3p	9	10	7	13	0.9	0.538462	0.598291
