# Supplementary material for: TDP-43 regulates cancer-associated microRNAs
Source: Protein Cell. 2017 Sep 26;9(10):848–66. doi: 10.1007/s13238-017-0480-9 (PMC6160384; doi:10.1007/s13238-017-0480-9)
Supplement: Supplementary file 5 — Supplementary material 5 (XLS 77 kb) [file 13238_2017_480_MOESM5_ESM.xls]

## Sheet: SH-SY-5Y
Supplemental Table5. Ratio of 5 arm And 3 arm
pre-miRNA Name	5' arm mature miRNA	3' arm mature miRNA	5vs3p Ratio Ctrl	5v3p Ratio siTDP	Ratio siTDP / Ratio Ctrl	log(Ratio siTDP / Ratio Ctrl)
hsa-mir-3074	hsa-miR-3074-5p	hsa-miR-3074-3p	0.3	1.66667	5.55556	2.47393
hsa-mir-101	hsa-miR-101-5p	hsa-miR-101-3p	0.00167344	0.00730927	4.36781	2.12691
hsa-mir-18a	hsa-miR-18a-5p	hsa-miR-18a-3p	20.1765	6.04651	0.299681	-1.7385
hsa-mir-106b	hsa-miR-106b-5p	hsa-miR-106b-3p	15.0761	5.83399	0.386968	-1.36971
hsa-let-7i	hsa-let-7i-5p	hsa-let-7i-3p	114.222	270.518	2.36836	1.24389
hsa-mir-93	hsa-miR-93-5p	hsa-miR-93-3p	665	289.875	0.435902	-1.19792
hsa-mir-23a	hsa-miR-23a-5p	hsa-miR-23a-3p	0.00123044	0.000559832	0.454984	-1.13611
hsa-mir-29c	hsa-miR-29c-5p	hsa-miR-29c-3p	0.0665702	0.14359	2.15697	1.109
hsa-mir-374b	hsa-miR-374b-5p	hsa-miR-374b-3p	8.67241	4.1625	0.47997	-1.05898
hsa-mir-185	hsa-miR-185-5p	hsa-miR-185-3p	20	41.3333	2.06667	1.04731
hsa-mir-125a	hsa-miR-125a-5p	hsa-miR-125a-3p	75.7692	155.42	2.05122	1.03648
hsa-mir-744	hsa-miR-744-5p	hsa-miR-744-3p	31.5	62.2727	1.97691	0.983249
hsa-mir-671	hsa-miR-671-5p	hsa-miR-671-3p	0.305556	0.584906	1.91424	0.936769
hsa-mir-877	hsa-miR-877-5p	hsa-miR-877-3p	0.652174	1.20833	1.85278	0.88969
hsa-mir-331	hsa-miR-331-5p	hsa-miR-331-3p	0.0351648	0.0196877	0.559869	-0.836838
hsa-mir-33a	hsa-miR-33a-5p	hsa-miR-33a-3p	7.125	4.125	0.578947	-0.788496
hsa-mir-301a	hsa-miR-301a-5p	hsa-miR-301a-3p	0.0048951	0.00292455	0.597443	-0.743127
hsa-mir-182	hsa-miR-182-5p	hsa-miR-182-3p	2602.12	4340.69	1.66813	0.738235
hsa-mir-542	hsa-miR-542-5p	hsa-miR-542-3p	0.0483871	0.0294118	0.607843	-0.718229
hsa-mir-9	hsa-miR-9-5p	hsa-miR-9-3p	12.6725	20.2929	1.60133	0.679274
hsa-let-7e	hsa-let-7e-5p	hsa-let-7e-3p	107.056	68.4154	0.639064	-0.645967
hsa-mir-486	hsa-miR-486-5p	hsa-miR-486-3p	1630.36	2525.62	1.54911	0.631443
hsa-mir-188	hsa-miR-188-5p	hsa-miR-188-3p	7.33333	4.78947	0.65311	-0.614602
hsa-mir-139	hsa-miR-139-5p	hsa-miR-139-3p	59.9	39.7	0.662771	-0.593417
hsa-mir-365b	hsa-miR-365b-5p	hsa-miR-365b-3p	0.0305677	0.0207792	0.679777	-0.556866
hsa-mir-200a	hsa-miR-200a-5p	hsa-miR-200a-3p	0.208333	0.142857	0.685714	-0.544321
hsa-mir-199a	hsa-miR-199a-5p	hsa-miR-199a-3p	0.539501	0.371573	0.688735	-0.537979
hsa-let-7g	hsa-let-7g-5p	hsa-let-7g-3p	195.182	282.673	1.44826	0.534316
hsa-mir-151a	hsa-miR-151a-5p	hsa-miR-151a-3p	2462	3537	1.43664	0.522695
hsa-mir-221	hsa-miR-221-5p	hsa-miR-221-3p	0.0653975	0.0925889	1.41579	0.501603
hsa-mir-143	hsa-miR-143-5p	hsa-miR-143-3p	1.53478e-05	2.14163e-05	1.3954	0.480679
hsa-mir-361	hsa-miR-361-5p	hsa-miR-361-3p	13.5849	18.7708	1.38174	0.466488
hsa-mir-148b	hsa-miR-148b-5p	hsa-miR-148b-3p	0.0928454	0.127635	1.37471	0.459126
hsa-mir-27b	hsa-miR-27b-5p	hsa-miR-27b-3p	0.00106317	0.00145127	1.36503	0.448937
hsa-mir-195	hsa-miR-195-5p	hsa-miR-195-3p	33.2857	25.093	0.753868	-0.407617
hsa-mir-196b	hsa-miR-196b-5p	hsa-miR-196b-3p	101.022	129.268	1.27961	0.355703
hsa-mir-532	hsa-miR-532-5p	hsa-miR-532-3p	20.4009	25.9579	1.27239	0.347541
hsa-mir-22	hsa-miR-22-5p	hsa-miR-22-3p	0.00111666	0.00141541	1.26754	0.342033
hsa-mir-25	hsa-miR-25-5p	hsa-miR-25-3p	0.00181774	0.0023032	1.26707	0.341495
hsa-mir-10b	hsa-miR-10b-5p	hsa-miR-10b-3p	9041	11444.4	1.26583	0.340088
hsa-mir-31	hsa-miR-31-5p	hsa-miR-31-3p	10.0311	12.5976	1.25585	0.328661
hsa-mir-148a	hsa-miR-148a-5p	hsa-miR-148a-3p	0.018762	0.0233889	1.24661	0.318011
hsa-mir-10a	hsa-miR-10a-5p	hsa-miR-10a-3p	4345.8	3512.36	0.808218	-0.307183
hsa-mir-29a	hsa-miR-29a-5p	hsa-miR-29a-3p	0.00900526	0.00728435	0.808899	-0.305969
hsa-mir-378a	hsa-miR-378a-5p	hsa-miR-378a-3p	0.00890738	0.00732637	0.822505	-0.281903
hsa-mir-30a	hsa-miR-30a-5p	hsa-miR-30a-3p	86.3643	104.333	1.20805	0.272686
hsa-mir-324	hsa-miR-324-5p	hsa-miR-324-3p	1.97059	1.64286	0.833689	-0.262419
hsa-mir-30d	hsa-miR-30d-5p	hsa-miR-30d-3p	136.924	115.957	0.846867	-0.239793
hsa-mir-708	hsa-miR-708-5p	hsa-miR-708-3p	0.500468	0.429545	0.858286	-0.22047
hsa-mir-142	hsa-miR-142-5p	hsa-miR-142-3p	11.5984	13.3106	1.14762	0.198643
hsa-mir-196a	hsa-miR-196a-5p	hsa-miR-196a-3p	24.7192	28.2051	1.14102	0.190327
hsa-mir-32	hsa-miR-32-5p	hsa-miR-32-3p	38.6667	34.2353	0.885396	-0.175606
hsa-mir-15b	hsa-miR-15b-5p	hsa-miR-15b-3p	3.82578	4.29522	1.1227	0.166978
hsa-mir-423	hsa-miR-423-5p	hsa-miR-423-3p	0.689818	0.631532	0.915505	-0.12736
hsa-mir-140	hsa-miR-140-5p	hsa-miR-140-3p	0.0454618	0.0418287	0.920084	-0.120162
hsa-let-7d	hsa-let-7d-5p	hsa-let-7d-3p	2.19479	2.36555	1.0778	0.108095
hsa-mir-30e	hsa-miR-30e-5p	hsa-miR-30e-3p	42.3695	45.5367	1.07475	0.104002
hsa-mir-27a	hsa-miR-27a-5p	hsa-miR-27a-3p	0.0115493	0.0107821	0.93357	-0.0991692
hsa-mir-615	hsa-miR-615-5p	hsa-miR-615-3p	0.0557461	0.0593995	1.06554	0.0915783
hsa-mir-99b	hsa-miR-99b-5p	hsa-miR-99b-3p	139.525	146.766	1.0519	0.0729955
hsa-mir-214	hsa-miR-214-5p	hsa-miR-214-3p	0.258685	0.271854	1.05091	0.0716363
hsa-let-7b	hsa-let-7b-5p	hsa-let-7b-3p	55.4677	52.8696	0.953159	-0.0692115
hsa-mir-425	hsa-miR-425-5p	hsa-miR-425-3p	22.4091	21.5	0.959432	-0.0597475
hsa-mir-19a	hsa-miR-19a-5p	hsa-miR-19a-3p	0.0176768	0.0183486	1.03801	0.0538174
hsa-mir-26b	hsa-miR-26b-5p	hsa-miR-26b-3p	289.093	279.339	0.96626	-0.0495169
hsa-mir-181c	hsa-miR-181c-5p	hsa-miR-181c-3p	14.926	15.3599	1.02907	0.041341
hsa-mir-130b	hsa-miR-130b-5p	hsa-miR-130b-3p	0.0774411	0.0796178	1.02811	0.0399926
hsa-mir-222	hsa-miR-222-5p	hsa-miR-222-3p	0.0277507	0.0278202	1.0025	0.00360636
hsa-mir-145	hsa-miR-145-5p	hsa-miR-145-3p	3.34	3.34783	1.00234	0.00337648

## Sheet: SNB19
pre-miRNA Name	5' arm mature miRNA	3' arm mature miRNA	5vs3p Ratio Ctrl	5v3p Ratio siTDP	Ratio siTDP / Ratio Ctrl	log(Ratio siTDP / Ratio Ctrl)
hsa-mir-654	hsa-miR-654-5p	hsa-miR-654-3p	0.00420757	0.0184843	4.3931	2.13524
hsa-mir-491	hsa-miR-491-5p	hsa-miR-491-3p	0.307692	1.25	4.0625	2.02237
hsa-mir-20b	hsa-miR-20b-5p	hsa-miR-20b-3p	72.8333	238.333	3.27231	1.71031
hsa-mir-3605	hsa-miR-3605-5p	hsa-miR-3605-3p	0.5	1.55556	3.11111	1.63743
hsa-mir-19a	hsa-miR-19a-5p	hsa-miR-19a-3p	0.00873362	0.00287081	0.328708	-1.60512
hsa-mir-369	hsa-miR-369-5p	hsa-miR-369-3p	0.666667	0.227273	0.340909	-1.55254
hsa-mir-589	hsa-miR-589-5p	hsa-miR-589-3p	37.3736	13.3668	0.357653	-1.48337
hsa-mir-629	hsa-miR-629-5p	hsa-miR-629-3p	110.333	43.4	0.393353	-1.3461
hsa-mir-301a	hsa-miR-301a-5p	hsa-miR-301a-3p	0.002185	0.00541796	2.47962	1.31012
hsa-let-7i	hsa-let-7i-5p	hsa-let-7i-3p	104.098	248.544	2.3876	1.25556
hsa-mir-299	hsa-miR-299-5p	hsa-miR-299-3p	0.282051	0.12	0.425455	-1.23292
hsa-mir-501	hsa-miR-501-5p	hsa-miR-501-3p	0.0786026	0.182171	2.31761	1.21264
hsa-mir-3157	hsa-miR-3157-5p	hsa-miR-3157-3p	0.666667	1.44444	2.16667	1.11548
hsa-let-7g	hsa-let-7g-5p	hsa-let-7g-3p	301.284	650.759	2.15995	1.111
hsa-mir-502	hsa-miR-502-5p	hsa-miR-502-3p	0.408451	0.189189	0.463187	-1.11033
hsa-mir-4661	hsa-miR-4661-5p	hsa-miR-4661-3p	4.5	2.1	0.466667	-1.09954
hsa-mir-2355	hsa-miR-2355-5p	hsa-miR-2355-3p	23.2	11.2727	0.485893	-1.04129
hsa-let-7b	hsa-let-7b-5p	hsa-let-7b-3p	127.443	249.565	1.95826	0.969571
hsa-mir-337	hsa-miR-337-5p	hsa-miR-337-3p	0.875	0.454545	0.519481	-0.944858
hsa-mir-664	hsa-miR-664-5p	hsa-miR-664-3p	0.111111	0.0583942	0.525547	-0.928107
hsa-mir-185	hsa-miR-185-5p	hsa-miR-185-3p	5.85714	11.087	1.8929	0.920594
hsa-mir-96	hsa-miR-96-5p	hsa-miR-96-3p	263	140.375	0.533745	-0.905777
hsa-mir-382	hsa-miR-382-5p	hsa-miR-382-3p	3	1.66667	0.555556	-0.847997
hsa-mir-183	hsa-miR-183-5p	hsa-miR-183-3p	345.275	192.473	0.557448	-0.843091
hsa-mir-146b	hsa-miR-146b-5p	hsa-miR-146b-3p	252.929	446.25	1.76433	0.819122
hsa-mir-576	hsa-miR-576-5p	hsa-miR-576-3p	3.34483	5.86364	1.75305	0.809864
hsa-mir-411	hsa-miR-411-5p	hsa-miR-411-3p	89.9231	52.0769	0.579127	-0.788047
hsa-mir-196a	hsa-miR-196a-5p	hsa-miR-196a-3p	65.1923	111.833	1.71544	0.778577
hsa-mir-101	hsa-miR-101-5p	hsa-miR-101-3p	0.000620989	0.00105504	1.69896	0.764654
hsa-mir-548b	hsa-miR-548b-5p	hsa-miR-548b-3p	0.384615	0.227273	0.590909	-0.758992
hsa-mir-32	hsa-miR-32-5p	hsa-miR-32-3p	2.84783	1.69231	0.594245	-0.750869
hsa-mir-33a	hsa-miR-33a-5p	hsa-miR-33a-3p	2.07692	1.2381	0.59612	-0.746325
hsa-mir-379	hsa-miR-379-5p	hsa-miR-379-3p	7.4	12.3333	1.66667	0.736966
hsa-mir-342	hsa-miR-342-5p	hsa-miR-342-3p	0.0213415	0.0134529	0.630365	-0.66574
hsa-mir-148b	hsa-miR-148b-5p	hsa-miR-148b-3p	0.118325	0.0754155	0.637359	-0.649821
hsa-mir-193b	hsa-miR-193b-5p	hsa-miR-193b-3p	0.0137195	0.00882029	0.642901	-0.637332
hsa-mir-135b	hsa-miR-135b-5p	hsa-miR-135b-3p	9.61538	14.6792	1.52664	0.610361
hsa-mir-15b	hsa-miR-15b-5p	hsa-miR-15b-3p	6.36487	9.71683	1.52663	0.610354
hsa-mir-21	hsa-miR-21-5p	hsa-miR-21-3p	7.33444	11.1327	1.51786	0.602039
hsa-mir-105	hsa-miR-105-5p	hsa-miR-105-3p	4.63636	7.02128	1.51439	0.59874
hsa-mir-106b	hsa-miR-106b-5p	hsa-miR-106b-3p	2.25412	1.49379	0.662695	-0.593584
hsa-mir-188	hsa-miR-188-5p	hsa-miR-188-3p	2.92857	1.94444	0.663957	-0.590839
hsa-mir-708	hsa-miR-708-5p	hsa-miR-708-3p	0.602326	0.903134	1.49941	0.584396
hsa-mir-182	hsa-miR-182-5p	hsa-miR-182-3p	6582.6	9781.75	1.486	0.571435
hsa-mir-455	hsa-miR-455-5p	hsa-miR-455-3p	1.32836	0.900498	0.677903	-0.56085
hsa-mir-181b	hsa-miR-181b-5p	hsa-miR-181b-3p	139.577	204.623	1.46602	0.551905
hsa-mir-493	hsa-miR-493-5p	hsa-miR-493-3p	5.54545	3.8	0.685246	-0.545306
hsa-mir-744	hsa-miR-744-5p	hsa-miR-744-3p	21.9348	31.9429	1.45627	0.542273
hsa-mir-542	hsa-miR-542-5p	hsa-miR-542-3p	0.0767123	0.0528634	0.689113	-0.537188
hsa-mir-767	hsa-miR-767-5p	hsa-miR-767-3p	14.5463	20.7683	1.42774	0.513731
hsa-mir-99b	hsa-miR-99b-5p	hsa-miR-99b-3p	106.577	75.698	0.710264	-0.493573
hsa-mir-1307	hsa-miR-1307-5p	hsa-miR-1307-3p	3.35213	2.38355	0.711056	-0.491965
hsa-mir-628	hsa-miR-628-5p	hsa-miR-628-3p	3.91667	2.8	0.714894	-0.4842
hsa-mir-127	hsa-miR-127-5p	hsa-miR-127-3p	0.00198544	0.00277668	1.39852	0.4839
hsa-let-7d	hsa-let-7d-5p	hsa-let-7d-3p	6.16987	8.62698	1.39824	0.483616
hsa-mir-195	hsa-miR-195-5p	hsa-miR-195-3p	9.60714	13.3333	1.38786	0.472858
hsa-mir-9	hsa-miR-9-5p	hsa-miR-9-3p	44.7554	61.9608	1.38443	0.469293
hsa-mir-125a	hsa-miR-125a-5p	hsa-miR-125a-3p	72.6925	99.6432	1.37075	0.454965
hsa-mir-324	hsa-miR-324-5p	hsa-miR-324-3p	0.519685	0.700855	1.34861	0.431478
hsa-mir-431	hsa-miR-431-5p	hsa-miR-431-3p	2.47826	3.3	1.33158	0.413138
hsa-mir-877	hsa-miR-877-5p	hsa-miR-877-3p	22.6	17	0.752212	-0.410788
hsa-mir-556	hsa-miR-556-5p	hsa-miR-556-3p	0.454545	0.6	1.32	0.400538
hsa-mir-486	hsa-miR-486-5p	hsa-miR-486-3p	138.187	181.517	1.31356	0.393481
hsa-mir-29a	hsa-miR-29a-5p	hsa-miR-29a-3p	0.00864512	0.0113053	1.30771	0.387047
hsa-mir-625	hsa-miR-625-5p	hsa-miR-625-3p	0.653846	0.5	0.764706	-0.387023
hsa-mir-100	hsa-miR-100-5p	hsa-miR-100-3p	34.313	44.7527	1.30425	0.383219
hsa-mir-423	hsa-miR-423-5p	hsa-miR-423-3p	0.482925	0.628449	1.30134	0.379997
hsa-mir-3065	hsa-miR-3065-5p	hsa-miR-3065-3p	0.655172	0.852459	1.30112	0.379756
hsa-mir-2682	hsa-miR-2682-5p	hsa-miR-2682-3p	3	3.88889	1.2963	0.374396
hsa-let-7e	hsa-let-7e-5p	hsa-let-7e-3p	203.964	263.6	1.29238	0.370034
hsa-mir-362	hsa-miR-362-5p	hsa-miR-362-3p	28.625	36.4615	1.27377	0.3491
hsa-mir-30a	hsa-miR-30a-5p	hsa-miR-30a-3p	31.0747	24.598	0.791575	-0.337202
hsa-mir-130b	hsa-miR-130b-5p	hsa-miR-130b-3p	0.0848649	0.106372	1.25343	0.325876
hsa-mir-30b	hsa-miR-30b-5p	hsa-miR-30b-3p	150.981	120.625	0.798943	-0.323836
hsa-mir-302a	hsa-miR-302a-5p	hsa-miR-302a-3p	0.857143	1.07143	1.25	0.321928
hsa-mir-99a	hsa-miR-99a-5p	hsa-miR-99a-3p	23.3636	29.0711	1.24429	0.31532
hsa-mir-148a	hsa-miR-148a-5p	hsa-miR-148a-3p	0.0330933	0.0404527	1.22238	0.289694
hsa-mir-30d	hsa-miR-30d-5p	hsa-miR-30d-3p	72.1039	87.5649	1.21443	0.280275
hsa-mir-615	hsa-miR-615-5p	hsa-miR-615-3p	0.0192308	0.0230947	1.20092	0.264145
hsa-mir-25	hsa-miR-25-5p	hsa-miR-25-3p	0.00710696	0.00592263	0.833356	-0.262995
hsa-mir-132	hsa-miR-132-5p	hsa-miR-132-3p	0.0681818	0.0816327	1.19728	0.259759
hsa-mir-340	hsa-miR-340-5p	hsa-miR-340-3p	112.08	93.9062	0.83785	-0.255236
hsa-mir-505	hsa-miR-505-5p	hsa-miR-505-3p	0.0463415	0.0549085	1.18487	0.244726
hsa-mir-27a	hsa-miR-27a-5p	hsa-miR-27a-3p	0.026894	0.0227133	0.84455	-0.243744
hsa-mir-424	hsa-miR-424-5p	hsa-miR-424-3p	3.6646	4.30769	1.17549	0.233261
hsa-mir-532	hsa-miR-532-5p	hsa-miR-532-3p	12.716	14.9245	1.17368	0.231035
hsa-mir-454	hsa-miR-454-5p	hsa-miR-454-3p	0.0295337	0.0346495	1.17322	0.230472
hsa-mir-136	hsa-miR-136-5p	hsa-miR-136-3p	0.0372093	0.0434783	1.16848	0.224631
hsa-mir-22	hsa-miR-22-5p	hsa-miR-22-3p	0.0017866	0.00208104	1.16481	0.220089
hsa-mir-590	hsa-miR-590-5p	hsa-miR-590-3p	0.0472441	0.0406091	0.85956	-0.21833
hsa-mir-10a	hsa-miR-10a-5p	hsa-miR-10a-3p	2751.91	3197.38	1.16188	0.216458
hsa-mir-671	hsa-miR-671-5p	hsa-miR-671-3p	0.286213	0.330389	1.15435	0.207076
hsa-mir-500a	hsa-miR-500a-5p	hsa-miR-500a-3p	0.0412072	0.0357698	0.868048	-0.204153
hsa-mir-873	hsa-miR-873-5p	hsa-miR-873-3p	0.771593	0.671031	0.86967	-0.201461
hsa-mir-93	hsa-miR-93-5p	hsa-miR-93-3p	192.154	167.825	0.87339	-0.195302
hsa-mir-28	hsa-miR-28-5p	hsa-miR-28-3p	0.102671	0.117202	1.14153	0.190972
hsa-mir-222	hsa-miR-222-5p	hsa-miR-222-3p	0.00348846	0.0039325	1.12729	0.172857
hsa-mir-26b	hsa-miR-26b-5p	hsa-miR-26b-3p	155.92	175.018	1.12248	0.166696
hsa-mir-561	hsa-miR-561-5p	hsa-miR-561-3p	368.667	413.667	1.12206	0.166152
hsa-mir-221	hsa-miR-221-5p	hsa-miR-221-3p	0.104965	0.093754	0.893192	-0.162958
hsa-mir-92b	hsa-miR-92b-5p	hsa-miR-92b-3p	0.00209383	0.00187121	0.893676	-0.162176
hsa-mir-335	hsa-miR-335-5p	hsa-miR-335-3p	0.280837	0.313805	1.11739	0.160137
hsa-mir-3613	hsa-miR-3613-5p	hsa-miR-3613-3p	4.25424	3.84536	0.90389	-0.145782
hsa-mir-27b	hsa-miR-27b-5p	hsa-miR-27b-3p	0.004597	0.00507147	1.10321	0.141712
hsa-mir-20a	hsa-miR-20a-5p	hsa-miR-20a-3p	269.947	297.524	1.10215	0.140327
hsa-mir-339	hsa-miR-339-5p	hsa-miR-339-3p	1.23361	1.12389	0.911063	-0.134377
hsa-mir-30e	hsa-miR-30e-5p	hsa-miR-30e-3p	11.7808	10.7543	0.912868	-0.131522
hsa-mir-140	hsa-miR-140-5p	hsa-miR-140-3p	0.0631458	0.0687797	1.08922	0.123296
hsa-mir-582	hsa-miR-582-5p	hsa-miR-582-3p	0.322511	0.35023	1.08595	0.118957
hsa-mir-378a	hsa-miR-378a-5p	hsa-miR-378a-3p	0.00805687	0.00744308	0.923818	-0.11432
hsa-mir-17	hsa-miR-17-5p	hsa-miR-17-3p	37.0513	40.0412	1.0807	0.111963
hsa-mir-425	hsa-miR-425-5p	hsa-miR-425-3p	12.2874	13.2663	1.07967	0.110584
hsa-mir-331	hsa-miR-331-5p	hsa-miR-331-3p	0.0294118	0.031746	1.07937	0.110183
hsa-mir-18a	hsa-miR-18a-5p	hsa-miR-18a-3p	8.11905	7.53968	0.928641	-0.106807
hsa-mir-769	hsa-miR-769-5p	hsa-miR-769-3p	144.738	155.855	1.07681	0.106764
hsa-mir-212	hsa-miR-212-5p	hsa-miR-212-3p	0.794118	0.849057	1.06918	0.096508
hsa-mir-151a	hsa-miR-151a-5p	hsa-miR-151a-3p	0.850486	0.797547	0.937754	-0.0927192
hsa-mir-361	hsa-miR-361-5p	hsa-miR-361-3p	5.188	5.50169	1.06047	0.0846977
hsa-mir-141	hsa-miR-141-5p	hsa-miR-141-3p	0.115385	0.109375	0.947917	-0.0771679
hsa-mir-31	hsa-miR-31-5p	hsa-miR-31-3p	10.9617	11.5379	1.05257	0.0739128
hsa-mir-29c	hsa-miR-29c-5p	hsa-miR-29c-3p	0.274648	0.288221	1.04942	0.06959
hsa-mir-452	hsa-miR-452-5p	hsa-miR-452-3p	10.883	11.4159	1.04897	0.0689748
hsa-mir-191	hsa-miR-191-5p	hsa-miR-191-3p	3565.46	3739.1	1.0487	0.0685993
hsa-mir-23a	hsa-miR-23a-5p	hsa-miR-23a-3p	0.0298507	0.0312691	1.04752	0.0669717
hsa-mir-33b	hsa-miR-33b-5p	hsa-miR-33b-3p	0.326087	0.340909	1.04545	0.0641303
hsa-mir-224	hsa-miR-224-5p	hsa-miR-224-3p	37.2105	35.5965	0.956624	-0.0639758
hsa-mir-374b	hsa-miR-374b-5p	hsa-miR-374b-3p	3.27815	3.39884	1.03682	0.0521641
hsa-mir-2277	hsa-miR-2277-5p	hsa-miR-2277-3p	4.2	4.08333	0.972222	-0.040642
hsa-mir-652	hsa-miR-652-5p	hsa-miR-652-3p	0.132075	0.135593	1.02663	0.0379225
hsa-mir-296	hsa-miR-296-5p	hsa-miR-296-3p	1.64706	1.6875	1.02455	0.0349954
hsa-mir-374a	hsa-miR-374a-5p	hsa-miR-374a-3p	0.477303	0.467771	0.980029	-0.0291042
hsa-mir-193a	hsa-miR-193a-5p	hsa-miR-193a-3p	8.71429	8.57143	0.983607	-0.0238467
hsa-mir-10b	hsa-miR-10b-5p	hsa-miR-10b-3p	6881.61	6952.52	1.0103	0.0147902
hsa-mir-126	hsa-miR-126-5p	hsa-miR-126-3p	14.3976	14.2842	0.992125	-0.0114061
hsa-mir-181c	hsa-miR-181c-5p	hsa-miR-181c-3p	4.0709	4.05472	0.996026	-0.00574406
hsa-mir-23b	hsa-miR-23b-5p	hsa-miR-23b-3p	0.00111086	0.00111483	1.00357	0.00513758
hsa-mir-3074	hsa-miR-3074-5p	hsa-miR-3074-3p	1.16667	1.16667	1	0

## Sheet: HT22
pre-miRNA Name	5' arm mature miRNA	3' arm mature miRNA	5vs3p Ratio Ctrl	5v3p Ratio siTDP	Ratio siTDP / Ratio Ctrl	log(Ratio siTDP / Ratio Ctrl)
mmu-mir-101a	mmu-miR-101a-5p	mmu-miR-101a-3p	0.00141911	0.00679803	4.79034	2.26013
mmu-mir-3061	mmu-miR-3061-5p	mmu-miR-3061-3p	0.6	0.189189	0.315315	-1.66513
mmu-mir-450b	mmu-miR-450b-5p	mmu-miR-450b-3p	100.778	32.6567	0.324047	-1.62573
mmu-mir-17	mmu-miR-17-5p	mmu-miR-17-3p	62.7692	21.7816	0.347011	-1.52695
mmu-mir-199a	mmu-miR-199a-5p	mmu-miR-199a-3p	0.514344	0.18131	0.352508	-1.50427
mmu-mir-210	mmu-miR-210-5p	mmu-miR-210-3p	0.0375829	0.104646	2.78442	1.47738
mmu-mir-186	mmu-miR-186-5p	mmu-miR-186-3p	2349	861.865	0.366907	-1.44651
mmu-mir-106b	mmu-miR-106b-5p	mmu-miR-106b-3p	22.0949	8.24283	0.373064	-1.4225
mmu-mir-1306	mmu-miR-1306-5p	mmu-miR-1306-3p	3.75	9.0625	2.41667	1.27302
mmu-mir-125a	mmu-miR-125a-5p	mmu-miR-125a-3p	68.1724	157.231	2.30638	1.20563
mmu-mir-339	mmu-miR-339-5p	mmu-miR-339-3p	12.5455	5.46053	0.435259	-1.20005
mmu-let-7i	mmu-let-7i-5p	mmu-let-7i-3p	107.72	243.696	2.2623	1.17779
mmu-mir-342	mmu-miR-342-5p	mmu-miR-342-3p	0.0151515	0.0338983	2.23729	1.16175
mmu-mir-199b	mmu-miR-199b-5p	mmu-miR-199b-3p	0.0476531	0.0241214	0.506187	-0.982256
mmu-mir-222	mmu-miR-222-5p	mmu-miR-222-3p	0.0128558	0.0246126	1.91451	0.936973
mmu-mir-15b	mmu-miR-15b-5p	mmu-miR-15b-3p	7.67857	4.1153	0.535946	-0.89984
mmu-let-7g	mmu-let-7g-5p	mmu-let-7g-3p	185.7	334.375	1.80062	0.848493
mmu-mir-296	mmu-miR-296-5p	mmu-miR-296-3p	2.23077	1.24551	0.558332	-0.840806
mmu-mir-99a	mmu-miR-99a-5p	mmu-miR-99a-3p	36.9231	20.8077	0.563542	-0.827406
mmu-mir-15a	mmu-miR-15a-5p	mmu-miR-15a-3p	40.4667	71.0968	1.75692	0.81305
mmu-mir-877	mmu-miR-877-5p	mmu-miR-877-3p	4.375	2.51351	0.574517	-0.799578
mmu-mir-664	mmu-miR-664-5p	mmu-miR-664-3p	0.318182	0.55	1.72857	0.78958
mmu-mir-143	mmu-miR-143-5p	mmu-miR-143-3p	3.49842e-05	5.93721e-05	1.69711	0.763081
mmu-mir-93	mmu-miR-93-5p	mmu-miR-93-3p	386	230.793	0.59791	-0.742001
mmu-mir-34a	mmu-miR-34a-5p	mmu-miR-34a-3p	62.5	104.1	1.6656	0.736042
mmu-mir-542	mmu-miR-542-5p	mmu-miR-542-3p	0.0234657	0.038312	1.63268	0.707244
mmu-mir-351	mmu-miR-351-5p	mmu-miR-351-3p	1866.75	1155.1	0.618773	-0.692517
mmu-mir-18a	mmu-miR-18a-5p	mmu-miR-18a-3p	10.3103	6.40367	0.621092	-0.687122
mmu-mir-34b	mmu-miR-34b-5p	mmu-miR-34b-3p	1.71698	1.11439	0.649041	-0.623618
mmu-mir-503	mmu-miR-503-5p	mmu-miR-503-3p	1.35714	0.888889	0.654971	-0.610498
mmu-mir-25	mmu-miR-25-5p	mmu-miR-25-3p	0.00202807	0.00304554	1.50169	0.586591
mmu-mir-155	mmu-miR-155-5p	mmu-miR-155-3p	82.8889	124.143	1.4977	0.582751
mmu-mir-30d	mmu-miR-30d-5p	mmu-miR-30d-3p	95.1182	63.6269	0.668924	-0.580086
mmu-mir-378	mmu-miR-378-5p	mmu-miR-378-3p	0.00486778	0.00723046	1.48537	0.570824
mmu-let-7b	mmu-let-7b-5p	mmu-let-7b-3p	37.1029	54.9795	1.48181	0.56736
mmu-mir-425	mmu-miR-425-5p	mmu-miR-425-3p	17	11.4783	0.675192	-0.566631
mmu-mir-455	mmu-miR-455-5p	mmu-miR-455-3p	0.884615	0.604651	0.683519	-0.548947
mmu-mir-221	mmu-miR-221-5p	mmu-miR-221-3p	0.0960032	0.140299	1.4614	0.547352
mmu-mir-708	mmu-miR-708-5p	mmu-miR-708-3p	0.421053	0.288462	0.685096	-0.545622
mmu-mir-615	mmu-miR-615-5p	mmu-miR-615-3p	0.0413223	0.0286416	0.693126	-0.52881
mmu-mir-99b	mmu-miR-99b-5p	mmu-miR-99b-3p	139.383	200.668	1.43969	0.525754
mmu-mir-20a	mmu-miR-20a-5p	mmu-miR-20a-3p	106.75	74.1935	0.695022	-0.52487
mmu-mir-29c	mmu-miR-29c-5p	mmu-miR-29c-3p	0.102804	0.147186	1.43172	0.517749
mmu-mir-1948	mmu-miR-1948-5p	mmu-miR-1948-3p	0.5	0.714286	1.42857	0.514573
mmu-mir-671	mmu-miR-671-5p	mmu-miR-671-3p	0.299065	0.42	1.40437	0.489928
mmu-mir-30b	mmu-miR-30b-5p	mmu-miR-30b-3p	47.0984	65.5189	1.39111	0.476235
mmu-mir-30e	mmu-miR-30e-5p	mmu-miR-30e-3p	28.8752	40.1594	1.39079	0.475907
mmu-mir-324	mmu-miR-324-5p	mmu-miR-324-3p	2.90476	4.03663	1.38966	0.474731
mmu-mir-29a	mmu-miR-29a-5p	mmu-miR-29a-3p	0.0128261	0.00945247	0.736972	-0.440318
mmu-mir-26b	mmu-miR-26b-5p	mmu-miR-26b-3p	329.714	247.472	0.750566	-0.41395
mmu-mir-10b	mmu-miR-10b-5p	mmu-miR-10b-3p	9586.9	7205.74	0.751624	-0.411917
mmu-mir-130a	mmu-miR-130a-5p	mmu-miR-130a-3p	0.00215916	0.00283944	1.31507	0.395137
mmu-mir-744	mmu-miR-744-5p	mmu-miR-744-3p	42.5758	55.8125	1.3109	0.390556
mmu-mir-361	mmu-miR-361-5p	mmu-miR-361-3p	4.75	6.2228	1.31006	0.389636
mmu-mir-34c	mmu-miR-34c-5p	mmu-miR-34c-3p	56.6635	73.8493	1.3033	0.382165
mmu-mir-331	mmu-miR-331-5p	mmu-miR-331-3p	0.0222841	0.0287267	1.28911	0.366377
mmu-mir-30a	mmu-miR-30a-5p	mmu-miR-30a-3p	59.5556	76.6841	1.28761	0.364691
mmu-mir-652	mmu-miR-652-5p	mmu-miR-652-3p	0.006	0.00761697	1.2695	0.344256
mmu-mir-1981	mmu-miR-1981-5p	mmu-miR-1981-3p	0.826087	1.04762	1.26817	0.342749
mmu-mir-191	mmu-miR-191-5p	mmu-miR-191-3p	2176.86	1728.23	0.793911	-0.332951
mmu-mir-3068	mmu-miR-3068-5p	mmu-miR-3068-3p	0.24	0.295082	1.22951	0.298081
mmu-mir-700	mmu-miR-700-5p	mmu-miR-700-3p	1.38889	1.70667	1.2288	0.29725
mmu-mir-130b	mmu-miR-130b-5p	mmu-miR-130b-3p	0.0609756	0.0749094	1.22851	0.296914
mmu-mir-362	mmu-miR-362-5p	mmu-miR-362-3p	0.716418	0.870056	1.21445	0.280308
mmu-mir-3096	mmu-miR-3096-5p	mmu-miR-3096-3p	0.333333	0.275362	0.826087	-0.275634
mmu-mir-195	mmu-miR-195-5p	mmu-miR-195-3p	22.9412	27.6364	1.20466	0.268628
mmu-mir-32	mmu-miR-32-5p	mmu-miR-32-3p	20.7778	17.2692	0.831139	-0.266838
mmu-mir-100	mmu-miR-100-5p	mmu-miR-100-3p	279.273	333.075	1.19265	0.254172
mmu-mir-140	mmu-miR-140-5p	mmu-miR-140-3p	0.0520358	0.0612022	1.17616	0.234079
mmu-mir-146b	mmu-miR-146b-5p	mmu-miR-146b-3p	8068.56	9374.85	1.1619	0.216485
mmu-mir-148b	mmu-miR-148b-5p	mmu-miR-148b-3p	0.0924214	0.107304	1.16103	0.215409
mmu-mir-872	mmu-miR-872-5p	mmu-miR-872-3p	2.08382	2.41258	1.15777	0.211348
mmu-mir-582	mmu-miR-582-5p	mmu-miR-582-3p	0.336957	0.291045	0.863746	-0.211321
mmu-let-7d	mmu-let-7d-5p	mmu-let-7d-3p	1.96972	2.27627	1.15563	0.208682
mmu-mir-28	mmu-miR-28-5p	mmu-miR-28-3p	1.94898	1.69287	0.868593	-0.203248
mmu-mir-181c	mmu-miR-181c-5p	mmu-miR-181c-3p	6.28321	5.45878	0.868789	-0.202922
mmu-mir-145	mmu-miR-145-5p	mmu-miR-145-3p	5.80723	6.66458	1.14763	0.198663
mmu-mir-27a	mmu-miR-27a-5p	mmu-miR-27a-3p	0.0161165	0.0140658	0.872758	-0.196347
mmu-mir-1198	mmu-miR-1198-5p	mmu-miR-1198-3p	25.6667	29.3333	1.14286	0.192645
mmu-mir-322	mmu-miR-322-5p	mmu-miR-322-3p	5.33054	6.04777	1.13455	0.182122
mmu-mir-33	mmu-miR-33-5p	mmu-miR-33-3p	2.32	2.6	1.12069	0.164387
mmu-mir-301a	mmu-miR-301a-5p	mmu-miR-301a-3p	0.00354478	0.00316832	0.893799	-0.161978
mmu-mir-152	mmu-miR-152-5p	mmu-miR-152-3p	1.92491	2.1384	1.11091	0.151738
mmu-let-7e	mmu-let-7e-5p	mmu-let-7e-3p	62.9138	69.8675	1.11053	0.151246
mmu-mir-214	mmu-miR-214-5p	mmu-miR-214-3p	0.260248	0.234944	0.902769	-0.147572
mmu-mir-340	mmu-miR-340-5p	mmu-miR-340-3p	60.4815	55.4835	0.917364	-0.124434
mmu-mir-31	mmu-miR-31-5p	mmu-miR-31-3p	8.35985	9.06982	1.08493	0.117597
mmu-mir-151	mmu-miR-151-5p	mmu-miR-151-3p	0.320704	0.34753	1.08365	0.115894
mmu-mir-532	mmu-miR-532-5p	mmu-miR-532-3p	12.4658	13.444	1.07848	0.108997
mmu-mir-9	mmu-miR-9-5p	mmu-miR-9-3p	40.8929	43.4732	1.0631	0.0882779
mmu-mir-27b	mmu-miR-27b-5p	mmu-miR-27b-3p	0.00174132	0.00184335	1.05859	0.0821433
mmu-mir-1839	mmu-miR-1839-5p	mmu-miR-1839-3p	4.76923	4.50758	0.945137	-0.0814049
mmu-mir-193	mmu-miR-193-5p	mmu-miR-193-3p	0.0293333	0.028147	0.959556	-0.0595604
mmu-mir-3096b	mmu-miR-3096b-5p	mmu-miR-3096b-3p	0.291667	0.303371	1.04013	0.0567616
mmu-mir-21	mmu-miR-21-5p	mmu-miR-21-3p	51.3223	53.2043	1.03667	0.0519584
mmu-mir-183	mmu-miR-183-5p	mmu-miR-183-3p	290.789	280.756	0.965497	-0.0506561
mmu-mir-345	mmu-miR-345-5p	mmu-miR-345-3p	7.92135	8.20192	1.03542	0.0502162
mmu-mir-188	mmu-miR-188-5p	mmu-miR-188-3p	2.75	2.82143	1.02597	0.0369942
mmu-mir-22	mmu-miR-22-5p	mmu-miR-22-3p	0.00159226	0.00162447	1.02023	0.0288914
mmu-mir-126	mmu-miR-126-5p	mmu-miR-126-3p	13.6	13.3468	0.98138	-0.0271156
mmu-mir-350	mmu-miR-350-5p	mmu-miR-350-3p	0.545455	0.535809	0.982317	-0.0257401
mmu-mir-423	mmu-miR-423-5p	mmu-miR-423-3p	0.614208	0.623061	1.01441	0.0206459
mmu-mir-10a	mmu-miR-10a-5p	mmu-miR-10a-3p	4393.91	4342.9	0.988391	-0.0168469
mmu-mir-674	mmu-miR-674-5p	mmu-miR-674-3p	0.538462	0.533582	0.990938	-0.0131331
mmu-mir-501	mmu-miR-501-5p	mmu-miR-501-3p	0.120879	0.121302	1.0035	0.00503559
mmu-mir-98	mmu-miR-98-5p	mmu-miR-98-3p	38.4404	38.4289	0.999702	-0.00042984
