# Supplementary material for: TDP-43 regulates cancer-associated microRNAs
Source: Protein Cell. 2017 Sep 26;9(10):848–66. doi: 10.1007/s13238-017-0480-9 (PMC6160384; doi:10.1007/s13238-017-0480-9)
Supplement: Supplementary file 6 — Supplementary material 6 (XLS 71 kb) [file 13238_2017_480_MOESM6_ESM.xls]

## Sheet: human novel miRNAs
Supplemental Table6. Novel Predicted miRNAs
Genome Loci(hg18)	Libraries	UniqReads	ReadsCount	Length	Mature	Pre-miRNA	SecondaryStructure	Notes from BLAT
chr13:49450810:49450946:+	SNB19_Ctrl	3	66	21	TCAGATTCTGGATTTCTACCA	ATTTGAAGATGCCTGGGGGTCACTGGGGAATCTTGTTGAAATGCAGAATCTGATCCAATAAGTCTAGAATCCTGCCTCAGATTCTGGATTTCTACCAAGCTCCCTGGTGAGGCTGCAGGTTCTTAGGCCCCACTTTC	.....((((.(((((.((.((((..((((..((((..(((((.((((((((((..((...............))..)))))))))).)))))...)))).))))..))))..)).))))))))).............	no overlap with any known gene
chr13:49450810:49450946:+	SNB19_siTDP	3	80	21	TCAGATTCTGGATTTCTACCA	ATTTGAAGATGCCTGGGGGTCACTGGGGAATCTTGTTGAAATGCAGAATCTGATCCAATAAGTCTAGAATCCTGCCTCAGATTCTGGATTTCTACCAAGCTCCCTGGTGAGGCTGCAGGTTCTTAGGCCCCACTTTC	.....((((.(((((.((.((((..((((..((((..(((((.((((((((((..((...............))..)))))))))).)))))...)))).))))..))))..)).))))))))).............	no overlap with any known gene
chr13:49450810:49450946:+	SY5Y_siTDP	3	209	21	TCAGATTCTGGATTTCTACCA	ATTTGAAGATGCCTGGGGGTCACTGGGGAATCTTGTTGAAATGCAGAATCTGATCCAATAAGTCTAGAATCCTGCCTCAGATTCTGGATTTCTACCAAGCTCCCTGGTGAGGCTGCAGGTTCTTAGGCCCCACTTTC	.....((((.(((((.((.((((..((((..((((..(((((.((((((((((..((...............))..)))))))))).)))))...)))).))))..))))..)).))))))))).............	no overlap with any known gene
chr13:49450810:49450946:+	SY5Y_Ctrl	5	224	21	TCAGATTCTGGATTTCTACCA	ATTTGAAGATGCCTGGGGGTCACTGGGGAATCTTGTTGAAATGCAGAATCTGATCCAATAAGTCTAGAATCCTGCCTCAGATTCTGGATTTCTACCAAGCTCCCTGGTGAGGCTGCAGGTTCTTAGGCCCCACTTTC	.....((((.(((((.((.((((..((((..((((..(((((.((((((((((..((...............))..)))))))))).)))))...)))).))))..))))..)).))))))))).............	no overlap with any known gene
chr10:131751044:131751178:+	SNB19_siTDP	7	761	20	TTTTCCAGAACCGAAGGCCT	CACCCACATTCTGGCCAGTTACACCTCATCCCTTTCGTCCTTGTCACCTGGGTCATCAGGTTTTGTGAGCTTTGCTTTTCCAGAACCGAAGGCCTGCTTTGGGGTGGAGGGGCTGTGTACCAGGAGGGAGGGCAC	..(((...((((((.....(((((.....(((((((..(((.((.....(((((.((.(((((((.((((...))))...))))))))).)))))))...)))..)))))))..)))))))))))....)))...	no overlap with any known gene
chr10:131751044:131751178:+	SY5Y_siTDP	7	454	20	TTTTCCAGAACCGAAGGCCT	CACCCACATTCTGGCCAGTTACACCTCATCCCTTTCGTCCTTGTCACCTGGGTCATCAGGTTTTGTGAGCTTTGCTTTTCCAGAACCGAAGGCCTGCTTTGGGGTGGAGGGGCTGTGTACCAGGAGGGAGGGCAC	..(((...((((((.....(((((.....(((((((..(((.((.....(((((.((.(((((((.((((...))))...))))))))).)))))))...)))..)))))))..)))))))))))....)))...	no overlap with any known gene
chr7:155046857:155046939:-	SY5Y_siTDP	2	66	24	TGTGTGCATGTGCTTGTGTGTATG	TCCCAGATGCTGCCCACATGGCATGTGTGTGCATGTGCATGAGCATGTATGTGTGCATGTGCTTGTGTGTATGCGTGTGTGCC	...((.(((((((.((((.(((((..(((..(((((((((....)))))))))..)))))))))))).))).)))).))....	contained within intron of RP5-912I13.2
chr9:95434406:95434538:+	SY5Y_siTDP	2	66	24	TGTGTGCATGTGCTTGTGTGTATG	CCAGCCCCTGCCTGGCTGTACACATGTGTGTGTGCATGTACATGTATGCTTACATATTTGTGCATGTGTATGTGTGTGTGCATGTGCTTGTGTGTATGTCATACTCTGTTCAGGCTGCCGTAACAAAATACCA	.(((((...((.((((.(((((((((.(((..((((..(((((((((((.((((....))))...)))))))))))..))))..))).)))))))))))))......))...)))))................	contained within intron of PHF2
chr7:71328187:71328293:-	SNB19_siTDP	9	139	21	AGGAGGACACCCTGCTAAGGT	TAAGTATCGAGTCAGTTGGAAAAAGAACCGAAGCAGGGTGCTTACAGAATTGGGGACACACAGGAGGACACCCTGCTAAGGTGTGTCCTGCTGTCTCAGACAGGAAC	...((...(((.((((.(((......(((..((((((((((((.......((....))......))).)))))))))..)))...))).)))).)))..))......	contained within intron of CALN1
chr19:12675390:12675508:-	SNB19_siTDP	8	420	27	CTCAAGTGATGGAGAGCAATACCCGGG	CCTAACCCATGACCCCAGCCCCGGCCTCAAGTGATGGAGAGCAATACCCGGGGATGACTGTGACCACATTGGGATGTATTCGTACTGTCTGATGGGGCCTGCTGGACTAGGTCCTGCAG	.......((.(((((((((...(((((((...(((((.(((..((((((((...((........))..))))).))).)))...)))))...))))))).)))))....)))).))...	contained within intron of TNPO2
chr20:60337018:60337094:-	SNB19_siTDP	9	3264	26	TGACGATGATGTTGATTCTGAGCAGC	GTCTCTGACGATGATGTTGATTCTGAGCAGCTGCCTCCATGTCAGGAGCTGTCCAAGGCTCAGCACCCGGGGCAGGG	..(((((.((....((((((.((((..(((((.(((.......))))))))..)).)).))))))..))...)))))	contained within intron of LAMA5
chr8:143381521:143381599:-	SNB19_siTDP	15	980	22	TCAGCTGGGAGAGCACCTGCCT	GCCGGACGAGTCAGCTGGGAGAGCACCTGCCTGGGCAGGCAGGGTGGTCTGAGGATTTGTGTCAGGGGGTGTGTGTGGG	.(((((((((((..((.(((..((.(((((((....)))))))))..))).))))))))).)).)).............	contained with intron of TSNARE1

## Sheet: mouse novel miRNAs
Genome Loci(mm9)	Libraries	UniqReads	ReadsCount	Length	Mature	Pre-miRNA	SecondaryStructure	Notes from BLAT
chr7:61629381:61629513:-	HT22_siTDP	3	57	24	TGATATAGCCAAGCCCGACTGTAT	AGCAAATAAATTTCTCTGTACAGAAGGATTTGATCAGTCAGGCTGCTGGCTATATTCCAGGACAAGTCTGGTCCTGATATAGCCAAGCCCGACTGTATGGTGCCAAAGAGAAAGGAGTATACTGTAACTGACA	.(((.(((..(((((((((((.............(((((.((((..(((((((((..((((((.......))))))))))))))))))).)))))....))))...)))))))....)))..)))........	overlaps with predicted gene Gm23873
chr18:65553006:65553122:+	HT22_siTDP	7	184	26	CTAAGGAGGGGTGAACCGGCCCAGGT	GGGGGGGGGAGAACCACCAGGTTGTCTAAGGAGGGGTGAACCGGCCCAGGTAGGAAACGGAGCAGGTCAAAACTCCCGTGTTGAACAGTAGTGGGATCTCGCCTGTGAATAGTAGTA	..(((.((((...((((...(((......((((...(((.((.((((...........)).)).)))))...)))).......)))....))))..)))).))).............	overlaps with predicted gene Gm22567
