# Supplementary material for: TDP-43 regulates cancer-associated microRNAs
Source: Protein Cell. 2017 Sep 26;9(10):848–66. doi: 10.1007/s13238-017-0480-9 (PMC6160384; doi:10.1007/s13238-017-0480-9)
Supplement: Supplementary file 7 — Supplementary material 7 (XLS 58 kb) [file 13238_2017_480_MOESM7_ESM.xls]

## Sheet: Sheet1
Supplemental Table7. TDP-43 Regulated miRNA Associated Diseases
miRNA Name	miRBase Human Accession	miRBase Mouse Accession	Expression levels	isomiR patterns	5'arm/3'arm ratio	Oncogenic factor/Tumor suppressor (O/S)	Disease	Reference
let-7a-5p	MIMAT0000062	MIMAT0000521	Down-regulated in SY5Y and HT22, Up-regulated in SNB19 (RNA-seq)			S	lung cancer	He, X., Duan, C., Chen, J., Ou-Yang, X., Zhang, Z., Li, C., and Peng, H. (2009). Let-7a elevates p21(WAF1) levels by targeting of NIRF and suppresses the growth of A549 lung cancer cells. FEBS Letters 583, 3501-3507.
let-7b-5p	MIMAT0000063	MIMAT0000522	Down-regulated in SY5Y, Up-regulated in SNB19 (RNA-seq)	Changed in HT22	Increased in SNB19	S	lung cancer	Johnson, C.D., Esquela-Kerscher, A., Stefani, G., Byrom, N., Kelnar, K., Ovcharenko, D., Wilson, M., Wang, X., Shelton, J., Shingara, J., et al. (2007). The let-7 MicroRNA represses cell proliferation pathways in human cells. Cancer Research 67, 7713-7722.
let-7c-5p	MIMAT0000064	MIMAT0000523	Down-regulated in HT22 (RNA-seq)	Changed in HT22		S	lung cancer	Johnson, C.D., Esquela-Kerscher, A., Stefani, G., Byrom, N., Kelnar, K., Ovcharenko, D., Wilson, M., Wang, X., Shelton, J., Shingara, J., et al. (2007). The let-7 MicroRNA represses cell proliferation pathways in human cells. Cancer Research 67, 7713-7722.
let-7d-5p	MIMAT0000065	MIMAT0000383	Down-regulated in SY5Y and HT22 (RNA-seq)	Changed in HT22		S	lung cancer	Johnson, C.D., Esquela-Kerscher, A., Stefani, G., Byrom, N., Kelnar, K., Ovcharenko, D., Wilson, M., Wang, X., Shelton, J., Shingara, J., et al. (2007). The let-7 MicroRNA represses cell proliferation pathways in human cells. Cancer Research 67, 7713-7722.
let-7e-5p	MIMAT0000066	MIMAT0000524	Down-regulated in SY5Y and HT22, Up-regulated in SNB19 (RNA-seq)		Decreased in SY5Y	S	lung cancer	Lee, Y.S., and Dutta, A. (2007). The tumor suppressor microRNA let-7 represses the HMGA2 oncogene. Genes & Development 21, 1025-1030.
let-7f-5p	MIMAT0000067	MIMAT0000525	Down-regulated in HT22, Up-regulated in SNB19 and SY5Y (RNA-seq)			S	lung cancer	Takamizawa, J., Konishi, H., Yanagisawa, K., Tomida, S., Osada, H., Endoh, H., Harano, T., Yatabe, Y., Nagino, M., Nimura, Y., et al. (2004). Reduced expression of the let-7 microRNAs in human lung cancers in association with shortened postoperative survival. Cancer Research 64, 3753-3756.
miR-16-5p	MIMAT0000069	MIMAT0000527	Down-regulated in SY5Y, SNB19 and HT22 (RNA-seq, qRT-PCR)			S	multiple myeloma	Sun, C.-Y., She, X.-M., Qin, Y., Chu, Z.-B., Chen, L., Ai, L.-S., Zhang, L., and Hu, Y. (2013). miR-15a and miR-16 affect the angiogenesis of multiple myeloma by targeting VEGF. Carcinogenesis 34, 426-435.
miR-18a-5p	MIMAT0000072	MIMAT0000528	Down-regulated in SY5Y and HT22 (RNA-seq)		Decreased in SY5Y and HT22	O	lung cancer	Hayashita, Y., Osada, H., Tatematsu, Y., Yamada, H., Yanagisawa, K., Tomida, S., Yatabe, Y., Kawahara, K., Sekido, Y., and Takahashi, T. (2005). miR-18a A polycistronic microRNA cluster, miR-17-92, is overexpressed in human lung cancers and enhances cell proliferation. Cancer Research 65, 9628-9632.
miR-22-3p	MIMAT0000077	MIMAT0000531	Down-regulated in SY5Y, SNB19 and HT22 (RNA-seq, qRT-PCR)	Changed in HT22		S	lung cancer	Ling, B., Wang, G.-X., Long, G., Qiu, J.-H., and Hu, Z.-L. (2012). Tumor suppressor miR-22 suppresses lung cancer cell progression through post-transcriptional regulation of ErbB3. Journal of Cancer Research and Clinical Oncology 138, 1355-1361.
miR-24-3p	MIMAT0000080	MIMAT0000219	Down-regulated in SY5Y and HT22 (RNA-seq)	Changed in HT22		S	colorectal cancer	Mishra, P.J., Song, B., Mishra, P.J., Wang, Y., Humeniuk, R., Banerjee, D., Merlino, G., Ju, J., and Bertino, J.R. (2009). MiR-24 Tumor Suppressor Activity Is Regulated Independent of p53 and through a Target Site Polymorphism. PLoS ONE 4.
miR-26a-5p	MIMAT0000082	MIMAT0000533	Up-regulated in SY5Y and HT22 (RNA-seq)	Changed in HT22		O	lung cancer	Liu, B., Wu, X., Liu, B., Wang, C., Liu, Y., Zhou, Q., and Xu, K. (2012a). MiR-26a enhances metastasis potential of lung cancer cells via AKT pathway by targeting PTEN. Biochimica Et Biophysica Acta-Molecular Basis of Disease 1822, 1692-1704.
miR-27a-3p	MIMAT0000084	MIMAT0000537	Down-regulated in SY5Y, SNB19 and HT22 (RNA-seq, qRT-PCR)			S	lung cancer	Miao, Y.J., Li, J.Y., Qiu, X.F., Li, Y.L., Wang, Z.Y., and Luan, Y.J. (2013). miR-27a regulates the self renewal of the H446 small cell lung cancer cell line in vitro. Oncology Reports 29, 161-168.
miR-29a-3p	MIMAT0000086	MIMAT0000535	Down-regulated in SY5Y and HT22, Up-regulated in SNB19 (RNA-seq)			S	leukaemia / cholangiocarcinoma	Han, Y.-C., Park, C.Y., Bhagat, G., Zhang, J., Wang, Y., Fan, J.-B., Liu, M., Zou, Y., Weissman, I.L., and Gu, H. (2010). microRNA-29a induces aberrant self-renewal capacity in hematopoietic progenitors, biased myeloid development, and acute myeloid leukemia. Journal of Experimental Medicine 207, 475-489. Mott, J.L., Kurita, S., Cazanave, S.C., Bronk, S.F., Werneburg, N.W., and Fernandez-Zapico, …
miR-30a-5p	MIMAT0000087	MIMAT0000128	Down-regulated in SNB19 and HT22, Up-regulated in SY5Y (RNA-seq)			S	lung cancer	Kumarswamy, R., Mudduluru, G., Ceppi, P., Muppala, S., Kozlowski, M., Niklinski, J., Papotti, M., and Allgayer, H. (2012). MicroRNA-30a inhibits epithelial-to-mesenchymal transition by targeting Snai1 and is downregulated in non-small cell lung cancer. International Journal of Cancer 130, 2044-2053.
miR-32-5p	MIMAT0000090	MIMAT0000654	Down-regulated in SY5Y, SNB19 and HT22 (RNA-seq, qRT-PCR)		Decreased in HT22
miR-33a-5p	MIMAT0000091	MIMAT0000667			Decreased in SY5Y and HT22	S	prostate cancer	Thomas, M., Lange-Grunweller, K., Weirauch, U., Gutsch, D., Aigner, A., Grunweller, A., and Hartmann, R.K. (2012). The proto-oncogene Pim-1 is a target of miR-33a. Oncogene 31, 918-928.
miR-92a-3p	MIMAT0000092	MIMAT0000539	Down-regulated in HT22, Up-regulated in SNB19 and SY5Y (RNA-seq)			O	lung cancer / colon cancer / leukaemia	Hayashita, Y., Osada, H., Tatematsu, Y., Yamada, H., Yanagisawa, K., Tomida, S., Yatabe, Y., Kawahara, K., Sekido, Y., and Takahashi, T. (2005). miR-18a A polycistronic microRNA cluster, miR-17-92, is overexpressed in human lung cancers and enhances cell proliferation. Cancer Research 65, 9628-9632. Zhou, T., Zhang, G., Liu, Z., Xia, S., and Tian, H. (2013). Overexpression of miR-92a correlates w…
miR-93-5p	MIMAT0000093	MIMAT0000540	Down-regulated in SY5Y and HT22, Up-regulated in SNB19 (RNA-seq)		Decreased in SY5Y and HT22	O	lung cancer / glioma	Du, L., Schageman, J.J., Subauste, M.C., Saber, B., Hammond, S.M., Prudkin, L., Wistuba, I.I., Ji, L., Roth, J.A., Minna, J.D., et al. (2009). miR-93, miR-98, and miR-197 Regulate Expression of Tumor Suppressor Gene FUS1. Molecular Cancer Research 7, 1234-1243. Fang, L., Deng, Z., Shatseva, T., Yang, J., Peng, C., Du, W.W., Yee, A.J., Ang, L.C., He, C., Shan, S.W., et al. (2011). MicroRNA miR-93 …
miR-98-5p	MIMAT0000096	MIMAT0000545	Down-regulated in SY5Y, Up-regulated in SNB19 (RNA-seq)			O	lung cancer	Du, L., Schageman, J.J., Subauste, M.C., Saber, B., Hammond, S.M., Prudkin, L., Wistuba, I.I., Ji, L., Roth, J.A., Minna, J.D., et al. (2009). miR-93, miR-98, and miR-197 Regulate Expression of Tumor Suppressor Gene FUS1. Molecular Cancer Research 7, 1234-1243.
miR-99a-5p	MIMAT0000097	MIMAT0000131	Down-regulated in HT22, Up-regulated in SNB19 (RNA-seq)	Changed in SNB19 and HT22	Decreased in HT22	S	renal cell carcinoma / HCC / prostate cancer	Cui, L., Zhou, H., Zhao, H., Zhou, Y., Xu, R., Xu, X., Zheng, L., Xue, Z., Xia, W., Zhang, B., et al. (2012). MicroRNA-99a induces G1-phase cell cycle arrest and suppresses tumorigenicity in renal cell carcinoma. Bmc Cancer 12.
miR-100-5p	MIMAT0000098	MIMAT0000655	Up-regulated in SNB19 and SY5Y (RNA-seq)	Changed in HT22		S	lung cancer	Liu, J., Lu, K.-H., Liu, Z.-L., Sun, M., De, W., and Wang, Z.-X. (2012b). MicroRNA-100 is a potential molecular marker of non-small cell lung cancer and functions as a tumor suppressor by targeting polo-like kinase 1. Bmc Cancer 12.
miR-101-3p	MIMAT0000099	MIMAT0000133	Down-regulated in SNB19 and SY5Y (RNA-seq)		Increased in SY5Y and SNB19	S	lung cancer	Friedman, J.M., Liang, G., Liu, C.-C., Wolff, E.M., Tsai, Y.C., Ye, W., Zhou, X., and Jones, P.A. (2009). The Putative Tumor Suppressor microRNA-101 Modulates the Cancer Epigenome by Repressing the Polycomb Group Protein EZH2. Cancer Research 69, 2623-2629.
miR-29b-3p	MIMAT0000100	MIMAT0000127	Down-regulated in SY5Y and HT22 (RNA-seq)	Changed in HT22		S	lung cancer	Rothschild, S.I., Tschan, M.P., Federzoni, E.A., Jaggi, R., Fey, M.F., Gugger, M., and Gautschi, O. (2012). MicroRNA-29b is involved in the Src-ID1 signaling pathway and is dysregulated in human lung adenocarcinoma. Oncogene 31, 4221-4232.
miR-103-3p	MIMAT0000101	MIMAT0000546	Down-regulated in HT22 (RNA-seq)	Changed in HT22		O	colorectal cancer	Chen, H.-Y., Lin, Y.-M., Chung, H.-C., Lang, Y.-D., Lin, C.-J., Huang, J., Wang, W.-C., Lin, F.-M., Chen, Z., Huang, H.-D., et al. (2012a). miR-103/107 Promote Metastasis of Colorectal Cancer by Targeting the Metastasis Suppressors DAPK and KLF4. Cancer Research 72, 3631-3641.
miR-192-5p	MIMAT0000222	MIMAT0000517	Down-regulated in SNB19, Up-regulated in SY5Y (RNA-seq)	Changed in SY5Y and SNB19		S	lung cancer	Feng, S., Cong, S., Zhang, X., Bao, X., Wang, W., Li, H., Wang, Z., Wang, G., Xu, J., Du, B., et al. (2011). MicroRNA-192 targeting retinoblastoma 1 inhibits cell proliferation and induces cell apoptosis in lung cancer cells. Nucleic Acids Research 39, 6669-6678.
miR-199a-5p	MIMAT0000231	MIMAT0000229	Down-regulated in SY5Y, SNB19 and HT22 (RNA-seq, qRT-PCR)	Changed in SY5Y and HT22	Decreased in HT22	S	lung cancer	Kim, S., Lee, U.J., Kim, M.N., Lee, E.-J., Kim, J.Y., Lee, M.Y., Choung, S., Kim, Y.J., and Choi, Y.-C. (2008). MicroRNA miR-199a* regulates the MET proto-oncogene and the downstream extracellular signal-regulated kinase 2 (ERK2). Journal of Biological Chemistry 283, 18158-18166.
miR-199a-3p	MIMAT0000232	MIMAT0000230	Down-regulated in SY5Y and HT22 (RNA-seq)	Changed in HT22	Decreased in HT22	S	lung cancer	Kim, S., Lee, U.J., Kim, M.N., Lee, E.-J., Kim, J.Y., Lee, M.Y., Choung, S., Kim, Y.J., and Choi, Y.-C. (2008). MicroRNA miR-199a* regulates the MET proto-oncogene and the downstream extracellular signal-regulated kinase 2 (ERK2). Journal of Biological Chemistry 283, 18158-18166.
miR-30c-5p	MIMAT0000244	MIMAT0000514	Down-regulated in HT22, Up-regulated in SNB19 and SY5Y (RNA-seq)			O	lung cancer	Garofalo, M., Romano, G., Di Leva, G., Nuovo, G., Jeon, Y.-J., Ngankeu, A., Sun, J., Lovat, F., Alder, H., Condorelli, G., et al. (2012). miR-30c EGFR and MET receptor tyrosine kinase-altered microRNA expression induces tumorigenesis and gefitinib resistance in lung cancers. Nat Med 18, 74-82.
miR-30d-5p	MIMAT0000245	MIMAT0000515	Down-regulated in SNB19 and HT22, Up-regulated in SY5Y (RNA-seq)			O	ovarian cancer / HCC	Li, N., Kaur, S., Greshock, J., Lassus, H., Zhong, X., Wang, Y., Leminen, A., Shao, Z., Hu, X., Liang, S., et al. (2012a). A Combined Array-Based Comparative Genomic Hybridization and Functional Library Screening Approach Identifies mir-30d As an Oncomir in Cancer. Cancer Research 72, 154-164. Yao, J., Liang, L., Huang, S., Ding, J., Tan, N., Zhao, Y., Yan, M., Ge, C., Zhang, Z., Chen, T., et al.…
miR-10a-5p	MIMAT0000253	MIMAT0000648	Down-regulated in SY5Y, SNB19 and HT22 (RNA-seq, qRT-PCR)	Changed in HT22		O	breast cancer	Tan, Y., Zhang, B., Wu, T., Skogerbo, G., Zhu, X., Guo, X., He, S., and Chen, R. (2009). Transcriptional inhibiton of Hoxd4 expression by miRNA-10a in human breast cancer cells. Bmc Molecular Biology 10.
miR-10b-5p	MIMAT0000254	MIMAT0000208	Down-regulated in SNB19, Up-regulated in SY5Y and HT22 (RNA-seq)			O	breast cancer/glioma	Ma, L., Teruya-Feldstein, J., and Weinberg, R.A. (2007). Tumour invasion and metastasis initiated by microRNA 10b in breast cancer. Nature 449, 682-U682. Sun, L., Yan, W., Wang, Y., Sun, G., Luo, H., Zhang, J., Wang, X., You, Y., Yang, Z., and Liu, N. (2011b). MicroRNA-10b induces glioma cell invasion by modulating MMP-14 and uPAR expression via HOXD10. Brain Research 1389, 9-18.
miR-181a-5p	MIMAT0000256	MIMAT0000210	Down-regulated in SNB19 and HT22, Up-regulated in SY5Y (RNA-seq)			O	leukaemia	Debernardi, S., Skoulakis, S., Molloy, G., Chaplin, T., Dixon-McIver, A., and Young, B.D. (2007). MicroRNA miR-181a correlates with morphological sub-class of acute myeloid leukaemia and the expression of its target genes in global genome-wide analysis. Leukemia 21, 912-916.
miR-181b-5p	MIMAT0000257	MIMAT0000673	Down-regulated in HT22, Up-regulated in SNB19 and SY5Y (RNA-seq)			O	lung cancer	Zhu, W., Shan, X., Wang, T., Shu, Y., and Liu, P. (2010). miR-181b modulates multidrug resistance by targeting BCL2 in human cancer cell lines. International Journal of Cancer 127, 2520-2529.
miR-182-5p	MIMAT0000259	MIMAT0000211	Up-regulated in SNB19 (RNA-seq)	Changed in HT22	Increased in SY5Y	S	lung cancer	Sun, Y., Fang, R., Li, C., Li, L., Li, F., Ye, X., and Chen, H. (2010). Hsa-mir-182 suppresses lung tumorigenesis through down regulation of RGS17 expression in vitro. Biochemical and Biophysical Research Communications 396, 501-507.
miR-183-5p	MIMAT0000261	MIMAT0000212	Down-regulated in HT22, Up-regulated in SNB19 (RNA-seq)	Changed in HT22	Decreased in SNB19	S	lung cancer	Wang, G., Mao, W., and Zheng, S. (2008). MicroRNA-183 regulates Ezrin expression in lung cancer cells. FEBS Letters 582, 3663–3668.
miR-199b-5p	MIMAT0000263	MIMAT0000672	Down-regulated in HT22 (RNA-seq)	Changed in HT22	Decreased in HT22	S	medulloblastoma	Garzia, L., Andolfo, I., Cusanelli, E., Marino, N., Petrosino, G., De Martino, D., Esposito, V., Galeone, A., Navas, L., Esposito, S., et al. (2009). MicroRNA-199b-5p Impairs Cancer Stem Cells through Negative Regulation of HES1 in Medulloblastoma. PLoS ONE 4.
miR-210-3p	MIMAT0000267	MIMAT0000658	Down-regulated in HT22 (RNA-seq)	Changed in HT22	Increased in HT22	O	lung cancer	Puissegur, M.P., Mazure, N.M., Bertero, T., Pradelli, L., Grosso, S., Robbe-Sermesant, K., Maurin, T., Lebrigand, K., Cardinaud, B., Hofman, V., et al. (2011). miR-210 is overexpressed in late stages of lung cancer and mediates mitochondrial alterations associated with modulation of HIF-1 activity. Cell Death and Differentiation 18, 465-478.
miR-214-3p	MIMAT0000271	MIMAT0000661	Down-regulated in HT22 (RNA-seq)	Changed in SY5Y and HT22		S	HCC	Wang, X., Chen, J., Li, F., Lin, Y., Zhang, X., Lv, Z., and Jiang, J. (2012). MiR-214 inhibits cell growth in hepatocellular carcinoma through suppression of beta-catenin. Biochemical and Biophysical Research Communications 428, 525-531.
miR-221-3p	MIMAT0000278	MIMAT0000669	Down-regulated in SY5Y and HT22, Up-regulated in SNB19 (RNA-seq)	Changed in HT22		O	lung cancer	Acunzo, M., Visone, R., Romano, G., Veronese, A., Lovat, F., Palmieri, D., Bottoni, A., Garofalo, M., Gasparini, P., Condorelli, G., et al. (2012). miR-130a targets MET and induces TRAIL-sensitivity in NSCLC by downregulating miR-221 and 222. Oncogene 31, 634-642.
miR-222-3p	MIMAT0000279	MIMAT0000670	Down-regulated in HT22, Up-regulated in SNB19 and SY5Y (RNA-seq)		Increased in HT22	O	lung cancer	Acunzo, M., Visone, R., Romano, G., Veronese, A., Lovat, F., Palmieri, D., Bottoni, A., Garofalo, M., Gasparini, P., Condorelli, G., et al. (2012). miR-130a targets MET and induces TRAIL-sensitivity in NSCLC by downregulating miR-221 and 222. Oncogene 31, 634-642.
let-7g-5p	MIMAT0000414	MIMAT0000121	Down-regulated in HT22, Up-regulated in SNB19 (RNA-seq)		Increased in SNB19 and HT22	S	lung cancer	Johnson, C.D., Esquela-Kerscher, A., Stefani, G., Byrom, N., Kelnar, K., Ovcharenko, D., Wilson, M., Wang, X., Shelton, J., Shingara, J., et al. (2007). The let-7 MicroRNA represses cell proliferation pathways in human cells. Cancer Research 67, 7713-7722.
let-7i-5p	MIMAT0000415	MIMAT0000122	Down-regulated in SY5Y and HT22, Up-regulated in SNB19 (RNA-seq)		Increased in SY5Y, SNB19 and HT22	O	ovarian cancer	Yang, N., Kaur, S., Volinia, S., Greshock, J., Lassus, H., Hasegawa, K., Liang, S., Leminen, A., Deng, S., Smith, L., et al. (2008). MicroRNA Microarray Identifies Let-7i as a Novel Biomarker and Therapeutic Target in Human Epithelial Ovarian Cancer. Cancer Research 68, 10307-10314.
miR-27b-3p	MIMAT0000419	MIMAT0000126	Down-regulated in SY5Y, SNB19 and HT22 (RNA-seq, qRT-PCR)			S	lung cancer	Miao, Y.J., Li, J.Y., Qiu, X.F., Li, Y.L., Wang, Z.Y., and Luan, Y.J. (2013). miR-27a regulates the self renewal of the H446 small cell lung cancer cell line in vitro. Oncology Reports 29, 161-168.
miR-125b-5p	MIMAT0000423	MIMAT0000136	Down-regulated in SY5Y and HT22 (RNA-seq)	Changed in HT22		O	lung cancer	Le, M.T.N., Teh, C., Shyh-Chang, N., Xie, H.M., Zhou, B.Y., Korzh, V., Lodish, H.F., and Lim, B. (2009). MicroRNA-125b is a novel negative regulator of p53. Genes & Development 23, 862-876.
miR-130a-3p	MIMAT0000425	MIMAT0000141	Down-regulated in SNB19, SY5Y and HT22 (RNA-seq)			S	lung cancer	Acunzo, M., Visone, R., Romano, G., Veronese, A., Lovat, F., Palmieri, D., Bottoni, A., Garofalo, M., Gasparini, P., Condorelli, G., et al. (2012). miR-130a targets MET and induces TRAIL-sensitivity in NSCLC by downregulating miR-221 and 222. Oncogene 31, 634-642.
miR-142-5p	MIMAT0000433	MIMAT0000154		Changed in SY5Y		O	gastric cancer	Saito, Y., Suzuki, H., Tsugawa, H., Imaeda, H., Matsuzaki, J., Hirata, K., Hosoe, N., Nakamura, M., Mukai, M., Saito, H., et al. (2012). Overexpression of miR-142-5p and miR-155 in Gastric Mucosa-Associated Lymphoid Tissue (MALT) Lymphoma Resistant to Helicobacter pylori Eradication. PLoS ONE 7.
miR-142-3p	MIMAT0000434	MIMAT0000155	Down-regulated in SY5Y (RNA-seq)	Changed in SY5Y		S	HCC	Wu, L., Cai, C., Wang, X., Liu, M., Li, X., and Tang, H. (2011). MicroRNA-142-3p, a new regulator of RAC1, suppresses the migration and invasion of hepatocellular carcinoma cells. FEBS Letters 585, 1322-1330.
miR-152-3p	MIMAT0000438	MIMAT0000162			Increased in SY5Y	S	HCC	Huang, J.F., Wang, Y., Guo, Y.J., and Sun, S.H. (2010). Down-Regulated MicroRNA-152 Induces Aberrant DNA Methylation in Hepatitis B Virus-Related Hepatocellular Carcinoma by Targeting DNA Methyltransferase 1. Hepatology 52, 60-70.
miR-9-5p	MIMAT0000441	MIMAT0000142	Down-regulated in SNB19, Up-regulated in SY5Y (RNA-seq)		Increased in SY5Y	O	breast cancer	Ma, L., Young, J., Prabhala, H., Pan, E., Mestdagh, P., Muth, D., Teruya-Feldstein, J., Reinhardt, F., Onder, T.T., Valastyan, S., et al. (2010). miR-9, a MYC/MYCN-activated microRNA, regulates E-cadherin and cancer metastasis. Nature cell biology 12, 247-U252.
miR-125a-5p	MIMAT0000443	MIMAT0000135	Up-regulated in SNB19, SY5Y and HT22 (RNA-seq)		Increased in SY5Y and HT22	S	lung cancer	Jiang, L., Huang, Q., Zhang, S., Zhang, Q., Chang, J., Qiu, X., and Wang, E. (2010). Hsa-miR-125a-3p and hsa-miR-125a-5p are downregulated in non-small cell lung cancer and have inverse effects on invasion and migration of lung cancer cells. Bmc Cancer 10.
miR-126-5p	MIMAT0000444	MIMAT0000137	Up-regulated in HT22 (RNA-seq)	Changed in SNB19		S	prostate cancer	Musiyenko, A., Bitko, V., and Barik, S. (2008). Ectopic expression of miR-126*, an intronic product of the vascular endothelial EGF-like 7 gene, regulates prostein translation and invasiveness of prostate cancer LNCaP cells. Journal of Molecular Medicine-Jmm 86, 313-322.
miR-185-5p	MIMAT0000455	MIMAT0000214			Increased in SY5Y and SNB19	S	glioma / lung cancer	Tang, H., Wang, Z., Liu, X., Liu, Q., Xu, G., Li, G., and Wu, M. (2012). LRRC4 Inhibits Glioma Cell Growth and Invasion Through a miR-185-Dependent Pathway. Current Cancer Drug Targets 12, 1032-1042. Takahashi, Y., Forrest, A.R.R., Maeno, E., Hashimoto, T., Daub, C.O., and Yasuda, J. (2009). MiR-107 and MiR-185 Can Induce Cell Cycle Arrest in Human Non Small Cell Lung Cancer Cell Lines. PLoS ONE …
miR-106b-5p	MIMAT0000680	MIMAT0000386	Down-regulated in SNB19 and HT22 (RNA-seq)		Decreased in SY5Y, SNB19 and HT22	O	HCC	Shen, G., Jia, H., Tai, Q., Li, Y., and Chen, D. (2013). miR-106b downregulates adenomatous polyposis coli and promotes cell proliferation in human hepatocellular carcinoma. Carcinogenesis 34, 211-219.
miR-34c-5p	MIMAT0000686	MIMAT0000381	Down-regulated in HT22, Up-regulated in SY5Y (RNA-seq)	Changed in SY5Y		S	lung cancer	Catuogno, S., Cerchia, L., Romano, G., Pognonec, P., Condorelli, G., and de Franciscis, V. (2013). miR-34c may protect lung cancer cells from paclitaxel-induced apoptosis. Oncogene 32, 341-351.
miR-301a-3p	MIMAT0000688	MIMAT0000379	Down-regulated in SY5Y, SNB19 and HT22 (RNA-seq)	Changed in SY5Y and HT22	Increased in SNB19; Decreased in SY5Y	O	pancreatic cancer	Lu, Z., Li, Y., Takwi, A., Li, B., Zhang, J., Conklin, D.J., Young, K.H., Martin, R., and Li, Y. (2011). miR-301a as an NF-kappa B activator in pancreatic cancer cells. Embo Journal 30, 57-67.
miR-378a-3p	MIMAT0000732	MIMAT0003151	Down-regulated in SNB19, Up-regulated in SY5Y (RNA-seq)			O	lung cancer	Chen, L.-t., Xu, S.-d., Xu, H., Zhang, J.-f., Ning, J.-f., and Wang, S.-f. (2012b). MicroRNA-378 is associated with non-small cell lung cancer brain metastasis by promoting cell migration, invasion and tumor angiogenesis. Medical Oncology 29, 1673-1680.
miR-151-3p	MIMAT0000757	MIMAT0000161	Down-regulated in HT22 (RNA-seq)	Changed in HT22		S	prostate / breast cancer	Chiyomaru, T., Yamamura, S., Zaman, M.S., Majid, S., Deng, G., Shahryari, V., Saini, S., Hirata, H., Ueno, K., Chang, I., et al. (2012). Genistein Suppresses Prostate Cancer Growth through Inhibition of Oncogenic MicroRNA-151. PLoS ONE 7. Krell, J., Frampton, A.E., Jacob, J., Pellegrino, L., Roca-Alonso, L., Zeloof, D., Alifrangis, C., Lewis, J.S., Jiao, L.R., Stebbing, J., et al. (2012). The Cli…
miR-148b-3p	MIMAT0000759	MIMAT0000580	Down-regulated in SY5Y and HT22, Up-regulated in SNB19 (RNA-seq)	Changed in SNB19	Decreased in SNB19	S	pancreatic / gastric cancer	Zhao, G., Zhang, J.-G., Liu, Y., Qin, Q., Wang, B., Tian, K., Liu, L., Li, X., Niu, Y., Deng, S.-C., et al. (2013). miR-148b Functions as a Tumor Suppressor in Pancreatic Cancer by Targeting AMPK alpha 1. Molecular Cancer Therapeutics 12, 83-93.
miR-423-3p	MIMAT0001340	MIMAT0003454				O	HCC	Lin, J., Huang, S., Wu, S., Ding, J., Zhao, Y., Liang, L., Tian, Q., Zha, R., Zhan, R., and He, X. (2011). MicroRNA-423 promotes cell growth and regulates G1/S transition by targeting p21Cip1/Waf1 in hepatocellular carcinoma. Carcinogenesis 32, 1641-1647.
miR-486-5p	MIMAT0002177	MIMAT0003130	Down-regulated in SNB19, Up-regulated in SY5Y (RNA-seq)		Increased in SY5Y	S	gastric cancer	Oh, H.-K., Tan, A.L.-K., Das, K., Ooi, C.-H., Deng, N.-T., Tan, I.B., Beillard, E., Lee, J., Ramnarayanan, K., Rha, S.-Y., et al. (2011). Genomic Loss of miR-486 Regulates Tumor Progression and the OLFM4 Antiapoptotic Factor in Gastric Cancer. Clinical Cancer Research 17, 2657-2667.
miR-146b-5p	MIMAT0002809	MIMAT0003475	Up-regulated in SNB19, SY5Y and HT22 (RNA-seq)		Increased in SNB19	S	lung cancer	Patnaik, S.K., Kannisto, E., Mallick, R., and Yendamuri, S. (2011). Overexpression of the Lung Cancer-Prognostic miR-146b MicroRNAs Has a Minimal and Negative Effect on the Malignant Phenotype of A549 Lung Cancer Cells. PLoS ONE 6.
miR-18a-3p	MIMAT0002891	MIMAT0004626			Decreased in SY5Y and HT22	S	colorectal cancer / squamous carcinoma	Tsang, W.P., and Kwok, T.T. (2009). The miR-18a*microRNA functions as a potential tumor suppressor by targeting on K-Ras. Carcinogenesis 30, 953-959.
miR-125a-3p	MIMAT0004602	MIMAT0004528	Down-regulated in HT22 (RNA-seq)		Increased in SY5Y and HT22	S	lung cancer	Jiang, L., Huang, Q., Zhang, S., Zhang, Q., Chang, J., Qiu, X., and Wang, E. (2010). Hsa-miR-125a-3p and hsa-miR-125a-5p are downregulated in non-small cell lung cancer and have inverse effects on invasion and migration of lung cancer cells. Bmc Cancer 10.
miR-185-3p	MIMAT0004611	MIMAT0016996			Increased in SY5Y and SNB19	S	lung cancer	Liao, J.M., and Lu, H. (2011). Autoregulatory Suppression of c-Myc by miR-185-3p. Journal of Biological Chemistry 286, 33901-33909.
