# Supplementary material for: TDP-43 regulates cancer-associated microRNAs
Source: Protein Cell. 2017 Sep 26;9(10):848–66. doi: 10.1007/s13238-017-0480-9 (PMC6160384; doi:10.1007/s13238-017-0480-9)
Supplement: Supplementary file 8 — Supplementary material 8 (XLSX 51 kb) [file 13238_2017_480_MOESM8_ESM.xlsx]

## Sheet: miR2Disease
Supplemental Table8.miR2Disease Annotation
miRNA	Disease	Relationship type	Reference	Year
hsa-let-7b	acute lymphoblastic leukemia (ALL)	Unspecified	MicroRNA expression signatures accurately discriminate acute lymphoblastic leukemia from acute myeloid leukemia.	2007
hsa-let-7c	acute lymphoblastic leukemia (ALL)	Unspecified	MicroRNA expression signatures accurately discriminate acute lymphoblastic leukemia from acute myeloid leukemia.	2007
hsa-miR-22	acute lymphoblastic leukemia (ALL)	Unspecified	MicroRNA expression signatures accurately discriminate acute lymphoblastic leukemia from acute myeloid leukemia.	2007
hsa-miR-22	acute lymphoblastic leukemia (ALL)	Unspecified	Gene silencing of MIR22 in acute lymphoblastic leukaemia involves histone modifications independent of promoter DNA methylation	2009
hsa-miR-221	acute lymphoblastic leukemia (ALL)	Unspecified	MicroRNA expression signatures accurately discriminate acute lymphoblastic leukemia from acute myeloid leukemia.	2007
hsa-miR-24	acute lymphoblastic leukemia (ALL)	Unspecified	MicroRNA expression signatures accurately discriminate acute lymphoblastic leukemia from acute myeloid leukemia.	2007
hsa-miR-26a	acute lymphoblastic leukemia (ALL)	Unspecified	MicroRNA expression signatures accurately discriminate acute lymphoblastic leukemia from acute myeloid leukemia.	2007
hsa-miR-27a	acute lymphoblastic leukemia (ALL)	Unspecified	MicroRNA expression signatures accurately discriminate acute lymphoblastic leukemia from acute myeloid leukemia.	2007
hsa-miR-27b	acute lymphoblastic leukemia (ALL)	Unspecified	MicroRNA expression signatures accurately discriminate acute lymphoblastic leukemia from acute myeloid leukemia.	2007
hsa-miR-29b	acute myelogeneous leukemia (AML)	Causal	MicroRNA 29b functions in acute myeloid leukemia	2009
hsa-let-7b	acute myeloid leukemia (AML)	Unspecified	MicroRNA expression signatures accurately discriminate acute lymphoblastic leukemia from acute myeloid leukemia.	2007
hsa-let-7c	acute myeloid leukemia (AML)	Unspecified	MicroRNA expression signatures accurately discriminate acute lymphoblastic leukemia from acute myeloid leukemia.	2007
hsa-miR-126*	acute myeloid leukemia (AML)	Causal	Distinct microRNA expression profiles in acute myeloid leukemia with common translocations.	2008
hsa-miR-142-5p	acute myeloid leukemia (AML)	Unspecified	Distinctive patterns of microRNA expression associated with karyotype in acute myeloid leukaemia.	2008
hsa-miR-151	acute myeloid leukemia (AML)	Unspecified	Distinctive patterns of microRNA expression associated with karyotype in acute myeloid leukaemia.	2008
hsa-miR-15b	acute myeloid leukemia (AML)	Unspecified	Distinctive patterns of microRNA expression associated with karyotype in acute myeloid leukaemia.	2008
hsa-miR-182	acute myeloid leukemia (AML)	Unspecified	Distinctive patterns of microRNA expression associated with karyotype in acute myeloid leukaemia.	2008
hsa-miR-199a	acute myeloid leukemia (AML)	Unspecified	Distinctive patterns of microRNA expression associated with karyotype in acute myeloid leukaemia.	2008
hsa-miR-22	acute myeloid leukemia (AML)	Unspecified	MicroRNA expression signatures accurately discriminate acute lymphoblastic leukemia from acute myeloid leukemia.	2007
hsa-miR-221	acute myeloid leukemia (AML)	Unspecified	MicroRNA expression signatures accurately discriminate acute lymphoblastic leukemia from acute myeloid leukemia.	2007
hsa-miR-221	acute myeloid leukemia (AML)	Unspecified	Distinctive patterns of microRNA expression associated with karyotype in acute myeloid leukaemia.	2008
hsa-miR-24	acute myeloid leukemia (AML)	Unspecified	MicroRNA expression signatures accurately discriminate acute lymphoblastic leukemia from acute myeloid leukemia.	2007
hsa-miR-26a	acute myeloid leukemia (AML)	Unspecified	MicroRNA expression signatures accurately discriminate acute lymphoblastic leukemia from acute myeloid leukemia.	2007
hsa-miR-26a	acute myeloid leukemia (AML)	Unspecified	Distinctive patterns of microRNA expression associated with karyotype in acute myeloid leukaemia.	2008
hsa-miR-27a	acute myeloid leukemia (AML)	Unspecified	MicroRNA expression signatures accurately discriminate acute lymphoblastic leukemia from acute myeloid leukemia.	2007
hsa-miR-27a	acute myeloid leukemia (AML)	Unspecified	Distinctive patterns of microRNA expression associated with karyotype in acute myeloid leukaemia.	2008
hsa-miR-27b	acute myeloid leukemia (AML)	Unspecified	MicroRNA expression signatures accurately discriminate acute lymphoblastic leukemia from acute myeloid leukemia.	2007
hsa-miR-29b	acute myeloid leukemia (AML)	Causal	MicroRNA -29b induces global DNA hypomethylation and tumor suppressor gene re-expression in acute myeloid leukemia by targeting directly DNMT3A and 3B and indirectly DNMT1.	2009
hsa-miR-34c	acute myeloid leukemia (AML)	Unspecified	Distinctive patterns of microRNA expression associated with karyotype in acute myeloid leukaemia.	2008
hsa-let-7c	acute promyelocytic leukemia (APL)	Causal	MicroRNA gene expression during retinoic acid-induced differentiation of human acute promyelocytic leukemia.	2007
hsa-let-7d	acute promyelocytic leukemia (APL)	Causal	MicroRNA gene expression during retinoic acid-induced differentiation of human acute promyelocytic leukemia.	2007
hsa-miR-15b	acute promyelocytic leukemia (APL)	Unspecified	MicroRNA gene expression during retinoic acid-induced differentiation of human acute promyelocytic leukemia.	2007
hsa-miR-221	acute promyelocytic leukemia (APL)	Unspecified	miR-128b is a potent glucocorticoid sensitizer in MLL-AF4 acute lymphocytic leukemia cells and exerts cooperative effects with miR-221	2009
hsa-miR-214	adrenocortical carcinoma	Unspecified	Integrative molecular-bioinformatics study of human adrenocortical tumors: microRNA, tissue specific target prediction and pathway analysis.	2009
hsa-miR-125b	Alzheimer's disease	Unspecified	Micro-RNA speciation in fetal, adult and Alzheimer's disease hippocampus.	2007
hsa-miR-22	Alzheimer's disease	Unspecified	Loss of microRNA cluster miR-29a/b-1 in sporadic Alzheimer's disease correlates with increased BACE1/beta-secretase expression.	2008
hsa-miR-298	Alzheimer's disease	Causal	MicroRNA-298 and MicroRNA-328 Regulate Expression of Mouse {beta}-Amyloid Precursor Protein-converting Enzyme 1.	2009
hsa-miR-125b	anaplastic thyroid carcinoma (ATC)	Causal	Specific microRNAs are downregulated in human thyroid anaplastic carcinomas.	2007
hsa-miR-26a	anaplastic thyroid carcinoma (ATC)	Causal	Specific microRNAs are downregulated in human thyroid anaplastic carcinomas.	2007
hsa-miR-34c	anaplastic thyroid carcinoma (ATC)	causal	Hsa-miR-34c suppresses growth and invasion of human laryngeal carcinoma cells via targeting c-Met.	2010
hsa-miR-148b	asthma	Causal	Allele-specific targeting of microRNAs to HLA-G and risk of asthma.	2007
hsa-miR-148b	autism spectrum disorder (ASD)	Unspecified	Heterogeneous dysregulation of microRNAs across the autism spectrum.	2008
hsa-miR-15b	autism spectrum disorder (ASD)	Unspecified	Heterogeneous dysregulation of microRNAs across the autism spectrum.	2008
hsa-miR-27a	autism spectrum disorder (ASD)	Unspecified	Heterogeneous dysregulation of microRNAs across the autism spectrum.	2008
hsa-miR-15b	B-cell chronic lymphocytic leukemia	Unspecified	MicroRNA profiling reveals distinct signatures in B cell chronic lymphocytic leukemias.	2004
hsa-miR-183	B-cell chronic lymphocytic leukemia	Unspecified	MicroRNA profiling reveals distinct signatures in B cell chronic lymphocytic leukemias.	2004
hsa-miR-192	B-cell chronic lymphocytic leukemia	Unspecified	MicroRNA profiling reveals distinct signatures in B cell chronic lymphocytic leukemias.	2004
hsa-miR-221	Becker muscular dystrophy (BMD)	Unspecified	Distinctive patterns of microRNA expression in primary muscular disorders.	2007
hsa-miR-100	bladder cancer	Unspecified	Distinct microRNA alterations characterize high- and low-grade bladder cancer	2009
hsa-miR-10a	bladder cancer	Unspecified	MiRNA expression in urothelial carcinomas: Important roles of miR-10a, miR-222,miR-125b, miR-7 and miR-452 for tumor stage and metastasis, and frequent homozygous losses of miR-31.	2009
hsa-miR-125b	bladder cancer	Unspecified	MiRNA expression in urothelial carcinomas: Important roles of miR-10a, miR-222,miR-125b, miR-7 and miR-452 for tumor stage and metastasis, and frequent homozygous losses of miR-31.	2009
hsa-miR-125b	bladder cancer	Unspecified	Identification of novel microRNA targets based on microRNA signatures in bladder cancer.	2009
hsa-miR-221	bladder cancer	Unspecified	Micro-RNA profiling in kidney and bladder cancers.	2007
hsa-miR-221	bladder cancer	Causal	MicroRNA-221 silencing predisposed human bladder cancer cells to undergo apoptosis induced by TRAIL	2009
hsa-miR-26a	bladder cancer	Unspecified	Up-regulation of microRNA in bladder tumor tissue is not common.	2009
hsa-miR-99a	bladder cancer	Unspecified	Distinct microRNA alterations characterize high- and low-grade bladder cancer	2009
hsa-let-7d	breast cancer	Unspecified	MicroRNA gene expression deregulation in human breast cancer.	2005
hsa-miR-125b	breast cancer	Causal	MicroRNA gene expression deregulation in human breast cancer.	2005
hsa-miR-125b	breast cancer	Causal	Coordinate suppression of ERBB2 and ERBB3 by enforced expression of micro-RNA miR-125a or miR-125b.	2006
hsa-miR-125b	breast cancer	Unspecified	A risk variant in an miR-125b binding site in BMPR1B is associated with breast cancer pathogenesis	2009
hsa-miR-182	breast cancer	Causal	Coordinate Regulation of FOXO1 by miR-27a, miR-96, and miR-182 in Breast Cancer Cells.	2009
hsa-miR-191	breast cancer	Unspecified	MicroRNA gene expression deregulation in human breast cancer.	2005
hsa-miR-22	breast cancer	Unspecified	miR-22 inhibits estrogen signaling by directly targeting the estrogen receptor alpha mRNA.	2009
hsa-miR-221	breast cancer	Unspecified	MicroRNA-221/222 Confers Tamoxifen Resistance in Breast Cancer by Targeting p27Kip1.	2008
hsa-miR-221	breast cancer	Causal	MicroRNA-221/222 Negatively Regulates Estrogen Receptor{alpha} and Is Associated with Tamoxifen Resistance in Breast Cancer.	2008
hsa-miR-26a	breast cancer	Unspecified	Widespread estrogen-dependent repression of micrornas involved in breast tumor cell growth	2009
hsa-miR-27a	breast cancer	Causal	The oncogenic microRNA-27a targets genes that regulate specificity protein transcription factors and the G2-M checkpoint in MDA-MB-231 breast cancer cells.	2007
hsa-miR-27a	breast cancer	Causal	Coordinate Regulation of FOXO1 by miR-27a, miR-96, and miR-182 in Breast Cancer Cells.	2009
hsa-miR-29b	breast cancer	Unspecified	MicroRNA miR-21 overexpression in human breast cancer is associated with advanced clinical stage, lymph node metastasis and patient poor prognosis.	2008
hsa-let-7c	Burkitt lymphoma	Causal	MYC translocation-negative classical Burkitt lymphoma cases: an alternative pathogenetic mechanism involving miRNA deregulation.	2008
hsa-miR-26a	Burkitt lymphoma	Causal	MYC stimulates EZH2 expression by repression of its negative regulator miR-26a.	2008
hsa-miR-199a	cancer	Causal	MicroRNA miR-199a* regulates the MET proto-oncogene and the downstream extracellular signal-regulated kinase 2 (ERK2).	2008
hsa-let-7b	cardiac hypertrophy	Unspecified	MicroRNAs play an essential role in the development of cardiac hypertrophy.	2008
hsa-let-7c	cardiac hypertrophy	Unspecified	MicroRNAs play an essential role in the development of cardiac hypertrophy.	2008
hsa-let-7d*	cardiac hypertrophy	Unspecified	MicroRNAs play an essential role in the development of cardiac hypertrophy.	2008
hsa-miR-10a	cardiac hypertrophy	Unspecified	MicroRNAs play an essential role in the development of cardiac hypertrophy.	2008
hsa-miR-125b	cardiac hypertrophy	Unspecified	MicroRNAs play an essential role in the development of cardiac hypertrophy.	2008
hsa-miR-151	cardiac hypertrophy	Unspecified	MicroRNAs play an essential role in the development of cardiac hypertrophy.	2008
hsa-miR-15b	cardiac hypertrophy	Unspecified	MicroRNAs play an essential role in the development of cardiac hypertrophy.	2008
hsa-miR-199a	cardiac hypertrophy	Unspecified	MicroRNAs play an essential role in the development of cardiac hypertrophy.	2008
hsa-miR-214	cardiac hypertrophy	Unspecified	MicroRNAs play an essential role in the development of cardiac hypertrophy.	2008
hsa-miR-214	cardiac hypertrophy	Unspecified	MicroRNAs are aberrantly expressed in hypertrophic heart: do they play a role in cardiac hypertrophy?	2007
hsa-miR-221	cardiac hypertrophy	Unspecified	MicroRNAs play an essential role in the development of cardiac hypertrophy.	2008
hsa-miR-24	cardiac hypertrophy	Unspecified	MicroRNAs play an essential role in the development of cardiac hypertrophy.	2008
hsa-miR-26a	cardiac hypertrophy	Unspecified	MicroRNAs play an essential role in the development of cardiac hypertrophy.	2008
hsa-miR-27a	cardiac hypertrophy	Unspecified	MicroRNAs play an essential role in the development of cardiac hypertrophy.	2008
hsa-miR-27a	cardiac hypertrophy	Unspecified	MicroRNAs are aberrantly expressed in hypertrophic heart: do they play a role in cardiac hypertrophy?	2007
hsa-miR-27b	cardiac hypertrophy	Unspecified	MicroRNAs play an essential role in the development of cardiac hypertrophy.	2008
hsa-miR-27b	cardiac hypertrophy	Unspecified	MicroRNAs are aberrantly expressed in hypertrophic heart: do they play a role in cardiac hypertrophy?	2007
hsa-miR-29b	cardiac hypertrophy	Unspecified	MicroRNAs are aberrantly expressed in hypertrophic heart: do they play a role in cardiac hypertrophy?	2007
hsa-miR-10a	Cardiovascular Disease	Unspecified	MicroRNA-10a regulation of proinflammatory phenotype in athero-susceptible endothelium in vivo and in vitro	2010
hsa-miR-10a	Cardiovascular Disease	Unspecified	Intracellular delivery strategies for microRNAs and potential therapies for human cardiovascular diseases	2010
hsa-miR-125b	Cerebellar neurodegeneration	Unspecified	Cerebellar neurodegeneration in the absence of microRNAs.	2007
hsa-let-7b	cervical cancer	Unspecified	Patterns of known and novel small RNAs in human cervical cancer.	2007
hsa-let-7c	cervical cancer	Unspecified	Patterns of known and novel small RNAs in human cervical cancer.	2007
hsa-miR-214	cervical cancer	Causal	MicroRNA-214 is aberrantly expressed in cervical cancers and inhibits the growth of HeLa cells	2009
hsa-miR-29b	cholangiocarcinoma	Causal	mir-29 regulates Mcl-1 protein expression and apoptosis.	2007
hsa-miR-16	chronic lymphocytic leukemia (CLL)	Causal	Abnormal microRNA-16 locus with synteny to human 13q14 linked to CLL in NZB mice.	2007
hsa-miR-16	chronic lymphocytic leukemia (CLL)	Causal	Frequent deletions and down-regulation of micro-RNA genes miR15 and miR16 at 13q14 in chronic lymphocytic leukemia.	2002
hsa-miR-221	chronic lymphocytic leukemia (CLL)	Unspecified	A MicroRNA signature associated with prognosis and progression in chronic lymphocytic leukemia.	2005
hsa-miR-29b	chronic lymphocytic leukemia (CLL)	Causal	The role of microRNA and other non-coding RNA in the pathogenesis of chronic lymphocytic leukemia.	2007
hsa-miR-29b	chronic lymphocytic leukemia (CLL)	Causal	Tcl1 expression in chronic lymphocytic leukemia is regulated by miR-29 and miR-181.	2006
hsa-miR-10a	chronic myeloid leukemia (CML)	Causal	Down-regulation of hsa-miR-10a in chronic myeloid leukemia CD34+ cells increases USF2-mediated cell growth.	2009
hsa-miR-99a	chronic pancreatitis	Unspecified	MicroRNA expression patterns to differentiate pancreatic adenocarcinoma from normal pancreas and chronic pancreatitis.	2007
hsa-let-7b	colorectal cancer	Unspecified	Differentially regulated micro-RNAs and actively translated messenger RNA transcripts by tumor suppressor p53 in colon cancer.	2006
hsa-miR-10a	colorectal cancer	Unspecified	Real-time expression profiling of microRNA precursors in human cancer cell lines.	2005
hsa-miR-10a	colorectal cancer	Unspecified	Differentially regulated micro-RNAs and actively translated messenger RNA transcripts by tumor suppressor p53 in colon cancer.	2006
hsa-miR-15b	colorectal cancer	Unspecified	Differentially regulated micro-RNAs and actively translated messenger RNA transcripts by tumor suppressor p53 in colon cancer.	2006
hsa-miR-15b	colorectal cancer	Unspecified	Prognostic Values of microRNAs in Colorectal Cancer.	2006
hsa-miR-182	colorectal cancer	Unspecified	Characterization of global microRNA expression reveals oncogenic potential of miR-145 in metastatic colorectal cancer	2009
hsa-miR-183	colorectal cancer	Unspecified	Characterization of global microRNA expression reveals oncogenic potential of miR-145 in metastatic colorectal cancer	2009
hsa-miR-183	colorectal cancer	Unspecified	Over- and under-expressed microRNAs in human colorectal cancer.	2009
hsa-miR-183	colorectal cancer	Unspecified	Identification by Real-time PCR of 13 mature microRNAs differentially expressed in colorectal cancer and non-tumoral tissues.	2006
hsa-miR-191	colorectal cancer	Unspecified	A microRNA expression signature of human solid tumors defines cancer gene targets.	2006
hsa-miR-191	colorectal cancer	Unspecified	Differentially regulated micro-RNAs and actively translated messenger RNA transcripts by tumor suppressor p53 in colon cancer.	2006
hsa-miR-191	colorectal cancer	Unspecified	Prognostic Values of microRNAs in Colorectal Cancer.	2006
hsa-miR-192	colorectal cancer	Causal	p53-Responsive micrornas 192 and 215 are capable of inducing cell cycle arrest.	2009
hsa-miR-221	colorectal cancer	Unspecified	A microRNA expression signature of human solid tumors defines cancer gene targets.	2006
hsa-miR-26a	colorectal cancer	Unspecified	Differentially regulated micro-RNAs and actively translated messenger RNA transcripts by tumor suppressor p53 in colon cancer.	2006
hsa-miR-27a	colorectal cancer	Unspecified	Differentially regulated micro-RNAs and actively translated messenger RNA transcripts by tumor suppressor p53 in colon cancer.	2006
hsa-miR-27b	colorectal cancer	Unspecified	Differentially regulated micro-RNAs and actively translated messenger RNA transcripts by tumor suppressor p53 in colon cancer.	2006
hsa-miR-29b	colorectal cancer	Unspecified	Characterization of global microRNA expression reveals oncogenic potential of miR-145 in metastatic colorectal cancer	2009
hsa-miR-32	colorectal cancer	Unspecified	A microRNA expression signature of human solid tumors defines cancer gene targets.	2006
hsa-miR-34c	colorectal cancer	Causal	Epigenetic silencing of microRNA-34b/c and B-cell translocation gene 4 is associated with CpG island methylation in colorectal cancer.	2008
hsa-miR-221	coronary artery disease	Unspecified	Effect of atorvastatin on microRNA 221 / 222 expression in endothelial progenitor cells obtained from patients with coronary artery disease.	2009
hsa-miR-221	Coronary Artery Disease	Unspecified	Dysregulation of angiogenesis-related microRNAs in endothelial progenitor cells from patients with coronary artery disease.	2010
hsa-miR-148b	dermatomyositis (DM)	Unspecified	Distinctive patterns of microRNA expression in primary muscular disorders.	2007
hsa-miR-199a	dermatomyositis (DM)	Unspecified	Distinctive patterns of microRNA expression in primary muscular disorders.	2007
hsa-miR-214	dermatomyositis (DM)	Unspecified	Distinctive patterns of microRNA expression in primary muscular disorders.	2007
hsa-miR-221	dermatomyositis (DM)	Unspecified	Distinctive patterns of microRNA expression in primary muscular disorders.	2007
hsa-miR-10a	diffuse large B-cell lymphoma (DLBCL)	Unspecified	MicroRNA signatures characterize diffuse large B-cell lymphomas and follicular lymphomas.	2008
hsa-miR-151	diffuse large B-cell lymphoma (DLBCL)	Unspecified	MicroRNA signatures characterize diffuse large B-cell lymphomas and follicular lymphomas.	2008
hsa-miR-221	diffuse large B-cell lymphoma (DLBCL)	Unspecified	MicroRNA expression distinguishes between germinal center B cell-like and activated B cell-like subtypes of diffuse large B cell lymphoma.	2007
hsa-miR-99a	diffuse large B-cell lymphoma (DLBCL)	Unspecified	MicroRNA signatures characterize diffuse large B-cell lymphomas and follicular lymphomas.	2008
hsa-let-7c	Down syndrome (DS)	Unspecified	Human chromosome 21-derived miRNAs are overexpressed in down syndrome brains and hearts.	2008
hsa-miR-99a	Down syndrome (DS)	Unspecified	Human chromosome 21-derived miRNAs are overexpressed in down syndrome brains and hearts.	2008
hsa-miR-199a	Duchenne muscular dystrophy (DMD)	Unspecified	Distinctive patterns of microRNA expression in primary muscular disorders.	2007
hsa-miR-214	Duchenne muscular dystrophy (DMD)	Unspecified	Distinctive patterns of microRNA expression in primary muscular disorders.	2007
hsa-miR-22	Duchenne muscular dystrophy (DMD)	Unspecified	Distinctive patterns of microRNA expression in primary muscular disorders.	2007
hsa-miR-221	Duchenne muscular dystrophy (DMD)	Unspecified	Distinctive patterns of microRNA expression in primary muscular disorders.	2007
hsa-miR-26a	Duchenne muscular dystrophy (DMD)	Unspecified	Distinctive patterns of microRNA expression in primary muscular disorders.	2007
hsa-miR-29b	Duchenne muscular dystrophy (DMD)	Unspecified	Distinctive patterns of microRNA expression in primary muscular disorders.	2007
hsa-miR-100	endometriosis	Unspecified	MicroRNA-regulated pathways associated with endometriosis.	2009
hsa-miR-125b	endometriosis	Unspecified	MicroRNA-regulated pathways associated with endometriosis.	2009
hsa-miR-142-3p	endometriosis	Unspecified	MicroRNA-regulated pathways associated with endometriosis.	2009
hsa-miR-34c	endometriosis	Unspecified	MicroRNA-regulated pathways associated with endometriosis.	2009
hsa-miR-99a	endometriosis	Unspecified	MicroRNA-regulated pathways associated with endometriosis.	2009
hsa-let-7c	epithelial ovarian cancer (EOC)	Unspecified	MicroRNA signatures in human ovarian cancer.	2007
hsa-let-7d	epithelial ovarian cancer (EOC)	Unspecified	MicroRNA signatures in human ovarian cancer.	2007
hsa-let-7d	epithelial ovarian cancer (EOC)	Unspecified	Genomic and epigenetic alterations deregulate microRNA expression in human epithelial ovarian cancer.	2008
hsa-miR-100	epithelial ovarian cancer (EOC)	Unspecified	MicroRNA signatures in human ovarian cancer.	2007
hsa-miR-100	epithelial ovarian cancer (EOC)	Unspecified	Genomic and epigenetic alterations deregulate microRNA expression in human epithelial ovarian cancer.	2008
hsa-miR-182	epithelial ovarian cancer (EOC)	Unspecified	Genomic and epigenetic alterations deregulate microRNA expression in human epithelial ovarian cancer.	2008
hsa-miR-199a	epithelial ovarian cancer (EOC)	Causal	Regulation of IKKbeta by miR-199a affects NF-kappaB activity in ovarian cancer cells.	2008
hsa-miR-199a	epithelial ovarian cancer (EOC)	Unspecified	MicroRNA signatures in human ovarian cancer.	2007
hsa-miR-214	epithelial ovarian cancer (EOC)	Unspecified	MicroRNA signatures in human ovarian cancer.	2007
hsa-miR-26a	epithelial ovarian cancer (EOC)	Unspecified	Genomic and epigenetic alterations deregulate microRNA expression in human epithelial ovarian cancer.	2008
hsa-miR-99a	epithelial ovarian cancer (EOC)	Unspecified	MicroRNA signatures in human ovarian cancer.	2007
hsa-miR-99a	epithelial ovarian cancer (EOC)	Unspecified	Genomic and epigenetic alterations deregulate microRNA expression in human epithelial ovarian cancer.	2008
hsa-miR-192	esophageal cancer	Unspecified	MicroRNA expression in squamous cell carcinoma and adenocarcinoma of the esophagus: associations with survival	2009
hsa-let-7b	facioscapulohumeral muscular dystrophy (FSHD)	Unspecified	Distinctive patterns of microRNA expression in primary muscular disorders.	2007
hsa-miR-199a	facioscapulohumeral muscular dystrophy (FSHD)	Unspecified	Distinctive patterns of microRNA expression in primary muscular disorders.	2007
hsa-miR-214	facioscapulohumeral muscular dystrophy (FSHD)	Unspecified	Distinctive patterns of microRNA expression in primary muscular disorders.	2007
hsa-miR-221	facioscapulohumeral muscular dystrophy (FSHD)	Unspecified	Distinctive patterns of microRNA expression in primary muscular disorders.	2007
hsa-miR-29b	facioscapulohumeral muscular dystrophy (FSHD)	Unspecified	Distinctive patterns of microRNA expression in primary muscular disorders.	2007
hsa-miR-199a	Gastric Cancer	Causal	miR-199a regulates the tumor suppressor mitogen-activated protein kinase kinase kinase 11 in gastric cancer.	2010
hsa-miR-15b	gastric cancer (stomach cancer)	Causal	miR-15b and miR-16 modulate multidrug resistance by targeting BCL2 in human gastric cancer cells.	2008
hsa-miR-16	gastric cancer (stomach cancer)	Causal	miR-15b and miR-16 modulate multidrug resistance by targeting BCL2 in human gastric cancer cells.	2008
hsa-miR-191	gastric cancer (stomach cancer)	Unspecified	A microRNA expression signature of human solid tumors defines cancer gene targets.	2006
hsa-miR-214	gastric cancer (stomach cancer)	Unspecified	A microRNA expression signature of human solid tumors defines cancer gene targets.	2006
hsa-miR-221	gastric cancer (stomach cancer)	Unspecified	A microRNA expression signature of human solid tumors defines cancer gene targets.	2006
hsa-miR-221	gastric cancer (stomach cancer)	Causal	Functional links between clustered microRNAs: suppression of cell-cycle inhibitors by microRNA clusters in gastric cancer.	2009
hsa-miR-27a	gastric cancer (stomach cancer)	Causal	MicroRNA-27a functions as an oncogene in gastric adenocarcinoma by targeting prohibitin.	2009
hsa-miR-191	glioblastoma	Unspecified	Extensive modulation of a set of microRNAs in primary glioblastoma.	2005
hsa-miR-221	glioblastoma	Causal	Regulation of p27Kip1 by miRNA 221/222 in glioblastoma.	2007
hsa-miR-221	glioblastoma	Unspecified	Extensive modulation of a set of microRNAs in primary glioblastoma.	2005
hsa-miR-221	Glioblastoma	Causal	miR-21 and 221 upregulation and miR-181b downregulation in human grade II-IV astrocytic tumors.	2009
hsa-miR-221	glioblastoma multiforme (GBM)	Causal	Up-regulation of micro-RNA-221 (miRNA-221; chr Xp11.3) and caspase-3 accompanies down-regulation of the survivin-1 homolog BIRC1 (NAIP) in glioblastoma multiforme(GBM).	2008
hsa-miR-29b	glioblastoma multiforme (GBM)	Unspecified	miR-124 and miR-137 inhibit proliferation of glioblastoma multiforme cells and induce differentiation of brain tumor stem cells.	2008
hsa-miR-15b	glioma	Causal	MicroRNA-15b regulates cell cycle progression by targeting cyclins in glioma cells.	2009
hsa-miR-16	glioma	Unspecified	Identification and Functional Characterization of microRNAs Involved in the Malignant Progression of Gliomas	2009
hsa-miR-221	glioma	Causal	Co-suppression of miR-221/222 cluster suppresses human glioma cell growth by targeting p27kip1 in vitro and in vivo.	2009
hsa-miR-26a	glioma	Causal	The PTEN-regulating microRNA miR-26a is amplified in high-grade glioma and facilitates gliomagenesis in vivo.	2009
hsa-let-7d	head and neck squamous cell carcinoma (HNSCC)	Unspecified	Low-level expression of microRNAs let-7d and miR-205 are prognostic markers of head and neck squamous cell carcinoma.	2009
hsa-miR-142-3p	head and neck squamous cell carcinoma (HNSCC)	Unspecified	MicroRNA alterations in head and neck squamous cell carcinoma.	2008
hsa-miR-148b	head and neck squamous cell carcinoma (HNSCC)	Unspecified	High mobility group A2 is a target for miRNA-98 in head and neck squamous cell carcinoma.	2007
hsa-miR-191	head and neck squamous cell carcinoma (HNSCC)	Unspecified	High mobility group A2 is a target for miRNA-98 in head and neck squamous cell carcinoma.	2007
hsa-miR-214	head and neck squamous cell carcinoma (HNSCC)	Unspecified	High mobility group A2 is a target for miRNA-98 in head and neck squamous cell carcinoma.	2007
hsa-miR-22	head and neck squamous cell carcinoma (HNSCC)	Unspecified	High mobility group A2 is a target for miRNA-98 in head and neck squamous cell carcinoma.	2007
hsa-miR-221	head and neck squamous cell carcinoma (HNSCC)	Unspecified	Clin Cancer Res. 2009 Apr 15;15(8):2850-5. Epub 2009 Apr 7.	2009
hsa-miR-29b	head and neck squamous cell carcinoma (HNSCC)	Unspecified	High mobility group A2 is a target for miRNA-98 in head and neck squamous cell carcinoma.	2007
hsa-miR-125b	heart failure	Unspecified	A signature pattern of stress-responsive microRNAs that can evoke cardiac hypertrophy and heart failure.	2006
hsa-miR-199a	heart failure	Unspecified	A signature pattern of stress-responsive microRNAs that can evoke cardiac hypertrophy and heart failure.	2006
hsa-miR-214	heart failure	Unspecified	A signature pattern of stress-responsive microRNAs that can evoke cardiac hypertrophy and heart failure.	2006
hsa-miR-24	heart failure	Unspecified	A signature pattern of stress-responsive microRNAs that can evoke cardiac hypertrophy and heart failure.	2006
hsa-miR-199a	Hepatitis B	Unspecified	Association of MicroRNA expression in hepatocellular carcinomas with hepatitis infection, cirrhosis, and patient survival.	2008
hsa-let-7b	hepatocellular carcinoma (HCC)	Unspecified	Cyclin G1 is a target of miR-122a, a microRNA frequently down-regulated in human hepatocellular carcinoma.	2007
hsa-let-7c	hepatocellular carcinoma (HCC)	Unspecified	Cyclin G1 is a target of miR-122a, a microRNA frequently down-regulated in human hepatocellular carcinoma.	2007
hsa-let-7d	hepatocellular carcinoma (HCC)	Unspecified	Cyclin G1 is a target of miR-122a, a microRNA frequently down-regulated in human hepatocellular carcinoma.	2007
hsa-let-7d	Hepatocellular carcinoma (HCC)	Unspecified	Low-level expression of microRNAs let-7d and miR-205 are prognostic markers of head and neck squamous cell carcinoma.	2009
hsa-miR-125b	hepatocellular carcinoma (HCC)	Unspecified	Bead-based microarray analysis of microRNA expression in hepatocellular carcinoma: miR-338 is downregulated.	2009
hsa-miR-126*	hepatocellular carcinoma (HCC)	Unspecified	Bead-based microarray analysis of microRNA expression in hepatocellular carcinoma: miR-338 is downregulated.	2009
hsa-miR-126*	hepatocellular carcinoma (HCC)	Unspecified	MicroRNA profiling in hepatocellular tumors is associated with clinical features and oncogene/tumor suppressor gene mutations.	2008
hsa-miR-142-3p	hepatocellular carcinoma (HCC)	Unspecified	Cyclin G1 is a target of miR-122a, a microRNA frequently down-regulated in human hepatocellular carcinoma.	2007
hsa-miR-142-5p	hepatocellular carcinoma (HCC)	Unspecified	Cyclin G1 is a target of miR-122a, a microRNA frequently down-regulated in human hepatocellular carcinoma.	2007
hsa-miR-148b	hepatocellular carcinoma (HCC)	Unspecified	Identification of metastasis-related microRNAs in hepatocellular carcinoma.	2008
hsa-miR-151	hepatocellular carcinoma (HCC)	Unspecified	Profiling microRNA expression in hepatocellular carcinoma reveals microRNA-224 up-regulation and apoptosis inhibitor-5 as a microRNA-224-specific target.	2008
hsa-miR-16	hepatocellular carcinoma (HCC)	Unspecified	Bead-based microarray analysis of microRNA expression in hepatocellular carcinoma: miR-338 is downregulated.	2009
hsa-miR-16	hepatocellular carcinoma (HCC)	Causal	Epigallocatechin gallate up-regulation of miR-16 and induction of apoptosis in human cancer cells.	2009
hsa-miR-182	hepatocellular carcinoma (HCC)	Unspecified	Profiling microRNA expression in hepatocellular carcinoma reveals microRNA-224 up-regulation and apoptosis inhibitor-5 as a microRNA-224-specific target.	2008
hsa-miR-183	hepatocellular carcinoma (HCC)	Unspecified	Profiling microRNA expression in hepatocellular carcinoma reveals microRNA-224 up-regulation and apoptosis inhibitor-5 as a microRNA-224-specific target.	2008
hsa-miR-199a	hepatocellular carcinoma (HCC)	Unspecified	Bead-based microarray analysis of microRNA expression in hepatocellular carcinoma: miR-338 is downregulated.	2009
hsa-miR-199a	hepatocellular carcinoma (HCC)	Unspecified	Comprehensive analysis of microRNA expression patterns in hepatocellular carcinoma and non-tumorous tissues.	2006
hsa-miR-214	hepatocellular carcinoma (HCC)	Unspecified	Cyclin G1 is a target of miR-122a, a microRNA frequently down-regulated in human hepatocellular carcinoma.	2007
hsa-miR-214	hepatocellular carcinoma (HCC)	Unspecified	Profiling microRNA expression in hepatocellular carcinoma reveals microRNA-224 up-regulation and apoptosis inhibitor-5 as a microRNA-224-specific target.	2008
hsa-miR-221	hepatocellular carcinoma (HCC)	Unspecified	Bead-based microarray analysis of microRNA expression in hepatocellular carcinoma: miR-338 is downregulated.	2009
hsa-miR-221	hepatocellular carcinoma (HCC)	Unspecified	Profiling microRNA expression in hepatocellular carcinoma reveals microRNA-224 up-regulation and apoptosis inhibitor-5 as a microRNA-224-specific target.	2008
hsa-miR-221	hepatocellular carcinoma (HCC)	Unspecified	MicroRNA-223 is commonly repressed in hepatocellular carcinoma and potentiates expression of Stathmin1.	2008
hsa-miR-221	hepatocellular carcinoma (HCC)	Causal	MiR-221 controls CDKN1C/p57 and CDKN1B/p27 expression in human hepatocellular carcinoma.	2008
hsa-miR-221	hepatocellular carcinoma (HCC)	Unspecified	Cyclin G1 is a target of miR-122a, a microRNA frequently down-regulated in human hepatocellular carcinoma.	2007
hsa-miR-221	hepatocellular carcinoma (HCC)	Unspecified	Role of microRNA-155 at early stages of hepatocarcinogenesis induced by choline-deficient and amino acid-defined diet in C57BL/6 mice.	2009
hsa-miR-221	hepatocellular carcinoma (HCC)	Causal	MicroRNA-221 targets Bmf in hepatocellular carcinoma and correlates with tumor multifocality.	2009
hsa-miR-24	hepatocellular carcinoma (HCC)	Unspecified	Bead-based microarray analysis of microRNA expression in hepatocellular carcinoma: miR-338 is downregulated.	2009
hsa-miR-24	hepatocellular carcinoma (HCC)	Unspecified	Downregulation of miR-122 in the rodent and human hepatocellular carcinomas.	2006
hsa-miR-26a	hepatocellular carcinoma (HCC)	Causal	Therapeutic microRNA delivery suppresses tumorigenesis in a murine liver cancer model.	2009
hsa-miR-26a	hepatocellular carcinoma (HCC)	Unspecified	MicroRNA expression, survival, and response to interferon in liver cancer	2009
hsa-miR-27a	hepatocellular carcinoma (HCC)	Unspecified	Bead-based microarray analysis of microRNA expression in hepatocellular carcinoma: miR-338 is downregulated.	2009
hsa-miR-27a	hepatocellular carcinoma (HCC)	Causal	Upregulation of miR-23a approximately 27a approximately 24 decreases transforming growth factor-beta-induced tumor-suppressive activities in human hepatocellular carcinoma cells.	2008
hsa-miR-99a	hepatocellular carcinoma (HCC)	Unspecified	Comprehensive analysis of microRNA expression patterns in hepatocellular carcinoma and non-tumorous tissues.	2006
hsa-miR-16	Hodgkin's lymphoma	Unspecified	Comparison of miRNA profiles of microdissected Hodgkin/Reed-Sternberg cells and Hodgkin cell lines versus CD77 B-cells reveals a distinct subset of differentially expressed miRNAs	2009
hsa-miR-22	Huntington's Disease	Unspecified	Altered microRNA regulation in Huntington's disease models.	2010
hsa-miR-214	Inclusion body myositis (IBM)	Unspecified	Distinctive patterns of microRNA expression in primary muscular disorders.	2007
hsa-miR-221	Inclusion body myositis (IBM)	Unspecified	Distinctive patterns of microRNA expression in primary muscular disorders.	2007
hsa-miR-199a	Intrahepatic cholangiocarcinoma (ICC)	Unspecified	MicroRNA profiling of human intrahepatic cholangiocarcinoma cell lines reveals biliary epithelial cell-specific microRNAs	2009
hsa-miR-214	Intrahepatic cholangiocarcinoma (ICC)	Unspecified	MicroRNA profiling of human intrahepatic cholangiocarcinoma cell lines reveals biliary epithelial cell-specific microRNAs	2009
hsa-miR-22	Intrahepatic cholangiocarcinoma (ICC)	Unspecified	MicroRNA profiling of human intrahepatic cholangiocarcinoma cell lines reveals biliary epithelial cell-specific microRNAs	2009
hsa-miR-182	kidney cancer	Unspecified	Differential expression profiling of microRNAs and their potential involvement in renal cell carcinoma pathogenesis.	2009
hsa-miR-191	kidney cancer	Unspecified	Differential expression profiling of microRNAs and their potential involvement in renal cell carcinoma pathogenesis.	2009
hsa-miR-199a	kidney cancer	Unspecified	Differential expression profiling of microRNAs and their potential involvement in renal cell carcinoma pathogenesis.	2009
hsa-miR-214	kidney cancer	Unspecified	Differential expression profiling of microRNAs and their potential involvement in renal cell carcinoma pathogenesis.	2009
hsa-miR-26a	kidney cancer	Unspecified	Differential expression profiling of microRNAs and their potential involvement in renal cell carcinoma pathogenesis.	2009
hsa-miR-27a	kidney cancer	Unspecified	Differential expression profiling of microRNAs and their potential involvement in renal cell carcinoma pathogenesis.	2009
hsa-miR-29b	kidney cancer	Unspecified	Differential expression profiling of microRNAs and their potential involvement in renal cell carcinoma pathogenesis.	2009
hsa-let-7b	limb-girdle muscular dystrophies types 2A (LGMD2A)	Unspecified	Distinctive patterns of microRNA expression in primary muscular disorders.	2007
hsa-miR-148b	limb-girdle muscular dystrophies types 2A (LGMD2A)	Unspecified	Distinctive patterns of microRNA expression in primary muscular disorders.	2007
hsa-miR-199a	limb-girdle muscular dystrophies types 2A (LGMD2A)	Unspecified	Distinctive patterns of microRNA expression in primary muscular disorders.	2007
hsa-miR-214	limb-girdle muscular dystrophies types 2A (LGMD2A)	Unspecified	Distinctive patterns of microRNA expression in primary muscular disorders.	2007
hsa-miR-221	limb-girdle muscular dystrophies types 2A (LGMD2A)	Unspecified	Distinctive patterns of microRNA expression in primary muscular disorders.	2007
hsa-miR-29b	limb-girdle muscular dystrophies types 2A (LGMD2A)	Unspecified	Distinctive patterns of microRNA expression in primary muscular disorders.	2007
hsa-let-7a	lung cancer	Causal	The let-7 microRNA represses cell proliferation pathways in human cells.	2007
hsa-let-7a	lung cancer	Causal	Let-7a elevates p21(WAF1) levels by targeting of NIRF and suppresses the growth of A549 lung cancer cells	2009
hsa-let-7a	lung cancer	Causal	Reduced expression of the let-7 microRNAs in human lung cancers in association with shortened postoperative survival.	2004
hsa-let-7a	lung cancer	Causal	RAS is regulated by the let-7 microRNA family.	2005
hsa-let-7a	non-small cell lung cancer (NSCLC)	Causal	MicroRNA signature predicts survival and relapse in lung cancer.	2008
hsa-let-7a	non-small cell lung cancer (NSCLC)	Causal	A SNP in a let-7 microRNA complementary site in the KRAS 3' untranslated region increases non-small cell lung cancer risk.	2008
hsa-let-7b	lung cancer	Causal	The tumor suppressor microRNA let-7 represses the HMGA2 oncogene.	2007
hsa-let-7b	lung cancer	Causal	The let-7 microRNA represses cell proliferation pathways in human cells.	2007
hsa-let-7b	non-small cell lung cancer (NSCLC)	Causal	A SNP in a let-7 microRNA complementary site in the KRAS 3' untranslated region increases non-small cell lung cancer risk.	2008
hsa-let-7c	lung cancer	Unspecified	MicroRNA 133B targets pro-survival molecules MCL-1 and BCL2L2 in lung cancer.	2009
hsa-let-7c	lung cancer	Causal	The let-7 microRNA represses cell proliferation pathways in human cells.	2007
hsa-let-7c	lung cancer	Unspecified	Real-time expression profiling of microRNA precursors in human cancer cell lines.	2005
hsa-let-7c	lung cancer	Unspecified	Homozygous deletion scanning of the lung cancer genome at a 100-kb resolution.	2007
hsa-let-7c	Lung Cancer	Unspecified	MicroRNAs expressed during lung cancer development are expressed in human pseudoglandular lung embryogenesis.	2009
hsa-let-7d	lung cancer	Causal	The let-7 microRNA represses cell proliferation pathways in human cells.	2007
hsa-let-7d	non-small cell lung cancer (NSCLC)	Causal	A SNP in a let-7 microRNA complementary site in the KRAS 3' untranslated region increases non-small cell lung cancer risk.	2008
hsa-let-7e	lung cancer	Causal	The tumor suppressor microRNA let-7 represses the HMGA2 oncogene.	2007
hsa-let-7f	lung cancer	Causal	Reduced expression of the let-7 microRNAs in human lung cancers in association with shortened postoperative survival.	2004
hsa-let-7g	lung cancer	Causal	The let-7 microRNA represses cell proliferation pathways in human cells.	2007
hsa-let-7g	non-small cell lung cancer (NSCLC)	Causal	Suppression of non-small cell lung tumor development by the let-7 microRNA family.	2008
hsa-let-7g	non-small cell lung cancer (NSCLC)	Causal	A SNP in a let-7 microRNA complementary site in the KRAS 3' untranslated region increases non-small cell lung cancer risk.	2008
hsa-miR-100	non-small cell lung cancer (NSCLC)	Unspecified	MicroRNA signatures of TRAIL resistance in human non-small cell lung cancer.	2008
hsa-miR-101	lung cancer	Unspecified	MicroRNA 133B targets pro-survival molecules MCL-1 and BCL2L2 in lung cancer.	2009
hsa-miR-125a	lung cancer	Unspecified	Unique microRNA molecular profiles in lung cancer diagnosis and prognosis.	2006
hsa-miR-125a-5p	lung cancer	Causal	Epidermal growth factor receptor-regulated miR-125a-5p - a metastatic inhibitor of lung cancer.	2009
hsa-miR-125b	non-small cell lung cancer (NSCLC)	Unspecified	MicroRNA signatures of TRAIL resistance in human non-small cell lung cancer.	2008
hsa-miR-126*	lung cancer	Unspecified	MicroRNA 133B targets pro-survival molecules MCL-1 and BCL2L2 in lung cancer.	2009
hsa-miR-142-5p	lupus nephritis	Unspecified	Comprehensive analysis of microRNA expression patterns in renal biopsies of lupus nephritis patients.	2008
hsa-miR-15b	lupus nephritis	Unspecified	Comprehensive analysis of microRNA expression patterns in renal biopsies of lupus nephritis patients.	2008
hsa-miR-99a	lupus nephritis	Unspecified	Comprehensive analysis of microRNA expression patterns in renal biopsies of lupus nephritis patients.	2008
hsa-let-7b	malignant melanoma	Causal	MicroRNA let-7b targets important cell cycle molecules in malignant melanoma cells and interferes with anchorage-independent growth.	2008
hsa-let-7d	malignant melanoma	Unspecified	MicroRNA let-7b targets important cell cycle molecules in malignant melanoma cells and interferes with anchorage-independent growth.	2008
hsa-miR-100	malignant melanoma	Unspecified	MicroRNA let-7b targets important cell cycle molecules in malignant melanoma cells and interferes with anchorage-independent growth.	2008
hsa-miR-125b	malignant melanoma	Unspecified	MicroRNA let-7b targets important cell cycle molecules in malignant melanoma cells and interferes with anchorage-independent growth.	2008
hsa-miR-182	malignant melanoma	Unspecified	MicroRNA let-7b targets important cell cycle molecules in malignant melanoma cells and interferes with anchorage-independent growth.	2008
hsa-miR-183	malignant melanoma	Unspecified	MicroRNA let-7b targets important cell cycle molecules in malignant melanoma cells and interferes with anchorage-independent growth.	2008
hsa-miR-191	malignant melanoma	unspecified	MicroRNA Expression Profiles Associated with Mutational Status and Survival in Malignant Melanoma.	2010
hsa-miR-199a	malignant melanoma	Unspecified	MicroRNA let-7b targets important cell cycle molecules in malignant melanoma cells and interferes with anchorage-independent growth.	2008
hsa-miR-221	malignant melanoma	Causal	The promyelocytic leukemia zinc finger-microRNA-221/-222 pathway controls melanoma progression through multiple oncogenic mechanisms.	2008
hsa-miR-27a	malignant melanoma	Unspecified	MicroRNA let-7b targets important cell cycle molecules in malignant melanoma cells and interferes with anchorage-independent growth.	2008
hsa-miR-29b	malignant melanoma	Unspecified	MicroRNA let-7b targets important cell cycle molecules in malignant melanoma cells and interferes with anchorage-independent growth.	2008
hsa-miR-34c	malignant melanoma	Unspecified	MicroRNA let-7b targets important cell cycle molecules in malignant melanoma cells and interferes with anchorage-independent growth.	2008
hsa-miR-125b	medulloblastoma	Causal	Concerted microRNA control of Hedgehog signalling in cerebellar neuronal progenitor and tumour cells.	2008
hsa-miR-221	melanoma	Causal	MicroRNA-dependent regulation of cKit in cutaneous melanoma.	2009
hsa-miR-221	melanoma	Causal	MicroRNA-221 and -222 pathway controls melanoma progression.	2008
hsa-let-7b	miyoshi myopathy (MM)	Unspecified	Distinctive patterns of microRNA expression in primary muscular disorders.	2007
hsa-miR-199a	miyoshi myopathy (MM)	Unspecified	Distinctive patterns of microRNA expression in primary muscular disorders.	2007
hsa-miR-214	miyoshi myopathy (MM)	Unspecified	Distinctive patterns of microRNA expression in primary muscular disorders.	2007
hsa-miR-221	miyoshi myopathy (MM)	Unspecified	Distinctive patterns of microRNA expression in primary muscular disorders.	2007
hsa-let-7b	multiple myeloma (MM)	Unspecified	Identification of microRNA expression patterns and definition of a microRNA/mRNA regulatory network in distinct molecular groups of multiple myeloma	2009
hsa-miR-32	multiple myeloma (MM)	Causal	MicroRNAs regulate critical genes associated with multiple myeloma pathogenesis.	2008
hsa-miR-142-3p	multiple sclerosis	Unspecified	Multiple sclerosis: microRNA expression profiles accurately differentiate patients with relapsing-remitting disease from healthy controls	2009
hsa-miR-100	nasopharyngeal carcinoma (NPC)	Causal	Significance of Plk1 regulation by miR-100 in human nasopharyngeal cancer	2009
hsa-miR-151	nasopharyngeal carcinoma (NPC)	Unspecified	MicroRNA 29c is down-regulated in nasopharyngeal carcinomas, up-regulating mRNAs encoding extracellular matrix proteins.	2008
hsa-miR-192	nasopharyngeal carcinoma (NPC)	Unspecified	MicroRNA 29c is down-regulated in nasopharyngeal carcinomas, up-regulating mRNAs encoding extracellular matrix proteins.	2008
hsa-miR-34c	nasopharyngeal carcinoma (NPC)	Unspecified	MicroRNA 29c is down-regulated in nasopharyngeal carcinomas, up-regulating mRNAs encoding extracellular matrix proteins.	2008
hsa-let-7b	nemaline myopathy (NM)	Unspecified	Distinctive patterns of microRNA expression in primary muscular disorders.	2007
hsa-miR-148b	nemaline myopathy (NM)	Unspecified	Distinctive patterns of microRNA expression in primary muscular disorders.	2007
hsa-miR-199a	nemaline myopathy (NM)	Unspecified	Distinctive patterns of microRNA expression in primary muscular disorders.	2007
hsa-miR-214	nemaline myopathy (NM)	Unspecified	Distinctive patterns of microRNA expression in primary muscular disorders.	2007
hsa-miR-221	nemaline myopathy (NM)	Unspecified	Distinctive patterns of microRNA expression in primary muscular disorders.	2007
hsa-miR-29b	nemaline myopathy (NM)	Unspecified	Distinctive patterns of microRNA expression in primary muscular disorders.	2007
hsa-let-7b	neuroblastoma (NB)	Unspecified	MYCN regulates oncogenic MicroRNAs in neuroblastoma.	2007
hsa-miR-125b	neuroblastoma (NB)	Unspecified	The interplay between microRNAs and the neurotrophin receptor tropomyosin-related kinase C controls proliferation of human neuroblastoma cells.	2007
hsa-miR-221	neuroblastoma (NB)	Unspecified	MYCN regulates oncogenic MicroRNAs in neuroblastoma.	2007
hsa-miR-29b	neuroblastoma (NB)	Unspecified	MicroRNA miR-29 modulates expression of immunoinhibitory molecule B7-H3: potential implications for immune based therapy of human solid tumors.	2009
hsa-miR-99a	neuroblastoma (NB)	Unspecified	MYCN regulates oncogenic MicroRNAs in neuroblastoma.	2007
hsa-let-7b	neurodegeneration	Unspecified	A miRNA signature of prion induced neurodegeneration.	2008
hsa-miR-27a	Non-alcoholic fatty liver disease	Unspecified	Mirnome analysis reveals novel molecular determinants in the pathogenesis of diet-induced nonalcoholic fatty liver disease.	2010
hsa-let-7c	non-alcoholic fatty liver disease (NAFLD)	Unspecified	Effect of miRNA-10b in regulating cellular steatosis level by targeting PPAR-alpha expression, a novel mechanism for the pathogenesis of NAFLD	2009
hsa-let-7d	non-alcoholic fatty liver disease (NAFLD)	Unspecified	Effect of miRNA-10b in regulating cellular steatosis level by targeting PPAR-alpha expression, a novel mechanism for the pathogenesis of NAFLD	2009
hsa-miR-151	non-alcoholic fatty liver disease (NAFLD)	Unspecified	Effect of miRNA-10b in regulating cellular steatosis level by targeting PPAR-alpha expression, a novel mechanism for the pathogenesis of NAFLD	2009
hsa-miR-183	non-alcoholic fatty liver disease (NAFLD)	Unspecified	Effect of miRNA-10b in regulating cellular steatosis level by targeting PPAR-alpha expression, a novel mechanism for the pathogenesis of NAFLD	2009
hsa-miR-22	non-alcoholic fatty liver disease (NAFLD)	Unspecified	Effect of miRNA-10b in regulating cellular steatosis level by targeting PPAR-alpha expression, a novel mechanism for the pathogenesis of NAFLD	2009
hsa-miR-27b	non-alcoholic fatty liver disease (NAFLD)	Unspecified	Effect of miRNA-10b in regulating cellular steatosis level by targeting PPAR-alpha expression, a novel mechanism for the pathogenesis of NAFLD	2009
hsa-miR-29b	non-alcoholic fatty liver disease (NAFLD)	Unspecified	Effect of miRNA-10b in regulating cellular steatosis level by targeting PPAR-alpha expression, a novel mechanism for the pathogenesis of NAFLD	2009
hsa-miR-126*	lung cancer	Unspecified	Restoration of tumour suppressor hsa-miR-145 inhibits cancer cell growth in lung adenocarcinoma patients with epidermal growth factor receptor mutation.	2009
hsa-miR-126*	lung cancer	Unspecified	Unique microRNA molecular profiles in lung cancer diagnosis and prognosis.	2006
hsa-miR-130a	lung cancer	Unspecified	MicroRNA 133B targets pro-survival molecules MCL-1 and BCL2L2 in lung cancer.	2009
hsa-miR-130a	lung cancer	Unspecified	Alteration of microRNA expression in vinyl-carbamate-induced mouse lung tumors and modulation by the chemopreventive agent indole-3-carbinol	2009
hsa-miR-146b	lung cancer	Unspecified	Alteration of microRNA expression in vinyl-carbamate-induced mouse lung tumors and modulation by the chemopreventive agent indole-3-carbinol	2009
hsa-miR-15b	non-small cell lung cancer (NSCLC)	Unspecified	MicroRNA signatures of TRAIL resistance in human non-small cell lung cancer.	2008
hsa-miR-16	lung cancer	Unspecified	MicroRNA 133B targets pro-survival molecules MCL-1 and BCL2L2 in lung cancer.	2009
hsa-miR-16	non-small cell lung cancer (NSCLC)	Causal	miR-15a and miR-16 are implicated in cell cycle regulation in a Rb-dependent manner and are frequently deleted or down-regulated in non-small cell lung cancer.	2009
hsa-miR-182	lung cancer	unspecified	MicroRNA expression differentiates between primary lung tumors and metastases to the lung.	2010
hsa-miR-27b	Obesity	Unspecified	microRNA miR-27b impairs human adipocyte differentiation and targets PPARgamma.	2009
hsa-let-7d	Oral Squamous Cell Carcinoma (OSCC)	Unspecified	Exploration of tumor-suppressive microRNAs silenced by DNA hypermethylation in oral cancer.	2008
hsa-miR-100	Oral Squamous Cell Carcinoma (OSCC)	Causal	Decreased expression of miR-125b and miR-100 in oral cancer cells contributes to malignancy.	2009
hsa-miR-10a	Oral Squamous Cell Carcinoma (OSCC)	Unspecified	Exploration of tumor-suppressive microRNAs silenced by DNA hypermethylation in oral cancer.	2008
hsa-miR-125b	Oral Squamous Cell Carcinoma (OSCC)	Unspecified	The expression profile of microRNAs in a model of 7,12-dimethyl-benz[a]anthrance-induced oral carcinogenesis in Syrian hamster.	2009
hsa-miR-125b	Oral Squamous Cell Carcinoma (OSCC)	Causal	Decreased expression of miR-125b and miR-100 in oral cancer cells contributes to malignancy.	2009
hsa-miR-148b	Oral Squamous Cell Carcinoma (OSCC)	Unspecified	The expression profile of microRNAs in a model of 7,12-dimethyl-benz[a]anthrance-induced oral carcinogenesis in Syrian hamster.	2009
hsa-miR-16	Oral Squamous Cell Carcinoma (OSCC)	Unspecified	The expression profile of microRNAs in a model of 7,12-dimethyl-benz[a]anthrance-induced oral carcinogenesis in Syrian hamster.	2009
hsa-miR-199a	Oral Squamous Cell Carcinoma (OSCC)	Unspecified	The expression profile of microRNAs in a model of 7,12-dimethyl-benz[a]anthrance-induced oral carcinogenesis in Syrian hamster.	2009
hsa-miR-221	Oral Squamous Cell Carcinoma (OSCC)	Unspecified	The expression profile of microRNAs in a model of 7,12-dimethyl-benz[a]anthrance-induced oral carcinogenesis in Syrian hamster.	2009
hsa-miR-26a	Oral Squamous Cell Carcinoma (OSCC)	Unspecified	The expression profile of microRNAs in a model of 7,12-dimethyl-benz[a]anthrance-induced oral carcinogenesis in Syrian hamster.	2009
hsa-miR-27a	Oral Squamous Cell Carcinoma (OSCC)	Unspecified	Exploration of tumor-suppressive microRNAs silenced by DNA hypermethylation in oral cancer.	2008
hsa-miR-27b	Oral Squamous Cell Carcinoma (OSCC)	Unspecified	Exploration of tumor-suppressive microRNAs silenced by DNA hypermethylation in oral cancer.	2008
hsa-miR-34c	Oral Squamous Cell Carcinoma (OSCC)	Unspecified	Exploration of tumor-suppressive microRNAs silenced by DNA hypermethylation in oral cancer.	2008
hsa-miR-125b	Ovarian Cancer	Unspecified	MicroRNA expression profiles in serous ovarian carcinoma.	2008
hsa-miR-221	Ovarian Cancer	Unspecified	MiR-221 and MiR-222 alterations in sporadic ovarian carcinoma: Relationship to CDKN1B, CDKNIC and overall survival.	2010
hsa-let-7c	ovarian cancer (OC)	Causal	Let-7 expression defines two differentiation stages of cancer.	2007
hsa-let-7d	ovarian cancer (OC)	Causal	Let-7 prevents early cancer progression by suppressing expression of the embryonic gene HMGA2.	2007
hsa-miR-100	ovarian cancer (OC)	Unspecified	MicroRNA expression profiling in human ovarian cancer: miR-214 induces cell survival and cisplatin resistance by targeting PTEN.	2008
hsa-miR-100	ovarian cancer (OC)	Unspecified	MicroRNA expression and identification of putative miRNA targets in ovarian cancer.	2008
hsa-miR-142-3p	ovarian cancer (OC)	Unspecified	MicroRNA expression and identification of putative miRNA targets in ovarian cancer.	2008
hsa-miR-142-5p	ovarian cancer (OC)	Unspecified	MicroRNA expression and identification of putative miRNA targets in ovarian cancer.	2008
hsa-miR-16	ovarian cancer (OC)	causal	MiR-15a and MiR-16 control Bmi-1 expression in ovarian cancer.	2009
hsa-miR-183	ovarian cancer (OC)	Unspecified	MicroRNA expression and identification of putative miRNA targets in ovarian cancer.	2008
hsa-miR-199a	ovarian cancer (OC)	Unspecified	MicroRNA expression and identification of putative miRNA targets in ovarian cancer.	2008
hsa-miR-214	ovarian cancer (OC)	Causal	MicroRNA expression profiling in human ovarian cancer: miR-214 induces cell survival and cisplatin resistance by targeting PTEN.	2008
hsa-miR-221	ovarian cancer (OC)	Unspecified	MicroRNA expression and identification of putative miRNA targets in ovarian cancer.	2008
hsa-miR-34c	ovarian cancer (OC)	Unspecified	MicroRNA expression and identification of putative miRNA targets in ovarian cancer.	2008
hsa-miR-34c	ovarian cancer (OC)	Causal	MicroRNA-34b and MicroRNA-34c are targets of p53 and cooperate in control of cell proliferation and adhesion-independent growth.	2007
hsa-miR-99a	ovarian cancer (OC)	Unspecified	MicroRNA expression and identification of putative miRNA targets in ovarian cancer.	2008
hsa-let-7d	pancreatic cancer	Unspecified	Expression profiling identifies microRNA signature in pancreatic cancer.	2006
hsa-miR-100	pancreatic cancer	Unspecified	Expression profiling identifies microRNA signature in pancreatic cancer.	2006
hsa-miR-10a	pancreatic cancer	Unspecified	MicroRNA expression patterns to differentiate pancreatic adenocarcinoma from normal pancreas and chronic pancreatitis.	2007
hsa-miR-10a	pancreatic cancer	Causal	Retinoic Acid Receptor Antagonists Inhibit miR-10a Expression and Block Metastatic Behavior of Pancreatic Cancer	2009
hsa-miR-148b	pancreatic cancer	Unspecified	MicroRNA expression patterns to differentiate pancreatic adenocarcinoma from normal pancreas and chronic pancreatitis.	2007
hsa-miR-15b	pancreatic cancer	Unspecified	Expression profiling identifies microRNA signature in pancreatic cancer.	2006
hsa-miR-191	pancreatic cancer	Unspecified	A microRNA expression signature of human solid tumors defines cancer gene targets.	2006
hsa-miR-214	pancreatic cancer	Unspecified	A microRNA expression signature of human solid tumors defines cancer gene targets.	2006
hsa-miR-214	Pancreatic Cancer	Unspecified	Dysregulation of miR-15a and miR-214 in human pancreatic cancer.	2010
hsa-miR-221	pancreatic cancer	Unspecified	A microRNA expression signature of human solid tumors defines cancer gene targets.	2006
hsa-miR-221	pancreatic cancer	Unspecified	Expression profiling identifies microRNA signature in pancreatic cancer.	2006
hsa-miR-221	pancreatic cancer	Unspecified	MicroRNA expression patterns to differentiate pancreatic adenocarcinoma from normal pancreas and chronic pancreatitis.	2007
hsa-miR-221	pancreatic cancer	Causal	Antisense Inhibition of microRNA-21 or -221 Arrests Cell Cycle, Induces Apoptosis, and Sensitizes the Effects of Gemcitabine in Pancreatic Adenocarcinoma	2009
hsa-miR-301a	Pancreatic Cancer	Unspecified	miR-301a as an NF-娄脢 activator in pancreatic cancer cells.	2010
hsa-miR-32	pancreatic cancer	Unspecified	A microRNA expression signature of human solid tumors defines cancer gene targets.	2006
hsa-miR-34c	pancreatic cancer	Causal	MicroRNA miR-34 inhibits human pancreatic cancer tumor-initiating cells	2009
hsa-miR-99a	pancreatic cancer	Unspecified	MicroRNA expression patterns to differentiate pancreatic adenocarcinoma from normal pancreas and chronic pancreatitis.	2007
hsa-miR-148b	pancreatic ductal adenocarcinoma (PDAC)	Unspecified	MicroRNA expression alterations are linked to tumorigenesis and non-neoplastic processes in pancreatic ductal adenocarcinoma.	2007
hsa-miR-221	pancreatic ductal adenocarcinoma (PDAC)	Unspecified	MicroRNA expression alterations are linked to tumorigenesis and non-neoplastic processes in pancreatic ductal adenocarcinoma.	2007
hsa-let-7b	papillary thyroid carcinoma (PTC)	Unspecified	miRNA Expression in a Human Papillary Thyroid Carcinoma Cell Line Varies with Invasiveness	2009
hsa-miR-16	papillary thyroid carcinoma (PTC)	Unspecified	miRNA Expression in a Human Papillary Thyroid Carcinoma Cell Line Varies with Invasiveness	2009
hsa-miR-221	papillary thyroid carcinoma (PTC)	Unspecified	MicroRNA analysis as a potential diagnostic tool for papillary thyroid carcinoma.	2008
hsa-miR-221	papillary thyroid carcinoma (PTC)	Causal	The role of microRNA genes in papillary thyroid carcinoma.	2005
hsa-miR-26a	papillary thyroid carcinoma (PTC)	Unspecified	miRNA Expression in a Human Papillary Thyroid Carcinoma Cell Line Varies with Invasiveness	2009
hsa-miR-29b	papillary thyroid carcinoma (PTC)	Unspecified	The role of microRNA genes in papillary thyroid carcinoma.	2005
hsa-miR-32	PFV-1 infection	Causal	A cellular microRNA mediates antiviral defense in human cells.	2005
hsa-miR-26a	pituitary adenoma	Unspecified	Identification of differentially expressed microRNAs by microarray: a possible role for microRNA genes in pituitary adenomas.	2007
hsa-miR-199a	polymyositis (PM)	Unspecified	Distinctive patterns of microRNA expression in primary muscular disorders.	2007
hsa-miR-214	polymyositis (PM)	Unspecified	Distinctive patterns of microRNA expression in primary muscular disorders.	2007
hsa-miR-221	polymyositis (PM)	Unspecified	Distinctive patterns of microRNA expression in primary muscular disorders.	2007
hsa-let-7b	primary biliary cirrhosis (PBC)	Unspecified	WITHDRAWN:MicroRNA profile in peripheral blood T cells of patients with primary biliary cirrhosis.	2008
hsa-miR-26a	primary biliary cirrhosis (PBC)	Unspecified	WITHDRAWN:MicroRNA profile in peripheral blood T cells of patients with primary biliary cirrhosis.	2008
hsa-miR-26a	primary biliary cirrhosis (PBC)	Unspecified	Primary biliary cirrhosis is associated with altered hepatic microRNA expression.	2009
hsa-miR-29b	primary biliary cirrhosis (PBC)	Unspecified	WITHDRAWN:MicroRNA profile in peripheral blood T cells of patients with primary biliary cirrhosis.	2008
hsa-let-7b	prostate cancer	Unspecified	MicroRNA expression profiling in prostate cancer.	2007
hsa-let-7c	prostate cancer	Unspecified	MicroRNA expression profiling in prostate cancer.	2007
hsa-let-7c	prostate cancer	Causal	Widespread deregulation of microRNA expression in human prostate cancer.	2007
hsa-let-7c	prostate cancer	Unspecified	Change in expression of miR-let7c, miR-100, and miR-218 from high grade localized prostate cancer to metastasis.	2009
hsa-let-7c	prostate cancer	Unspecified	Real-time expression profiling of microRNA precursors in human cancer cell lines.	2005
hsa-let-7d	prostate cancer	Unspecified	MicroRNA expression profiling in prostate cancer.	2007
hsa-miR-100	prostate cancer	Unspecified	MicroRNA expression profiling in prostate cancer.	2007
hsa-miR-100	prostate cancer	Unspecified	Change in expression of miR-let7c, miR-100, and miR-218 from high grade localized prostate cancer to metastasis.	2009
hsa-miR-100	prostate cancer	Unspecified	Real-time expression profiling of microRNA precursors in human cancer cell lines.	2005
hsa-miR-100	prostate cancer	Unspecified	Expression of microRNAs and protein-coding genes associated with perineural invasion in prostate cancer.	2008
hsa-miR-100	Prostate Cancer	Unspecified	MicroRNA profile analysis of human prostate cancers.	2009
hsa-miR-10a	prostate cancer	Unspecified	Expression of microRNAs and protein-coding genes associated with perineural invasion in prostate cancer.	2008
hsa-miR-125b	prostate cancer	Unspecified	MicroRNA expression profiling in prostate cancer.	2007
hsa-miR-125b	prostate cancer	Unspecified	Diagnostic and prognostic implications of microRNA profiling in prostate carcinoma.	2009
hsa-miR-125b	prostate cancer	Unspecified	MicroRNAs and their potential for translation in prostate cancer.	2009
hsa-miR-125b	prostate cancer	Causal	Widespread deregulation of microRNA expression in human prostate cancer.	2007
hsa-miR-125b	prostate cancer	Causal	An androgen-regulated miRNA suppresses Bak1 expression and induces androgen-independent growth of prostate cancer cells.	2007
hsa-miR-125b	prostate cancer	Unspecified	Expression of microRNAs and protein-coding genes associated with perineural invasion in prostate cancer.	2008
hsa-miR-126*	prostate cancer	Causal	Ectopic expression of miR-126*, an intronic product of the vascular endothelial EGF-like 7 gene, regulates prostein translation and invasiveness of prostate cancer LNCaP cells.	2007
hsa-miR-151	prostate cancer	Unspecified	Expression of microRNAs and protein-coding genes associated with perineural invasion in prostate cancer.	2008
hsa-miR-16	prostate cancer	Unspecified	MicroRNA expression profiling in prostate cancer.	2007
hsa-miR-16	prostate cancer	Causal	Systemic Delivery of Synthetic MicroRNA-16 Inhibits the Growth of Metastatic Prostate Tumors via Downregulation of Multiple Cell-cycle Genes	2009
hsa-miR-16	prostate cancer	Unspecified	Diagnostic and prognostic implications of microRNA profiling in prostate carcinoma.	2009
hsa-miR-182	prostate cancer	Unspecified	Diagnostic and prognostic implications of microRNA profiling in prostate carcinoma.	2009
hsa-miR-183	prostate cancer	Unspecified	Diagnostic and prognostic implications of microRNA profiling in prostate carcinoma.	2009
hsa-miR-191	prostate cancer	Unspecified	A microRNA expression signature of human solid tumors defines cancer gene targets.	2006
hsa-miR-191	prostate cancer	Unspecified	Expression of microRNAs and protein-coding genes associated with perineural invasion in prostate cancer.	2008
hsa-miR-199a	prostate cancer	Unspecified	MicroRNA expression profiling in prostate cancer.	2007
hsa-miR-214	prostate cancer	Unspecified	A microRNA expression signature of human solid tumors defines cancer gene targets.	2006
hsa-miR-22	prostate cancer	Unspecified	MicroRNA expression profiling in prostate cancer.	2007
hsa-miR-221	prostate cancer	Unspecified	MicroRNA expression profiling in prostate cancer.	2007
hsa-miR-221	prostate cancer	Causal	MicroRNA profile analysis of human prostate cancers.	2008
hsa-miR-221	prostate cancer	Causal	miR-221 and miR-222 expression affects the proliferation potential of human prostate carcinoma cell lines by targeting p27Kip1.	2007
hsa-miR-221	prostate cancer	Unspecified	Diagnostic and prognostic implications of microRNA profiling in prostate carcinoma.	2009
hsa-miR-221	prostate cancer	Causal	The role of microRNA-221 and microRNA-222 in androgen-independent prostate cancer cell lines.	2009
hsa-miR-221	prostate cancer	Unspecified	Expression of microRNA-221 is progressively reduced in aggressive prostate cancer and metastasis and predicts clinical recurrence.	2009
hsa-miR-24	prostate cancer	Unspecified	Expression of microRNAs and protein-coding genes associated with perineural invasion in prostate cancer.	2008
hsa-miR-26a	prostate cancer	Unspecified	MicroRNA expression profiling in prostate cancer.	2007
hsa-miR-26a	prostate cancer	Unspecified	Expression of microRNAs and protein-coding genes associated with perineural invasion in prostate cancer.	2008
hsa-miR-27a	prostate cancer	Unspecified	MicroRNA expression profiling in prostate cancer.	2007
hsa-miR-27a	prostate cancer	Unspecified	Expression of microRNAs and protein-coding genes associated with perineural invasion in prostate cancer.	2008
hsa-miR-27b	prostate cancer	Unspecified	MicroRNA expression profiling in prostate cancer.	2007
hsa-miR-27b	prostate cancer	Unspecified	Expression of microRNAs and protein-coding genes associated with perineural invasion in prostate cancer.	2008
hsa-miR-29b	prostate cancer	Unspecified	MicroRNA expression profiling in prostate cancer.	2007
hsa-miR-32	prostate cancer	Unspecified	A microRNA expression signature of human solid tumors defines cancer gene targets.	2006
hsa-miR-99a	prostate cancer	Unspecified	MicroRNA expression profiling in prostate cancer.	2007
hsa-miR-100	psoriasis	Unspecified	MicroRNAs: novel regulators involved in the pathogenesis of Psoriasis?	2007
hsa-miR-10a	psoriasis	Unspecified	MicroRNAs: novel regulators involved in the pathogenesis of Psoriasis?	2007
hsa-miR-125b	psoriasis	Unspecified	MicroRNAs: novel regulators involved in the pathogenesis of Psoriasis?	2007
hsa-miR-142-3p	psoriasis	Unspecified	MicroRNAs: novel regulators involved in the pathogenesis of Psoriasis?	2007
hsa-miR-22	psoriasis	Unspecified	MicroRNAs: novel regulators involved in the pathogenesis of Psoriasis?	2007
hsa-miR-22	pulmonary hypertension	unspecified	Dynamic changes in lung microRNA profiles during the development of pulmonary hypertension due to chronic hypoxia and monocrotaline.	2010
hsa-miR-182	retinitis pigmentosa (RP)	Unspecified	Common microRNA signature in mouse models of retinal degeneration.	2008
hsa-miR-183	retinitis pigmentosa (RP)	Unspecified	Common microRNA signature in mouse models of retinal degeneration.	2008
hsa-miR-183	retinitis pigmentosa (RP)	Unspecified	Altered retinal microRNA expression profile in a mouse model of retinitis pigmentosa.	2007
hsa-miR-15b	schizophrenia	Unspecified	Schizophrenia is associated with an increase in cortical microRNA biogenesis.	2009
hsa-miR-24	schizophrenia	Unspecified	microRNA expression in the prefrontal cortex of individuals with schizophrenia and schizoaffective disorder.	2007
hsa-miR-29b	schizophrenia	Unspecified	microRNA expression in the prefrontal cortex of individuals with schizophrenia and schizoaffective disorder.	2007
hsa-let-7b	serous ovarian cancer	Unspecified	MicroRNA expression profiles in serous ovarian carcinoma.	2008
hsa-miR-100	serous ovarian cancer	Unspecified	MicroRNA expression profiles in serous ovarian carcinoma.	2008
hsa-miR-125b	serous ovarian cancer	Unspecified	MicroRNA expression profiles in serous ovarian carcinoma.	2008
hsa-miR-16	serous ovarian cancer	Unspecified	MicroRNA expression profiles in serous ovarian carcinoma.	2008
hsa-miR-199a-3p	serous ovarian cancer	Unspecified	MicroRNA expression profiles in serous ovarian carcinoma.	2008
hsa-miR-214	serous ovarian cancer	Unspecified	MicroRNA expression profiles in serous ovarian carcinoma.	2008
hsa-miR-26a	serous ovarian cancer	Unspecified	MicroRNA expression profiles in serous ovarian carcinoma.	2008
hsa-miR-27a	serous ovarian cancer	Unspecified	MicroRNA expression profiles in serous ovarian carcinoma.	2008
hsa-miR-99a	serous ovarian cancer	Unspecified	MicroRNA expression profiles in serous ovarian carcinoma.	2008
hsa-miR-29b	type 2 diabetes	Causal	Overexpression of micro ribonucleic acid 29, highly up-regulated in diabetic rats, leads to insulin resistance in 3T3-L1 adipocytes.	2007
hsa-miR-16	ulcerative colitis (UC)	Unspecified	MicroRNAs are differentially expressed in ulcerative colitis and alter expression of macrophage inflammatory peptide-2 alpha.	2008
hsa-miR-192	ulcerative colitis (UC)	Causal	MicroRNAs are differentially expressed in ulcerative colitis and alter expression of macrophage inflammatory peptide-2 alpha.	2008
hsa-miR-24	ulcerative colitis (UC)	Unspecified	MicroRNAs are differentially expressed in ulcerative colitis and alter expression of macrophage inflammatory peptide-2 alpha.	2008
hsa-miR-26a	ulcerative colitis (UC)	Unspecified	MicroRNAs are differentially expressed in ulcerative colitis and alter expression of macrophage inflammatory peptide-2 alpha.	2008
hsa-let-7c	uterine leiomyoma (ULM)	Unspecified	A micro-RNA signature associated with race, tumor size, and target gene activity in human uterine leiomyomas.	2007
hsa-let-7c	uterine leiomyoma (ULM)	Causal	Antiproliferative effects by Let-7 repression of high-mobility group A2 in uterine leiomyoma.	2008
hsa-miR-10a	uterine leiomyoma (ULM)	Unspecified	Differential expression of microRNA species in human uterine leiomyoma versus normal myometrium.	2008
hsa-miR-125b	uterine leiomyoma (ULM)	Unspecified	Differential expression of microRNA species in human uterine leiomyoma versus normal myometrium.	2008
hsa-miR-27a	uterine leiomyoma (ULM)	Unspecified	A micro-RNA signature associated with race, tumor size, and target gene activity in human uterine leiomyomas.	2007
hsa-miR-29b	uterine leiomyoma (ULM)	Unspecified	Differential expression of microRNA species in human uterine leiomyoma versus normal myometrium.	2008
hsa-miR-29b	uterine leiomyoma (ULM)	Unspecified	A micro-RNA signature associated with race, tumor size, and target gene activity in human uterine leiomyomas.	2007
hsa-miR-32	uterine leiomyoma (ULM)	Unspecified	A micro-RNA signature associated with race, tumor size, and target gene activity in human uterine leiomyomas.	2007
hsa-let-7b	uveal melanoma	Unspecified	Micro-RNAs associated with metastasis in uveal melanoma identified by multiplexed microarray profiling.	2008
hsa-miR-199a	uveal melanoma	Unspecified	Micro-RNAs associated with metastasis in uveal melanoma identified by multiplexed microarray profiling.	2008
hsa-miR-125b	vascular disease	Unspecified	MicroRNA expression signature and antisense-mediated depletion reveal an essential role of MicroRNA in vascular neointimal lesion formation.	2007
hsa-miR-214	vascular disease	Unspecified	MicroRNA expression signature and antisense-mediated depletion reveal an essential role of MicroRNA in vascular neointimal lesion formation.	2007
hsa-miR-24	vesicular stomatitis	Causal	Hypersusceptibility to vesicular stomatitis virus infection in Dicer1-deficient mice is due to impaired miR24 and miR93 expression.	2007
hsa-let-7a	acute lymphoblastic leukemia (ALL)	Unspecified	MicroRNA expression signatures accurately discriminate acute lymphoblastic leukemia from acute myeloid leukemia.	2007
hsa-let-7e	acute lymphoblastic leukemia (ALL)	Unspecified	MicroRNA expression signatures accurately discriminate acute lymphoblastic leukemia from acute myeloid leukemia.	2007
hsa-miR-125a	acute lymphoblastic leukemia (ALL)	Unspecified	MicroRNA expression signatures accurately discriminate acute lymphoblastic leukemia from acute myeloid leukemia.	2007
hsa-miR-130a	acute lymphoblastic leukemia (ALL)	Unspecified	MicroRNA expression signatures accurately discriminate acute lymphoblastic leukemia from acute myeloid leukemia.	2007
hsa-miR-210	acute lymphoblastic leukemia (ALL)	Unspecified	MicroRNA expression signatures accurately discriminate acute lymphoblastic leukemia from acute myeloid leukemia.	2007
hsa-miR-222	acute lymphoblastic leukemia (ALL)	Unspecified	MicroRNA expression signatures accurately discriminate acute lymphoblastic leukemia from acute myeloid leukemia.	2007
hsa-let-7a	acute myeloid leukemia (AML)	Unspecified	MicroRNA expression signatures accurately discriminate acute lymphoblastic leukemia from acute myeloid leukemia.	2007
hsa-let-7e	acute myeloid leukemia (AML)	Unspecified	MicroRNA expression signatures accurately discriminate acute lymphoblastic leukemia from acute myeloid leukemia.	2007
hsa-let-7e	acute myeloid leukemia (AML)	Unspecified	Distinctive patterns of microRNA expression associated with karyotype in acute myeloid leukaemia.	2008
hsa-miR-125a	acute myeloid leukemia (AML)	Unspecified	MicroRNA expression signatures accurately discriminate acute lymphoblastic leukemia from acute myeloid leukemia.	2007
hsa-miR-130a	acute myeloid leukemia (AML)	Unspecified	MicroRNA expression signatures accurately discriminate acute lymphoblastic leukemia from acute myeloid leukemia.	2007
hsa-miR-181a	acute myeloid leukemia (AML)	Unspecified	Distinctive patterns of microRNA expression associated with karyotype in acute myeloid leukaemia.	2008
hsa-miR-181a	acute myeloid leukemia (AML)	Unspecified	MicroRNA miR-181a correlates with morphological sub-class of acute myeloid leukaemia and the expression of its target genes in global genome-wide analysis.	2007
hsa-miR-181b	acute myeloid leukemia (AML)	Unspecified	Distinctive patterns of microRNA expression associated with karyotype in acute myeloid leukaemia.	2008
hsa-miR-210	acute myeloid leukemia (AML)	Unspecified	MicroRNA expression signatures accurately discriminate acute lymphoblastic leukemia from acute myeloid leukemia.	2007
hsa-miR-222	acute myeloid leukemia (AML)	Unspecified	MicroRNA expression signatures accurately discriminate acute lymphoblastic leukemia from acute myeloid leukemia.	2007
hsa-miR-222	acute myeloid leukemia (AML)	Unspecified	Distinctive patterns of microRNA expression associated with karyotype in acute myeloid leukaemia.	2008
hsa-miR-30d	acute myeloid leukemia (AML)	Unspecified	Distinctive patterns of microRNA expression associated with karyotype in acute myeloid leukaemia.	2008
hsa-miR-92a	acute myeloid leukemia (AML)	Unspecified	Down-regulation of miR-92 in human plasma is a novel marker for acute leukemia patients.	2009
hsa-miR-30c	Acute myocardial infarction	Unspecified	miR-133 and miR-30 regulate connective tissue growth factor: implications for a role of microRNAs in myocardial matrix remodeling.	2008
hsa-miR-181b	acute promyelocytic leukemia (APL)	Unspecified	MicroRNA gene expression during retinoic acid-induced differentiation of human acute promyelocytic leukemia.	2007
hsa-miR-210	Acute Promyelocytic Leukemia (APL)	Causal	Transcriptional repression of microRNA genes by PML-RARA increases expression of key cancer proteins in acute promyelocytic leukemia.	2008
hsa-let-7a	adenoma	Causal	Disrupting the pairing between let-7 and Hmga2 enhances oncogenic transformation.	2007
hsa-let-7i	Alzheimer's disease	Unspecified	Loss of microRNA cluster miR-29a/b-1 in sporadic Alzheimer's disease correlates with increased BACE1/beta-secretase expression.	2008
hsa-miR-101	Alzheimer's disease	Unspecified	Loss of microRNA cluster miR-29a/b-1 in sporadic Alzheimer's disease correlates with increased BACE1/beta-secretase expression.	2008
hsa-miR-106b	Alzheimer's disease	Unspecified	Loss of microRNA cluster miR-29a/b-1 in sporadic Alzheimer's disease correlates with increased BACE1/beta-secretase expression.	2008
hsa-miR-106b	Alzheimer's disease	Causal	MicroRNA regulation of Alzheimer's Amyloid precursor protein expression.	2009
hsa-miR-210	Alzheimer's disease	Unspecified	Loss of microRNA cluster miR-29a/b-1 in sporadic Alzheimer's disease correlates with increased BACE1/beta-secretase expression.	2008
hsa-miR-29a	Alzheimer's disease	Causal	Loss of microRNA cluster miR-29a/b-1 in sporadic Alzheimer's disease correlates with increased BACE1/beta-secretase expression.	2008
hsa-miR-9	Alzheimer's disease	Unspecified	Loss of microRNA cluster miR-29a/b-1 in sporadic Alzheimer's disease correlates with increased BACE1/beta-secretase expression.	2008
hsa-miR-9	Alzheimer's disease	Unspecified	Micro-RNA speciation in fetal, adult and Alzheimer's disease hippocampus.	2007
hsa-miR-93	Alzheimer's disease	Unspecified	Loss of microRNA cluster miR-29a/b-1 in sporadic Alzheimer's disease correlates with increased BACE1/beta-secretase expression.	2008
hsa-miR-18a	anaplastic thyroid carcinoma (ATC)	Causal	Oncogenic role of miR-17-92 cluster in anaplastic thyroid cancer cells.	2008
hsa-miR-30a-5p	anaplastic thyroid carcinoma (ATC)	Unspecified	Specific microRNAs are downregulated in human thyroid anaplastic carcinomas.	2007
hsa-miR-30d	anaplastic thyroid carcinoma (ATC)	Unspecified	Specific microRNAs are downregulated in human thyroid anaplastic carcinomas.	2007
hsa-miR-152	asthma	Causal	Allele-specific targeting of microRNAs to HLA-G and risk of asthma.	2007
hsa-miR-106b	autism spectrum disorder (ASD)	Unspecified	Heterogeneous dysregulation of microRNAs across the autism spectrum.	2008
hsa-miR-146b	autism spectrum disorder (ASD)	Unspecified	Heterogeneous dysregulation of microRNAs across the autism spectrum.	2008
hsa-miR-93	autism spectrum disorder (ASD)	Unspecified	Heterogeneous dysregulation of microRNAs across the autism spectrum.	2008
hsa-miR-101	B-cell chronic lymphocytic leukemia	Unspecified	MicroRNA profiling reveals distinct signatures in B cell chronic lymphocytic leukemias.	2004
hsa-miR-10b	B-cell chronic lymphocytic leukemia	Unspecified	MicroRNA profiling reveals distinct signatures in B cell chronic lymphocytic leukemias.	2004
hsa-miR-181b	B-cell chronic lymphocytic leukemia	Unspecified	MicroRNA profiling reveals distinct signatures in B cell chronic lymphocytic leukemias.	2004
hsa-miR-188	B-cell chronic lymphocytic leukemia	Unspecified	MicroRNA profiling reveals distinct signatures in B cell chronic lymphocytic leukemias.	2004
hsa-miR-33	B-cell chronic lymphocytic leukemia	Unspecified	MicroRNA profiling reveals distinct signatures in B cell chronic lymphocytic leukemias.	2004
hsa-miR-146b	Becker muscular dystrophy (BMD)	Unspecified	Distinctive patterns of microRNA expression in primary muscular disorders.	2007
hsa-miR-101	bladder cancer	Causal	The putative tumor suppressor microRNA-101 modulates the cancer epigenome by repressing the polycomb group protein EZH2.	2009
hsa-miR-185	bladder cancer	Unspecified	Micro-RNA profiling in kidney and bladder cancers.	2007
hsa-miR-222	bladder cancer	Unspecified	MiRNA expression in urothelial carcinomas: Important roles of miR-10a, miR-222,miR-125b, miR-7 and miR-452 for tumor stage and metastasis, and frequent homozygous losses of miR-31.	2009
hsa-miR-30c	bladder cancer	Unspecified	Up-regulation of microRNA in bladder tumor tissue is not common.	2009
hsa-let-7a	breast cancer	Causal	let-7 regulates self renewal and tumorigenicity of breast cancer cells.	2007
hsa-let-7f	breast cancer	Unspecified	MicroRNA miR-21 overexpression in human breast cancer is associated with advanced clinical stage, lymph node metastasis and patient poor prognosis.	2008
hsa-let-7i	breast cancer	Unspecified	MicroRNA gene expression deregulation in human breast cancer.	2005
hsa-miR-10b	breast cancer	Unspecified	MicroRNA gene expression deregulation in human breast cancer.	2005
hsa-miR-10b	breast cancer	Causal	Tumour invasion and metastasis initiated by microRNA-10b in breast cancer.	2007
hsa-miR-125a	breast cancer	Unspecified	MicroRNA gene expression deregulation in human breast cancer.	2005
hsa-miR-125a	breast cancer	Causal	Coordinate suppression of ERBB2 and ERBB3 by enforced expression of micro-RNA miR-125a or miR-125b.	2006
hsa-miR-125a	breast cancer	Unspecified	Germline mutation of microRNA-125a is associated with breast cancer.	2009
hsa-miR-125a	breast cancer	Causal	MicroRNA-125a represses cell growth by targeting HuR in breast cancer	2009
hsa-miR-146b	breast cancer	Causal	Expression of microRNA-146 suppresses NF-kappaB activity with reduction of metastatic potential in breast cancer cells.	2008
hsa-miR-152	breast cancer	Unspecified	Epigenetic inactivation of microRNA gene hsa-mir-9-1 in human breast cancer.	2007
hsa-miR-152	breast cancer	Unspecified	Epigenetic inactivation of microRNA genes in mammary carcinoma.	2007
hsa-miR-181a	breast cancer	Unspecified	Widespread estrogen-dependent repression of micrornas involved in breast tumor cell growth	2009
hsa-miR-181b	breast cancer	Unspecified	MicroRNA miR-21 overexpression in human breast cancer is associated with advanced clinical stage, lymph node metastasis and patient poor prognosis.	2008
hsa-miR-18a	breast cancer	Unspecified	Differential expression profiles of microRNAs between breast cancer cells and mammary epithelial cells.	2009
hsa-miR-210	breast cancer	Unspecified	MicroRNA gene expression deregulation in human breast cancer.	2005
hsa-miR-210	breast cancer	Causal	Four miRNAs associated with aggressiveness of lymph node-negative, estrogen receptor-positive human breast cancer.	2008
hsa-miR-210	breast cancer	Unspecified	hsa-miR-210 Is induced by hypoxia and is an independent prognostic factor in breast cancer.	2008
hsa-miR-222	breast cancer	Unspecified	MicroRNA-221/222 Confers Tamoxifen Resistance in Breast Cancer by Targeting p27Kip1.	2008
hsa-miR-222	breast cancer	Causal	MicroRNA-221/222 Negatively Regulates Estrogen Receptor{alpha} and Is Associated with Tamoxifen Resistance in Breast Cancer.	2008
hsa-miR-30c	Breast Cancer	Unspecified	MicroRNA-30c expression level is an independent predictor of clinical benefit of endocrine therapy in advanced estrogen receptor positive breast cancer.	2010
hsa-miR-98	breast cancer	Unspecified	MicroRNA miR-21 overexpression in human breast cancer is associated with advanced clinical stage, lymph node metastasis and patient poor prognosis.	2008
hsa-let-7a	Burkitt lymphoma	Causal	MicroRNA let-7a down-regulates MYC and reverts MYC-induced growth in Burkitt lymphoma cells.	2007
hsa-miR-10b	cardiac hypertrophy	Unspecified	MicroRNAs play an essential role in the development of cardiac hypertrophy.	2008
hsa-miR-181b	Cardiac Hypertrophy	Unspecified	A signature pattern of stress-responsive microRNAs that can evoke cardiac hypertrophy and heart failure.	2006
hsa-miR-185	cardiac hypertrophy	Unspecified	MicroRNAs play an essential role in the development of cardiac hypertrophy.	2008
hsa-miR-185	cardiac hypertrophy	Unspecified	MicroRNAs are aberrantly expressed in hypertrophic heart: do they play a role in cardiac hypertrophy?	2007
hsa-miR-222	cardiac hypertrophy	Unspecified	MicroRNAs play an essential role in the development of cardiac hypertrophy.	2008
hsa-miR-29a	cardiac hypertrophy	Unspecified	MicroRNAs play an essential role in the development of cardiac hypertrophy.	2008
hsa-miR-29a	cardiac hypertrophy	Unspecified	MicroRNAs are aberrantly expressed in hypertrophic heart: do they play a role in cardiac hypertrophy?	2007
hsa-miR-30a-5p	cardiac hypertrophy	Unspecified	MicroRNAs play an essential role in the development of cardiac hypertrophy.	2008
hsa-miR-30c	cardiac hypertrophy	Unspecified	MicroRNAs play an essential role in the development of cardiac hypertrophy.	2008
hsa-miR-30d	cardiac hypertrophy	Unspecified	MicroRNAs play an essential role in the development of cardiac hypertrophy.	2008
hsa-miR-378	cardiac hypertrophy	Unspecified	MicroRNAs play an essential role in the development of cardiac hypertrophy.	2008
hsa-miR-486	cardiac hypertrophy	Unspecified	MicroRNAs are aberrantly expressed in hypertrophic heart: do they play a role in cardiac hypertrophy?	2007
hsa-miR-181a	Cerebellar neurodegeneration	Unspecified	Cerebellar neurodegeneration in the absence of microRNAs.	2007
hsa-miR-29a	Cerebellar neurodegeneration	Unspecified	Cerebellar neurodegeneration in the absence of microRNAs.	2007
hsa-miR-30c	Cerebellar neurodegeneration	Unspecified	Cerebellar neurodegeneration in the absence of microRNAs.	2007
hsa-let-7a	cholangiocarcinoma	Causal	The MicroRNA let-7a modulates interleukin-6-dependent STAT-3 survival signaling in malignant human cholangiocytes.	2007
hsa-miR-152	cholangiocarcinoma	causal	MicroRNA-dependent regulation of DNA methyltransferase-1 and tumor suppressor gene expression by interleukin-6 in human malignant cholangiocytes.	2010
hsa-let-7a	chronic lymphocytic leukemia (CLL)	Unspecified	Small RNAs analysis in CLL reveals a deregulation of miRNA expression and novel miRNA candidates of putative relevance in CLL pathogenesis.	2007
hsa-miR-106b	chronic lymphocytic leukemia (CLL)	Causal	Specific activation of microRNA106b enables the p73 apoptotic response in chronic lymphocytic leukemia by targeting the ubiquitin ligase, Itch for degradation.	2009
hsa-miR-181a	chronic lymphocytic leukemia (CLL)	Unspecified	Small RNAs analysis in CLL reveals a deregulation of miRNA expression and novel miRNA candidates of putative relevance in CLL pathogenesis.	2007
hsa-miR-181a	chronic lymphocytic leukemia (CLL)	Causal	miRNA deregulation by epigenetic silencing disrupts suppression of the oncogene PLAG1 in chronic lymphocytic leukemia.	2009
hsa-miR-181a	chronic lymphocytic leukemia (CLL)	Unspecified	Karyotype specific microRNA signature in chronic lymphocytic leukemia.	2009
hsa-miR-181b	chronic lymphocytic leukemia (CLL)	Causal	Tcl1 expression in chronic lymphocytic leukemia is regulated by miR-29 and miR-181.	2006
hsa-miR-181b	chronic lymphocytic leukemia (CLL)	Causal	miRNA deregulation by epigenetic silencing disrupts suppression of the oncogene PLAG1 in chronic lymphocytic leukemia.	2009
hsa-miR-30d	chronic lymphocytic leukemia (CLL)	Unspecified	Small RNAs analysis in CLL reveals a deregulation of miRNA expression and novel miRNA candidates of putative relevance in CLL pathogenesis.	2007
hsa-miR-10b	chronic pancreatitis	Unspecified	MicroRNA expression patterns to differentiate pancreatic adenocarcinoma from normal pancreas and chronic pancreatitis.	2007
hsa-miR-125a	chronic pancreatitis	Unspecified	MicroRNA expression patterns to differentiate pancreatic adenocarcinoma from normal pancreas and chronic pancreatitis.	2007
hsa-let-7a	colorectal cancer	Unspecified	Detection of let-7a microRNA by real-time PCR in colorectal cancer: a single-centre experience from China.	2007
hsa-let-7g	colorectal cancer	Unspecified	Differentially regulated micro-RNAs and actively translated messenger RNA transcripts by tumor suppressor p53 in colon cancer.	2006
hsa-miR-106b	colorectal cancer	Unspecified	Characterization of global microRNA expression reveals oncogenic potential of miR-145 in metastatic colorectal cancer	2009
hsa-miR-10b	colorectal cancer	Unspecified	Characterization of global microRNA expression reveals oncogenic potential of miR-145 in metastatic colorectal cancer	2009
hsa-miR-125a	colorectal cancer	Unspecified	Characterization of global microRNA expression reveals oncogenic potential of miR-145 in metastatic colorectal cancer	2009
hsa-miR-125a	colorectal cancer	Unspecified	Differentially regulated micro-RNAs and actively translated messenger RNA transcripts by tumor suppressor p53 in colon cancer.	2006
hsa-miR-181a	colorectal cancer	Unspecified	Differentially regulated micro-RNAs and actively translated messenger RNA transcripts by tumor suppressor p53 in colon cancer.	2006
hsa-miR-181b	colorectal cancer	Unspecified	Characterization of global microRNA expression reveals oncogenic potential of miR-145 in metastatic colorectal cancer	2009
hsa-miR-181b	colorectal cancer	Unspecified	Differentially regulated micro-RNAs and actively translated messenger RNA transcripts by tumor suppressor p53 in colon cancer.	2006
hsa-miR-181b	colorectal cancer	Unspecified	Prognostic Values of microRNAs in Colorectal Cancer.	2006
hsa-miR-181b	colorectal cancer	Unspecified	MicroRNA expression profiles associated with prognosis and therapeutic outcome in colon adenocarcinoma.	2008
hsa-miR-18a	colorectal cancer	Unspecified	Characterization of global microRNA expression reveals oncogenic potential of miR-145 in metastatic colorectal cancer	2009
hsa-miR-18a	colorectal cancer	Unspecified	Over- and under-expressed microRNAs in human colorectal cancer.	2009
hsa-miR-18a*	colorectal cancer	Causal	The miR-18a* microRNA functions as a potential tumor suppressor by targeting on K-Ras.	2009
hsa-miR-29a	colorectal cancer	Unspecified	Characterization of global microRNA expression reveals oncogenic potential of miR-145 in metastatic colorectal cancer	2009
hsa-miR-30a-5p	colorectal cancer	Unspecified	Characterization of global microRNA expression reveals oncogenic potential of miR-145 in metastatic colorectal cancer	2009
hsa-miR-30a-5p	colorectal cancer	Unspecified	Differentially regulated micro-RNAs and actively translated messenger RNA transcripts by tumor suppressor p53 in colon cancer.	2006
hsa-miR-30c	colorectal cancer	Unspecified	Characterization of global microRNA expression reveals oncogenic potential of miR-145 in metastatic colorectal cancer	2009
hsa-miR-30c	colorectal cancer	Unspecified	A microRNA expression signature of human solid tumors defines cancer gene targets.	2006
hsa-miR-30c	colorectal cancer	Unspecified	Differentially regulated micro-RNAs and actively translated messenger RNA transcripts by tumor suppressor p53 in colon cancer.	2006
hsa-miR-93	colorectal cancer	Unspecified	Characterization of global microRNA expression reveals oncogenic potential of miR-145 in metastatic colorectal cancer	2009
hsa-miR-222	coronary artery disease	Unspecified	Effect of atorvastatin on microRNA 221 / 222 expression in endothelial progenitor cells obtained from patients with coronary artery disease.	2009
hsa-miR-222	Coronary Artery Disease	Unspecified	Dysregulation of angiogenesis-related microRNAs in endothelial progenitor cells from patients with coronary artery disease.	2010
hsa-miR-92a	Coronary Artery Disease	Unspecified	Dysregulation of angiogenesis-related microRNAs in endothelial progenitor cells from patients with coronary artery disease.	2010
hsa-miR-130a	dermatomyositis (DM)	Unspecified	Distinctive patterns of microRNA expression in primary muscular disorders.	2007
hsa-miR-146b	dermatomyositis (DM)	Unspecified	Distinctive patterns of microRNA expression in primary muscular disorders.	2007
hsa-miR-210	dermatomyositis (DM)	Unspecified	Distinctive patterns of microRNA expression in primary muscular disorders.	2007
hsa-miR-222	dermatomyositis (DM)	Unspecified	Distinctive patterns of microRNA expression in primary muscular disorders.	2007
hsa-miR-181a	Diabetes Mellitus	Unspecified	MicroRNA expression in human omental and subcutaneous adipose tissue.	2009
hsa-let-7e	diffuse large B-cell lymphoma (DLBCL)	Unspecified	MicroRNA signatures characterize diffuse large B-cell lymphomas and follicular lymphomas.	2008
hsa-miR-210	diffuse large B-cell lymphoma (DLBCL)	Unspecified	MicroRNA signatures characterize diffuse large B-cell lymphomas and follicular lymphomas.	2008
hsa-miR-210	diffuse large B-cell lymphoma (DLBCL)	Unspecified	Detection of elevated levels of tumour-associated microRNAs in serum of patients with diffuse large B-cell lymphoma.	2008
hsa-miR-101	Duchenne muscular dystrophy (DMD)	Unspecified	Distinctive patterns of microRNA expression in primary muscular disorders.	2007
hsa-miR-130a	Duchenne muscular dystrophy (DMD)	Unspecified	Distinctive patterns of microRNA expression in primary muscular disorders.	2007
hsa-miR-146b	Duchenne muscular dystrophy (DMD)	Unspecified	Distinctive patterns of microRNA expression in primary muscular disorders.	2007
hsa-miR-210	Duchenne muscular dystrophy (DMD)	Unspecified	Distinctive patterns of microRNA expression in primary muscular disorders.	2007
hsa-miR-222	Duchenne muscular dystrophy (DMD)	Unspecified	Distinctive patterns of microRNA expression in primary muscular disorders.	2007
hsa-miR-29a	Duchenne muscular dystrophy (DMD)	Unspecified	Distinctive patterns of microRNA expression in primary muscular disorders.	2007
hsa-miR-30a-5p	Duchenne muscular dystrophy (DMD)	Unspecified	Distinctive patterns of microRNA expression in primary muscular disorders.	2007
hsa-miR-30c	Duchenne muscular dystrophy (DMD)	Unspecified	Distinctive patterns of microRNA expression in primary muscular disorders.	2007
hsa-miR-30d	Duchenne muscular dystrophy (DMD)	Unspecified	Distinctive patterns of microRNA expression in primary muscular disorders.	2007
hsa-miR-486	Duchenne muscular dystrophy (DMD)	Unspecified	Distinctive patterns of microRNA expression in primary muscular disorders.	2007
hsa-miR-125a	endometriosis	Unspecified	MicroRNA-regulated pathways associated with endometriosis.	2009
hsa-let-7a	epithelial ovarian cancer (EOC)	Unspecified	MicroRNA signatures in human ovarian cancer.	2007
hsa-miR-101	epithelial ovarian cancer (EOC)	Unspecified	MicroRNA signatures in human ovarian cancer.	2007
hsa-miR-125a	epithelial ovarian cancer (EOC)	Unspecified	MicroRNA signatures in human ovarian cancer.	2007
hsa-miR-152	epithelial ovarian cancer (EOC)	Unspecified	Genomic and epigenetic alterations deregulate microRNA expression in human epithelial ovarian cancer.	2008
hsa-miR-9	epithelial ovarian cancer (EOC)	Unspecified	MicroRNA signatures in human ovarian cancer.	2007
hsa-miR-146b	facioscapulohumeral muscular dystrophy (FSHD)	Unspecified	Distinctive patterns of microRNA expression in primary muscular disorders.	2007
hsa-miR-222	facioscapulohumeral muscular dystrophy (FSHD)	Unspecified	Distinctive patterns of microRNA expression in primary muscular disorders.	2007
hsa-miR-29a	facioscapulohumeral muscular dystrophy (FSHD)	Unspecified	Distinctive patterns of microRNA expression in primary muscular disorders.	2007
hsa-miR-210	follicular lymphoma (FL)	Unspecified	MicroRNA signatures characterize diffuse large B-cell lymphomas and follicular lymphomas.	2008
hsa-miR-9	follicular lymphoma (FL)	Unspecified	MicroRNA signatures characterize diffuse large B-cell lymphomas and follicular lymphomas.	2008
hsa-miR-9	Gastric Cancer	Causal	Regulation of the transcription factor NF-kappaB1 by microRNA-9 in human gastric adenocarcinoma.	2010
hsa-let-7a	gastric cancer (stomach cancer)	Unspecified	Detection of let-7a microRNA by real-time PCR in gastric carcinoma.	2007
hsa-let-7a	gastric cancer (stomach cancer)	Causal	Clinical significance of high mobility group A2 in human gastric cancer and its relationship to let-7 microRNA family.	2008
hsa-miR-106b	gastric cancer (stomach cancer)	Causal	E2F1-regulated microRNAs impair TGFbeta-dependent cell-cycle arrest and apoptosis in gastric cancer.	2008
hsa-miR-106b	gastric cancer (stomach cancer)	Causal	Functional links between clustered microRNAs: suppression of cell-cycle inhibitors by microRNA clusters in gastric cancer.	2009
hsa-miR-222	gastric cancer (stomach cancer)	Causal	Functional links between clustered microRNAs: suppression of cell-cycle inhibitors by microRNA clusters in gastric cancer.	2009
hsa-miR-93	gastric cancer (stomach cancer)	Causal	Functional links between clustered microRNAs: suppression of cell-cycle inhibitors by microRNA clusters in gastric cancer.	2009
hsa-miR-93	gastric cancer (stomach cancer)	Causal	E2F1-regulated microRNAs impair TGFbeta-dependent cell-cycle arrest and apoptosis in gastric cancer.	2008
hsa-miR-10b	glioblastoma	Unspecified	Extensive modulation of a set of microRNAs in primary glioblastoma.	2005
hsa-miR-130a	glioblastoma	Unspecified	Extensive modulation of a set of microRNAs in primary glioblastoma.	2005
hsa-miR-181a	glioblastoma	Unspecified	Extensive modulation of a set of microRNAs in primary glioblastoma.	2005
hsa-miR-181b	glioblastoma	Unspecified	Extensive modulation of a set of microRNAs in primary glioblastoma.	2005
hsa-miR-181b	Glioblastoma	Causal	miR-21 and 221 upregulation and miR-181b downregulation in human grade II-IV astrocytic tumors.	2009
hsa-miR-222	glioblastoma	Unspecified	Extensive modulation of a set of microRNAs in primary glioblastoma.	2005
hsa-miR-222	glioblastoma	Causal	Regulation of p27Kip1 by miRNA 221/222 in glioblastoma.	2007
hsa-miR-486	glioblastoma	Unspecified	MIR-451 and Imatinib mesylate inhibit tumor growth of Glioblastoma stem cells.	2008
hsa-miR-101	glioblastoma multiforme (GBM)	Unspecified	miR-124 and miR-137 inhibit proliferation of glioblastoma multiforme cells and induce differentiation of brain tumor stem cells.	2008
hsa-miR-185	glioblastoma multiforme (GBM)	Unspecified	miR-124 and miR-137 inhibit proliferation of glioblastoma multiforme cells and induce differentiation of brain tumor stem cells.	2008
hsa-miR-210	glioblastoma multiforme (GBM)	Unspecified	miR-124 and miR-137 inhibit proliferation of glioblastoma multiforme cells and induce differentiation of brain tumor stem cells.	2008
hsa-miR-10b	glioma	Unspecified	MicroRNA-10b is overexpressed in malignant glioma and associated with tumor invasive factors, uPAR and RhoC.	2009
hsa-miR-146b	glioma	Causal	microRNA-146b inhibits glioma cell migration and invasion by targeting MMPs.	2009
hsa-miR-181a	glioma	Causal	hsa-mir-181a and hsa-mir-181b function as tumor suppressors in human glioma cells.	2008
hsa-miR-181b	glioma	Causal	hsa-mir-181a and hsa-mir-181b function as tumor suppressors in human glioma cells.	2008
hsa-miR-210	glioma	Unspecified	Identification and Functional Characterization of microRNAs Involved in the Malignant Progression of Gliomas	2009
hsa-miR-222	glioma	Causal	Co-suppression of miR-221/222 cluster suppresses human glioma cell growth by targeting p27kip1 in vitro and in vivo.	2009
hsa-miR-9	glioma	Unspecified	Identification and Functional Characterization of microRNAs Involved in the Malignant Progression of Gliomas	2009
hsa-miR-30d	Glomerulosclerosis	Unspecified	Podocyte-Selective Deletion of Dicer Induces Proteinuria and Glomerulosclerosis.	2008
hsa-let-7a	hamartoma	Causal	Disrupting the pairing between let-7 and Hmga2 enhances oncogenic transformation.	2007
hsa-miR-210	head and neck cancer	Causal	Hypoxia-inducible mir-210 regulates normoxic gene expression involved in tumor initiation	2009
hsa-let-7e	head and neck squamous cell carcinoma (HNSCC)	Unspecified	High mobility group A2 is a target for miRNA-98 in head and neck squamous cell carcinoma.	2007
hsa-let-7g	head and neck squamous cell carcinoma (HNSCC)	Unspecified	High mobility group A2 is a target for miRNA-98 in head and neck squamous cell carcinoma.	2007
hsa-let-7i	head and neck squamous cell carcinoma (HNSCC)	Unspecified	High mobility group A2 is a target for miRNA-98 in head and neck squamous cell carcinoma.	2007
hsa-miR-101	head and neck squamous cell carcinoma (HNSCC)	Unspecified	High mobility group A2 is a target for miRNA-98 in head and neck squamous cell carcinoma.	2007
hsa-miR-146b	head and neck squamous cell carcinoma (HNSCC)	Unspecified	MicroRNA alterations in head and neck squamous cell carcinoma.	2008
hsa-miR-210	head and neck squamous cell carcinoma (HNSCC)	Unspecified	High mobility group A2 is a target for miRNA-98 in head and neck squamous cell carcinoma.	2007
hsa-miR-98	head and neck squamous cell carcinoma (HNSCC)	Causal	High mobility group A2 is a target for miRNA-98 in head and neck squamous cell carcinoma.	2007
hsa-let-7a	hepatocellular carcinoma (HCC)	Unspecified	Bead-based microarray analysis of microRNA expression in hepatocellular carcinoma: miR-338 is downregulated.	2009
hsa-let-7a	hepatocellular carcinoma (HCC)	Causal	Let-7a microRNA suppresses therapeutics-induced cancer cell death by targeting caspase-3.	2008
hsa-let-7e	hepatocellular carcinoma (HCC)	Unspecified	Cyclin G1 is a target of miR-122a, a microRNA frequently down-regulated in human hepatocellular carcinoma.	2007
hsa-let-7g	hepatocellular carcinoma (HCC)	Unspecified	Cyclin G1 is a target of miR-122a, a microRNA frequently down-regulated in human hepatocellular carcinoma.	2007
hsa-let-7g	hepatocellular carcinoma (HCC)	Unspecified	Identification of metastasis-related microRNAs in hepatocellular carcinoma.	2008
hsa-miR-101	Hepatocellular carcinoma (HCC)	Causal	MicroRNA-101 regulates expression of the v-fos FBJ murine osteosarcoma viral oncogene homolog (FOS) oncogene in human hepatocellular carcinoma.	2009
hsa-miR-101	Hepatocellular carcinoma (HCC)	Causal	MicroRNA-101, down-regulated in hepatocellular carcinoma, promotes apoptosis and suppresses tumorigenicity.	2009
hsa-miR-106b	hepatocellular carcinoma (HCC)	Causal	Role of the miR-106b-25 microRNA cluster in hepatocellular carcinoma.	2009
hsa-miR-125a	hepatocellular carcinoma (HCC)	Unspecified	Bead-based microarray analysis of microRNA expression in hepatocellular carcinoma: miR-338 is downregulated.	2009
hsa-miR-125a	hepatocellular carcinoma (HCC)	Unspecified	Comprehensive analysis of microRNA expression patterns in hepatocellular carcinoma and non-tumorous tissues.	2006
hsa-miR-130a	hepatocellular carcinoma (HCC)	Unspecified	Bead-based microarray analysis of microRNA expression in hepatocellular carcinoma: miR-338 is downregulated.	2009
hsa-miR-130a	hepatocellular carcinoma (HCC)	Unspecified	Cyclin G1 is a target of miR-122a, a microRNA frequently down-regulated in human hepatocellular carcinoma.	2007
hsa-miR-152	hepatocellular carcinoma (HCC)	Unspecified	Bead-based microarray analysis of microRNA expression in hepatocellular carcinoma: miR-338 is downregulated.	2009
hsa-miR-185	hepatocellular carcinoma (HCC)	Unspecified	Bead-based microarray analysis of microRNA expression in hepatocellular carcinoma: miR-338 is downregulated.	2009
hsa-miR-185	hepatocellular carcinoma (HCC)	Unspecified	Identification of metastasis-related microRNAs in hepatocellular carcinoma.	2008
hsa-miR-18a	hepatocellular carcinoma (HCC)	Causal	Elevated expression of the miR-17-92 polycistron and miR-21 in hepadnavirus-associated hepatocellular carcinoma contributes to the malignant phenotype.	2008
hsa-miR-222	hepatocellular carcinoma (HCC)	Unspecified	Bead-based microarray analysis of microRNA expression in hepatocellular carcinoma: miR-338 is downregulated.	2009
hsa-miR-222	hepatocellular carcinoma (HCC)	Unspecified	Profiling microRNA expression in hepatocellular carcinoma reveals microRNA-224 up-regulation and apoptosis inhibitor-5 as a microRNA-224-specific target.	2008
hsa-miR-222	hepatocellular carcinoma (HCC)	Unspecified	MicroRNA-223 is commonly repressed in hepatocellular carcinoma and potentiates expression of Stathmin1.	2008
hsa-miR-222	hepatocellular carcinoma (HCC)	Unspecified	Role of microRNA-155 at early stages of hepatocarcinogenesis induced by choline-deficient and amino acid-defined diet in C57BL/6 mice.	2009
hsa-miR-9	hepatocellular carcinoma (HCC)	Unspecified	Profiling microRNA expression in hepatocellular carcinoma reveals microRNA-224 up-regulation and apoptosis inhibitor-5 as a microRNA-224-specific target.	2008
hsa-miR-9	hepatocellular carcinoma (HCC)	Causal	MicroRNA-9 reduces cell invasion and E-cadherin secretion in SK-Hep-1 cell.	2009
hsa-miR-92a	hepatocellular carcinoma (HCC)	Causal	Elevated expression of the miR-17-92 polycistron and miR-21 in hepadnavirus-associated hepatocellular carcinoma contributes to the malignant phenotype.	2008
hsa-miR-93	hepatocellular carcinoma (HCC)	Unspecified	Downregulation of miR-122 in the rodent and human hepatocellular carcinomas.	2006
hsa-miR-93	hepatocellular carcinoma (HCC)	Causal	Role of the miR-106b-25 microRNA cluster in hepatocellular carcinoma.	2009
hsa-let-7a	Hodgkin's lymphoma	Causal	MicroRNA-mediated down-regulation of PRDM1/Blimp-1 in Hodgkin/Reed-Sternberg cells: a potential pathogenetic lesion in Hodgkin lymphomas.	2008
hsa-miR-18a	Hodgkin's lymphoma	Unspecified	Comparison of miRNA profiles of microdissected Hodgkin/Reed-Sternberg cells and Hodgkin cell lines versus CD77 B-cells reveals a distinct subset of differentially expressed miRNAs	2009
hsa-miR-30a-5p	Hodgkin's lymphoma	Unspecified	Comparison of miRNA profiles of microdissected Hodgkin/Reed-Sternberg cells and Hodgkin cell lines versus CD77 B-cells reveals a distinct subset of differentially expressed miRNAs	2009
hsa-miR-9	Hodgkin's lymphoma	Unspecified	Comparison of miRNA profiles of microdissected Hodgkin/Reed-Sternberg cells and Hodgkin cell lines versus CD77 B-cells reveals a distinct subset of differentially expressed miRNAs	2009
hsa-miR-9	Hodgkin's lymphoma	Causal	MicroRNA-mediated down-regulation of PRDM1/Blimp-1 in Hodgkin/Reed-Sternberg cells: a potential pathogenetic lesion in Hodgkin lymphomas.	2008
hsa-miR-181a	homozygous sickle cell disease (HbSS)	Unspecified	The genomic analysis of erythrocyte microRNA expression in sickle cell diseases.	2008
hsa-miR-29a	homozygous sickle cell disease (HbSS)	Unspecified	The genomic analysis of erythrocyte microRNA expression in sickle cell diseases.	2008
hsa-miR-29a	Huntington's disease (HD)	Unspecified	A microRNA-based gene dysregulation pathway in Huntington's disease.	2007
hsa-miR-9	Huntington's disease (HD)	Causal	The bifunctional microRNA miR-9/miR-9* regulates REST and CoREST and is downregulated in Huntington's disease.	2009
hsa-miR-146b	Inclusion body myositis (IBM)	Unspecified	Distinctive patterns of microRNA expression in primary muscular disorders.	2007
hsa-miR-222	Inclusion body myositis (IBM)	Unspecified	Distinctive patterns of microRNA expression in primary muscular disorders.	2007
hsa-miR-101	kidney cancer	Unspecified	Differential expression profiling of microRNAs and their potential involvement in renal cell carcinoma pathogenesis.	2009
hsa-miR-106b	kidney cancer	Unspecified	Differential expression profiling of microRNAs and their potential involvement in renal cell carcinoma pathogenesis.	2009
hsa-miR-185	kidney cancer	Unspecified	Micro-RNA profiling in kidney and bladder cancers.	2007
hsa-miR-210	kidney cancer	Unspecified	Differential expression profiling of microRNAs and their potential involvement in renal cell carcinoma pathogenesis.	2009
hsa-miR-29a	kidney cancer	Unspecified	Differential expression profiling of microRNAs and their potential involvement in renal cell carcinoma pathogenesis.	2009
hsa-miR-378	kidney cancer	Unspecified	Differential expression profiling of microRNAs and their potential involvement in renal cell carcinoma pathogenesis.	2009
hsa-let-7a	laryngeal carcinoma	Causal	Let-7a microRNA functions as a potential tumor suppressor in human laryngeal cancer	2009
hsa-miR-130a	limb-girdle muscular dystrophies types 2A (LGMD2A)	Unspecified	Distinctive patterns of microRNA expression in primary muscular disorders.	2007
hsa-miR-146b	limb-girdle muscular dystrophies types 2A (LGMD2A)	Unspecified	Distinctive patterns of microRNA expression in primary muscular disorders.	2007
hsa-miR-210	limb-girdle muscular dystrophies types 2A (LGMD2A)	Unspecified	Distinctive patterns of microRNA expression in primary muscular disorders.	2007
hsa-miR-222	limb-girdle muscular dystrophies types 2A (LGMD2A)	Unspecified	Distinctive patterns of microRNA expression in primary muscular disorders.	2007
hsa-let-7a	lipoma	Causal	Disrupting the pairing between let-7 and Hmga2 enhances oncogenic transformation.	2007
hsa-miR-182	lung cancer	Unspecified	Restoration of tumour suppressor hsa-miR-145 inhibits cancer cell growth in lung adenocarcinoma patients with epidermal growth factor receptor mutation.	2009
hsa-miR-183	lung cancer	Unspecified	MicroRNA 133B targets pro-survival molecules MCL-1 and BCL2L2 in lung cancer.	2009
hsa-miR-183	lung cancer	Causal	MicroRNA-183 regulates Ezrin expression in lung cancer cells.	2008
hsa-miR-183	lung cancer	Unspecified	Restoration of tumour suppressor hsa-miR-145 inhibits cancer cell growth in lung adenocarcinoma patients with epidermal growth factor receptor mutation.	2009
hsa-miR-185	non-small cell lung cancer (NSCLC)	Causal	MiR-107 and MiR-185 can induce cell cycle arrest in human non small cell lung cancer cell lines.	2009
hsa-miR-18a	lung cancer	Causal	A polycistronic microRNA cluster, miR-17-92, is overexpressed in human lung cancers and enhances cell proliferation.	2005
hsa-miR-191	lung cancer	Unspecified	A microRNA expression signature of human solid tumors defines cancer gene targets.	2006
hsa-miR-191	lung cancer	Unspecified	Unique microRNA molecular profiles in lung cancer diagnosis and prognosis.	2006
hsa-miR-192	lung cancer	Unspecified	Unique microRNA molecular profiles in lung cancer diagnosis and prognosis.	2006
hsa-miR-210	lung cancer	Unspecified	Unique microRNA molecular profiles in lung cancer diagnosis and prognosis.	2006
hsa-miR-210	lung cancer	Unspecified	MicroRNA 133B targets pro-survival molecules MCL-1 and BCL2L2 in lung cancer.	2009
hsa-miR-210	lung cancer	Unspecified	Restoration of tumour suppressor hsa-miR-145 inhibits cancer cell growth in lung adenocarcinoma patients with epidermal growth factor receptor mutation.	2009
hsa-miR-214	lung cancer	Unspecified	Unique microRNA molecular profiles in lung cancer diagnosis and prognosis.	2006
hsa-miR-22	lung cancer	Unspecified	MicroRNA 133B targets pro-survival molecules MCL-1 and BCL2L2 in lung cancer.	2009
hsa-miR-221	Lung Cancer	Unspecified	MicroRNAs expressed during lung cancer development are expressed in human pseudoglandular lung embryogenesis.	2009
hsa-miR-221	non-small cell lung cancer (NSCLC)	Causal	MicroRNA signature predicts survival and relapse in lung cancer.	2008
hsa-miR-221	non-small cell lung cancer (NSCLC)	Causal	MicroRNA signatures of TRAIL resistance in human non-small cell lung cancer.	2008
hsa-miR-222	non-small cell lung cancer (NSCLC)	Causal	MicroRNA signatures of TRAIL resistance in human non-small cell lung cancer.	2008
hsa-miR-27b	lung cancer	Unspecified	Unique microRNA molecular profiles in lung cancer diagnosis and prognosis.	2006
hsa-miR-29a	lung cancer	Causal	MicroRNA-29 family reverts aberrant methylation in lung cancer by targeting DNA methyltransferases 3A and 3B.	2007
hsa-miR-29a	lung cancer	Causal	MiRNA-29a regulates the expression of numerous proteins and reduces the invasiveness and proliferation of human carcinoma cell lines	2009
hsa-miR-29b	lung cancer	Causal	MicroRNA-29 family reverts aberrant methylation in lung cancer by targeting DNA methyltransferases 3A and 3B.	2007
hsa-miR-30a-5p	lung cancer	Unspecified	Unique microRNA molecular profiles in lung cancer diagnosis and prognosis.	2006
hsa-miR-32	lung cancer	Unspecified	Unique microRNA molecular profiles in lung cancer diagnosis and prognosis.	2006
hsa-miR-33	lung cancer	Unspecified	Unique microRNA molecular profiles in lung cancer diagnosis and prognosis.	2006
hsa-miR-34c	non-small cell lung cancer (NSCLC)	Causal	p53-mediated activation of miRNA34 candidate tumor-suppressor genes.	2007
hsa-let-7a	lupus nephritis	Unspecified	Comprehensive analysis of microRNA expression patterns in renal biopsies of lupus nephritis patients.	2008
hsa-let-7e	lupus nephritis	Unspecified	Comprehensive analysis of microRNA expression patterns in renal biopsies of lupus nephritis patients.	2008
hsa-miR-185	lupus nephritis	Unspecified	Comprehensive analysis of microRNA expression patterns in renal biopsies of lupus nephritis patients.	2008
hsa-miR-210	lupus nephritis	Unspecified	Comprehensive analysis of microRNA expression patterns in renal biopsies of lupus nephritis patients.	2008
hsa-miR-30a-5p	lupus nephritis	Unspecified	Comprehensive analysis of microRNA expression patterns in renal biopsies of lupus nephritis patients.	2008
hsa-miR-30d	lupus nephritis	Unspecified	Comprehensive analysis of microRNA expression patterns in renal biopsies of lupus nephritis patients.	2008
hsa-miR-486	lupus nephritis	Unspecified	Comprehensive analysis of microRNA expression patterns in renal biopsies of lupus nephritis patients.	2008
hsa-let-7a	malignant melanoma	Causal	Integrin beta(3) expression is regulated by let-7a miRNA in malignant melanoma.	2008
hsa-let-7a	malignant melanoma	Unspecified	MicroRNA let-7b targets important cell cycle molecules in malignant melanoma cells and interferes with anchorage-independent growth.	2008
hsa-let-7e	malignant melanoma	Unspecified	MicroRNA let-7b targets important cell cycle molecules in malignant melanoma cells and interferes with anchorage-independent growth.	2008
hsa-let-7g	malignant melanoma	Unspecified	MicroRNA let-7b targets important cell cycle molecules in malignant melanoma cells and interferes with anchorage-independent growth.	2008
hsa-miR-181a	malignant melanoma	Unspecified	MicroRNA let-7b targets important cell cycle molecules in malignant melanoma cells and interferes with anchorage-independent growth.	2008
hsa-miR-185	malignant melanoma	Unspecified	MicroRNA let-7b targets important cell cycle molecules in malignant melanoma cells and interferes with anchorage-independent growth.	2008
hsa-miR-210	malignant melanoma	Unspecified	MicroRNA-15b represents an independent prognostic parameter and is correlated with tumor cell proliferation and apoptosis in malignant melanoma	2009
hsa-miR-222	malignant melanoma	Unspecified	MicroRNA let-7b targets important cell cycle molecules in malignant melanoma cells and interferes with anchorage-independent growth.	2008
hsa-miR-222	malignant melanoma	Causal	The promyelocytic leukemia zinc finger-microRNA-221/-222 pathway controls melanoma progression through multiple oncogenic mechanisms.	2008
hsa-miR-9	malignant melanoma	Unspecified	MicroRNA let-7b targets important cell cycle molecules in malignant melanoma cells and interferes with anchorage-independent growth.	2008
hsa-miR-9	Malignant mesothelioma (MM)	Unspecified	CDKN2A, NF2, and JUN are dysregulated among other genes by miRNAs in malignant mesothelioma -A miRNA microarray analysis.	2009
hsa-miR-125a	medulloblastoma	Causal	MicroRNA profiling in human medulloblastoma.	2009
hsa-miR-18a	medulloblastoma	Causal	The miR-17/92 polycistron is up-regulated in sonic hedgehog-driven medulloblastomas and induced by N-myc in sonic hedgehog-treated cerebellar neural precursors.	2009
hsa-miR-199b-5p	medulloblastoma	Causal	MicroRNA-199b-5p impairs cancer stem cells through negative regulation of HES1 in medulloblastoma.	2009
hsa-miR-9	medulloblastoma	Causal	MicroRNA profiling in human medulloblastoma.	2009
hsa-miR-92a	medulloblastoma	Causal	The miR-17/92 polycistron is up-regulated in sonic hedgehog-driven medulloblastomas and induced by N-myc in sonic hedgehog-treated cerebellar neural precursors.	2009
hsa-miR-222	melanoma	Causal	MicroRNA-221 and -222 pathway controls melanoma progression.	2008
hsa-miR-9	metabolic disease	Unspecified	MicroRNA-9 controls the expression of Granuphilin/Slp4 and the secretory response of insulin-producing cells.	2006
hsa-miR-130a	miyoshi myopathy (MM)	Unspecified	Distinctive patterns of microRNA expression in primary muscular disorders.	2007
hsa-miR-146b	miyoshi myopathy (MM)	Unspecified	Distinctive patterns of microRNA expression in primary muscular disorders.	2007
hsa-miR-210	miyoshi myopathy (MM)	Unspecified	Distinctive patterns of microRNA expression in primary muscular disorders.	2007
hsa-miR-222	miyoshi myopathy (MM)	Unspecified	Distinctive patterns of microRNA expression in primary muscular disorders.	2007
hsa-miR-30c	miyoshi myopathy (MM)	Unspecified	Distinctive patterns of microRNA expression in primary muscular disorders.	2007
hsa-let-7e	multiple myeloma (MM)	Unspecified	Identification of microRNA expression patterns and definition of a microRNA/mRNA regulatory network in distinct molecular groups of multiple myeloma	2009
hsa-miR-106b	multiple myeloma (MM)	Causal	MicroRNAs regulate critical genes associated with multiple myeloma pathogenesis.	2008
hsa-miR-125a-5p	multiple myeloma (MM)	Unspecified	Identification of microRNA expression patterns and definition of a microRNA/mRNA regulatory network in distinct molecular groups of multiple myeloma	2009
hsa-miR-181a	multiple myeloma (MM)	Causal	MicroRNAs regulate critical genes associated with multiple myeloma pathogenesis.	2008
hsa-miR-181b	multiple myeloma (MM)	Causal	MicroRNAs regulate critical genes associated with multiple myeloma pathogenesis.	2008
hsa-miR-93	multiple myeloma (MM)	Causal	MicroRNAs regulate critical genes associated with multiple myeloma pathogenesis.	2008
hsa-let-7a	myoma	Causal	Disrupting the pairing between let-7 and Hmga2 enhances oncogenic transformation.	2007
hsa-let-7a	nemaline myopathy (NM)	Unspecified	Distinctive patterns of microRNA expression in primary muscular disorders.	2007
hsa-miR-130a	nemaline myopathy (NM)	Unspecified	Distinctive patterns of microRNA expression in primary muscular disorders.	2007
hsa-miR-146b	nemaline myopathy (NM)	Unspecified	Distinctive patterns of microRNA expression in primary muscular disorders.	2007
hsa-miR-210	nemaline myopathy (NM)	Unspecified	Distinctive patterns of microRNA expression in primary muscular disorders.	2007
hsa-miR-222	nemaline myopathy (NM)	Unspecified	Distinctive patterns of microRNA expression in primary muscular disorders.	2007
hsa-miR-152	Neuroblastoma	Unspecified	MicroRNA mediates DNA demethylation events triggered by retinoic acid during neuroblastoma cell differentiation.	2010
hsa-miR-125a	neuroblastoma (NB)	Unspecified	The interplay between microRNAs and the neurotrophin receptor tropomyosin-related kinase C controls proliferation of human neuroblastoma cells.	2007
hsa-miR-29a	neuroblastoma (NB)	Unspecified	MicroRNA miR-29 modulates expression of immunoinhibitory molecule B7-H3: potential implications for immune based therapy of human solid tumors.	2009
hsa-miR-9	neuroblastoma (NB)	Unspecified	The interplay between microRNAs and the neurotrophin receptor tropomyosin-related kinase C controls proliferation of human neuroblastoma cells.	2007
hsa-miR-93	neuroblastoma (NB)	Unspecified	MYCN regulates oncogenic MicroRNAs in neuroblastoma.	2007
hsa-miR-378	Non-alcoholic fatty liver disease	Unspecified	Differential expression of miRNAs in the visceral adipose tissue of patients with non-alcoholic fatty liver disease.	2010
hsa-let-7e	non-alcoholic fatty liver disease (NAFLD)	Unspecified	Effect of miRNA-10b in regulating cellular steatosis level by targeting PPAR-alpha expression, a novel mechanism for the pathogenesis of NAFLD	2009
hsa-miR-10b	non-alcoholic fatty liver disease (NAFLD)	Causal	Effect of miRNA-10b in regulating cellular steatosis level by targeting PPAR-alpha expression, a novel mechanism for the pathogenesis of NAFLD	2009
hsa-miR-130a	non-alcoholic fatty liver disease (NAFLD)	Unspecified	Effect of miRNA-10b in regulating cellular steatosis level by targeting PPAR-alpha expression, a novel mechanism for the pathogenesis of NAFLD	2009
hsa-miR-30c	non-alcoholic fatty liver disease (NAFLD)	Unspecified	Effect of miRNA-10b in regulating cellular steatosis level by targeting PPAR-alpha expression, a novel mechanism for the pathogenesis of NAFLD	2009
hsa-miR-30d	non-alcoholic fatty liver disease (NAFLD)	Unspecified	Effect of miRNA-10b in regulating cellular steatosis level by targeting PPAR-alpha expression, a novel mechanism for the pathogenesis of NAFLD	2009
hsa-miR-33	non-alcoholic fatty liver disease (NAFLD)	Unspecified	Effect of miRNA-10b in regulating cellular steatosis level by targeting PPAR-alpha expression, a novel mechanism for the pathogenesis of NAFLD	2009
hsa-miR-486	Lung Adenocarcinoma	Unspecified	Early detection of lung adenocarcinoma in sputum by a panel of microRNA markers.	2010
hsa-miR-9	lung cancer	Unspecified	MicroRNA 133B targets pro-survival molecules MCL-1 and BCL2L2 in lung cancer.	2009
hsa-miR-9	lung cancer	Unspecified	Unique microRNA molecular profiles in lung cancer diagnosis and prognosis.	2006
hsa-miR-9	non-small cell lung cancer (NSCLC)	Unspecified	MicroRNA signatures of TRAIL resistance in human non-small cell lung cancer.	2008
hsa-miR-93	lung cancer	Causal	miR-93, miR-98, and miR-197 regulate expression of tumor suppressor gene FUS1.	2009
hsa-miR-98	lung cancer	Causal	miR-93, miR-98, and miR-197 regulate expression of tumor suppressor gene FUS1.	2009
hsa-miR-99a	lung cancer	Unspecified	Homozygous deletion scanning of the lung cancer genome at a 100-kb resolution.	2007
hsa-miR-181b	Oral Carcinoma	Unspecified	Identification of a microRNA signature associated with progression of leukoplakia to oral carcinoma.	2009
hsa-let-7e	Oral Squamous Cell Carcinoma (OSCC)	Unspecified	Exploration of tumor-suppressive microRNAs silenced by DNA hypermethylation in oral cancer.	2008
hsa-let-7g	Oral Squamous Cell Carcinoma (OSCC)	Unspecified	Exploration of tumor-suppressive microRNAs silenced by DNA hypermethylation in oral cancer.	2008
hsa-miR-29a	Oral Squamous Cell Carcinoma (OSCC)	Unspecified	The expression profile of microRNAs in a model of 7,12-dimethyl-benz[a]anthrance-induced oral carcinogenesis in Syrian hamster.	2009
hsa-miR-30d	Oral Squamous Cell Carcinoma (OSCC)	Unspecified	Exploration of tumor-suppressive microRNAs silenced by DNA hypermethylation in oral cancer.	2008
hsa-miR-222	Ovarian Cancer	Unspecified	MiR-221 and MiR-222 alterations in sporadic ovarian carcinoma: Relationship to CDKN1B, CDKNIC and overall survival.	2010
hsa-let-7a	ovarian cancer (OC)	Causal	Let-7 expression defines two differentiation stages of cancer.	2007
hsa-let-7e	ovarian cancer (OC)	Unspecified	MicroRNA expression and identification of putative miRNA targets in ovarian cancer.	2008
hsa-let-7f	ovarian cancer (OC)	Unspecified	MicroRNA expression and identification of putative miRNA targets in ovarian cancer.	2008
hsa-let-7g	ovarian cancer (OC)	Causal	Let-7 expression defines two differentiation stages of cancer.	2007
hsa-let-7i	ovarian cancer (OC)	Causal	MicroRNA microarray identifies Let-7i as a novel biomarker and therapeutic target in human epithelial ovarian cancer.	2009
hsa-miR-106b	ovarian cancer (OC)	Unspecified	MicroRNA expression and identification of putative miRNA targets in ovarian cancer.	2008
hsa-miR-10b	ovarian cancer (OC)	Unspecified	MicroRNA expression and identification of putative miRNA targets in ovarian cancer.	2008
hsa-miR-125a	ovarian cancer (OC)	Causal	The epidermal growth factor receptor responsive miR-125a represses mesenchymal morphology in ovarian cancer cells	2009
hsa-miR-146b	ovarian cancer (OC)	Unspecified	MicroRNA expression and identification of putative miRNA targets in ovarian cancer.	2008
hsa-miR-29a	ovarian cancer (OC)	Unspecified	MicroRNA expression and identification of putative miRNA targets in ovarian cancer.	2008
hsa-miR-30a-5p	ovarian cancer (OC)	Unspecified	MicroRNA expression and identification of putative miRNA targets in ovarian cancer.	2008
hsa-miR-9	ovarian cancer (OC)	Causal	MicroRNA-9 inhibits ovarian cancer cell growth through regulation of NF-kappaB1.	2009
hsa-miR-10b	pancreatic cancer	Unspecified	MicroRNA expression patterns to differentiate pancreatic adenocarcinoma from normal pancreas and chronic pancreatitis.	2007
hsa-miR-125a	pancreatic cancer	Unspecified	MicroRNA expression patterns to differentiate pancreatic adenocarcinoma from normal pancreas and chronic pancreatitis.	2007
hsa-miR-181a	pancreatic cancer	Unspecified	Expression profiling identifies microRNA signature in pancreatic cancer.	2006
hsa-miR-181a	pancreatic cancer	Unspecified	MicroRNA expression patterns to differentiate pancreatic adenocarcinoma from normal pancreas and chronic pancreatitis.	2007
hsa-miR-210	pancreatic cancer	Unspecified	MicroRNA expression patterns to differentiate pancreatic adenocarcinoma from normal pancreas and chronic pancreatitis.	2007
hsa-miR-210	pancreatic cancer	Unspecified	Elevated expression of microRNAs 155, 203, 210 and 222 in pancreatic tumours associates with poorer survival.	2009
hsa-miR-222	pancreatic cancer	Unspecified	MicroRNA expression patterns to differentiate pancreatic adenocarcinoma from normal pancreas and chronic pancreatitis.	2007
hsa-miR-222	pancreatic cancer	Unspecified	Elevated expression of microRNAs 155, 203, 210 and 222 in pancreatic tumours associates with poorer survival.	2009
hsa-miR-30c	pancreatic cancer	Unspecified	A microRNA expression signature of human solid tumors defines cancer gene targets.	2006
hsa-miR-18a	pancreatic ductal adenocarcinoma (PDAC)	Unspecified	MicroRNA expression alterations are linked to tumorigenesis and non-neoplastic processes in pancreatic ductal adenocarcinoma.	2007
hsa-miR-210	pancreatic ductal adenocarcinoma (PDAC)	Unspecified	MicroRNA expression alterations are linked to tumorigenesis and non-neoplastic processes in pancreatic ductal adenocarcinoma.	2007
hsa-miR-210	pancreatic ductal adenocarcinoma (PDAC)	Unspecified	Elevated expression of microRNAs 155, 203, 210 and 222 in pancreatic tumours associates with poorer survival.	2009
hsa-miR-222	pancreatic ductal adenocarcinoma (PDAC)	Unspecified	MicroRNA expression alterations are linked to tumorigenesis and non-neoplastic processes in pancreatic ductal adenocarcinoma.	2007
hsa-miR-222	pancreatic ductal adenocarcinoma (PDAC)	Unspecified	Elevated expression of microRNAs 155, 203, 210 and 222 in pancreatic tumours associates with poorer survival.	2009
hsa-miR-93	pancreatic ductal adenocarcinoma (PDAC)	Unspecified	MicroRNA expression alterations are linked to tumorigenesis and non-neoplastic processes in pancreatic ductal adenocarcinoma.	2007
hsa-miR-146b	papillary thyroid carcinoma (PTC)	Unspecified	MicroRNA analysis as a potential diagnostic tool for papillary thyroid carcinoma.	2008
hsa-miR-181a	papillary thyroid carcinoma (PTC)	Unspecified	The role of microRNA genes in papillary thyroid carcinoma.	2005
hsa-miR-222	papillary thyroid carcinoma (PTC)	Unspecified	miRNA Expression in a Human Papillary Thyroid Carcinoma Cell Line Varies with Invasiveness	2009
hsa-miR-222	papillary thyroid carcinoma (PTC)	Causal	The role of microRNA genes in papillary thyroid carcinoma.	2005
hsa-miR-222	papillary thyroid carcinoma (PTC)	Unspecified	MicroRNA analysis as a potential diagnostic tool for papillary thyroid carcinoma.	2008
hsa-let-7e	pituitary adenoma	Unspecified	Identification of differentially expressed microRNAs by microarray: a possible role for microRNA genes in pituitary adenomas.	2007
hsa-miR-130a	polymyositis (PM)	Unspecified	Distinctive patterns of microRNA expression in primary muscular disorders.	2007
hsa-miR-146b	polymyositis (PM)	Unspecified	Distinctive patterns of microRNA expression in primary muscular disorders.	2007
hsa-miR-210	polymyositis (PM)	Unspecified	Distinctive patterns of microRNA expression in primary muscular disorders.	2007
hsa-miR-222	polymyositis (PM)	Unspecified	Distinctive patterns of microRNA expression in primary muscular disorders.	2007
hsa-miR-30d	primary biliary cirrhosis (PBC)	Unspecified	WITHDRAWN:MicroRNA profile in peripheral blood T cells of patients with primary biliary cirrhosis.	2008
hsa-miR-146b	primary myelofibrosis	Unspecified	MicroRNA expression profiling of megakaryocytes in primary myelofibrosis and essential thrombocythemia	2009
hsa-let-7a	prostate cancer	Unspecified	MicroRNA expression profiling in prostate cancer.	2007
hsa-let-7f	prostate cancer	Unspecified	MicroRNA expression profiling in prostate cancer.	2007
hsa-let-7g	prostate cancer	Unspecified	MicroRNA expression profiling in prostate cancer.	2007
hsa-let-7g	prostate cancer	Unspecified	Expression of microRNAs and protein-coding genes associated with perineural invasion in prostate cancer.	2008
hsa-miR-101	prostate cancer	Causal	Genomic loss of microRNA-101 leads to overexpression of histone methyltransferase EZH2 in cancer.	2009
hsa-miR-101	prostate cancer	Causal	Commentary on Genomic loss of microRNA-101 leads to overexpression of histone methyltransferase EZH2 in cancer	2009
hsa-miR-101	prostate cancer	causal	MicroRNA-101 negatively regulates Ezh2 and its expression is modulated by androgen receptor and HIF-1alpha/HIF-1beta.	2010
hsa-miR-10b	prostate cancer	Unspecified	Expression of microRNAs and protein-coding genes associated with perineural invasion in prostate cancer.	2008
hsa-miR-125a	prostate cancer	Unspecified	MicroRNA expression profiling in prostate cancer.	2007
hsa-miR-181b	prostate cancer	Unspecified	Diagnostic and prognostic implications of microRNA profiling in prostate carcinoma.	2009
hsa-miR-210	prostate cancer	Unspecified	MicroRNA expression profiling in prostate cancer.	2007
hsa-miR-222	prostate cancer	Unspecified	MicroRNA expression profiling in prostate cancer.	2007
hsa-miR-222	prostate cancer	Causal	MicroRNA profile analysis of human prostate cancers.	2008
hsa-miR-222	prostate cancer	Unspecified	Diagnostic and prognostic implications of microRNA profiling in prostate carcinoma.	2009
hsa-miR-222	prostate cancer	Causal	The role of microRNA-221 and microRNA-222 in androgen-independent prostate cancer cell lines.	2009
hsa-miR-222	prostate cancer	Causal	miR-221 and miR-222 expression affects the proliferation potential of human prostate carcinoma cell lines by targeting p27Kip1.	2007
hsa-miR-29a	prostate cancer	Unspecified	MicroRNA expression profiling in prostate cancer.	2007
hsa-miR-30a-5p	prostate cancer	Unspecified	MicroRNA expression profiling in prostate cancer.	2007
hsa-miR-30c	prostate cancer	Unspecified	A microRNA expression signature of human solid tumors defines cancer gene targets.	2006
hsa-miR-30c	prostate cancer	Unspecified	MicroRNA expression profiling in prostate cancer.	2007
hsa-miR-30c	prostate cancer	Unspecified	Expression of microRNAs and protein-coding genes associated with perineural invasion in prostate cancer.	2008
hsa-let-7e	psoriasis	Unspecified	MicroRNAs: novel regulators involved in the pathogenesis of Psoriasis?	2007
hsa-miR-146b	psoriasis	Unspecified	MicroRNAs: novel regulators involved in the pathogenesis of Psoriasis?	2007
hsa-miR-30c	psoriasis	Unspecified	MicroRNAs: novel regulators involved in the pathogenesis of Psoriasis?	2007
hsa-let-7f	pulmonary hypertension	unspecified	Dynamic changes in lung microRNA profiles during the development of pulmonary hypertension due to chronic hypoxia and monocrotaline.	2010
hsa-miR-9	recurrent ovarian cancer	Causal	Potential role of miR-9 and miR-223 in recurrent ovarian cancer.	2008
hsa-let-7g	renal clear cell carcinoma	Unspecified	Microarray analysis of microRNA expression in renal clear cell carcinoma.	2009
hsa-let-7e	retinoblastoma	Unspecified	Identification of miRNAs associated with tumorigenesis of retinoblastoma by miRNA microarray analysis.	2008
hsa-let-7a	sarcoma	Causal	Disrupting the pairing between let-7 and Hmga2 enhances oncogenic transformation.	2007
hsa-miR-106b	schizophrenia	Unspecified	microRNA expression in the prefrontal cortex of individuals with schizophrenia and schizoaffective disorder.	2007
hsa-miR-29a	schizophrenia	Unspecified	microRNA expression in the prefrontal cortex of individuals with schizophrenia and schizoaffective disorder.	2007
hsa-miR-30a-5p	schizophrenia	Unspecified	microRNA expression in the prefrontal cortex of individuals with schizophrenia and schizoaffective disorder.	2007
hsa-miR-30d	schizophrenia	Unspecified	microRNA expression in the prefrontal cortex of individuals with schizophrenia and schizoaffective disorder.	2007
hsa-miR-10b	serous ovarian cancer	Unspecified	MicroRNA expression profiles in serous ovarian carcinoma.	2008
hsa-miR-125a	serous ovarian cancer	Unspecified	MicroRNA expression profiles in serous ovarian carcinoma.	2008
hsa-miR-29a	serous ovarian cancer	Unspecified	MicroRNA expression profiles in serous ovarian carcinoma.	2008
hsa-miR-93	serous ovarian cancer	Unspecified	MicroRNA expression profiles in serous ovarian carcinoma.	2008
hsa-miR-101	Spinocerebellar ataxia 1	Causal	miR-19, miR-101 and miR-130 co-regulate ATXN1 levels to potentially modulate SCA1 pathogenesis.	2008
hsa-let-7a	squamous carcinoma	Causal	Let-7a microRNA suppresses therapeutics-induced cancer cell death by targeting caspase-3.	2008
hsa-miR-18a*	squamous carcinoma	Causal	The miR-18a* microRNA functions as a potential tumor suppressor by targeting on K-Ras.	2009
hsa-miR-93	T-cell leukemia	Causal	Roles for microRNAs, miR-93 and miR-130b, and tumor protein 53-induced nuclear protein 1 tumor suppressor in cell growth dysregulation by human T-cell lymphotrophic virus 1.	2008
hsa-miR-222	tongue squamous cell carcinoma	Causal	MicroRNA-222 regulates cell invasion by targeting matrix metalloproteinase 1(MMP1) and manganese superoxide dismutase 2 (SOD2) in tongue squamous cell carcinoma cell lines.	2009
hsa-miR-125a	type 2 diabetes	Unspecified	MicroRNA-125a is over-expressed in insulin target tissues in a spontaneous rat model of Type 2 Diabetes.	2009
hsa-miR-29a	type 2 diabetes	Causal	Overexpression of micro ribonucleic acid 29, highly up-regulated in diabetic rats, leads to insulin resistance in 3T3-L1 adipocytes.	2007
hsa-let-7f	ulcerative colitis (UC)	Unspecified	MicroRNAs are differentially expressed in ulcerative colitis and alter expression of macrophage inflammatory peptide-2 alpha.	2008
hsa-miR-29a	ulcerative colitis (UC)	Unspecified	MicroRNAs are differentially expressed in ulcerative colitis and alter expression of macrophage inflammatory peptide-2 alpha.	2008
hsa-miR-486	uterine leiomyoma (ULM)	Unspecified	Differential expression of microRNA species in human uterine leiomyoma versus normal myometrium.	2008
hsa-miR-125a	vascular disease	Unspecified	MicroRNA expression signature and antisense-mediated depletion reveal an essential role of MicroRNA in vascular neointimal lesion formation.	2007
hsa-miR-93	vesicular stomatitis	Causal	Hypersusceptibility to vesicular stomatitis virus infection in Dicer1-deficient mice is due to impaired miR24 and miR93 expression.	2007

## Sheet: lung cancer associated miRNAs
miRNA name	mirBase Accension (release 18)
hsa-let-7a	MIMAT0000062
hsa-let-7b	MIMAT0000063
hsa-let-7c	MIMAT0000064
hsa-let-7d	MIMAT0000065
hsa-let-7e	MIMAT0000066
hsa-let-7f	MIMAT0000067
hsa-let-7g	MIMAT0000414
hsa-miR-100	MIMAT0000098
hsa-miR-101	MIMAT0000099
hsa-miR-125a / hsa-miR-125a-5p	MIMAT0000443
hsa-miR-125b	MIMAT0000423
hsa-miR-126*	MIMAT0000444
hsa-miR-130a	MIMAT0000425
hsa-miR-146b	MIMAT0002809
hsa-miR-15b	MIMAT0000417
hsa-miR-16	MIMAT0000069
hsa-miR-182	MIMAT0000259
hsa-miR-183	MIMAT0000260
hsa-miR-185	MIMAT0000455
hsa-miR-18a	MIMAT0000072
hsa-miR-191	MIMAT0000440
hsa-miR-192	MIMAT0000222
hsa-miR-210	MIMAT0000267
hsa-miR-214	MIMAT0000271
hsa-miR-22	MIMAT0000077
hsa-miR-221	MIMAT0000278
hsa-miR-222	MIMAT0000279
hsa-miR-27b	MIMAT0000419
hsa-miR-29a	MIMAT0000086
hsa-miR-29b	MIMAT0000100
hsa-miR-30a-5p	MIMAT0000087
hsa-miR-32	MIMAT0000090
hsa-miR-33	MIMAT0000091
hsa-miR-34c	MIMAT0000686
hsa-miR-486	MIMAT0002177
hsa-miR-9	MIMAT0000441
hsa-miR-93	MIMAT0000093
hsa-miR-98	MIMAT0000096
hsa-miR-99a	MIMAT0000097

## Sheet: all cancer associated miRNAs
miRNA name	mirBase Accension (release 18)
hsa-let-7a	MIMAT0000062
hsa-let-7b	MIMAT0000063
hsa-let-7c	MIMAT0000064
hsa-let-7d	MIMAT0000065
hsa-let-7e	MIMAT0000066
hsa-let-7f	MIMAT0000067
hsa-let-7g	MIMAT0000414
hsa-let-7i	MIMAT0000415
hsa-miR-100	MIMAT0000098
hsa-miR-101	MIMAT0000099
hsa-miR-106b	MIMAT0000680
hsa-miR-10a	MIMAT0000253
hsa-miR-10b	MIMAT0000254
hsa-miR-125a / hsa-miR-125a-5p	MIMAT0000443
hsa-miR-125b	MIMAT0000423
hsa-miR-126*	MIMAT0000444
hsa-miR-130a	MIMAT0000425
hsa-miR-142-3p	MIMAT0000434
hsa-miR-142-5p	MIMAT0000433
hsa-miR-146b	MIMAT0002809
hsa-miR-148b	MIMAT0000759
hsa-miR-151	MIMAT0000757
hsa-miR-152	MIMAT0000438
hsa-miR-16	MIMAT0000069
hsa-miR-181a	MIMAT0000256
hsa-miR-181b	MIMAT0000257
hsa-miR-182	MIMAT0000259
hsa-miR-183	MIMAT0000261
hsa-miR-185	MIMAT0000455
hsa-miR-188	MIMAT0000457
hsa-miR-18a	MIMAT0000072
hsa-miR-18a*	MIMAT0002891
hsa-miR-191	MIMAT0000440
hsa-miR-192	MIMAT0000222
hsa-miR-199a	MIMAT0000231
hsa-miR-199a-3p	MIMAT0000232
hsa-miR-199b-5p	MIMAT0000263
hsa-miR-210	MIMAT0000267
hsa-miR-214	MIMAT0000271
hsa-miR-22	MIMAT0000077
hsa-miR-221	MIMAT0000278
hsa-miR-222	MIMAT0000279
hsa-miR-24	MIMAT0000080
hsa-miR-26a	MIMAT0000082
hsa-miR-27a	MIMAT0000084
hsa-miR-27b	MIMAT0000419
hsa-miR-29a	MIMAT0000086
hsa-miR-29b	MIMAT0000100
hsa-miR-301a	MIMAT0000688
hsa-miR-30a-5p	MIMAT0000087
hsa-miR-30c	MIMAT0000244
hsa-miR-30d	MIMAT0000245
hsa-miR-32	MIMAT0000090
hsa-miR-33	MIMAT0000091
hsa-miR-34c	MIMAT0000686
hsa-miR-378	MIMAT0000732
hsa-miR-486	MIMAT0002177
hsa-miR-9	MIMAT0000441
hsa-miR-92a	MIMAT0000092
hsa-miR-93	MIMAT0000093
hsa-miR-98	MIMAT0000096
hsa-miR-99a	MIMAT0000097
