# Supplementary material for: TDP-43 regulates cancer-associated microRNAs
Source: Protein Cell. 2017 Sep 26;9(10):848–66. doi: 10.1007/s13238-017-0480-9 (PMC6160384; doi:10.1007/s13238-017-0480-9)
Supplement: Supplementary file 9 — Supplementary material 9 (XLSX 170 kb) [file 13238_2017_480_MOESM9_ESM.xlsx]

## Sheet: LUADdownTranscriptsUpMiRNAs
Differentially Expressed miRNAs (pDESeq2 < 0.1)
miRBaseAccension	ID	log2FoldChange	Regulated by TDP-43?	R2 TDP-43 Correlation	Correlation Adjusted P-value	odds_ratio_log	numPredictedTargets	numDEgenes	percentDEgenes	DEgeneList	pDESeq2	pFatiscan	pCombined	pCombinedFDR	pCombinedFWER
MIMAT0000076	hsa-miR-21-5p	2.65027		0.00441996	0.299814	-1.28691	1003	88	4.48	uc001aja.3,uc001bou.3,uc001dck.2,uc001diq.3,uc001dxm.1,uc001ggm.3,uc001gun.3,uc001gzq.2,uc001iha.2,uc001iup.2,uc001iux.2,uc001ivi.1,uc001pku.2,uc001ppi.3,uc001uqf.3,uc001uus.2,uc001uxf.2,uc001uxl.3,uc001uyi.2,uc001vkd.2,uc001zfo.2,uc001zxd.1,uc001zyg.2,uc002ama.2,uc002bup.2,uc002cvz.3,uc002ftm.3,uc002gsg.1,uc002iso.2,uc002iyt.1,uc002jsn.1,uc002ldg.2,uc002nic.1,uc002nvd.3,uc002rpd.2,uc002rut.2,uc0…	1.34552e-44	1.23e-21	5.04015e-62	3.09129e-60	9.27388e-60
MIMAT0000267	hsa-miR-210-3p	4.25928	yes	0.0209624	0.0114445	-1.35473	220	21	1.07	uc001iha.2,uc001iol.2,uc001llp.2,uc001xgb.1,uc002aqf.2,uc002frj.2,uc002jru.1,uc002jvw.2,uc002ruv.2,uc003dja.2,uc003mvt.2,uc003pwj.2,uc003vjq.3,uc003wly.2,uc004ben.2,uc004eef.2,uc004efu.3,uc010sxc.1,uc010syb.1,uc010vvn.1,uc010zei.1	2.95722e-36	6.82e-07	6.77871e-35	3.56367e-34	1.24728e-32
MIMAT0004494	hsa-miR-21-3p	2.33908	yes	0.034702	0.000645163	-1.26219	1134	97	4.93	uc001dle.2,uc001dnl.3,uc001gun.3,uc001iha.2,uc001iux.2,uc001ivi.1,uc001ize.1,uc001kea.2,uc001lab.2,uc001llp.2,uc001mhl.2,uc001ohr.2,uc001pce.2,uc001pku.2,uc001ppi.3,uc001qmo.2,uc001rxb.2,uc001uqf.3,uc001uqy.2,uc001url.3,uc001utf.1,uc001uxl.3,uc001vbz.3,uc001vcu.2,uc001wtf.3,uc001xlk.2,uc001xyl.1,uc001ygs.2,uc001ygu.2,uc001zph.2,uc002bjz.3,uc002ghk.2,uc002hzh.2,uc002iof.2,uc002iso.2,uc002jps.2,uc0…	9.95143e-34	6.21e-23	4.28639e-54	1.12671e-52	7.88697e-52
MIMAT0000441	hsa-miR-9-5p	6.02828	yes	0.000394945	0.778218	-1.32475	1337	120	6.1	uc001aol.2,uc001bjo.2,uc001cyc.1,uc001cze.2,uc001dnl.3,uc001dsg.2,uc001dtg.3,uc001dxm.1,uc001ebe.2,uc001gfp.2,uc001gun.3,uc001hdx.2,uc001hgw.1,uc001hub.2,uc001ivi.1,uc001jlx.2,uc001kwi.2,uc001llp.2,uc001mki.2,uc001nqg.2,uc001ozh.2,uc001pku.2,uc001plt.2,uc001pyi.3,uc001rxb.2,uc001tmi.3,uc001tst.2,uc001tvz.1,uc001unq.3,uc001usp.2,uc001uxf.2,uc001uxt.2,uc001vbl.3,uc001vbz.3,uc001vcu.2,uc001vkd.2,uc0…	1.59508e-33	9.78e-30	3.73184e-61	1.50522e-59	6.86658e-59
MIMAT0000434	hsa-miR-142-3p	3.01098	yes	0.000828355	0.682795	-1.31307	684	62	3.15	uc001aol.2,uc001bjo.2,uc001bou.3,uc001dtg.3,uc001ggm.3,uc001gun.3,uc001ims.2,uc001llp.2,uc001plt.2,uc001uus.2,uc001vcu.2,uc001vdl.2,uc001xmc.3,uc001xou.2,uc001xyl.1,uc001zph.2,uc002aeg.2,uc002cvx.2,uc002fbd.2,uc002fsl.2,uc002fsm.2,uc002gll.2,uc002iof.2,uc002iso.2,uc002lzv.3,uc002rpd.2,uc002utb.2,uc002wss.2,uc002xvo.2,uc002yak.2,uc003cbq.2,uc003dmn.2,uc003dwg.3,uc003dwv.1,uc003evt.3,uc003hrx.2,uc0…	4.44028e-31	2.12e-16	2.9252e-44	2.56304e-43	5.38238e-42
MIMAT0001620	hsa-miR-200a-5p	2.39538		0.0253604	0.00463822	-1.06565	998	72	3.66	uc001csi.3,uc001cyj.1,uc001dle.2,uc001dtg.3,uc001gun.3,uc001hgw.1,uc001hmq.2,uc001iha.2,uc001kwi.2,uc001ntl.2,uc001pce.2,uc001rxb.2,uc001tbi.3,uc001tnj.2,uc001uqf.3,uc001uxt.2,uc001xlp.2,uc001xrn.2,uc001ygs.2,uc001zni.2,uc001zxc.1,uc002ama.2,uc002amr.2,uc002dlq.2,uc002gbm.3,uc002gif.1,uc002gll.2,uc002lvl.2,uc002nvd.3,uc002pgj.1,uc002rpd.2,uc002rzj.2,uc002utb.2,uc002uuo.3,uc002uyb.3,uc002wmu.1,uc0…	5.83285e-25	8.77e-14	6.35684e-36	3.66405e-35	1.16966e-33
MIMAT0000259	hsa-miR-182-5p	2.29259	yes	0.0163872	0.0287963	-1.25362	1351	114	5.8	uc001aol.2,uc001bou.3,uc001cze.2,uc001diq.3,uc001dnl.3,uc001dxm.1,uc001fyt.3,uc001ggm.3,uc001hub.2,uc001irr.1,uc001iup.2,uc001jlx.2,uc001jrd.3,uc001kcj.3,uc001kwi.2,uc001lab.2,uc001mye.3,uc001myh.1,uc001ozx.3,uc001pku.2,uc001ppi.3,uc001pyi.3,uc001qsi.2,uc001qxs.2,uc001rbd.2,uc001snd.2,uc001tnj.2,uc001unq.3,uc001uus.2,uc001uxt.2,uc001vcu.2,uc001xgb.1,uc001xmc.3,uc001xyl.1,uc001xyp.2,uc001ygc.2,uc0…	2.44023e-22	3.28e-26	1.75517e-46	2.01844e-45	3.2295e-44
MIMAT0004598	hsa-miR-141-5p	2.20346		0.00482252	0.278673	-1.26241	1255	107	5.44	uc001abs.2,uc001bjo.2,uc001bou.3,uc001dck.2,uc001dnl.3,uc001dtg.3,uc001enn.3,uc001fyt.3,uc001ggm.3,uc001gzq.2,uc001ijv.2,uc001iux.2,uc001ize.1,uc001jbr.3,uc001jlx.2,uc001jrd.3,uc001kwi.2,uc001lab.2,uc001mhe.1,uc001qsi.2,uc001rbr.2,uc001rxb.2,uc001tnj.2,uc001uus.2,uc001vbz.3,uc001xlk.2,uc001xrn.2,uc001xyp.2,uc001ygc.2,uc001ygs.2,uc001zph.2,uc001zvj.2,uc001zxc.1,uc001zxd.1,uc001zyg.2,uc002bjz.3,uc0…	2.1464e-21	4.69e-25	2.13081e-44	1.96034e-43	3.92069e-42
MIMAT0000261	hsa-miR-183-5p	2.37894	yes	0.0550601	9.2205e-06	-1.20115	970	79	4.02	uc001bjo.2,uc001bmc.2,uc001cyc.1,uc001dxm.1,uc001gun.3,uc001iol.2,uc001ivi.1,uc001ize.1,uc001kvv.2,uc001kwi.2,uc001lab.2,uc001mem.1,uc001pio.1,uc001pku.2,uc001rbr.2,uc001tnj.2,uc001uqf.3,uc001uqy.2,uc001uxl.3,uc001vbl.3,uc001wob.3,uc001xyp.2,uc001ygc.2,uc001ygs.2,uc001zxc.1,uc002czx.2,uc002fsl.2,uc002fsm.2,uc002gif.1,uc002igp.1,uc002igr.1,uc002jtr.2,uc002kkm.2,uc002nvd.3,uc002rut.2,uc002rzj.2,uc0…	1.79367e-20	8.31e-18	2.67615e-36	1.64137e-35	4.92412e-34
MIMAT0004584	hsa-let-7g-3p	2.11869	yes	0.00601307	0.215945	-1.36925	1397	130	6.61	uc001cyj.1,uc001cze.2,uc001dtg.3,uc001gun.3,uc001irr.1,uc001ivi.1,uc001ize.1,uc001jrd.3,uc001kea.2,uc001llp.2,uc001mki.2,uc001mvm.2,uc001ntl.2,uc001ofy.3,uc001ozx.3,uc001pce.2,uc001pku.2,uc001ppi.3,uc001rbr.2,uc001sln.2,uc001tnj.2,uc001ufe.2,uc001unq.3,uc001uqf.3,uc001uqy.2,uc001usp.2,uc001uus.2,uc001uxf.2,uc001uxl.3,uc001uxt.2,uc001vcu.2,uc001vkd.2,uc001wtf.3,uc001xlk.2,uc001xlp.2,uc001xou.2,uc0…	1.47121e-18	1.34e-33	5.542e-49	7.28377e-48	1.01973e-46
MIMAT0000432	hsa-miR-141-3p	1.91007		0.000858224	0.677716	-1.31836	1580	140	7.12	uc001aja.3,uc001aol.2,uc001bjo.2,uc001cze.2,uc001diq.3,uc001dsg.2,uc001dtg.3,uc001enn.3,uc001ggm.3,uc001gws.2,uc001iha.2,uc001ims.2,uc001kkh.2,uc001mws.1,uc001mye.3,uc001myh.1,uc001pku.2,uc001plt.2,uc001ppi.3,uc001pyi.3,uc001qmo.2,uc001rbr.2,uc001tbi.3,uc001uxf.2,uc001uxl.3,uc001uxt.2,uc001vbz.3,uc001vkd.2,uc001xrn.2,uc001xyp.2,uc001xzx.3,uc001yeh.3,uc001zxd.1,uc002aeg.2,uc002ama.2,uc002anc.1,uc0…	2.38218e-14	6.72e-34	4.66104e-44	3.89833e-43	8.57632e-42
MIMAT0000100	hsa-miR-29b-3p	1.73387	yes	0.00957973	0.100597	-1.36549	1122	105	5.34	uc001bhh.3,uc001cyc.1,uc001cze.2,uc001dtg.3,uc001hub.2,uc001irr.1,uc001jsd.2,uc001llp.2,uc001ntl.2,uc001ozh.2,uc001pce.2,uc001pku.2,uc001qmo.2,uc001smg.1,uc001tbi.3,uc001uey.1,uc001unq.3,uc001uus.2,uc001xmc.3,uc001xou.2,uc001xrn.2,uc001xst.2,uc001zyy.2,uc002amp.2,uc002anc.1,uc002aqf.2,uc002czx.2,uc002dlq.2,uc002frj.2,uc002gbm.3,uc002giw.1,uc002iso.2,uc002iyt.1,uc002jek.2,uc002kkm.2,uc002mbf.2,uc0…	8.47625e-14	1.11e-27	3.02598e-38	1.91993e-37	5.5678e-36
MIMAT0000243	hsa-miR-148a-3p	1.61434		0.00749995	0.157527	-1.23479	1150	96	4.88	uc001bou.3,uc001dtg.3,uc001enn.3,uc001iha.2,uc001iol.2,uc001kcj.3,uc001mhe.1,uc001mki.2,uc001mvm.2,uc001myh.1,uc001njo.2,uc001ppi.3,uc001pyi.3,uc001rbr.2,uc001tmi.3,uc001ufe.2,uc001unq.3,uc001uqf.3,uc001uqy.2,uc001url.3,uc001vbl.3,uc001vdl.2,uc001xrn.2,uc001xyl.1,uc001zni.2,uc001zxd.1,uc001zyy.2,uc002ama.2,uc002bup.2,uc002dlq.2,uc002fjl.2,uc002giw.1,uc002iso.2,uc002kkm.2,uc002ldg.2,uc002mgt.1,uc0…	8.81436e-14	5.54e-22	2.46985e-33	1.16526e-32	4.54453e-31
MIMAT0000070	hsa-miR-17-5p	1.65923		0.0637746	2.6966e-06	-1.47056	1642	165	8.39	uc001aja.3,uc001csi.3,uc001dxm.1,uc001ebe.2,uc001enn.3,uc001fyt.3,uc001gzq.2,uc001hdx.2,uc001hmq.2,uc001hzy.1,uc001ims.2,uc001iol.2,uc001irr.1,uc001iup.2,uc001ivi.1,uc001ize.1,uc001jbv.1,uc001jlx.2,uc001kvv.2,uc001lhv.1,uc001mhe.1,uc001mrd.2,uc001myh.1,uc001ntl.2,uc001pku.2,uc001pyi.3,uc001qmo.2,uc001snd.2,uc001ufe.2,uc001umh.2,uc001uqy.2,uc001uxf.2,uc001vbl.3,uc001vkd.2,uc001xlk.2,uc001ygs.2,uc0…	1.34112e-13	1.44e-46	6.37664e-53	1.46663e-51	1.1733e-50
MIMAT0004946	hsa-miR-744-3p	2.00655		0.0484035	3.76295e-05	-1.20836	752	62	3.15	uc001cze.2,uc001ggm.3,uc001gun.3,uc001hzy.1,uc001ize.1,uc001jsv.2,uc001kea.2,uc001mye.3,uc001unq.3,uc001usp.2,uc001wum.1,uc001yeh.3,uc002bjz.3,uc002frj.2,uc002gbm.3,uc002ghv.2,uc002gra.3,uc002hgk.2,uc002hqc.2,uc002hzo.2,uc002lxg.2,uc002nfa.2,uc002pgj.1,uc002rut.2,uc003adp.3,uc003akm.2,uc003bxt.2,uc003bxu.3,uc003ckc.2,uc003dpe.2,uc003dwv.1,uc003exp.3,uc003flh.3,uc003hwc.2,uc003hyi.2,uc003iah.2,uc0…	1.42797e-12	1.47e-14	3.05971e-25	9.22928e-25	5.62986e-23
MIMAT0004599	hsa-miR-143-5p	1.86212		0.00576333	0.226042	-1.05784	792	57	2.9	uc001aja.3,uc001bpc.3,uc001cyj.1,uc001diq.3,uc001gfp.2,uc001hgw.1,uc001jbr.3,uc001jhf.2,uc001jlx.2,uc001kvv.2,uc001mki.2,uc001rbr.2,uc001sef.2,uc001tvz.1,uc001vbl.3,uc001wtf.3,uc001wum.1,uc001xgb.1,uc001zxc.1,uc002ama.2,uc002bjz.3,uc002frj.2,uc002ftm.3,uc002giw.1,uc002gll.2,uc002htv.2,uc002imk.2,uc002ioo.1,uc002iso.2,uc002iuj.3,uc002obn.1,uc002rxu.2,uc002wss.2,uc002xvo.2,uc002ymd.2,uc002yxg.2,uc0…	1.91567e-12	3.47e-11	8.54758e-22	1.91799e-21	1.57276e-19
MIMAT0000075	hsa-miR-20a-5p	1.66404		0.0380152	0.00032545	-1.43655	1692	165	8.39	uc001aja.3,uc001csi.3,uc001dxm.1,uc001ebe.2,uc001enn.3,uc001fyt.3,uc001gzq.2,uc001hdx.2,uc001hmq.2,uc001hzy.1,uc001ims.2,uc001iol.2,uc001irr.1,uc001iup.2,uc001ivi.1,uc001ize.1,uc001jbv.1,uc001jlx.2,uc001kvv.2,uc001lhv.1,uc001mhe.1,uc001mrd.2,uc001myh.1,uc001ntl.2,uc001pyi.3,uc001qmo.2,uc001snd.2,uc001tbi.3,uc001ufe.2,uc001umh.2,uc001uqy.2,uc001usp.2,uc001uxf.2,uc001vbl.3,uc001vkd.2,uc001xlk.2,uc0…	2.18749e-12	3.75e-45	4.51155e-50	6.91771e-49	8.30125e-48
MIMAT0000093	hsa-miR-93-5p	1.41189	yes	0.0564173	7.14459e-06	-1.50295	1668	172	8.75	uc001aja.3,uc001csi.3,uc001cyj.1,uc001dxm.1,uc001ebe.2,uc001enn.3,uc001fyt.3,uc001gxb.2,uc001gzq.2,uc001hdx.2,uc001hmq.2,uc001hzy.1,uc001ims.2,uc001iol.2,uc001irr.1,uc001iup.2,uc001ivi.1,uc001ize.1,uc001jlx.2,uc001kvv.2,uc001lhv.1,uc001mrd.2,uc001myh.1,uc001njo.2,uc001ntl.2,uc001pku.2,uc001pyi.3,uc001qmo.2,uc001ufe.2,uc001umh.2,uc001uqy.2,uc001uxf.2,uc001vbl.3,uc001vkd.2,uc001xlk.2,uc001xyl.1,uc0…	7.50652e-12	8.94e-50	1.16882e-52	2.38959e-51	2.15063e-50
MIMAT0004604	hsa-miR-127-5p	2.41798		0.0171713	0.0243865	-1.18491	1010	81	4.12	uc001aol.2,uc001bya.2,uc001cze.2,uc001diq.3,uc001gun.3,uc001hmp.1,uc001ipk.2,uc001jbr.3,uc001jrd.3,uc001mrd.2,uc001ohr.2,uc001ozx.3,uc001plt.2,uc001rxb.2,uc001uxt.2,uc001uyi.2,uc001vcu.2,uc001xou.2,uc001xyp.2,uc001ygc.2,uc001zxc.1,uc001zyg.2,uc002aph.2,uc002bjz.3,uc002eyx.2,uc002fbd.2,uc002hgk.2,uc002jek.2,uc002jvw.2,uc002kln.2,uc002ldg.2,uc002lzv.3,uc002nvd.3,uc002oot.2,uc002rpd.2,uc002ruv.2,uc0…	1.43663e-11	8e-18	3.73402e-27	1.32127e-26	6.8706e-25
MIMAT0004697	hsa-miR-151a-5p	1.05586		0.00267977	0.429059	-1.16925	223	18	0.92	uc001bsc.2,uc001ggm.3,uc001ked.2,uc001sef.2,uc001vbl.3,uc001zxc.1,uc002bfb.2,uc002gan.1,uc002gwn.2,uc002lnl.2,uc002rne.2,uc002ruv.2,uc003gmc.2,uc003hyi.2,uc003sjy.1,uc003xsb.3,uc010dwa.2,uc010hci.2	1.78473e-10	3.99e-05	2.51746e-13	3.4312e-13	4.63212e-11
MIMAT0000281	hsa-miR-224-5p	2.38619		4.05915e-05	0.930809	-1.26081	1269	108	5.49	uc001aol.2,uc001bhh.3,uc001blk.2,uc001csi.3,uc001cyj.1,uc001diq.3,uc001dnl.3,uc001enn.3,uc001gun.3,uc001hmq.2,uc001iup.2,uc001iux.2,uc001jlx.2,uc001jsv.2,uc001led.2,uc001mhe.1,uc001mrd.2,uc001ozx.3,uc001pyi.3,uc001rbd.2,uc001tnj.2,uc001uey.1,uc001umh.2,uc001vbz.3,uc001vkd.2,uc001xyp.2,uc001zot.2,uc001zxd.1,uc002ama.2,uc002aph.2,uc002bjz.3,uc002czx.2,uc002gif.1,uc002gra.3,uc002gsg.1,uc002heo.1,uc0…	2.27383e-10	3.36e-25	6.79897e-32	2.90933e-31	1.25101e-29
MIMAT0000222	hsa-miR-192-5p	3.18562	yes	0.0212503	0.0108758	-1.26643	608	53	2.7	uc001csi.3,uc001dqj.3,uc001dxx.3,uc001pyi.3,uc001qmo.2,uc001rbr.2,uc001rxb.2,uc001tbt.2,uc001usp.2,uc001vdl.2,uc002aph.2,uc002bjz.3,uc002bup.2,uc002eyx.2,uc002fsl.2,uc002fsm.2,uc002gbm.3,uc002kkm.2,uc002rng.2,uc002rzj.2,uc002tev.1,uc002tew.2,uc002wsv.2,uc002xvl.2,uc002ymd.2,uc003anb.2,uc003cox.1,uc003dwv.1,uc003exp.3,uc003hhm.3,uc003iah.2,uc003icv.3,uc003inf.2,uc003ldb.1,uc003len.2,uc003mma.3,uc0…	3.45484e-10	1.33e-13	7.79677e-22	1.77112e-21	1.43461e-19
MIMAT0000077	hsa-miR-22-3p	0.726156	yes	0.00925752	0.10786	-1.1838	807	65	3.31	uc001bjo.2,uc001csi.3,uc001dle.2,uc001gxb.2,uc001iol.2,uc001ipk.2,uc001jrd.3,uc001kea.2,uc001kwi.2,uc001mhe.1,uc001nqg.2,uc001pyi.3,uc001rbd.2,uc001rbr.2,uc001tmi.3,uc001uqf.3,uc001vbl.3,uc001xrn.2,uc001xyp.2,uc001ygc.2,uc001zmp.1,uc001zni.2,uc001zvj.2,uc002bup.2,uc002giw.1,uc002gll.2,uc002hhy.2,uc002ibv.2,uc002mgt.1,uc002rpd.2,uc002rut.2,uc002rxy.2,uc002scy.3,uc002uyb.3,uc002vtb.1,uc002xvl.2,uc0…	9.23832e-09	1.01e-14	3.09046e-21	6.68994e-21	5.68645e-19
MIMAT0000460	hsa-miR-194-5p	2.79122		0.0233714	0.007113	-1.04826	1173	83	4.22	uc001csi.3,uc001dnl.3,uc001dtg.3,uc001dxm.1,uc001fyz.1,uc001ggm.3,uc001ims.2,uc001ipk.2,uc001ize.1,uc001lab.2,uc001lwf.1,uc001mws.1,uc001nqn.2,uc001ppi.3,uc001qmo.2,uc001uqf.3,uc001uxt.2,uc001vbz.3,uc001vdl.2,uc001xou.2,uc001xrn.2,uc001xyl.1,uc001xyp.2,uc001yeh.3,uc001zmp.1,uc001zph.2,uc002fsl.2,uc002fsm.2,uc002gkd.2,uc002rxu.2,uc002rzj.2,uc002sbs.2,uc002tlv.2,uc002wsv.2,uc002ymf.2,uc003cmx.2,uc0…	1.63598e-08	3.41e-15	2.37855e-21	5.27292e-21	4.37652e-19
MIMAT0004810	hsa-miR-629-5p	1.02658		0.0466233	5.46841e-05	-1.26156	835	72	3.66	uc001bjo.2,uc001bsc.2,uc001ebe.2,uc001iol.2,uc001ivi.1,uc001jsv.2,uc001mhe.1,uc001mws.1,uc001pku.2,uc001pmg.2,uc001smg.1,uc001tmi.3,uc001uus.2,uc001uxf.2,uc001vbz.3,uc001vkd.2,uc001xou.2,uc001ygc.2,uc001zmp.1,uc001zni.2,uc002amp.2,uc002gif.1,uc002hxj.2,uc002hxk.2,uc002ied.3,uc002iuj.3,uc002jps.2,uc002lvl.2,uc002nvd.3,uc002obn.1,uc002rpd.2,uc002rxu.2,uc002sbs.2,uc002utb.2,uc002uzf.3,uc002vtb.1,uc0…	5.9375e-08	1.21e-17	1.0716e-22	2.59441e-22	1.97175e-20
MIMAT0003393	hsa-miR-425-5p	1.09192		0.00465495	0.289259	-1.21058	1062	87	4.43	uc001bou.3,uc001csi.3,uc001dck.2,uc001diq.3,uc001dsg.2,uc001dtg.3,uc001ize.1,uc001jrd.3,uc001lab.2,uc001mhl.2,uc001mvm.2,uc001nqg.2,uc001tbi.3,uc001tbt.2,uc001tvz.1,uc001url.3,uc001usp.2,uc001vbz.3,uc001vcu.2,uc001xou.2,uc001yeh.3,uc001zni.2,uc001zxc.1,uc001zyg.2,uc002aqf.2,uc002bjz.3,uc002heo.1,uc002iso.2,uc002jek.2,uc002jru.1,uc002kkm.2,uc002oot.2,uc002rpd.2,uc002rxu.2,uc002svm.3,uc002tew.2,uc0…	7.04817e-08	1.49e-19	3.96203e-24	1.08808e-23	7.29013e-22
MIMAT0000318	hsa-miR-200b-3p	1.30599		0.0125874	0.0598747	-1.45121	1681	166	8.44	uc001aol.2,uc001bjo.2,uc001cyj.1,uc001cze.2,uc001dck.2,uc001diq.3,uc001dnl.3,uc001dqj.3,uc001dtg.3,uc001dxm.1,uc001fyt.3,uc001hgw.1,uc001hzy.1,uc001iha.2,uc001ims.2,uc001iol.2,uc001iux.2,uc001ivi.1,uc001jlx.2,uc001jrd.3,uc001kvv.2,uc001kwi.2,uc001mhl.2,uc001mrd.2,uc001mws.1,uc001ntl.2,uc001ohr.2,uc001ozx.3,uc001pku.2,uc001qxs.2,uc001rxb.2,uc001snd.2,uc001tbi.3,uc001tln.2,uc001tnj.2,uc001tvz.1,uc0…	1.31622e-07	4.67e-46	6.66975e-43	5.3358e-42	1.22723e-40
MIMAT0000231	hsa-miR-199a-5p	1.14349	yes	1.84851e-06	0.98684	-1.26195	930	80	4.07	uc001bhh.3,uc001bou.3,uc001csi.3,uc001dle.2,uc001dnl.3,uc001dqj.3,uc001dtg.3,uc001dxx.3,uc001ggm.3,uc001gzq.2,uc001hmp.1,uc001ize.1,uc001jbv.1,uc001mvm.2,uc001njo.2,uc001ohr.2,uc001pce.2,uc001ppi.3,uc001sef.2,uc001usp.2,uc001uus.2,uc001vcu.2,uc001vdl.2,uc001zot.2,uc001zvj.2,uc001zxd.1,uc002bjz.3,uc002hxj.2,uc002hxk.2,uc002iuj.3,uc002jek.2,uc002kln.2,uc002msc.1,uc002nvd.3,uc002phj.3,uc002ruv.2,uc0…	1.39885e-07	2.51e-19	1.4847e-23	3.90265e-23	2.73186e-21
MIMAT0004563	hsa-miR-199b-3p	1.03917	yes	0.0037181	0.345874	-1.20427	892	73	3.71	uc001aol.2,uc001diq.3,uc001dtg.3,uc001ggm.3,uc001iol.2,uc001irr.1,uc001jrd.3,uc001lab.2,uc001led.2,uc001mhl.2,uc001ozx.3,uc001pce.2,uc001plt.2,uc001pyi.3,uc001rbr.2,uc001tvs.1,uc001usp.2,uc001uxl.3,uc001vdl.2,uc001xrn.2,uc001zfo.2,uc001zxd.1,uc002bjz.3,uc002gbm.3,uc002ghk.2,uc002gif.1,uc002gkd.2,uc002heo.1,uc002imk.2,uc002lwb.1,uc002nvd.3,uc002rpd.2,uc002rut.2,uc002ruv.2,uc002rzj.2,uc002yak.2,uc0…	3.16891e-07	1.11e-16	5.45208e-21	1.12485e-20	1.00318e-18
MIMAT0000232	hsa-miR-199a-3p	1.03799	yes	0.00370074	0.346659	-1.20427	892	73	3.71	uc001aol.2,uc001diq.3,uc001dtg.3,uc001ggm.3,uc001iol.2,uc001irr.1,uc001jrd.3,uc001lab.2,uc001led.2,uc001mhl.2,uc001ozx.3,uc001pce.2,uc001plt.2,uc001pyi.3,uc001rbr.2,uc001tvs.1,uc001usp.2,uc001uxl.3,uc001vdl.2,uc001xrn.2,uc001zfo.2,uc001zxd.1,uc002bjz.3,uc002gbm.3,uc002ghk.2,uc002gif.1,uc002gkd.2,uc002heo.1,uc002imk.2,uc002lwb.1,uc002nvd.3,uc002rpd.2,uc002rut.2,uc002ruv.2,uc002rzj.2,uc002yak.2,uc0…	3.19136e-07	1.11e-16	5.50199e-21	1.12485e-20	1.01237e-18
MIMAT0004514	hsa-miR-29b-1-5p	1.44429		1.00554e-05	0.968624	-1.2411	1529	127	6.46	uc001aja.3,uc001bjo.2,uc001bpc.3,uc001csi.3,uc001dnl.3,uc001dsg.2,uc001enn.3,uc001gfp.2,uc001gxb.2,uc001hub.2,uc001iol.2,uc001iup.2,uc001iux.2,uc001ivi.1,uc001jbv.1,uc001jhf.2,uc001jlx.2,uc001jsv.2,uc001lab.2,uc001mhl.2,uc001nkr.1,uc001plt.2,uc001tvs.1,uc001tvz.1,uc001uqy.2,uc001url.3,uc001uxl.3,uc001vbl.3,uc001vbz.3,uc001xlp.2,uc001xyl.1,uc001zni.2,uc001zvj.2,uc002aeg.2,uc002ama.2,uc002bjz.3,uc0…	1.12771e-06	2.3e-28	5.58894e-29	2.14243e-28	1.02837e-26
MIMAT0000255	hsa-miR-34a-5p	0.928475		0.00355346	0.355869	-1.16765	1052	83	4.22	uc001abs.2,uc001bmc.2,uc001dtg.3,uc001hub.2,uc001iha.2,uc001ims.2,uc001iup.2,uc001iux.2,uc001jsp.2,uc001kvv.2,uc001mki.2,uc001njo.2,uc001nqg.2,uc001plt.2,uc001ppi.3,uc001pyi.3,uc001rbd.2,uc001tnj.2,uc001ufe.2,uc001vbl.3,uc001wob.3,uc001wtf.3,uc001xgb.1,uc001xou.2,uc001yeh.3,uc001zni.2,uc002amr.2,uc002aqz.2,uc002frj.2,uc002fsl.2,uc002fsm.2,uc002gvt.2,uc002htv.2,uc002imk.2,uc002iof.2,uc002obn.1,uc0…	1.80698e-06	8.01e-18	7.03272e-21	1.40654e-20	1.29402e-18
MIMAT0004495	hsa-miR-22-5p	0.935312		0.00231723	0.462801	-1.0554	1368	97	4.93	uc001bou.3,uc001cze.2,uc001dck.2,uc001diq.3,uc001dsg.2,uc001dtg.3,uc001dxx.3,uc001hub.2,uc001iux.2,uc001ize.1,uc001jlx.2,uc001jsv.2,uc001ozx.3,uc001pyi.3,uc001qvk.1,uc001tln.2,uc001tmi.3,uc001vbl.3,uc001vbz.3,uc001wtf.3,uc001wxz.2,uc001xmc.3,uc001xyp.2,uc001zph.2,uc001zxc.1,uc001zyg.2,uc002amp.2,uc002anc.1,uc002fjl.2,uc002fsl.2,uc002fsm.2,uc002ghv.2,uc002htv.2,uc002hxj.2,uc002hxk.2,uc002ied.3,uc0…	5.9346e-06	1.5e-17	5.96537e-20	1.12003e-19	1.09763e-17
MIMAT0004497	hsa-miR-24-2-5p	0.871526	yes	0.00564699	0.231702	-1.1696	373	30	1.53	uc001gzq.2,uc001hgw.1,uc001mhl.2,uc001pku.2,uc001uqf.3,uc001vbz.3,uc001wob.3,uc001xyl.1,uc002eyx.2,uc002iso.2,uc002pxq.2,uc002rpd.2,uc002rzj.2,uc002tev.1,uc003adp.3,uc003bzp.1,uc003dpe.2,uc003jfn.1,uc003jhw.1,uc003ldb.1,uc003mmt.2,uc003qkt.2,uc003znj.2,uc003zyv.2,uc004aht.2,uc004ben.2,uc004blc.2,uc004deb.2,uc010ioj.2,uc011bkt.1	1.34364e-05	1.42e-07	2.0713e-11	2.55785e-11	3.81119e-09
MIMAT0000263	hsa-miR-199b-5p	1.03543	yes	0.00121639	0.60964	-1.17979	989	79	4.02	uc001bhh.3,uc001bou.3,uc001csi.3,uc001dle.2,uc001dnl.3,uc001dqj.3,uc001dtg.3,uc001dxx.3,uc001ggm.3,uc001gzq.2,uc001hmp.1,uc001ize.1,uc001jbv.1,uc001jrd.3,uc001mvm.2,uc001njo.2,uc001ohr.2,uc001pce.2,uc001ppi.3,uc001sef.2,uc001usp.2,uc001uus.2,uc001vdl.2,uc001zot.2,uc001zvj.2,uc001zxd.1,uc002bjz.3,uc002iuj.3,uc002jek.2,uc002msc.1,uc002nvd.3,uc002rpd.2,uc002ruv.2,uc002rzj.2,uc002rzn.2,uc002sgn.3,uc0…	1.69197e-05	2.43e-17	3.84977e-19	7.01345e-19	7.08359e-17
MIMAT0004549	hsa-miR-148a-5p	1.0918	yes	0.00121159	0.610025	-1.21725	1396	114	5.8	uc001csi.3,uc001cze.2,uc001dck.2,uc001diq.3,uc001dnl.3,uc001dsg.2,uc001dtg.3,uc001fyt.3,uc001gws.2,uc001ipk.2,uc001irr.1,uc001iup.2,uc001iux.2,uc001jrd.3,uc001kwi.2,uc001lab.2,uc001led.2,uc001llp.2,uc001mki.2,uc001nqg.2,uc001pce.2,uc001pyi.3,uc001qby.1,uc001rbd.2,uc001tmi.3,uc001unq.3,uc001uqf.3,uc001uxl.3,uc001vcu.2,uc001vkd.2,uc001xmc.3,uc001ygc.2,uc001ygs.2,uc001zni.2,uc001zxc.1,uc002anc.1,uc0…	3.19897e-05	4.49e-25	2.95322e-24	8.23322e-24	5.43392e-22
MIMAT0004808	hsa-miR-625-3p	0.886617		0.000345198	0.795216	-1.33822	746	69	3.51	uc001dsg.2,uc001iha.2,uc001ims.2,uc001iup.2,uc001jlx.2,uc001mrd.2,uc001pku.2,uc001tbi.3,uc001url.3,uc001uxf.2,uc001uxt.2,uc001uyi.2,uc001vkd.2,uc001xlp.2,uc001ygc.2,uc001zvj.2,uc002aph.2,uc002aqf.2,uc002bjz.3,uc002heo.1,uc002hgk.2,uc002hzh.2,uc002iso.2,uc002iuj.3,uc002jvw.2,uc002olh.1,uc002rng.2,uc002rpd.2,uc002rxy.2,uc002rzj.2,uc002rzn.2,uc002scy.3,uc002sgn.3,uc002ugy.3,uc002utb.2,uc002uuo.3,uc0…	4.60431e-05	1.76e-18	2.49965e-19	4.59935e-19	4.59935e-17
MIMAT0000456	hsa-miR-186-5p	0.517244		0.00418944	0.311646	-1.13715	2552	189	9.61	uc001bjo.2,uc001csi.3,uc001cze.2,uc001dck.2,uc001dnl.3,uc001dtg.3,uc001dxm.1,uc001enn.3,uc001fyt.3,uc001gun.3,uc001hub.2,uc001iha.2,uc001ims.2,uc001iol.2,uc001ipk.2,uc001irr.1,uc001iup.2,uc001iux.2,uc001ivi.1,uc001jlx.2,uc001jrd.3,uc001jsv.2,uc001kcj.3,uc001led.2,uc001mhl.2,uc001mki.2,uc001mrd.2,uc001njo.2,uc001ntl.2,uc001ozh.2,uc001ozx.3,uc001plt.2,uc001pyi.3,uc001qmo.2,uc001rbr.2,uc001smg.1,uc0…	5.97014e-05	3.27e-35	1.37405e-30	5.61834e-30	2.52825e-28
MIMAT0004500	hsa-miR-26b-3p	0.790644		0.000372271	0.786688	-1.20374	1272	103	5.24	uc001abs.2,uc001bou.3,uc001dck.2,uc001dnl.3,uc001dxx.3,uc001ggm.3,uc001ims.2,uc001iol.2,uc001irr.1,uc001kea.2,uc001kwi.2,uc001lab.2,uc001lhv.1,uc001ozx.3,uc001ppi.3,uc001rbr.2,uc001rxb.2,uc001tln.2,uc001tmi.3,uc001tnj.2,uc001usp.2,uc001uus.2,uc001uxl.3,uc001uxt.2,uc001uyi.2,uc001wum.1,uc001xyl.1,uc001zxc.1,uc002amp.2,uc002aqz.2,uc002cvz.3,uc002fjl.2,uc002ghk.2,uc002gll.2,uc002gsg.1,uc002ied.3,uc0…	7.19704e-05	1.59e-22	6.93708e-22	1.60894e-21	1.27642e-19
MIMAT0004680	hsa-miR-130b-5p	1.01782		0.0747626	3.91499e-07	-1.29712	1466	128	6.51	uc001bjo.2,uc001csi.3,uc001cyj.1,uc001cze.2,uc001dle.2,uc001dnl.3,uc001dsg.2,uc001fyt.3,uc001iol.2,uc001iux.2,uc001jsv.2,uc001kjp.2,uc001llp.2,uc001mhl.2,uc001mjo.2,uc001mye.3,uc001myh.1,uc001nqg.2,uc001ohr.2,uc001pku.2,uc001pyi.3,uc001qav.3,uc001qby.1,uc001rbr.2,uc001rxb.2,uc001tmi.3,uc001tst.2,uc001unq.3,uc001usp.2,uc001vdl.2,uc001xgb.1,uc001xlp.2,uc001xrn.2,uc001xzx.3,uc001zni.2,uc001zot.2,uc0…	0.000267229	1.73e-30	3.44659e-26	1.13245e-25	6.34172e-24
MIMAT0000424	hsa-miR-128-3p	0.647167		0.0900883	1.83243e-08	-1.22468	1311	108	5.49	uc001abs.2,uc001bjo.2,uc001cyc.1,uc001cyj.1,uc001enn.3,uc001fsz.1,uc001gun.3,uc001gzq.2,uc001hgw.1,uc001hmv.3,uc001ipk.2,uc001ivi.1,uc001jrd.3,uc001jsv.2,uc001kkh.2,uc001mhe.1,uc001mhl.2,uc001mki.2,uc001njo.2,uc001ozx.3,uc001pku.2,uc001ppi.3,uc001tnj.2,uc001tvz.1,uc001uxf.2,uc001uxl.3,uc001vdl.2,uc001xzx.3,uc001ygs.2,uc001zvj.2,uc001zxc.1,uc001zyy.2,uc002ama.2,uc002bup.2,uc002czx.2,uc002gll.2,uc0…	0.000302323	3.94e-24	6.99541e-22	1.60894e-21	1.28716e-19
MIMAT0003389	hsa-miR-542-3p	0.924875		0.000111936	0.891081	-1.17282	1112	88	4.48	uc001aol.2,uc001bou.3,uc001bpc.3,uc001cyc.1,uc001cze.2,uc001diq.3,uc001enn.3,uc001hmp.1,uc001hub.2,uc001lab.2,uc001led.2,uc001mhl.2,uc001tmi.3,uc001tvs.1,uc001uqf.3,uc001uqy.2,uc001uxl.3,uc001vbz.3,uc001vkd.2,uc001xyp.2,uc001xzx.3,uc001zfo.2,uc001zmp.1,uc002aeg.2,uc002ama.2,uc002anv.2,uc002bjz.3,uc002cvx.2,uc002gif.1,uc002hqc.2,uc002iof.2,uc002ioo.1,uc002kkm.2,uc002lzv.3,uc002nfa.2,uc002nur.3,uc0…	0.000802255	7.44e-19	1.49626e-17	2.57301e-17	2.75313e-15
MIMAT0001341	hsa-miR-424-5p	0.965813	yes	0.000511223	0.751622	-1.21933	1457	119	6.05	uc001abs.2,uc001aja.3,uc001bgd.2,uc001bpc.3,uc001cyj.1,uc001dnl.3,uc001dqj.3,uc001dtg.3,uc001enn.3,uc001gfp.2,uc001gxb.2,uc001gzq.2,uc001hdx.2,uc001iux.2,uc001kbh.2,uc001nqg.2,uc001ntl.2,uc001pio.1,uc001pip.1,uc001ppi.3,uc001pyi.3,uc001qby.1,uc001qmo.2,uc001qxs.2,uc001rtp.2,uc001tst.2,uc001usp.2,uc001uus.2,uc001uxl.3,uc001vcu.2,uc001vdl.2,uc001xou.2,uc001xyl.1,uc001ygc.2,uc001zph.2,uc001zvj.2,uc0…	0.000864757	4.03e-26	2.58807e-22	6.10518e-22	4.76204e-20
MIMAT0000728	hsa-miR-375	1.38762		0.0171701	0.0243865	-0.897361	367	23	1.17	uc001iol.2,uc001sef.2,uc001xyp.2,uc002aqz.2,uc002eyx.2,uc002fjl.2,uc002ldg.2,uc002sgn.3,uc003bne.1,uc003dmn.2,uc003flh.3,uc003gsq.1,uc003pwj.2,uc003qcz.2,uc003qks.3,uc003sjy.1,uc003wly.2,uc003xzf.2,uc004agw.1,uc004ajv.3,uc004edh.2,uc004eef.2,uc010ioj.2	0.00123456	0.000229	1.93431e-06	2.06926e-06	0.000355913
MIMAT0004703	hsa-miR-335-3p	0.767072		0.0648827	2.6966e-06	-1.28527	2542	213	10.83	uc001abs.2,uc001bjo.2,uc001csi.3,uc001cyj.1,uc001cze.2,uc001diq.3,uc001dle.2,uc001dnl.3,uc001dsg.2,uc001dtg.3,uc001enn.3,uc001ggm.3,uc001gun.3,uc001hmp.1,uc001hzy.1,uc001iha.2,uc001ims.2,uc001iol.2,uc001iup.2,uc001iux.2,uc001ivi.1,uc001ize.1,uc001jhf.2,uc001kcj.3,uc001kwi.2,uc001lab.2,uc001led.2,uc001mki.2,uc001njo.2,uc001ohr.2,uc001ozx.3,uc001pku.2,uc001ppi.3,uc001pyi.3,uc001qav.3,uc001qxs.2,uc0…	0.00129862	1.55e-47	2.86274e-35	1.5962e-34	5.26745e-33
MIMAT0001639	hsa-miR-409-3p	1.28808		0.0192704	0.0158052	-1.19214	1402	112	5.7	uc001bhh.3,uc001bou.3,uc001cyj.1,uc001dnl.3,uc001dxx.3,uc001ggm.3,uc001ipk.2,uc001irr.1,uc001iux.2,uc001ivi.1,uc001ize.1,uc001jsv.2,uc001kea.2,uc001mae.1,uc001mhl.2,uc001mrd.2,uc001ntl.2,uc001ohr.2,uc001ozx.3,uc001pku.2,uc001plt.2,uc001rtp.2,uc001tbt.2,uc001tvz.1,uc001ufe.2,uc001url.3,uc001uus.2,uc001vbl.3,uc001vbz.3,uc001xlp.2,uc001xrn.2,uc001xyl.1,uc001ygs.2,uc001zvj.2,uc001zxd.1,uc002amp.2,uc0…	0.00221308	6.35e-24	4.67299e-20	8.86423e-20	8.59831e-18
MIMAT0000085	hsa-miR-28-5p	0.410774		0.00164422	0.542735	-1.2258	789	66	3.36	uc001abs.2,uc001bou.3,uc001dxx.3,uc001hgw.1,uc001ize.1,uc001lab.2,uc001mem.1,uc001mrd.2,uc001mye.3,uc001myh.1,uc001ntl.2,uc001pku.2,uc001plt.2,uc001qmo.2,uc001uqy.2,uc001uxl.3,uc001xlp.2,uc001xou.2,uc001ygc.2,uc002bcm.2,uc002fjl.2,uc002ghg.2,uc002ghh.2,uc002gll.2,uc002iof.2,uc002jek.2,uc002jhw.1,uc002jky.1,uc002jsn.1,uc002mgt.1,uc002nvd.3,uc002rne.2,uc002rpd.2,uc002rzn.2,uc002sgn.3,uc002tev.1,uc0…	0.00351869	1.11e-15	2.91326e-14	4.12338e-14	5.36039e-12
MIMAT0000772	hsa-miR-345-5p	0.875987		0.0409733	0.000179579	-1.264	715	62	3.15	uc001bya.2,uc001csi.3,uc001cyc.1,uc001dxm.1,uc001dxx.3,uc001fyt.3,uc001gun.3,uc001gxb.2,uc001hmp.1,uc001ipk.2,uc001jrd.3,uc001kvv.2,uc001llp.2,uc001mhl.2,uc001ozh.2,uc001vcu.2,uc001wob.3,uc001xzx.3,uc001zni.2,uc001zxd.1,uc002ama.2,uc002aqf.2,uc002cvz.3,uc002fsl.2,uc002fsm.2,uc002ftm.3,uc002gsg.1,uc002gvt.2,uc002iof.2,uc002jek.2,uc002jhw.1,uc002mgt.1,uc002oot.2,uc002rng.2,uc002rpd.2,uc002rxy.2,uc0…	0.00388562	1.56e-15	4.37684e-14	6.14763e-14	8.05339e-12
MIMAT0004588	hsa-miR-27b-5p	0.531451		0.00254462	0.440676	-1.18475	680	55	2.8	uc001abs.2,uc001bpc.3,uc001cyc.1,uc001cyj.1,uc001dck.2,uc001dnl.3,uc001dqj.3,uc001fyt.3,uc001ggm.3,uc001iha.2,uc001iup.2,uc001pku.2,uc001tvs.1,uc001uqf.3,uc001uxl.3,uc002czx.2,uc002elg.1,uc002ftm.3,uc002gbm.3,uc002iso.2,uc002ldg.2,uc002lyd.3,uc002nvd.3,uc002obn.1,uc002pgj.1,uc002rpd.2,uc002rzn.2,uc002udu.1,uc002utb.2,uc002yhs.2,uc002ymd.2,uc003akm.2,uc003bne.1,uc003clu.1,uc003dwv.1,uc003fbl.3,uc0…	0.00388562	9.06e-13	3.29978e-12	4.15863e-12	6.0716e-10
MIMAT0000264	hsa-miR-203a-3p	1.01085		0.000848675	0.678339	-1.26845	2015	169	8.6	uc001aja.3,uc001bjo.2,uc001bpc.3,uc001cyj.1,uc001cze.2,uc001dle.2,uc001dsg.2,uc001ebe.2,uc001fsz.1,uc001ggm.3,uc001gun.3,uc001hub.2,uc001hzy.1,uc001iol.2,uc001ipk.2,uc001irr.1,uc001jsd.2,uc001kcj.3,uc001kwi.2,uc001lab.2,uc001mhl.2,uc001mvm.2,uc001ntl.2,uc001ozx.3,uc001pce.2,uc001pku.2,uc001plt.2,uc001ppi.3,uc001pyi.3,uc001qxs.2,uc001rbr.2,uc001smg.1,uc001tbi.3,uc001tbt.2,uc001tln.2,uc001tmi.3,uc0…	0.00502301	7.63e-38	7.56875e-28	2.84214e-27	1.39265e-25
MIMAT0000266	hsa-miR-205-5p	1.6746		0.00468788	0.287044	-1.39467	1050	101	5.14	uc001bjo.2,uc001csi.3,uc001cyc.1,uc001diq.3,uc001dtg.3,uc001ggm.3,uc001gun.3,uc001hmq.2,uc001hzy.1,uc001ims.2,uc001iol.2,uc001jbv.1,uc001kwi.2,uc001mae.1,uc001mem.1,uc001mvm.2,uc001ohr.2,uc001ozx.3,uc001ppi.3,uc001qby.1,uc001qxs.2,uc001smg.1,uc001snd.2,uc001tbt.2,uc001ufe.2,uc001unq.3,uc001uqf.3,uc001url.3,uc001uxt.2,uc001vbz.3,uc001vcu.2,uc001xlk.2,uc001xou.2,uc001xyl.1,uc001zxc.1,uc002ama.2,uc0…	0.00651266	1.33e-27	2.498e-21	5.47181e-21	4.59632e-19
MIMAT0003241	hsa-miR-576-5p	0.655856		0.043208	0.000111336	-1.35125	1592	145	7.38	uc001aja.3,uc001aol.2,uc001bou.3,uc001csi.3,uc001dck.2,uc001dqj.3,uc001dtg.3,uc001dxm.1,uc001dxx.3,uc001gfp.2,uc001ggm.3,uc001hub.2,uc001iha.2,uc001ipk.2,uc001iux.2,uc001ivi.1,uc001ize.1,uc001jbv.1,uc001kwi.2,uc001lab.2,uc001llp.2,uc001mae.1,uc001mhl.2,uc001mvm.2,uc001njo.2,uc001ntl.2,uc001ozh.2,uc001pku.2,uc001ppi.3,uc001pyi.3,uc001qby.1,uc001qsi.2,uc001qxs.2,uc001tbi.3,uc001tvs.1,uc001unq.3,uc0…	0.00679824	2.6e-36	1.42597e-26	4.95053e-26	2.62378e-24
MIMAT0004509	hsa-miR-93-3p	0.648572	yes	0.0556437	8.3704e-06	-1.04936	1013	72	3.66	uc001aja.3,uc001bjo.2,uc001csi.3,uc001dnl.3,uc001dqj.3,uc001hzy.1,uc001iha.2,uc001ims.2,uc001mvm.2,uc001ozh.2,uc001pio.1,uc001plt.2,uc001pmf.1,uc001tnj.2,uc001ufe.2,uc001unq.3,uc001usp.2,uc001xgb.1,uc001xyp.2,uc001yeh.3,uc001ygs.2,uc001zni.2,uc001zph.2,uc001zxc.1,uc001zyg.2,uc002amp.2,uc002anv.2,uc002eyx.2,uc002gbm.3,uc002gif.1,uc002hxk.2,uc002iyt.1,uc002mbf.2,uc002nvd.3,uc002rng.2,uc002scy.3,uc0…	0.00762549	1.78e-13	3.50881e-12	4.39199e-12	6.45622e-10
MIMAT0000068	hsa-miR-15a-5p	0.497922		0.00247207	0.44695	-1.25165	1440	121	6.15	uc001abs.2,uc001bgd.2,uc001bpc.3,uc001cyj.1,uc001dnl.3,uc001dtg.3,uc001enn.3,uc001fpq.2,uc001gfp.2,uc001gxb.2,uc001gzq.2,uc001hdx.2,uc001iux.2,uc001kbh.2,uc001mye.3,uc001myh.1,uc001nqg.2,uc001pio.1,uc001pip.1,uc001pku.2,uc001ppi.3,uc001qmo.2,uc001qxs.2,uc001rtp.2,uc001tnj.2,uc001url.3,uc001usp.2,uc001uus.2,uc001uxl.3,uc001uxt.2,uc001vbl.3,uc001vcu.2,uc001vdl.2,uc001xou.2,uc001xyl.1,uc001ygc.2,uc0…	0.00806305	1.37e-27	4.26455e-21	9.12416e-21	7.84677e-19
MIMAT0002821	hsa-miR-181d-5p	0.597429		0.0015878	0.54749	-1.28475	1961	167	8.49	uc001bhh.3,uc001bou.3,uc001csi.3,uc001cyj.1,uc001diq.3,uc001dle.2,uc001dnl.3,uc001dqj.3,uc001dtg.3,uc001dxm.1,uc001ggm.3,uc001gun.3,uc001gxb.2,uc001hmq.2,uc001iha.2,uc001iol.2,uc001irr.1,uc001iup.2,uc001ivi.1,uc001ize.1,uc001jbr.3,uc001jsv.2,uc001llp.2,uc001mhe.1,uc001myh.1,uc001ntl.2,uc001ozh.2,uc001ozx.3,uc001plt.2,uc001ppi.3,uc001qby.1,uc001tbt.2,uc001tnj.2,uc001ufe.2,uc001unq.3,uc001uqf.3,uc0…	0.00843676	3.59e-38	2.00883e-27	7.24753e-27	3.69624e-25
MIMAT0000071	hsa-miR-17-3p	0.542511		0.0961943	4.72617e-09	-1.18134	1039	83	4.22	uc001aol.2,uc001cyj.1,uc001diq.3,uc001dtg.3,uc001dxm.1,uc001ebe.2,uc001fpq.2,uc001gfp.2,uc001gzq.2,uc001hgw.1,uc001ims.2,uc001iup.2,uc001jlx.2,uc001kvv.2,uc001kwi.2,uc001llp.2,uc001njo.2,uc001pce.2,uc001qbx.2,uc001qxs.2,uc001uqy.2,uc001uxl.3,uc001vbl.3,uc001vcu.2,uc001wum.1,uc001ygc.2,uc001ygs.2,uc002fjl.2,uc002ghh.2,uc002hhy.2,uc002hzo.2,uc002jek.2,uc002jvw.2,uc002kln.2,uc002mbf.2,uc002oot.2,uc0…	0.0138334	4.04e-18	1.11123e-14	1.62275e-14	2.04466e-12
MIMAT0000754	hsa-miR-337-3p	0.785135		0.0144187	0.0428533	-1.19975	858	70	3.56	uc001abs.2,uc001bhh.3,uc001bjo.2,uc001csi.3,uc001dck.2,uc001diq.3,uc001dsg.2,uc001dtg.3,uc001ize.1,uc001jlx.2,uc001jrd.3,uc001jsv.2,uc001mvm.2,uc001ozx.3,uc001pyi.3,uc001umh.2,uc001uxf.2,uc001wob.3,uc001ygs.2,uc001zmp.1,uc001zyg.2,uc002czx.2,uc002fbd.2,uc002fsl.2,uc002fsm.2,uc002gif.1,uc002iuj.3,uc002kkm.2,uc002ldg.2,uc002pky.3,uc002rng.2,uc002rpd.2,uc002rxy.2,uc002sgn.3,uc002ugy.3,uc002uyb.3,uc0…	0.0235969	5.42e-16	7.62838e-13	1.0098e-12	1.40362e-10
MIMAT0004797	hsa-miR-582-3p	0.86302		0.00761598	0.153707	-1.1354	963	74	3.76	uc001bou.3,uc001csi.3,uc001dle.2,uc001ggm.3,uc001gun.3,uc001ijv.2,uc001ims.2,uc001ipk.2,uc001jlx.2,uc001lhv.1,uc001pku.2,uc001plt.2,uc001pmf.1,uc001sef.2,uc001tbt.2,uc001vbz.3,uc001vcu.2,uc001vkd.2,uc001xgb.1,uc001xzx.3,uc001zyy.2,uc002aqf.2,uc002bcm.2,uc002bjz.3,uc002czx.2,uc002elg.1,uc002ied.3,uc002iuj.3,uc002jps.2,uc002kln.2,uc002rng.2,uc002sgn.3,uc002tlv.2,uc002wwa.2,uc003anb.2,uc003bgj.1,uc0…	0.0239198	1.72e-15	1.62069e-12	2.07088e-12	2.98206e-10
MIMAT0002888	hsa-miR-532-5p	0.426115		0.0013301	0.590709	-1.24952	1001	85	4.32	uc001cyc.1,uc001dck.2,uc001dnl.3,uc001dtg.3,uc001ggm.3,uc001gun.3,uc001iha.2,uc001irr.1,uc001ize.1,uc001jhf.2,uc001kjp.2,uc001kwi.2,uc001lab.2,uc001led.2,uc001llp.2,uc001mki.2,uc001mrd.2,uc001mvm.2,uc001ntl.2,uc001ohr.2,uc001rbd.2,uc001tvz.1,uc001unq.3,uc001uxt.2,uc001vbz.3,uc001xgb.1,uc001xlk.2,uc001xlp.2,uc001ygs.2,uc001zph.2,uc001zvj.2,uc002bfb.2,uc002jsn.1,uc002jtr.2,uc002mgt.1,uc002mwr.2,uc0…	0.0327122	4.47e-20	5.04154e-15	7.60364e-15	9.27644e-13
MIMAT0000646	hsa-miR-155-5p	0.51398		0.00208575	0.489259	-1.17278	1295	102	5.19	uc001aja.3,uc001cyj.1,uc001dle.2,uc001dnl.3,uc001dqj.3,uc001dsg.2,uc001dxm.1,uc001fyt.3,uc001iol.2,uc001ipk.2,uc001irr.1,uc001iux.2,uc001ivi.1,uc001ize.1,uc001jrd.3,uc001jsv.2,uc001kwi.2,uc001llp.2,uc001ohr.2,uc001qmo.2,uc001qxs.2,uc001rxb.2,uc001tln.2,uc001tvs.1,uc001uqf.3,uc001url.3,uc001usp.2,uc001uxt.2,uc001vbl.3,uc001xrn.2,uc001xvv.2,uc001xyl.1,uc001ygs.2,uc001zph.2,uc002amv.2,uc002aqf.2,uc0…	0.0436289	1.82e-21	1.55967e-15	2.43203e-15	2.86979e-13
MIMAT0002813	hsa-miR-493-5p	0.850226		0.0124819	0.0611152	-1.30333	1734	151	7.68	uc001bou.3,uc001cyj.1,uc001cze.2,uc001dck.2,uc001dnl.3,uc001dqj.3,uc001dtg.3,uc001enn.3,uc001gun.3,uc001gzq.2,uc001hdx.2,uc001hub.2,uc001hzy.1,uc001ims.2,uc001irr.1,uc001iup.2,uc001jbv.1,uc001jrd.3,uc001kwi.2,uc001mhl.2,uc001mki.2,uc001ntl.2,uc001ozx.3,uc001pce.2,uc001pku.2,uc001ppi.3,uc001tbi.3,uc001ufe.2,uc001uqy.2,uc001usp.2,uc001uxf.2,uc001uxl.3,uc001uxt.2,uc001vcu.2,uc001vkd.2,uc001vud.2,uc0…	0.0445991	1.17e-35	9.6865e-24	2.62105e-23	1.78232e-21
MIMAT0000257	hsa-miR-181b-5p	0.391036	yes	3.95658e-05	0.931267	-1.18792	1856	146	7.43	uc001bou.3,uc001csi.3,uc001diq.3,uc001dle.2,uc001dnl.3,uc001dqj.3,uc001dtg.3,uc001dxm.1,uc001ggm.3,uc001gun.3,uc001gxb.2,uc001hmq.2,uc001iha.2,uc001ims.2,uc001irr.1,uc001iup.2,uc001ivi.1,uc001jsv.2,uc001llp.2,uc001mhe.1,uc001myh.1,uc001ntl.2,uc001ozh.2,uc001ozx.3,uc001pce.2,uc001plt.2,uc001qby.1,uc001tbt.2,uc001tnj.2,uc001uqf.3,uc001url.3,uc001usp.2,uc001uus.2,uc001vkd.2,uc001wtf.3,uc001xgb.1,uc0…	0.0495304	5.75e-30	2.48163e-20	4.75646e-20	4.5662e-18
MIMAT0000447	hsa-miR-134-5p	0.804929		0.0314992	0.00122776	-1.38926	755	73	3.71	uc001abs.2,uc001bya.2,uc001enn.3,uc001gun.3,uc001gxb.2,uc001gzq.2,uc001hmp.1,uc001hub.2,uc001jbr.3,uc001llp.2,uc001mrd.2,uc001mvm.2,uc001nqg.2,uc001ofy.3,uc001ozh.2,uc001pku.2,uc001qav.3,uc001tbi.3,uc001tln.2,uc001tmi.3,uc001uqf.3,uc001url.3,uc001usp.2,uc001xyl.1,uc001zvj.2,uc001zxd.1,uc002anc.1,uc002aqf.2,uc002bup.2,uc002gbm.3,uc002hxk.2,uc002hzh.2,uc002ied.3,uc002iof.2,uc002jvl.2,uc002mgt.1,uc0…	0.0545486	1.68e-20	1.05977e-14	1.55997e-14	1.94997e-12
MIMAT0004559	hsa-miR-181c-3p	0.398486		0.0152	0.0358847	-1.32066	216	20	1.02	uc001csi.3,uc001mjo.2,uc001ppi.3,uc001rzo.1,uc001usp.2,uc002ama.2,uc002lvl.2,uc002udu.1,uc002xgh.1,uc003cah.2,uc003ckc.2,uc003hyk.2,uc003iqg.3,uc003ldc.3,uc003pwp.3,uc003zyz.2,uc004axr.3,uc004chz.2,uc004dys.1,uc010rfl.1	0.056328	1.98e-06	5.8274e-06	6.1623e-06	0.00107224
MIMAT0000455	hsa-miR-185-5p	0.347103	yes	0.000104335	0.894719	-1.1994	1277	103	5.24	uc001abs.2,uc001bjo.2,uc001bsc.2,uc001dqj.3,uc001fca.1,uc001fyt.3,uc001gzq.2,uc001hgw.1,uc001hmv.3,uc001iup.2,uc001jbr.3,uc001jsv.2,uc001mye.3,uc001myh.1,uc001njo.2,uc001nqg.2,uc001pio.1,uc001plt.2,uc001qav.3,uc001qsi.2,uc001smg.1,uc001tbt.2,uc001tvs.1,uc001tvz.1,uc001ufe.2,uc001uqf.3,uc001vcu.2,uc001xzx.3,uc001zmp.1,uc002amp.2,uc002bup.2,uc002cvz.3,uc002ghk.2,uc002gif.1,uc002gkd.2,uc002gsg.1,uc0…	0.0792788	2.1e-22	2.40168e-15	3.71352e-15	4.41909e-13
Not Differentially Expressed miRNAs
miRBaseAccension	ID	log2FoldChange	Regulated by TDP-43?	R2 TDP-43 Correlation	Correlation Adjusted P-value	odds_ratio_log	numPredictedTargets	numDEgenes	percentDEgenes	DEgeneList	pDESeq2	pFatiscan	pCombined	pCombinedFDR	pCombinedFWER
MIMAT0004502	hsa-miR-28-3p	0.223935		0.00125631	0.602445	-1.03248	724	51	2.59	uc001cyc.1,uc001gws.2,uc001ims.2,uc001pio.1,uc001rbr.2,uc001umh.2,uc001uus.2,uc001vbz.3,uc001xrn.2,uc001xst.2,uc001ygc.2,uc001zxc.1,uc002fsl.2,uc002fsm.2,uc002jhw.1,uc002jvw.2,uc002olh.1,uc002ont.3,uc002rxu.2,uc002rzj.2,uc002vtb.1,uc002xvl.2,uc003cmx.2,uc003cyq.1,uc003dja.2,uc003exp.3,uc003hmr.2,uc003hna.2,uc003iqg.3,uc003ixh.2,uc003kos.3,uc003len.2,uc003mmt.2,uc003mvt.2,uc003prx.2,uc003pyy.1,uc0…	0.134115	7.56e-10	2.14101e-07	2.31733e-07	3.93946e-05
MIMAT0000425	hsa-miR-130a-3p	0.365417	yes	0.043623	0.000103899	-1.41169	1248	121	6.15	uc001aol.2,uc001bjo.2,uc001bou.3,uc001dqj.3,uc001dtg.3,uc001enn.3,uc001hdx.2,uc001hzy.1,uc001iha.2,uc001irr.1,uc001iup.2,uc001iux.2,uc001ize.1,uc001jlx.2,uc001led.2,uc001mhe.1,uc001mki.2,uc001mrd.2,uc001myh.1,uc001njo.2,uc001pce.2,uc001pku.2,uc001qxs.2,uc001tmi.3,uc001uqf.3,uc001uqy.2,uc001vbl.3,uc001vcu.2,uc001xlk.2,uc001xlp.2,uc001xou.2,uc001zni.2,uc001zxd.1,uc001zyg.2,uc002anv.2,uc002bup.2,uc0…	0.137226	5.78e-33	1.98753e-20	3.84952e-20	3.65705e-18
MIMAT0000258	hsa-miR-181c-5p	0.303058		0.000413195	0.774546	-1.19676	1683	134	6.82	uc001abs.2,uc001bou.3,uc001csi.3,uc001cyj.1,uc001diq.3,uc001dle.2,uc001dnl.3,uc001dtg.3,uc001dxm.1,uc001ggm.3,uc001gun.3,uc001hmq.2,uc001iha.2,uc001irr.1,uc001iup.2,uc001ivi.1,uc001jsv.2,uc001llp.2,uc001mhe.1,uc001myh.1,uc001ntl.2,uc001ozh.2,uc001ozx.3,uc001plt.2,uc001ppi.3,uc001qby.1,uc001tbt.2,uc001tnj.2,uc001unq.3,uc001uqf.3,uc001url.3,uc001usp.2,uc001uus.2,uc001vkd.2,uc001xlp.2,uc001xou.2,uc0…	0.22398	3.81e-28	6.66376e-17	1.11467e-16	1.22613e-14
MIMAT0002809	hsa-miR-146b-5p	0.353489	yes	0.00181269	0.525554	-1.35367	1078	100	5.09	uc001bsc.2,uc001csi.3,uc001dqj.3,uc001dtg.3,uc001dxm.1,uc001gzq.2,uc001ims.2,uc001iup.2,uc001jbr.3,uc001jlx.2,uc001kea.2,uc001kkh.2,uc001kwi.2,uc001lab.2,uc001mvm.2,uc001mws.1,uc001mye.3,uc001myh.1,uc001ntl.2,uc001ppi.3,uc001rxb.2,uc001smg.1,uc001tbt.2,uc001tmi.3,uc001tvz.1,uc001umh.2,uc001url.3,uc001utf.1,uc001uxf.2,uc001uxt.2,uc001vkd.2,uc001xlk.2,uc001xlp.2,uc001zyg.2,uc002amp.2,uc002anc.1,uc0…	0.244377	3.6e-26	1.12896e-15	1.77546e-15	2.07728e-13
MIMAT0000733	hsa-miR-379-5p	0.502319		0.00487319	0.276181	-1.30585	452	41	2.09	uc001ebe.2,uc001jbr.3,uc001rxb.2,uc001wum.1,uc001xgb.1,uc001xrn.2,uc001zot.2,uc002aqf.2,uc002ghh.2,uc002hhy.2,uc002imk.2,uc002iso.2,uc002jvl.2,uc002mwr.2,uc002scy.3,uc002vry.3,uc002vtb.1,uc003anb.2,uc003bxt.2,uc003cwu.2,uc003dxy.2,uc003hna.2,uc003hwc.2,uc003hyi.2,uc003hyp.2,uc003iqg.3,uc003len.2,uc003lpr.1,uc003mbv.1,uc003nqg.2,uc003omm.3,uc003vjk.2,uc003xfb.1,uc004dgg.2,uc010miq.1,uc010oiu.1,uc0…	0.244899	2.16e-11	1.30196e-07	1.41751e-07	2.3956e-05
MIMAT0000617	hsa-miR-200c-3p	0.270705		0.000729657	0.702912	-1.44304	1704	167	8.49	uc001aol.2,uc001bjo.2,uc001cyj.1,uc001cze.2,uc001dck.2,uc001diq.3,uc001dnl.3,uc001dqj.3,uc001dtg.3,uc001dxm.1,uc001fyt.3,uc001hgw.1,uc001hub.2,uc001hzy.1,uc001iha.2,uc001ims.2,uc001iol.2,uc001iux.2,uc001ivi.1,uc001jlx.2,uc001jrd.3,uc001kvv.2,uc001kwi.2,uc001mhl.2,uc001mrd.2,uc001mws.1,uc001ntl.2,uc001ohr.2,uc001ozx.3,uc001pku.2,uc001qbx.2,uc001qxs.2,uc001rbr.2,uc001rxb.2,uc001snd.2,uc001tbi.3,uc0…	0.27466	5.89e-46	7.18463e-26	2.31925e-25	1.32197e-23
MIMAT0000759	hsa-miR-148b-3p	0.210695	yes	3.44148e-06	0.982326	-1.28632	1157	101	5.14	uc001bou.3,uc001dtg.3,uc001enn.3,uc001ggm.3,uc001iha.2,uc001iol.2,uc001jbv.1,uc001kcj.3,uc001mhe.1,uc001mki.2,uc001mvm.2,uc001myh.1,uc001njo.2,uc001ppi.3,uc001pyi.3,uc001rbr.2,uc001tmi.3,uc001unq.3,uc001uqf.3,uc001uqy.2,uc001url.3,uc001vbl.3,uc001vdl.2,uc001xyl.1,uc001zni.2,uc001zxd.1,uc001zyy.2,uc002bup.2,uc002dlq.2,uc002fjl.2,uc002giw.1,uc002ied.3,uc002iof.2,uc002iso.2,uc002jvl.2,uc002kkm.2,uc0…	0.276945	1.77e-24	1.58555e-14	2.29718e-14	2.91741e-12
MIMAT0005949	hsa-miR-664a-3p	0.253468		0.0112467	0.0764103	-1.24162	2038	167	8.49	uc001abs.2,uc001bsc.2,uc001csi.3,uc001cze.2,uc001dle.2,uc001dnl.3,uc001dtg.3,uc001ebe.2,uc001enn.3,uc001ggm.3,uc001gun.3,uc001hmq.2,uc001hzy.1,uc001irr.1,uc001iup.2,uc001ivi.1,uc001jbv.1,uc001jlx.2,uc001led.2,uc001mki.2,uc001ozx.3,uc001plt.2,uc001ppi.3,uc001qvk.1,uc001rtp.2,uc001smg.1,uc001snd.2,uc001tbi.3,uc001tln.2,uc001tmi.3,uc001tnj.2,uc001tvs.1,uc001uqf.3,uc001url.3,uc001usp.2,uc001uus.2,uc0…	0.279555	3.33e-36	1.03843e-20	2.05453e-20	1.91071e-18
MIMAT0000761	hsa-miR-324-5p	0.25182		0.00331612	0.375983	-1.09551	480	36	1.83	uc001bpc.3,uc001gxb.2,uc001hdx.2,uc001jsd.2,uc001mhe.1,uc001ohr.2,uc001uxl.3,uc001vbl.3,uc001yeh.3,uc001zot.2,uc002bup.2,uc002iso.2,uc002jek.2,uc002kln.2,uc002lxg.2,uc002nfa.2,uc002nvd.3,uc002rxu.2,uc002rzn.2,uc002scy.3,uc002ugy.3,uc002vry.3,uc002vtb.1,uc003dea.1,uc003dpe.2,uc003hyi.2,uc003ldc.3,uc003prx.2,uc003qbr.2,uc003whj.2,uc004csf.2,uc004eef.2,uc010cnt.1,uc010vvn.1,uc011dcm.1,uc011ljd.1	0.374551	4.91e-08	3.23409e-05	3.36199e-05	0.00595072
MIMAT0002819	hsa-miR-193b-3p	0.299085		0.00932452	0.106496	-1.04232	575	41	2.09	uc001ijv.2,uc001jlx.2,uc001ntl.2,uc001ppi.3,uc001qby.1,uc001uey.1,uc001xyl.1,uc002bjz.3,uc002bup.2,uc002cvx.2,uc002fsl.2,uc002fsm.2,uc002gsg.1,uc002jvl.2,uc002jvw.2,uc002sfz.3,uc002svm.3,uc002wds.2,uc003dwv.1,uc003fbl.3,uc003fuj.2,uc003hhm.3,uc003hyi.2,uc003inf.2,uc003iqg.3,uc003kce.1,uc003kxr.2,uc003ldc.3,uc003lvk.2,uc003mch.2,uc003mzv.2,uc003ncs.2,uc003pvf.2,uc003xzf.2,uc003zij.1,uc003zxt.2,uc0…	0.438449	2.43e-08	3.62757e-05	3.74985e-05	0.00667473
MIMAT0000269	hsa-miR-212-3p	0.257736		0.00959594	0.100418	-1.12917	1157	88	4.48	uc001dqj.3,uc001hmp.1,uc001iol.2,uc001iup.2,uc001ivi.1,uc001ntl.2,uc001ofy.3,uc001ozh.2,uc001pku.2,uc001ppi.3,uc001uqf.3,uc001uxl.3,uc001uxt.2,uc001vdl.2,uc001xou.2,uc001zvj.2,uc001zxc.1,uc002ama.2,uc002bjz.3,uc002bup.2,uc002cvx.2,uc002elg.1,uc002ete.1,uc002fsl.2,uc002fsm.2,uc002gll.2,uc002heo.1,uc002iso.2,uc002jek.2,uc002kln.2,uc002ldg.2,uc002rpd.2,uc002rxu.2,uc002sbs.2,uc002scy.3,uc002sgn.3,uc0…	0.448437	7.84e-18	4.74905e-10	5.67419e-10	8.73825e-08
MIMAT0000763	hsa-miR-338-3p	0.300962		0.028845	0.00216973	-1.15049	963	75	3.81	uc001aja.3,uc001aol.2,uc001dnl.3,uc001gzq.2,uc001hgw.1,uc001iha.2,uc001iux.2,uc001ivi.1,uc001jbr.3,uc001jbv.1,uc001jsv.2,uc001kwi.2,uc001mhe.1,uc001mhl.2,uc001ntl.2,uc001pku.2,uc001ppi.3,uc001rbr.2,uc001vkd.2,uc001xrn.2,uc001xst.2,uc001zxd.1,uc001zyg.2,uc002eom.3,uc002iso.2,uc002lvl.2,uc002mgt.1,uc002mvc.2,uc002pex.2,uc002ruv.2,uc002rzj.2,uc002rzn.2,uc002scy.3,uc002vll.2,uc002ymf.2,uc003akm.2,uc0…	0.520367	5.71e-16	9.10523e-09	1.03417e-08	1.67536e-06
MIMAT0002872	hsa-miR-501-5p	0.21046		0.000338849	0.795338	-1.19781	1369	110	5.6	uc001bjo.2,uc001csi.3,uc001cyc.1,uc001cyj.1,uc001cze.2,uc001dnl.3,uc001ggm.3,uc001gun.3,uc001hdx.2,uc001iha.2,uc001ims.2,uc001iol.2,uc001ipk.2,uc001irr.1,uc001iux.2,uc001ivi.1,uc001jbr.3,uc001jrd.3,uc001kea.2,uc001mki.2,uc001pio.1,uc001pku.2,uc001ppi.3,uc001pyi.3,uc001qav.3,uc001rbr.2,uc001tmi.3,uc001unq.3,uc001uqf.3,uc001uqy.2,uc001uxf.2,uc001wum.1,uc001xlk.2,uc001xmc.3,uc001xvv.2,uc001ygs.2,uc0…	0.534716	1.03e-23	1.39097e-12	1.80238e-12	2.55938e-10
MIMAT0000081	hsa-miR-25-3p	0.123795		0.0625538	3.037e-06	-1.37689	1034	98	4.98	uc001abs.2,uc001aja.3,uc001bjo.2,uc001csi.3,uc001cyj.1,uc001dck.2,uc001diq.3,uc001dqj.3,uc001fyt.3,uc001gun.3,uc001gzq.2,uc001hgw.1,uc001hzy.1,uc001iha.2,uc001ipk.2,uc001iux.2,uc001ize.1,uc001jsp.2,uc001led.2,uc001mem.1,uc001ozx.3,uc001pyi.3,uc001rbr.2,uc001rxb.2,uc001tvz.1,uc001ufe.2,uc001umh.2,uc001uus.2,uc001uxf.2,uc001vbl.3,uc001vbz.3,uc001xlk.2,uc001yeh.3,uc001ygs.2,uc001zyg.2,uc002aqf.2,uc0…	0.54808	2.38e-26	7.98207e-14	1.11265e-13	1.4687e-11
MIMAT0000098	hsa-miR-100-5p	0.176187	yes	3.32011e-08	0.99889	-1.44386	106	11	0.56	uc001uqf.3,uc001ygs.2,uc002hzh.2,uc002iyt.1,uc002ymd.2,uc003dge.2,uc003dxy.2,uc003ncs.2,uc003vqx.3,uc004csf.2,uc009zdl.1	0.641845	0.000142	0.0104589	0.0105738	1
MIMAT0000692	hsa-miR-30e-5p	0.0884172		0.00349454	0.360917	-1.18525	1807	142	7.22	uc001aol.2,uc001bou.3,uc001csi.3,uc001cze.2,uc001dck.2,uc001dle.2,uc001dnl.3,uc001dqj.3,uc001dsg.2,uc001fyz.1,uc001gun.3,uc001hdx.2,uc001hmv.3,uc001hzy.1,uc001jbv.1,uc001jhf.2,uc001kvv.2,uc001lab.2,uc001led.2,uc001mki.2,uc001mvm.2,uc001ntl.2,uc001pyi.3,uc001smg.1,uc001tbt.2,uc001tnj.2,uc001tst.2,uc001uus.2,uc001uxl.3,uc001uxt.2,uc001uyi.2,uc001vbz.3,uc001vkd.2,uc001wtf.3,uc001ygc.2,uc001ygs.2,uc0…	0.695754	3.61e-29	2.70712e-14	3.86131e-14	4.98109e-12
MIMAT0000253	hsa-miR-10a-5p	0.104228	yes	0.000177104	0.859064	-1.28654	828	73	3.71	uc001aja.3,uc001dnl.3,uc001dtg.3,uc001fyt.3,uc001gfp.2,uc001hmq.2,uc001irr.1,uc001iux.2,uc001ize.1,uc001mhe.1,uc001myh.1,uc001pce.2,uc001ppi.3,uc001qby.1,uc001rtp.2,uc001rxb.2,uc001uqf.3,uc001uus.2,uc001uxt.2,uc001vbz.3,uc001zvj.2,uc002amr.2,uc002aph.2,uc002bjz.3,uc002gbm.3,uc002hxk.2,uc002ied.3,uc002iof.2,uc002jek.2,uc002jvw.2,uc002msc.1,uc002ont.3,uc002oot.2,uc002pcm.2,uc002rut.2,uc002ruv.2,uc0…	0.772727	2.41e-18	1.11591e-08	1.25968e-08	2.05327e-06
MIMAT0001343	hsa-miR-425-3p	0.0570169		0.029065	0.00207034	-1.66615	215	27	1.37	uc001ims.2,uc001mrd.2,uc001qby.1,uc001vbz.3,uc001zot.2,uc001zvj.2,uc002gvt.2,uc002hxk.2,uc002ibv.2,uc002pex.2,uc002tnq.2,uc002uyb.3,uc003anb.2,uc003cwu.2,uc003dwv.1,uc003geu.1,uc003hwc.2,uc003icm.3,uc003lkv.1,uc003lkw.1,uc003lpr.1,uc003mbv.1,uc003mma.3,uc003qin.2,uc010ofj.1,uc010oiu.1,uc010qlr.1	0.831331	4.42e-11	4.66163e-05	4.79184e-05	0.0085774
MIMAT0000440	hsa-miR-191-5p	0.0181321	yes	4.96191e-05	0.925735	-1.56645	367	42	2.14	uc001cyc.1,uc001dck.2,uc001iha.2,uc001jsd.2,uc001plt.2,uc001qmo.2,uc001rxb.2,uc001sef.2,uc001tvs.1,uc001tvz.1,uc001uxl.3,uc001uxt.2,uc001vdl.2,uc001xyl.1,uc001zmp.1,uc002cvz.3,uc002fsl.2,uc002fsm.2,uc002jsn.1,uc002uzf.3,uc003adp.3,uc003anb.2,uc003bne.1,uc003bxu.3,uc003cbq.2,uc003clu.1,uc003cwu.2,uc003dge.2,uc003goc.1,uc003jli.2,uc003ldb.1,uc003qcz.2,uc003qdg.2,uc003tvm.1,uc004aso.1,uc004caa.1,uc0…	0.941727	5.84e-15	6.84611e-06	7.1982e-06	0.00125969
MIMAT0004693	hsa-miR-330-5p	0.0087592		0.00661848	0.19163	-1.20229	969	79	4.02	uc001bya.2,uc001fca.1,uc001ggm.3,uc001gws.2,uc001gxb.2,uc001gzq.2,uc001hgw.1,uc001hmp.1,uc001iol.2,uc001iux.2,uc001jbv.1,uc001jsv.2,uc001led.2,uc001mki.2,uc001mye.3,uc001ntl.2,uc001ofy.3,uc001pce.2,uc001plt.2,uc001qsi.2,uc001tbi.3,uc001ufe.2,uc001unq.3,uc001wum.1,uc001zot.2,uc001zvj.2,uc002amr.2,uc002anv.2,uc002aqf.2,uc002czx.2,uc002dlq.2,uc002eom.3,uc002etb.2,uc002gbm.3,uc002gsg.1,uc002hxj.2,uc0…	0.978041	8.01e-18	2.11758e-06	2.25223e-06	0.000389636

## Sheet: LUADupTranscriptsDownMiRNAs
Supplemental Table9. LUAD pipeline Results
Differentially Expressed miRNAs (pDESeq2 < 0.1)
miRBaseAccension	ID	log2FoldChange	Regulated by TDP-43?	R2 TDP-43 Correlation	Correlation Adjusted P-value	odds_ratio_log	numPredictedTargets	numDEgenes	percentDEgenes	DEgeneList	pDESeq2	pFatiscan	pCombined	pCombinedFDR	pCombinedFWER
MIMAT0000227	hsa-miR-197-3p	-3.89576		0.00554804	0.237303	0.629833	813	187	1.84	uc001bgw.2,uc001bvd.2,uc001bwt.1,uc001chl.2,uc001cxy.2,uc001dot.2,uc001ebb.2,uc001egv.1,uc001etw.2,uc001fgb.2,uc001gdj.3,uc001geo.2,uc001gio.2,uc001gmd.2,uc001hom.1,uc001hqd.3,uc001ibu.1,uc001ild.3,uc001jth.2,uc001jtr.2,uc001kfj.3,uc001kni.2,uc001ktt.2,uc001nui.3,uc001ojc.1,uc001oyk.2,uc001ped.2,uc001pvm.1,uc001qsr.2,uc001rke.2,uc001rzc.2,uc001rzn.2,uc001sdg.1,uc001svw.1,uc001ucr.2,uc001ufi.2,uc0…	3.66335e-85	5.7e-12	1.52561e-77	4.42425e-76	4.42425e-76
MIMAT0009451	hsa-miR-1976	-2.66575		0.013089	0.0539189	0.722172	1008	248	2.44	uc001aow.3,uc001bbs.2,uc001bdo.1,uc001bqy.2,uc001bvy.1,uc001bwc.2,uc001bwt.1,uc001byl.1,uc001cxy.2,uc001dot.2,uc001dqg.1,uc001ent.1,uc001ewq.2,uc001fds.2,uc001fff.1,uc001fft.2,uc001fhd.2,uc001fhj.3,uc001flb.2,uc001fle.1,uc001fmj.1,uc001fpl.2,uc001fps.1,uc001gbq.1,uc001hau.2,uc001hvk.1,uc001ild.3,uc001jkf.2,uc001ksm.2,uc001ksr.2,uc001mhg.2,uc001ndv.1,uc001nqf.2,uc001nrz.1,uc001oab.1,uc001oir.2,uc0…	2.25029e-58	6.91e-19	1.7133e-69	2.48428e-68	4.96857e-68
MIMAT0004780	hsa-miR-532-3p	-3.12434		0.00953627	0.101251	0.646368	898	209	2.05	uc001abz.3,uc001bbs.2,uc001bdo.1,uc001bjw.2,uc001bkw.1,uc001bni.1,uc001bwc.2,uc001cik.2,uc001cwj.1,uc001dii.2,uc001dtn.2,uc001ehg.2,uc001eoc.1,uc001epg.1,uc001epq.2,uc001est.1,uc001euq.2,uc001ewy.2,uc001fcb.2,uc001fcp.2,uc001fjz.1,uc001flb.2,uc001fqa.2,uc001fuv.1,uc001gdw.2,uc001gmd.2,uc001gtx.1,uc001gxh.3,uc001hbt.2,uc001hcv.3,uc001hel.1,uc001hkm.2,uc001hom.1,uc001hos.1,uc001hov.3,uc001ift.2,uc0…	7.58331e-41	9.5e-14	9.29866e-49	6.29129e-48	2.69661e-47
MIMAT0004748	hsa-miR-423-5p	-2.77503		0.00447144	0.298524	0.680715	1044	249	2.45	uc001aeb.2,uc001alr.1,uc001apz.2,uc001arz.1,uc001bnb.2,uc001bsb.1,uc001bul.1,uc001bvb.1,uc001bwt.1,uc001clk.2,uc001cxy.2,uc001ebb.2,uc001eck.2,uc001evj.2,uc001ewy.2,uc001fcd.1,uc001fds.2,uc001ffz.1,uc001fgk.3,uc001fjz.1,uc001fnc.2,uc001fpf.2,uc001fpg.2,uc001fph.2,uc001fpr.2,uc001gdw.2,uc001gic.1,uc001gyf.2,uc001gyl.2,uc001gyu.1,uc001gyv.1,uc001hau.2,uc001hly.1,uc001hos.1,uc001hrb.2,uc001jqp.1,uc0…	3.56847e-39	2.81e-17	4.27545e-52	4.13294e-51	1.23988e-50
MIMAT0000063	hsa-let-7b-5p	-2.14007	yes	0.0226532	0.00838142	0.797668	965	251	2.47	uc001amg.2,uc001bgw.2,uc001bht.2,uc001bkw.1,uc001bnx.2,uc001bvd.2,uc001bzg.1,uc001ctk.2,uc001cxy.2,uc001eny.1,uc001ewy.2,uc001fcp.2,uc001fpf.2,uc001gag.2,uc001gjh.1,uc001gve.2,uc001gxx.3,uc001hcv.3,uc001hfe.1,uc001hiv.2,uc001hom.1,uc001hqd.3,uc001hst.1,uc001hwn.2,uc001iaj.2,uc001ibu.1,uc001ind.2,uc001isi.3,uc001jiu.2,uc001jof.2,uc001jqx.1,uc001jzn.2,uc001kqa.3,uc001kqf.2,uc001lil.2,uc001lml.1,uc0…	5.69167e-29	5.68e-22	1.0847e-48	6.29129e-48	3.14564e-47
MIMAT0003888	hsa-miR-766-3p	-2.05269		0.00201107	0.498496	0.791598	942	244	2.4	uc001alr.1,uc001bht.2,uc001bia.2,uc001bmq.3,uc001bst.2,uc001bvy.1,uc001ctk.2,uc001cui.1,uc001cxy.2,uc001ddk.2,uc001ent.1,uc001ewy.2,uc001fcb.2,uc001fft.2,uc001fle.1,uc001fmj.1,uc001fpg.2,uc001fpl.2,uc001ftj.1,uc001gfg.2,uc001gic.1,uc001guh.2,uc001gve.2,uc001gyv.1,uc001hlg.3,uc001hom.1,uc001hpf.3,uc001hpg.2,uc001hph.2,uc001hqd.3,uc001hrb.2,uc001hvk.1,uc001hxc.2,uc001iba.1,uc001jrm.2,uc001ksf.2,uc0…	1.69456e-19	3.02e-21	8.86817e-39	4.28628e-38	2.57177e-37
MIMAT0004694	hsa-miR-342-5p	-1.60108		0.0100396	0.0933499	0.697836	424	103	1.01	uc001apz.2,uc001bwt.1,uc001chv.2,uc001chx.3,uc001cik.2,uc001eso.1,uc001etj.1,uc001ewn.2,uc001fgk.3,uc001foc.3,uc001fpl.2,uc001gyv.1,uc001hau.2,uc001hhr.1,uc001hjt.2,uc001hvi.2,uc001jqp.1,uc001nsg.2,uc001nxt.2,uc001ofe.2,uc001oun.1,uc001ozi.2,uc001qqz.1,uc001qzz.2,uc001slf.2,uc001tyi.2,uc001ual.1,uc001ugy.2,uc001uks.1,uc001ull.1,uc002avx.2,uc002bpk.3,uc002cqy.3,uc002dcv.2,uc002emy.2,uc002esj.2,uc0…	1.81019e-18	1.5e-08	4.01578e-24	1.29397e-23	1.16458e-22
MIMAT0000731	hsa-miR-378a-5p	-1.62729		0.0131315	0.0537476	0.613647	863	196	1.93	uc001ajt.1,uc001bal.2,uc001bqy.2,uc001cdz.1,uc001fft.2,uc001ffz.1,uc001gdj.3,uc001gfr.1,uc001gkj.1,uc001gpk.2,uc001gve.2,uc001gwm.2,uc001gyl.2,uc001hhp.1,uc001hst.1,uc001hxt.2,uc001jld.2,uc001jof.2,uc001jqr.2,uc001jrm.2,uc001jth.2,uc001jts.1,uc001kni.2,uc001ksf.2,uc001kul.3,uc001kwy.1,uc001lml.1,uc001mql.1,uc001ofe.2,uc001ojc.1,uc001ojd.2,uc001pcj.1,uc001pex.2,uc001pfy.2,uc001pjq.2,uc001qcd.2,uc0…	3.57318e-17	6e-12	5.37984e-27	1.95019e-26	1.56015e-25
MIMAT0004911	hsa-miR-874-3p	-1.53357		4.51229e-06	0.978732	0.689	606	146	1.43	uc001akn.3,uc001amg.2,uc001aow.3,uc001bht.2,uc001bll.3,uc001bpf.2,uc001bvb.1,uc001cfh.1,uc001chl.2,uc001est.1,uc001ewq.2,uc001fcp.2,uc001fhd.2,uc001foc.3,uc001fpf.2,uc001fps.1,uc001gyv.1,uc001hkm.2,uc001ifh.2,uc001jqx.1,uc001njt.2,uc001nto.2,uc001ntp.1,uc001ofe.2,uc001ohp.1,uc001oir.2,uc001okp.1,uc001oun.1,uc001oye.2,uc001qdi.2,uc001qlh.2,uc001qys.2,uc001sdg.1,uc001sfe.1,uc001twd.2,uc001tyi.2,uc0…	1.29428e-13	4.26e-11	8.20594e-23	2.37972e-22	2.37972e-21
MIMAT0000062	hsa-let-7a-5p	-1.51204	yes	0.0271107	0.003159	0.771907	932	238	2.34	uc001amg.2,uc001bgw.2,uc001bht.2,uc001bnx.2,uc001bvd.2,uc001bzg.1,uc001ctk.2,uc001cxy.2,uc001eny.1,uc001ewy.2,uc001fcp.2,uc001fpf.2,uc001gag.2,uc001gjh.1,uc001gxx.3,uc001hcv.3,uc001hfe.1,uc001hiv.2,uc001hom.1,uc001hqd.3,uc001hst.1,uc001iaj.2,uc001ibu.1,uc001ind.2,uc001isi.3,uc001jiu.2,uc001jof.2,uc001jqx.1,uc001jzn.2,uc001kqa.3,uc001kqf.2,uc001kwy.1,uc001lhl.2,uc001lil.2,uc001nrl.1,uc001nrn.1,uc0…	1.18355e-12	3.38e-20	1.77201e-30	7.34118e-30	5.13882e-29
MIMAT0005825	hsa-miR-1180-3p	-1.56388		0.00918953	0.109274	0.790902	207	54	0.53	uc001acj.3,uc001bnb.2,uc001exl.2,uc001hel.1,uc001hos.1,uc001hpf.3,uc001kfk.2,uc001ojd.2,uc001okp.1,uc001owr.2,uc001xim.3,uc002bov.1,uc002esj.2,uc002fjd.2,uc002gdf.3,uc002hcs.2,uc002iqn.1,uc002jqp.1,uc002ooz.2,uc002own.3,uc002ron.2,uc002sjz.2,uc002sqc.2,uc002tku.1,uc002vyo.1,uc002wzu.3,uc002xbm.1,uc002znm.2,uc003afx.3,uc003bkk.1,uc003bsh.2,uc003eoh.2,uc003hdk.2,uc003ick.2,uc003kbt.3,uc003mhy.2,uc0…	4.83859e-11	3.53e-06	4.50276e-15	7.68118e-15	1.3058e-13
MIMAT0000451	hsa-miR-150-5p	-1.4371		0.0189299	0.0168887	0.654607	1013	237	2.33	uc001atm.2,uc001bnx.2,uc001chl.2,uc001cik.2,uc001cwi.1,uc001dnq.2,uc001eoc.1,uc001epg.1,uc001eso.1,uc001est.1,uc001etp.2,uc001evj.2,uc001eyb.1,uc001fff.1,uc001fjz.1,uc001fmj.1,uc001gdw.2,uc001geo.2,uc001gfg.2,uc001gxh.3,uc001gyf.2,uc001hai.2,uc001hov.3,uc001ibu.1,uc001jok.3,uc001jqp.1,uc001jtr.2,uc001jvb.2,uc001kai.2,uc001kul.3,uc001lkm.1,uc001mhg.2,uc001nuf.2,uc001ogp.2,uc001onr.3,uc001opn.1,uc0…	1.45048e-07	1.5e-15	1.6767e-20	3.74032e-20	4.86242e-19
MIMAT0000080	hsa-miR-24-3p	-0.751119	yes	0.00155752	0.551242	0.707171	924	225	2.21	uc001bht.2,uc001bjw.2,uc001bnb.2,uc001bvb.1,uc001bvd.2,uc001chl.2,uc001cui.1,uc001cwi.1,uc001dpg.2,uc001egv.1,uc001eor.2,uc001eou.3,uc001etp.2,uc001exq.2,uc001fcd.1,uc001fmj.1,uc001fol.1,uc001gfr.1,uc001gxh.3,uc001gyf.2,uc001hel.1,uc001hfe.1,uc001htw.2,uc001hun.1,uc001jqx.1,uc001kpr.2,uc001ksf.2,uc001mhg.2,uc001mup.3,uc001nqf.2,uc001nrm.2,uc001nrn.1,uc001nrz.1,uc001nuf.2,uc001nuy.2,uc001oab.1,uc0…	2.52699e-07	8.4e-17	3.25708e-21	8.58684e-21	9.44553e-20
MIMAT0004501	hsa-miR-27a-5p	-1.26413		0.00418092	0.311646	0.604598	504	114	1.12	uc001bgw.2,uc001bmq.3,uc001bnb.2,uc001cwi.1,uc001fjd.2,uc001fqa.2,uc001gfs.1,uc001gic.1,uc001gsz.1,uc001guh.2,uc001hly.1,uc001hma.2,uc001isi.3,uc001jaj.2,uc001ksr.2,uc001lhl.2,uc001nyy.2,uc001ofe.2,uc001oxt.2,uc001qhc.1,uc001qhd.1,uc001riv.2,uc001rpr.2,uc001rsq.3,uc001sjm.2,uc001sut.3,uc001tej.2,uc001tsl.1,uc001ttm.2,uc001unk.2,uc001way.2,uc001wjj.2,uc001wjz.2,uc001wkl.2,uc001xff.3,uc001xim.3,uc0…	4.86149e-06	1.46e-07	7.18473e-12	1.04179e-11	2.08357e-10
MIMAT0000066	hsa-let-7e-5p	-0.97726	yes	0.0110998	0.0776947	0.747904	1001	251	2.47	uc001amg.2,uc001bgw.2,uc001bht.2,uc001bkw.1,uc001bnx.2,uc001bvd.2,uc001bzg.1,uc001ctk.2,uc001cxy.2,uc001eny.1,uc001ewy.2,uc001fcp.2,uc001fpf.2,uc001gag.2,uc001gjh.1,uc001gxx.3,uc001hcv.3,uc001hfe.1,uc001hiv.2,uc001hom.1,uc001hqd.3,uc001hvi.2,uc001hwn.2,uc001iaj.2,uc001ibu.1,uc001ind.2,uc001jiu.2,uc001jjx.1,uc001jof.2,uc001jqx.1,uc001jzn.2,uc001kqa.3,uc001kqf.2,uc001kwy.1,uc001lhl.2,uc001lil.2,uc0…	3.86892e-05	3.42e-20	1.11462e-20	2.69368e-20	3.23241e-19
MIMAT0000414	hsa-let-7g-5p	-0.641631	yes	0.0124092	0.0616768	0.756007	963	243	2.39	uc001amg.2,uc001bgw.2,uc001bht.2,uc001bnx.2,uc001bvd.2,uc001bzg.1,uc001ctk.2,uc001cxy.2,uc001eny.1,uc001ewy.2,uc001fcp.2,uc001fpf.2,uc001gjh.1,uc001gxx.3,uc001hcv.3,uc001hfe.1,uc001hiv.2,uc001hom.1,uc001hqd.3,uc001hst.1,uc001hwn.2,uc001iaj.2,uc001ibu.1,uc001ind.2,uc001jiu.2,uc001jof.2,uc001jok.3,uc001jqx.1,uc001jzn.2,uc001kqa.3,uc001kqf.2,uc001kwy.1,uc001lil.2,uc001nrl.1,uc001nrv.2,uc001nrz.1,uc0…	0.000860996	7.37e-20	3.54866e-18	6.86073e-18	1.02911e-16
MIMAT0004611	hsa-miR-185-3p	-0.685416	yes	0.00763032	0.153457	0.767973	903	230	2.26	uc001aeb.2,uc001ajt.1,uc001amg.2,uc001apz.2,uc001atm.2,uc001bhe.1,uc001cfh.1,uc001chx.3,uc001cui.1,uc001fjd.2,uc001fnc.2,uc001foc.3,uc001fol.1,uc001fpg.2,uc001fxi.2,uc001gfs.1,uc001gic.1,uc001guh.2,uc001hau.2,uc001hly.1,uc001hrb.2,uc001hvi.2,uc001ild.3,uc001jqr.2,uc001kos.2,uc001kse.2,uc001lml.1,uc001lnf.3,uc001nqm.2,uc001ofe.2,uc001ohe.1,uc001omn.2,uc001oye.2,uc001oyh.3,uc001qfw.2,uc001qkz.2,uc0…	0.0030287	2.2e-19	7.74269e-17	1.40336e-16	2.24538e-15
MIMAT0005951	hsa-miR-1307-3p	-0.605348		0.0126564	0.0590223	0.685002	58	14	0.14	uc001bpg.2,uc001jpq.3,uc001lml.1,uc001twd.2,uc002isk.3,uc002iss.2,uc002pdt.2,uc002wuv.1,uc002zws.2,uc003fqi.2,uc003ori.2,uc003tdm.2,uc003von.1,uc011baf.1	0.00439598	0.036	0.000889581	0.000955476	0.0257979
MIMAT0002871	hsa-miR-500a-3p	-0.565871	yes	0.000291817	0.814346	0.69465	645	156	1.53	uc001bal.2,uc001bmq.3,uc001bnb.2,uc001bnd.1,uc001bwc.2,uc001cpa.2,uc001ctk.2,uc001dfs.2,uc001etc.2,uc001etw.2,uc001fnb.3,uc001gdj.3,uc001gfg.2,uc001gfr.1,uc001gfs.1,uc001hos.1,uc001hvh.2,uc001hxt.2,uc001iaj.2,uc001ibf.1,uc001ifh.2,uc001jix.3,uc001jnk.2,uc001jok.3,uc001jqp.1,uc001jtr.2,uc001jzn.2,uc001lil.2,uc001onr.3,uc001opv.3,uc001pas.2,uc001phm.2,uc001pvm.1,uc001qfe.1,uc001qnr.2,uc001qzm.2,uc0…	0.0138334	5.7e-12	1.03131e-10	1.35946e-10	2.99081e-09
Not Differentially Expressed miRNAs
miRBaseAccension	ID	log2FoldChange	Regulated by TDP-43?	R2 TDP-43 Correlation	Correlation Adjusted P-value	odds_ratio_log	numPredictedTargets	numDEgenes	percentDEgenes	DEgeneList	pDESeq2	pFatiscan	pCombined	pCombinedFDR	pCombinedFWER
MIMAT0000450	hsa-miR-149-5p	-0.592716		0.0112649	0.0764103	0.742811	1025	256	2.51	uc001afn.1,uc001bbs.2,uc001bgw.2,uc001bsb.1,uc001bvd.2,uc001bwc.2,uc001bwt.1,uc001cdz.1,uc001cso.1,uc001dqg.1,uc001ehg.2,uc001etp.2,uc001evj.2,uc001ewy.2,uc001eyv.2,uc001fcp.2,uc001fhd.2,uc001flb.2,uc001fle.1,uc001fol.1,uc001fuv.1,uc001fxi.2,uc001geo.2,uc001hil.3,uc001hom.1,uc001hos.1,uc001hst.1,uc001ibf.1,uc001iju.2,uc001jqx.1,uc001jtr.2,uc001kfj.3,uc001kjq.1,uc001kpr.2,uc001ksr.2,uc001men.2,uc0…	0.171766	3.21e-20	4.99579e-13	8.04877e-13	1.44878e-11
MIMAT0004776	hsa-miR-505-5p	-0.353989		0.00221693	0.473896	0.693515	829	200	1.96	uc001afn.1,uc001bbs.2,uc001bhe.1,uc001bmq.3,uc001bpf.2,uc001bzg.1,uc001cwi.1,uc001dlh.2,uc001dot.2,uc001ffz.1,uc001flb.2,uc001flr.2,uc001fmj.1,uc001gag.2,uc001ggg.1,uc001gwm.2,uc001hai.2,uc001hlg.3,uc001hrb.2,uc001hrx.2,uc001hun.1,uc001hvi.2,uc001ind.2,uc001jpq.3,uc001jqp.1,uc001jzn.2,uc001kai.2,uc001kpr.2,uc001lil.2,uc001lpi.2,uc001mok.3,uc001mql.1,uc001nqa.2,uc001nrz.1,uc001nza.2,uc001ocp.2,uc0…	0.204824	1.01e-14	1.03686e-09	1.30735e-09	3.0069e-08
MIMAT0004672	hsa-miR-106b-3p	-0.116629	yes	0.111665	1.98866e-10	0.777114	213	55	0.54	uc001bll.3,uc001bqy.2,uc001bst.2,uc001bvy.1,uc001cpa.2,uc001ctk.2,uc001euk.2,uc001gfr.1,uc001gfs.1,uc001igp.2,uc001jnk.2,uc001mup.3,uc001pex.2,uc001qhk.2,uc001twd.2,uc001wjj.2,uc001yaz.1,uc001ygy.1,uc002bgq.1,uc002box.2,uc002cus.2,uc002cwk.2,uc002dry.2,uc002eek.1,uc002gcc.1,uc002hfq.2,uc002jqu.2,uc002lxx.2,uc002mno.2,uc002rxk.1,uc002tku.1,uc002uxn.2,uc002vnl.3,uc002ycv.2,uc002yhl.1,uc003ajc.2,uc0…	0.677339	4.53e-06	0.00245399	0.00254163	0.0711657

## Sheet: LUAD TDP-43 correlations
miRBase Accession	Pearson Correlation	R squared	P-value	P-value Adjusted	TDP-43?
MIMAT0000062	-0.164653	0.0271107	0.000517314	0.003159	yes
MIMAT0000063	-0.15051	0.0226532	0.00152537	0.00838142	yes
MIMAT0000064	-0.150408	0.0226225	0.00153684	0.00839975	yes
MIMAT0000065	-0.193331	0.0373769	4.36889e-05	0.000365759	yes
MIMAT0000066	0.105355	0.0110998	0.0269428	0.0776947	yes
MIMAT0000067	-0.118871	0.0141304	0.012487	0.0453817	yes
MIMAT0000068	0.0497199	0.00247207	0.297505	0.44695
MIMAT0000069	-0.0207138	0.00042906	0.664433	0.772058	yes
MIMAT0000070	0.252536	0.0637746	7.63346e-08	2.6966e-06
MIMAT0000071	0.310152	0.0961943	2.74512e-11	4.72617e-09
MIMAT0000072	0.29406	0.0864711	3.02494e-10	3.90595e-08	yes
MIMAT0000073	0.214637	0.0460693	5.42344e-06	6.1565e-05
MIMAT0000074	0.180405	0.0325461	0.000139498	0.000993802
MIMAT0000075	0.194975	0.0380152	3.74815e-05	0.00032545
MIMAT0000076	0.0664827	0.00441996	0.163403	0.299814
MIMAT0000077	-0.096216	0.00925752	0.0434364	0.10786	yes
MIMAT0000078	-0.0084341	7.11341e-05	0.85981	0.909579
MIMAT0000079	-0.0996586	0.00993184	0.0364294	0.0950268
MIMAT0000080	-0.0394654	0.00155752	0.408383	0.551242	yes
MIMAT0000081	0.250108	0.0625538	1.02536e-07	3.037e-06
MIMAT0000082	-0.156203	0.0243992	0.000997721	0.00569418	yes
MIMAT0000083	-0.101187	0.0102389	0.0336403	0.0907322
MIMAT0000084	0.0265782	0.000706403	0.577762	0.707142	yes
MIMAT0000085	-0.040549	0.00164422	0.395624	0.542735
MIMAT0000086	-0.137768	0.0189799	0.00374659	0.0167542	yes
MIMAT0000087	-0.174609	0.0304883	0.000228949	0.00152583	yes
MIMAT0000088	-0.209802	0.0440169	8.87632e-06	9.55129e-05
MIMAT0000089	0.0200774	0.000403102	0.674141	0.775488
MIMAT0000090	0.0638742	0.00407992	0.180597	0.317814	yes
MIMAT0000091	0.0773739	0.00598672	0.104659	0.217094	yes
MIMAT0000092	0.124942	0.0156106	0.00862327	0.0331146	yes
MIMAT0000093	0.237523	0.0564173	4.50617e-07	7.14459e-06	yes
MIMAT0000094	0.114672	0.0131498	0.0159858	0.0537476
MIMAT0000095	0.110873	0.0122928	0.0198638	0.0626704
MIMAT0000096	-0.0582317	0.00339093	0.222302	0.369091	yes
MIMAT0000097	-0.0613666	0.00376586	0.198355	0.343167	yes
MIMAT0000098	0.000182212	3.32011e-08	0.996956	0.99889	yes
MIMAT0000099	-0.0932438	0.0086944	0.0503679	0.121	yes
MIMAT0000100	-0.0978761	0.00957973	0.0399273	0.100597	yes
MIMAT0000101	0.124556	0.0155143	0.00883265	0.0337931	yes
MIMAT0000102	0.230239	0.0530098	1.02333e-06	1.42851e-05
MIMAT0000103	0.252013	0.0635105	8.13671e-08	2.6966e-06
MIMAT0000104	0.159647	0.0254871	0.000766341	0.0045496
MIMAT0000222	-0.145775	0.0212503	0.0021478	0.0108758	yes
MIMAT0000226	0.0619559	0.00383853	0.194072	0.338071
MIMAT0000227	-0.0744852	0.00554804	0.118307	0.237303
MIMAT0000228	0.0646836	0.00418396	0.175125	0.311646
MIMAT0000231	0.0013596	1.84851e-06	0.977287	0.98684	yes
MIMAT0000232	0.0608337	0.00370074	0.202287	0.346659	yes
MIMAT0000241	0.0382618	0.00146396	0.422836	0.56579
MIMAT0000242	0.047618	0.00226748	0.318422	0.468561
MIMAT0000243	-0.0866022	0.00749995	0.0692324	0.157527
MIMAT0000244	-0.065336	0.00426879	0.170804	0.308462	yes
MIMAT0000245	-0.099675	0.00993511	0.0363985	0.0950268	yes
MIMAT0000250	-0.135379	0.0183275	0.00439932	0.0191751
MIMAT0000251	0.0149005	0.000222024	0.755011	0.843163
MIMAT0000252	0.204948	0.0420036	1.43902e-05	0.000144322
MIMAT0000253	-0.0133081	0.000177104	0.780484	0.859064	yes
MIMAT0000254	0.126398	0.0159765	0.00787242	0.0310975	yes
MIMAT0000255	-0.0596109	0.00355346	0.211523	0.355869
MIMAT0000256	-0.131567	0.0173098	0.00565582	0.0238468	yes
MIMAT0000257	0.00629013	3.95658e-05	0.895206	0.931267	yes
MIMAT0000258	-0.0203272	0.000413195	0.670324	0.774546
MIMAT0000259	0.128013	0.0163872	0.00710849	0.0287963	yes
MIMAT0000260	0.0833532	0.00694775	0.0803789	0.177797
MIMAT0000261	0.234649	0.0550601	6.24816e-07	9.2205e-06	yes
MIMAT0000262	0.0211445	0.000447089	0.657894	0.769757
MIMAT0000263	-0.0348768	0.00121639	0.46505	0.60964	yes
MIMAT0000264	-0.029132	0.000848675	0.541752	0.678339
MIMAT0000265	0.0212609	0.000452025	0.656131	0.769334
MIMAT0000266	0.0684681	0.00468788	0.151163	0.287044
MIMAT0000267	0.144784	0.0209624	0.00230441	0.0114445	yes
MIMAT0000268	-0.0900482	0.00810867	0.0588269	0.137796
MIMAT0000269	0.0979589	0.00959594	0.0397588	0.100418
MIMAT0000270	-0.00412462	1.70125e-05	0.931171	0.959023
MIMAT0000271	0.00527823	2.78597e-05	0.91199	0.943973	yes
MIMAT0000272	-0.147558	0.0217732	0.00189037	0.00982126
MIMAT0000273	0.116117	0.0134832	0.0146954	0.0505524
MIMAT0000274	0.121916	0.0148635	0.0103913	0.0386121
MIMAT0000275	-0.0372364	0.00138655	0.435381	0.579573
MIMAT0000276	0.136957	0.0187571	0.0039577	0.0174714
MIMAT0000278	-0.0935194	0.00874588	0.0496884	0.120206	yes
MIMAT0000279	-0.0664916	0.00442113	0.163347	0.299814	yes
MIMAT0000280	-0.0165945	0.000275379	0.728201	0.819424
MIMAT0000281	0.00637115	4.05915e-05	0.893865	0.930809
MIMAT0000318	0.112194	0.0125874	0.0184319	0.0598747
MIMAT0000414	-0.111396	0.0124092	0.0192852	0.0616768	yes
MIMAT0000415	-0.158931	0.0252591	0.00080988	0.00472659	yes
MIMAT0000416	-0.158167	0.0250167	0.000858903	0.00495669
MIMAT0000417	0.0325975	0.0010626	0.494741	0.640436
MIMAT0000418	-0.0548725	0.00301099	0.250177	0.399433
MIMAT0000419	-0.0160846	0.000258715	0.736237	0.825769	yes
MIMAT0000420	-0.0547582	0.00299846	0.251167	0.399777
MIMAT0000421	-0.00705026	4.97062e-05	0.882629	0.925735
MIMAT0000422	0.0477718	0.00228214	0.31686	0.466928
MIMAT0000423	-0.0440721	0.00194235	0.355832	0.506999	yes
MIMAT0000424	0.300147	0.0900883	1.24172e-10	1.83243e-08
MIMAT0000425	0.208861	0.043623	9.75625e-06	0.000103899	yes
MIMAT0000426	0.0491216	0.00241293	0.303364	0.452854
MIMAT0000427	-0.113025	0.0127746	0.0175775	0.0575387
MIMAT0000428	-0.102331	0.0104716	0.0316747	0.0871416
MIMAT0000429	0.0403421	0.00162748	0.398042	0.544034
MIMAT0000430	0.139236	0.0193866	0.00339031	0.0154964
MIMAT0000431	-0.147455	0.021743	0.00190434	0.00983593
MIMAT0000432	0.0292955	0.000858224	0.539486	0.677716
MIMAT0000433	-0.102232	0.0104514	0.0318402	0.0872438	yes
MIMAT0000434	-0.0287812	0.000828355	0.546633	0.682795	yes
MIMAT0000435	-0.0549438	0.00301883	0.249561	0.399433
MIMAT0000436	-0.0847938	0.00719	0.075269	0.169025
MIMAT0000437	-0.107161	0.0114834	0.0244193	0.0733822
MIMAT0000438	-0.107166	0.0114845	0.0244124	0.0733822	yes
MIMAT0000439	0.0326473	0.00106585	0.494082	0.640385
MIMAT0000440	0.00704409	4.96191e-05	0.882731	0.925735	yes
MIMAT0000441	0.0198732	0.000394945	0.677268	0.778218	yes
MIMAT0000442	0.0565092	0.00319329	0.236305	0.388678
MIMAT0000443	-0.111529	0.0124386	0.0191414	0.0615984	yes
MIMAT0000444	-0.0981189	0.00962731	0.0394348	0.0998436	yes
MIMAT0000445	-0.146108	0.0213475	0.00209743	0.0106731
MIMAT0000446	0.0671313	0.00450661	0.159325	0.296546
MIMAT0000447	0.17748	0.0314992	0.000179469	0.00122776
MIMAT0000448	0.0944856	0.00892753	0.047367	0.115401
MIMAT0000449	-0.090149	0.00812685	0.058543	0.137443
MIMAT0000450	0.106136	0.0112649	0.0258249	0.0764103
MIMAT0000451	-0.137586	0.0189299	0.003793	0.0168887
MIMAT0000452	0.0515322	0.00265557	0.280221	0.431398
MIMAT0000453	0.137048	0.0187821	0.00393345	0.0174389
MIMAT0000454	-0.117413	0.0137857	0.0136171	0.0485052
MIMAT0000455	0.0102145	0.000104335	0.830625	0.894719	yes
MIMAT0000456	0.0647259	0.00418944	0.174842	0.311646
MIMAT0000457	0.205457	0.0422125	1.36866e-05	0.00013861	yes
MIMAT0000458	-0.0730032	0.00532946	0.125829	0.248056
MIMAT0000459	0.077284	0.00597282	0.105064	0.217498
MIMAT0000460	-0.152877	0.0233714	0.00128075	0.007113
MIMAT0000461	-0.184135	0.0339058	0.000100588	0.000752955
MIMAT0000462	-0.0615771	0.00379174	0.196817	0.341127
MIMAT0000510	-0.0311401	0.000969707	0.514243	0.658257
MIMAT0000617	-0.0270122	0.000729657	0.571565	0.702912
MIMAT0000646	-0.04567	0.00208575	0.338645	0.489259
MIMAT0000680	0.255482	0.0652709	5.31516e-08	2.61455e-06	yes
MIMAT0000681	-0.131673	0.0173378	0.0056167	0.0237789
MIMAT0000682	0.0300753	0.000904522	0.52874	0.67017
MIMAT0000683	-0.0522512	0.00273019	0.273556	0.426219
MIMAT0000684	0.0548106	0.0030042	0.250713	0.39967
MIMAT0000685	-0.0245805	0.000604202	0.60669	0.735567
MIMAT0000686	-0.00863616	7.45833e-05	0.856487	0.908345	yes
MIMAT0000687	0.105882	0.0112109	0.0261851	0.0764103
MIMAT0000688	0.243004	0.0590508	2.38861e-07	4.93487e-06	yes
MIMAT0000689	-0.0255798	0.000654327	0.592139	0.72047
MIMAT0000690	-0.064967	0.00422072	0.173237	0.310146
MIMAT0000691	0.334245	0.11172	5.69766e-13	1.98866e-10
MIMAT0000692	-0.0591146	0.00349454	0.215357	0.360917
MIMAT0000693	-0.0785657	0.00617257	0.099405	0.209991
MIMAT0000703	0.0305738	0.000934757	0.521927	0.663162
MIMAT0000705	-0.105815	0.0111969	0.0262797	0.0764701
MIMAT0000707	0.197579	0.0390373	2.93259e-05	0.000265734
MIMAT0000710	0.0360791	0.0013017	0.449796	0.594167
MIMAT0000715	-0.00770584	5.938e-05	0.871805	0.917082
MIMAT0000718	0.0237178	0.000562534	0.619379	0.742729
MIMAT0000720	0.0564656	0.00318836	0.236668	0.388678
MIMAT0000721	0.148144	0.0219465	0.00181211	0.00955058
MIMAT0000722	0.133914	0.0179328	0.00484894	0.0206982
MIMAT0000723	0.0755673	0.00571042	0.11304	0.228067
MIMAT0000724	0.0817271	0.00667932	0.0864798	0.189266
MIMAT0000725	0.0734421	0.00539375	0.123563	0.244992
MIMAT0000726	0.0771324	0.0059494	0.10575	0.218022
MIMAT0000727	-0.00988791	9.77707e-05	0.835962	0.897659
MIMAT0000728	0.131035	0.0171701	0.00585466	0.0243865
MIMAT0000729	0.148835	0.0221519	0.00172358	0.0091776
MIMAT0000730	0.0983991	0.00968238	0.0388728	0.0986625
MIMAT0000731	-0.114593	0.0131315	0.0160597	0.0537476
MIMAT0000732	-0.146228	0.0213826	0.00207951	0.0106343	yes
MIMAT0000733	0.0698082	0.00487319	0.143304	0.276181
MIMAT0000734	0.153158	0.0234574	0.00125424	0.00700342
MIMAT0000735	0.165696	0.027455	0.000475996	0.00292681
MIMAT0000736	0.113092	0.0127899	0.0175097	0.0575387
MIMAT0000737	0.180669	0.0326412	0.000136342	0.000978067
MIMAT0000738	0.14502	0.0210308	0.00226619	0.011364
MIMAT0000750	0.0795775	0.00633257	0.0951112	0.202577
MIMAT0000751	-0.0332178	0.00110342	0.486563	0.6323
MIMAT0000752	-0.0839145	0.00704164	0.0783554	0.174067
MIMAT0000753	-0.104182	0.0108538	0.0287015	0.0810071
MIMAT0000754	0.120078	0.0144187	0.0116156	0.0428533
MIMAT0000755	0.148595	0.0220803	0.00175393	0.00929131
MIMAT0000756	-0.0332135	0.00110313	0.48662	0.6323
MIMAT0000757	0.0598118	0.00357745	0.209985	0.353858	yes
MIMAT0000758	-0.18348	0.0336649	0.000106586	0.000792107
MIMAT0000759	0.00185512	3.44148e-06	0.969012	0.982326	yes
MIMAT0000760	0.124133	0.0154089	0.00906782	0.0344377
MIMAT0000761	0.0575857	0.00331612	0.227482	0.375983
MIMAT0000762	0.0932605	0.00869752	0.0503264	0.121
MIMAT0000763	-0.169838	0.028845	0.000340267	0.00216973
MIMAT0000764	0.0302815	0.000916967	0.525917	0.66741
MIMAT0000765	-0.0518413	0.00268752	0.277342	0.429059
MIMAT0000770	-0.11081	0.0122788	0.0199348	0.0626704
MIMAT0000772	0.202419	0.0409733	1.84272e-05	0.000179579
MIMAT0000773	-0.0804399	0.00647058	0.0915689	0.196246
MIMAT0001080	0.139272	0.0193967	0.00338192	0.0154964
MIMAT0001339	-0.000218644	4.78051e-08	0.996347	0.99889
MIMAT0001340	4.35255e-05	1.89446e-09	0.999273	0.99998	yes
MIMAT0001341	-0.0226102	0.000511223	0.635837	0.751622	yes
MIMAT0001343	0.170485	0.029065	0.000322676	0.00207034
MIMAT0001412	0.234437	0.0549608	6.39919e-07	9.31037e-06
MIMAT0001413	0.222109	0.0493324	2.47705e-06	3.04619e-05
MIMAT0001532	0.105125	0.0110512	0.0272808	0.0778482
MIMAT0001536	0.11417	0.0130348	0.0164572	0.0544882
MIMAT0001541	0.0488668	0.00238797	0.305881	0.455296
MIMAT0001545	0.0640783	0.00410603	0.179205	0.316442
MIMAT0001618	0.0657293	0.00432034	0.168238	0.305968
MIMAT0001620	0.159249	0.0253604	0.000790249	0.00463822
MIMAT0001621	0.0537187	0.0028857	0.260291	0.410742
MIMAT0001625	0.15458	0.0238951	0.00112768	0.00636556
MIMAT0001627	0.123632	0.0152848	0.00935295	0.0352613
MIMAT0001629	0.168129	0.0282675	0.000391167	0.00244746
MIMAT0001630	0.218491	0.0477385	3.63253e-06	4.36325e-05
MIMAT0001631	-0.0738248	0.00545011	0.121614	0.242524
MIMAT0001635	-0.0277697	0.000771157	0.560822	0.694639
MIMAT0001636	-0.0184644	0.000340933	0.69899	0.795216
MIMAT0001638	0.110787	0.0122739	0.0199599	0.0626704
MIMAT0001639	0.138818	0.0192704	0.00348846	0.0158052
MIMAT0002170	0.195545	0.038238	3.55289e-05	0.000313687
MIMAT0002171	0.22831	0.0521255	1.26586e-06	1.69844e-05
MIMAT0002172	0.116077	0.0134738	0.0147302	0.0505524
MIMAT0002173	0.0925618	0.00856769	0.0520823	0.124252
MIMAT0002174	0.00644016	4.14757e-05	0.892722	0.930557
MIMAT0002175	-0.00898623	8.07524e-05	0.850736	0.90599
MIMAT0002176	0.0989627	0.00979362	0.0377628	0.0965568
MIMAT0002177	-0.0921415	0.00849005	0.053163	0.126538	yes
MIMAT0002178	0.197844	0.0391423	2.85961e-05	0.000261414
MIMAT0002804	0.184516	0.0340461	9.72516e-05	0.000733291
MIMAT0002805	0.0520128	0.00270533	0.275755	0.427709
MIMAT0002806	0.0307022	0.000942622	0.520181	0.661757
MIMAT0002807	-0.0496165	0.0024618	0.298512	0.44695
MIMAT0002808	-0.134935	0.0182076	0.00453129	0.019534
MIMAT0002809	-0.0425757	0.00181269	0.372416	0.525554	yes
MIMAT0002810	0.0953816	0.00909765	0.045296	0.111159
MIMAT0002811	0.0756652	0.00572522	0.112573	0.227569
MIMAT0002812	-0.0482354	0.00232665	0.312181	0.46201
MIMAT0002813	0.111722	0.0124819	0.0189321	0.0611152
MIMAT0002814	0.129454	0.0167585	0.0064831	0.0265755
MIMAT0002815	-1.21205e-06	1.46905e-12	0.99998	0.99998
MIMAT0002816	0.0169172	0.00028619	0.723131	0.815496
MIMAT0002817	0.114521	0.0131151	0.0161265	0.0537476
MIMAT0002818	0.178703	0.0319347	0.000161609	0.00112042
MIMAT0002819	0.0965635	0.00932452	0.0426811	0.106496
MIMAT0002820	-0.0512218	0.00262367	0.283133	0.433298
MIMAT0002821	0.0398472	0.0015878	0.40386	0.54749
MIMAT0002822	0.246802	0.060911	1.52475e-07	3.85201e-06
MIMAT0002823	0.245142	0.0600948	1.85678e-07	4.35922e-06
MIMAT0002824	0.244314	0.0596893	2.04762e-07	4.70042e-06
MIMAT0002825	0.250078	0.0625392	1.02899e-07	3.037e-06
MIMAT0002826	0.240274	0.0577314	3.28322e-07	5.6526e-06
MIMAT0002827	0.241331	0.0582407	2.90387e-07	5.3566e-06
MIMAT0002828	0.250457	0.0627288	9.82912e-08	3.037e-06
MIMAT0002829	0.253778	0.0644032	6.55682e-08	2.6966e-06
MIMAT0002830	0.248854	0.0619281	1.19269e-07	3.41062e-06
MIMAT0002832	0.246779	0.0608998	1.52887e-07	3.85201e-06
MIMAT0002833	0.24182	0.0584768	2.74319e-07	5.34663e-06
MIMAT0002834	0.239486	0.0573534	3.59638e-07	5.89693e-06
MIMAT0002835	0.240344	0.0577653	3.25649e-07	5.6526e-06
MIMAT0002836	0.258358	0.0667488	3.71624e-08	2.14805e-06
MIMAT0002837	0.253459	0.0642416	6.81813e-08	2.6966e-06
MIMAT0002838	0.243233	0.0591621	2.32531e-07	4.93487e-06
MIMAT0002839	0.239085	0.0571619	3.76622e-07	6.07891e-06
MIMAT0002840	0.240377	0.0577811	3.24408e-07	5.6526e-06
MIMAT0002841	0.239531	0.057375	3.57767e-07	5.89693e-06
MIMAT0002842	0.248466	0.0617355	1.2495e-07	3.41062e-06
MIMAT0002843	0.256151	0.0656132	4.89245e-08	2.52695e-06
MIMAT0002844	0.242311	0.0587147	2.59023e-07	5.19046e-06
MIMAT0002846	0.256206	0.0656416	4.85902e-08	2.52695e-06
MIMAT0002847	0.239899	0.0575513	3.42882e-07	5.80651e-06
MIMAT0002848	0.25274	0.0638774	7.446e-08	2.6966e-06
MIMAT0002849	0.254272	0.064654	6.17082e-08	2.6966e-06
MIMAT0002850	0.258301	0.0667192	3.74297e-08	2.14805e-06
MIMAT0002851	0.243305	0.0591973	2.30563e-07	4.93487e-06
MIMAT0002852	0.211642	0.0447925	7.36847e-06	8.01224e-05
MIMAT0002853	0.246393	0.0607095	1.60075e-07	3.93709e-06
MIMAT0002854	0.14131	0.0199686	0.00293916	0.0137382
MIMAT0002855	0.243037	0.0590669	2.37934e-07	4.93487e-06
MIMAT0002856	0.245818	0.0604264	1.71395e-07	4.11746e-06
MIMAT0002857	0.211826	0.0448701	7.23254e-06	7.9481e-05
MIMAT0002858	0.252096	0.0635522	8.05519e-08	2.6966e-06
MIMAT0002859	0.23741	0.0563637	4.56479e-07	7.14459e-06
MIMAT0002861	0.241356	0.0582529	2.89535e-07	5.3566e-06
MIMAT0002862	0.252383	0.0636972	7.77769e-08	2.6966e-06
MIMAT0002863	0.247028	0.0610228	1.48414e-07	3.85201e-06
MIMAT0002864	0.248432	0.0617185	1.25463e-07	3.41062e-06
MIMAT0002866	0.241454	0.0583002	2.86251e-07	5.3566e-06
MIMAT0002867	0.251797	0.0634018	8.35346e-08	2.6966e-06
MIMAT0002868	0.228628	0.0522708	1.22237e-06	1.68362e-05
MIMAT0002869	0.200206	0.0400824	2.28198e-05	0.000216264
MIMAT0002870	0.177783	0.0316067	0.000174887	0.00120439
MIMAT0002871	-0.0170827	0.000291817	0.720535	0.814346	yes
MIMAT0002872	-0.0184079	0.000338849	0.699867	0.795338
MIMAT0002873	0.0300088	0.000900529	0.529652	0.670503
MIMAT0002874	0.0890818	0.00793557	0.0616053	0.143653
MIMAT0002875	-0.0274322	0.000752525	0.565596	0.698877
MIMAT0002876	0.059838	0.00358059	0.209785	0.353858
MIMAT0002877	-0.102305	0.0104663	0.0317185	0.0871416
MIMAT0002878	-0.11121	0.0123677	0.0194893	0.0621373
MIMAT0002879	-0.0953785	0.00909705	0.0453031	0.111159
MIMAT0002880	-0.125687	0.0157973	0.0082314	0.0319663
MIMAT0002881	-0.118657	0.0140796	0.0126473	0.0456806
MIMAT0002882	-0.0691767	0.00478541	0.146968	0.281144
MIMAT0002883	-0.127823	0.0163387	0.00719471	0.0289188
MIMAT0002888	-0.0364705	0.0013301	0.44489	0.590709
MIMAT0002890	0.0987175	0.00974514	0.0382423	0.0975416
MIMAT0002891	0.276334	0.0763607	3.59432e-09	2.8561e-07	yes
MIMAT0003150	-0.0103959	0.000108075	0.827663	0.893391
MIMAT0003161	0.130767	0.0171	0.00595721	0.0247141
MIMAT0003163	0.171053	0.0292591	0.000307918	0.001988
MIMAT0003164	0.00858404	7.36858e-05	0.857344	0.908345
MIMAT0003165	0.0486628	0.00236807	0.307908	0.457653
MIMAT0003180	0.116764	0.0136339	0.0141477	0.0500499
MIMAT0003214	0.0261864	0.000685729	0.583384	0.712335
MIMAT0003215	0.00384191	1.47603e-05	0.935878	0.961445
MIMAT0003218	0.14371	0.0206525	0.00248589	0.0119997
MIMAT0003219	-0.00866573	7.50949e-05	0.856001	0.908345
MIMAT0003220	-0.0531113	0.00282081	0.265726	0.415902
MIMAT0003223	0.129891	0.0168717	0.00630362	0.0259428
MIMAT0003225	0.1423	0.0202493	0.00274374	0.0129419
MIMAT0003228	-0.0237373	0.00056346	0.619091	0.742729
MIMAT0003233	0.0661241	0.0043724	0.165691	0.302936
MIMAT0003235	0.0590871	0.00349128	0.215572	0.360917
MIMAT0003236	-0.0097129	9.43404e-05	0.838825	0.898865
MIMAT0003237	0.0721906	0.00521148	0.130108	0.255032
MIMAT0003238	0.177094	0.0313625	0.000185478	0.00126052
MIMAT0003239	-0.0394	0.00155236	0.40916	0.551242
MIMAT0003240	0.232421	0.0540195	8.02641e-07	1.13579e-05
MIMAT0003241	0.207865	0.043208	1.0778e-05	0.000111336
MIMAT0003242	0.110481	0.0122061	0.0203069	0.0635667
MIMAT0003243	0.0995618	0.00991255	0.0366125	0.0950268
MIMAT0003244	0.10748	0.011552	0.0239941	0.0733311
MIMAT0003245	0.118826	0.0141197	0.0125206	0.0453817
MIMAT0003246	0.0998632	0.00997265	0.0360452	0.0947447
MIMAT0003247	0.100784	0.0101574	0.034358	0.0914749
MIMAT0003249	0.0132827	0.00017643	0.780892	0.859064
MIMAT0003250	-0.0781191	0.0061026	0.101349	0.21236
MIMAT0003251	0.0421258	0.00177458	0.377494	0.527674
MIMAT0003252	0.0299012	0.000894084	0.531129	0.67155
MIMAT0003253	0.0168122	0.000282652	0.724778	0.816462
MIMAT0003254	-0.0102733	0.00010554	0.829664	0.894617
MIMAT0003255	-0.0434686	0.00188952	0.362464	0.515028
MIMAT0003256	0.0672942	0.0045285	0.158314	0.295729
MIMAT0003257	0.101919	0.0103875	0.0323707	0.0884628
MIMAT0003258	0.149792	0.0224375	0.00160767	0.00864958
MIMAT0003260	0.242237	0.0586787	2.61282e-07	5.19046e-06
MIMAT0003261	-0.0090757	8.23684e-05	0.849268	0.90536
MIMAT0003264	0.0162073	0.000262676	0.734302	0.824493
MIMAT0003265	0.190314	0.0362195	5.76883e-05	0.0004584
MIMAT0003266	-0.107895	0.0116413	0.0234524	0.0721021
MIMAT0003267	-0.0447652	0.00200392	0.34831	0.499036
MIMAT0003268	-0.0207457	0.000430382	0.663948	0.772058
MIMAT0003270	-0.0123546	0.000152635	0.795852	0.871364
MIMAT0003271	-0.044547	0.00198444	0.350667	0.501023
MIMAT0003272	0.214457	0.0459919	5.52505e-06	6.20367e-05
MIMAT0003273	-0.0829488	0.0068805	0.0818624	0.180307
MIMAT0003274	-0.0266222	0.000708744	0.577132	0.707142
MIMAT0003275	-0.0496766	0.00246777	0.297926	0.44695
MIMAT0003277	0.042492	0.00180557	0.373358	0.52611
MIMAT0003278	0.0691273	0.00477859	0.147257	0.281177
MIMAT0003279	0.225542	0.0508692	1.71219e-06	2.15694e-05
MIMAT0003280	0.0322709	0.00104141	0.499078	0.644434
MIMAT0003282	-0.0111546	0.000124425	0.815304	0.885604
MIMAT0003283	0.038915	0.00151438	0.414955	0.557411
MIMAT0003284	0.122821	0.0150851	0.00983128	0.0367961
MIMAT0003286	0.065239	0.00425612	0.171441	0.309073
MIMAT0003287	0.107181	0.0114878	0.0243919	0.0733822
MIMAT0003291	0.235135	0.0552882	5.91419e-07	8.85414e-06
MIMAT0003293	0.142615	0.020339	0.00268418	0.0127191
MIMAT0003294	0.0228483	0.000522044	0.632284	0.751442
MIMAT0003296	-0.0281213	0.000790808	0.555869	0.691823
MIMAT0003297	-0.0279479	0.000781084	0.55831	0.69319
MIMAT0003298	0.0810815	0.0065742	0.0890032	0.192747
MIMAT0003299	0.0814754	0.00663824	0.0874567	0.190999
MIMAT0003300	0.0270108	0.000729586	0.571583	0.702912
MIMAT0003301	0.0426625	0.00182009	0.371441	0.524961
MIMAT0003302	0.0257763	0.000664417	0.589297	0.717858
MIMAT0003306	0.0937196	0.00878337	0.0491997	0.119303
MIMAT0003308	-0.0341301	0.00116487	0.474667	0.619887
MIMAT0003309	0.0497828	0.00247833	0.296893	0.44695
MIMAT0003311	0.138988	0.0193178	0.00344812	0.0156912
MIMAT0003312	-0.107044	0.0114584	0.024576	0.0733822
MIMAT0003313	0.0995831	0.00991679	0.0365722	0.0950268
MIMAT0003315	0.0792325	0.00627778	0.0965584	0.204815
MIMAT0003317	-0.0361592	0.00130749	0.448789	0.594167
MIMAT0003320	0.0556159	0.00309313	0.243808	0.393521
MIMAT0003321	0.142708	0.0203655	0.00266682	0.0126952
MIMAT0003322	-0.086305	0.00744856	0.0701964	0.159369
MIMAT0003323	0.185434	0.0343858	8.96249e-05	0.000690915
MIMAT0003324	0.143894	0.0207054	0.00245391	0.0119997
MIMAT0003325	-0.0225363	0.000507887	0.636941	0.751955
MIMAT0003326	0.218216	0.0476182	3.73895e-06	4.38902e-05
MIMAT0003327	0.0513536	0.00263719	0.281894	0.432406
MIMAT0003328	0.0423404	0.00179271	0.375066	0.526418
MIMAT0003329	0.0557476	0.00310779	0.242692	0.392333
MIMAT0003330	0.181616	0.0329842	0.000125542	0.000906888
MIMAT0003331	0.128211	0.016438	0.00701941	0.0285474
MIMAT0003332	0.0806025	0.00649677	0.0909132	0.195457
MIMAT0003333	0.0267432	0.000715201	0.575402	0.705926
MIMAT0003335	-0.0497545	0.00247552	0.297168	0.44695
MIMAT0003336	-0.0264555	0.000699896	0.57952	0.708454
MIMAT0003337	-0.0112765	0.000127159	0.813323	0.884382
MIMAT0003338	-0.0350195	0.00122637	0.463225	0.608793
MIMAT0003339	0.3153	0.099414	1.23455e-11	2.55057e-09
MIMAT0003340	0.0431192	0.00185927	0.366338	0.519105
MIMAT0003385	0.0414036	0.00171426	0.385734	0.53485
MIMAT0003386	0.116432	0.0135565	0.0144264	0.0503461
MIMAT0003389	0.01058	0.000111936	0.82466	0.891081
MIMAT0003393	0.0682272	0.00465495	0.15261	0.289259
MIMAT0003879	0.145289	0.0211089	0.00222331	0.0112033
MIMAT0003880	0.105158	0.0110582	0.0272319	0.0778482
MIMAT0003881	0.163855	0.0268484	0.00055119	0.0033297
MIMAT0003882	0.235265	0.0553496	5.8274e-07	8.85251e-06
MIMAT0003883	0.197188	0.038883	3.04327e-05	0.000273365
MIMAT0003884	0.267434	0.0715208	1.16757e-08	8.04064e-07
MIMAT0003885	0.168063	0.028245	0.000393299	0.00244746
MIMAT0003886	0.184859	0.034173	9.43296e-05	0.000716489
MIMAT0003887	0.134938	0.0182083	0.00453041	0.019534
MIMAT0003888	0.044845	0.00201107	0.347451	0.498496
MIMAT0003945	0.0672354	0.0045206	0.158678	0.295874
MIMAT0003948	0.121404	0.014739	0.01072	0.039691
MIMAT0004185	-0.0610267	0.00372425	0.200856	0.345808
MIMAT0004284	0.208648	0.0435341	9.96675e-06	0.000105058
MIMAT0004481	0.0698178	0.00487453	0.143249	0.276181
MIMAT0004482	-0.0777699	0.00604816	0.102889	0.214284
MIMAT0004483	-0.000925279	8.56141e-07	0.984541	0.992226
MIMAT0004484	-0.0856078	0.0073287	0.0725008	0.163522	yes
MIMAT0004485	-0.0205376	0.000421794	0.667115	0.773434
MIMAT0004486	0.102795	0.0105668	0.0309052	0.0858503
MIMAT0004487	0.0416997	0.00173887	0.382342	0.531574
MIMAT0004488	0.114518	0.0131144	0.0161295	0.0537476
MIMAT0004489	0.14382	0.0206842	0.00246664	0.0119997
MIMAT0004490	0.0560829	0.00314529	0.239866	0.390615
MIMAT0004491	0.177016	0.0313347	0.000186723	0.00126069
MIMAT0004492	0.0675755	0.00456645	0.156577	0.293547
MIMAT0004493	0.223691	0.0500376	2.09097e-06	2.60237e-05
MIMAT0004494	0.186285	0.034702	8.30655e-05	0.000645163	yes
MIMAT0004495	-0.0481376	0.00231723	0.313164	0.462801
MIMAT0004496	-0.0661426	0.00437484	0.165573	0.302936
MIMAT0004497	-0.0751464	0.00564699	0.115066	0.231702	yes
MIMAT0004498	0.125562	0.0157658	0.00829609	0.0320969
MIMAT0004499	0.1092	0.0119247	0.0218157	0.0674718
MIMAT0004500	0.0192943	0.000372271	0.686163	0.786688
MIMAT0004501	-0.06466	0.00418092	0.175282	0.311646
MIMAT0004502	-0.0354445	0.00125631	0.457812	0.602445
MIMAT0004503	-0.00286485	8.20734e-06	0.952163	0.972127
MIMAT0004504	0.0643855	0.0041455	0.177125	0.313306	yes
MIMAT0004505	0.0914855	0.0083696	0.0548868	0.130041
MIMAT0004506	0.135557	0.0183758	0.00434725	0.0190284	yes
MIMAT0004507	0.0697187	0.0048607	0.143819	0.276657
MIMAT0004508	0.0664857	0.00442035	0.163384	0.299814
MIMAT0004509	0.235889	0.0556437	5.42901e-07	8.3704e-06	yes
MIMAT0004510	0.232886	0.054236	7.61893e-07	1.0931e-05
MIMAT0004511	0.0082991	6.88751e-05	0.862031	0.909579
MIMAT0004512	0.0607698	0.00369297	0.202762	0.346659
MIMAT0004513	-0.111025	0.0123266	0.0196941	0.0624049	yes
MIMAT0004514	0.00317102	1.00554e-05	0.947057	0.968624
MIMAT0004515	-0.107314	0.0115162	0.024215	0.0733822
MIMAT0004516	0.194694	0.0379059	3.84775e-05	0.000331227
MIMAT0004517	0.192687	0.0371283	4.63765e-05	0.000383255
MIMAT0004518	0.1578	0.0249008	0.0008834	0.00506973
MIMAT0004543	-0.0685632	0.00470092	0.150595	0.286491
MIMAT0004548	0.0228813	0.000523556	0.631791	0.751442
MIMAT0004549	-0.0348079	0.00121159	0.465934	0.610025	yes
MIMAT0004550	-0.183253	0.0335815	0.000108744	0.000802376
MIMAT0004551	-0.0545745	0.00297837	0.252763	0.401082
MIMAT0004552	-0.117008	0.0136909	0.0139462	0.0495066
MIMAT0004553	0.226734	0.0514081	1.50416e-06	1.96683e-05
MIMAT0004554	0.060521	0.00366279	0.204621	0.347757
MIMAT0004555	0.0569285	0.00324086	0.23284	0.384224
MIMAT0004556	0.126265	0.0159427	0.00793878	0.0310975
MIMAT0004557	0.0780095	0.00608549	0.10183	0.212506
MIMAT0004558	0.0598721	0.00358467	0.209525	0.353858
MIMAT0004559	0.123288	0.0152	0.00955305	0.0358847
MIMAT0004560	0.203917	0.0415823	1.59215e-05	0.000157424
MIMAT0004561	-0.00271177	7.35368e-06	0.954716	0.972373
MIMAT0004562	0.0795932	0.00633508	0.0950454	0.202577
MIMAT0004563	0.0609762	0.0037181	0.20123	0.345874	yes
MIMAT0004564	0.0522034	0.00272519	0.273997	0.426263
MIMAT0004565	-0.117869	0.0138931	0.0132542	0.0473756
MIMAT0004566	0.0994392	0.00988815	0.0368455	0.0952982
MIMAT0004567	0.198343	0.0393398	2.72725e-05	0.00025154
MIMAT0004568	-0.127678	0.0163017	0.00726116	0.0290728
MIMAT0004569	0.0421533	0.0017769	0.377183	0.527674
MIMAT0004570	-0.143738	0.0206605	0.002481	0.0119997
MIMAT0004571	0.0722249	0.00521644	0.129925	0.255032
MIMAT0004584	0.077544	0.00601307	0.103896	0.215945	yes
MIMAT0004585	-0.0383955	0.00147421	0.421216	0.564353	yes
MIMAT0004586	0.288291	0.0831115	6.90001e-10	6.59184e-08	yes
MIMAT0004587	-0.0765972	0.00586713	0.1082	0.221767
MIMAT0004588	-0.0504442	0.00254462	0.290514	0.440676
MIMAT0004589	-0.037813	0.00142982	0.428301	0.571622
MIMAT0004590	-0.00712987	5.0835e-05	0.881314	0.925735
MIMAT0004591	0.0484429	0.00234672	0.310101	0.45959
MIMAT0004592	0.0994098	0.0098823	0.0369015	0.0952982	yes
MIMAT0004593	0.215891	0.0466089	4.76435e-06	5.46841e-05
MIMAT0004594	0.0465651	0.00216831	0.329252	0.479373
MIMAT0004595	0.0784382	0.00615255	0.0999568	0.21068
MIMAT0004596	-0.0201547	0.000406211	0.672959	0.774991
MIMAT0004597	-0.15843	0.0251002	0.000841698	0.00488468
MIMAT0004598	0.0694444	0.00482252	0.145406	0.278673
MIMAT0004599	0.0759166	0.00576333	0.11138	0.226042
MIMAT0004600	-0.0869541	0.00756102	0.0681051	0.155304
MIMAT0004601	-0.114796	0.0131781	0.0158718	0.0537476
MIMAT0004602	0.0628425	0.00394918	0.187755	0.328731	yes
MIMAT0004603	-0.0277718	0.000771271	0.560793	0.694639
MIMAT0004604	0.131039	0.0171713	0.00585301	0.0243865
MIMAT0004605	0.0188595	0.000355682	0.692872	0.793205
MIMAT0004606	0.0783962	0.00614596	0.100139	0.21068
MIMAT0004607	0.0311989	0.000973372	0.513449	0.658056
MIMAT0004608	-0.0432078	0.00186691	0.365353	0.51842
MIMAT0004609	0.102687	0.0105447	0.0310823	0.0858503
MIMAT0004610	-0.100971	0.0101952	0.0340228	0.0912872
MIMAT0004611	0.0873517	0.00763032	0.0668496	0.153457	yes
MIMAT0004612	0.0227602	0.000518027	0.633597	0.751442
MIMAT0004613	0.0463776	0.00215088	0.331205	0.479853	yes
MIMAT0004614	-0.073289	0.00537128	0.12435	0.246079
MIMAT0004615	-0.134698	0.0181437	0.00460324	0.0197309
MIMAT0004657	0.0841539	0.00708187	0.0775053	0.172922
MIMAT0004658	0.0634504	0.00402595	0.183513	0.321848
MIMAT0004671	-0.0932736	0.00869996	0.050294	0.121
MIMAT0004672	0.334164	0.111665	5.77538e-13	1.98866e-10	yes
MIMAT0004673	-0.153278	0.0234943	0.00124305	0.00697867
MIMAT0004674	-0.0348772	0.00121642	0.465045	0.60964
MIMAT0004675	0.00166862	2.78429e-06	0.972126	0.984297
MIMAT0004676	-0.0449323	0.00201891	0.346512	0.49784
MIMAT0004677	-0.0667097	0.00445018	0.161967	0.299306
MIMAT0004678	0.176919	0.0313002	0.000188281	0.00126295
MIMAT0004679	0.078047	0.00609133	0.101666	0.212506
MIMAT0004680	0.273427	0.0747626	5.3059e-09	3.91499e-07
MIMAT0004681	0.00915262	8.37705e-05	0.848006	0.90536
MIMAT0004682	-0.125983	0.0158718	0.00808024	0.0314977
MIMAT0004683	0.0107721	0.000116038	0.821529	0.88939
MIMAT0004687	0.0723315	0.00523184	0.129358	0.254528
MIMAT0004688	-0.0426584	0.00181974	0.371488	0.524961
MIMAT0004689	0.0210179	0.000441753	0.659812	0.769971
MIMAT0004690	0.0949231	0.0090104	0.046346	0.113181
MIMAT0004692	0.0673804	0.00454011	0.15778	0.295266
MIMAT0004693	0.081354	0.00661848	0.0879307	0.19163
MIMAT0004694	-0.100198	0.0100396	0.0354242	0.0933499
MIMAT0004695	0.101222	0.0102459	0.0335788	0.0907322
MIMAT0004696	0.0254406	0.000647224	0.594157	0.722075
MIMAT0004697	0.0517665	0.00267977	0.278037	0.429059
MIMAT0004698	-0.0705186	0.00497287	0.139266	0.26991
MIMAT0004699	0.0419046	0.001756	0.380006	0.529752
MIMAT0004700	0.126878	0.016098	0.00763815	0.0304641
MIMAT0004701	-0.171833	0.0295266	0.000288679	0.00187551
MIMAT0004702	0.150027	0.0225082	0.00158022	0.00854641
MIMAT0004703	0.254721	0.0648827	5.83861e-08	2.6966e-06
MIMAT0004748	-0.0668688	0.00447144	0.160966	0.298524
MIMAT0004749	0.0618897	0.00383034	0.194549	0.338331
MIMAT0004751	0.142707	0.0203654	0.00266685	0.0126952
MIMAT0004752	0.228309	0.052125	1.26602e-06	1.69844e-05
MIMAT0004757	0.163704	0.0267991	0.000557796	0.00335002
MIMAT0004761	0.125105	0.0156512	0.00853633	0.0329031
MIMAT0004762	-0.0841631	0.00708343	0.0774725	0.172922
MIMAT0004763	0.199846	0.0399384	2.36224e-05	0.000221836
MIMAT0004764	-0.0146225	0.000213816	0.75944	0.844486
MIMAT0004765	0.192189	0.0369367	4.85603e-05	0.000394983
MIMAT0004766	-0.107337	0.0115213	0.0241834	0.0733822
MIMAT0004767	0.0314048	0.000986262	0.510672	0.656125
MIMAT0004768	0.113001	0.0127693	0.0176014	0.0575387
MIMAT0004770	0.195755	0.0383199	3.48371e-05	0.00031023
MIMAT0004772	0.0800081	0.0064013	0.093329	0.199604
MIMAT0004773	-0.0759642	0.00577056	0.111155	0.22603
MIMAT0004774	-0.0554835	0.00307842	0.244934	0.394722
MIMAT0004775	-0.122685	0.0150516	0.00991379	0.0369709
MIMAT0004776	-0.0470843	0.00221693	0.323883	0.473896
MIMAT0004777	-0.0681391	0.00464294	0.153142	0.289735
MIMAT0004778	-0.126247	0.0159383	0.00794747	0.0310975
MIMAT0004779	-0.0883151	0.00779956	0.0638859	0.148301
MIMAT0004780	-0.0976538	0.00953627	0.0403829	0.101251
MIMAT0004784	0.00955459	9.12902e-05	0.841417	0.900708
MIMAT0004785	0.116601	0.0135959	0.014284	0.0501882
MIMAT0004792	0.056053	0.00314193	0.240117	0.390615
MIMAT0004793	0.0877346	0.00769736	0.0656585	0.151396
MIMAT0004794	0.00607819	3.69444e-05	0.898718	0.93398
MIMAT0004795	0.0034086	1.16186e-05	0.943097	0.96553
MIMAT0004797	0.0872696	0.00761598	0.0671074	0.153707
MIMAT0004798	0.0493915	0.00243952	0.300711	0.449544
MIMAT0004799	0.105968	0.0112293	0.0260621	0.0764103
MIMAT0004800	0.0938463	0.00880713	0.0488926	0.118838
MIMAT0004801	0.0292626	0.000856297	0.539942	0.677716
MIMAT0004803	0.0964435	0.00930135	0.0429407	0.106886
MIMAT0004804	0.0399628	0.00159703	0.402496	0.547217
MIMAT0004805	0.0185561	0.000344329	0.697568	0.795216
MIMAT0004807	0.0716622	0.00513547	0.132951	0.259618
MIMAT0004808	0.0185795	0.000345198	0.697205	0.795216
MIMAT0004809	0.0638999	0.00408319	0.180422	0.317814
MIMAT0004810	0.215924	0.0466233	4.74793e-06	5.46841e-05
MIMAT0004811	0.106728	0.0113909	0.0250044	0.0744368
MIMAT0004812	-0.0178349	0.000318085	0.708776	0.804577
MIMAT0004813	0.143811	0.0206817	0.00246817	0.0119997
MIMAT0004814	0.126283	0.0159473	0.00792969	0.0310975
MIMAT0004819	-0.0508593	0.00258667	0.286558	0.437244
MIMAT0004902	0.0393886	0.00155146	0.409296	0.551242
MIMAT0004907	0.0210602	0.000443531	0.659171	0.769971
MIMAT0004909	0.0872042	0.00760458	0.067313	0.153837
MIMAT0004910	0.0861609	0.00742369	0.0706679	0.160088
MIMAT0004911	-0.00212422	4.51229e-06	0.96452	0.978732
MIMAT0004912	0.0557819	0.00311162	0.242401	0.392333
MIMAT0004913	0.0387317	0.00150014	0.417158	0.559642
MIMAT0004916	0.000294829	8.69239e-08	0.995074	0.99889
MIMAT0004917	-0.0232486	0.0005405	0.626328	0.747973
MIMAT0004918	0.0424502	0.00180202	0.373828	0.52611
MIMAT0004919	0.190668	0.0363542	5.58518e-05	0.000447248
MIMAT0004920	0.218232	0.0476252	3.7327e-06	4.38902e-05
MIMAT0004921	0.16617	0.0276126	0.000458212	0.00283433
MIMAT0004922	0.0215359	0.000463797	0.651972	0.766197
MIMAT0004923	0.0226039	0.000510935	0.635932	0.751622
MIMAT0004924	0.227862	0.0519209	1.32968e-06	1.76097e-05
MIMAT0004925	0.116638	0.0136043	0.0142537	0.0501882
MIMAT0004926	-0.00832558	6.93153e-05	0.861595	0.909579
MIMAT0004927	0.0658299	0.00433357	0.167586	0.30586
MIMAT0004928	0.0407268	0.00165867	0.393555	0.540614
MIMAT0004929	0.0359575	0.00129294	0.451325	0.595427
MIMAT0004945	0.00380286	1.44617e-05	0.936529	0.961445
MIMAT0004946	0.220008	0.0484035	3.09633e-06	3.76295e-05
MIMAT0004947	-0.0184863	0.000341744	0.698649	0.795216
MIMAT0004948	-0.0129714	0.000168256	0.785901	0.863655
MIMAT0004949	0.083082	0.00690261	0.0813715	0.179608
MIMAT0004950	0.00659623	4.35103e-05	0.890138	0.928801
MIMAT0004951	0.152154	0.0231508	0.00135137	0.00746508
MIMAT0004952	0.124372	0.0154685	0.00893408	0.034055
MIMAT0004953	0.191451	0.0366537	5.19752e-05	0.000419456
MIMAT0004954	0.149237	0.0222718	0.00167393	0.00895944
MIMAT0004955	-0.0120344	0.000144827	0.80103	0.874915
MIMAT0004956	0.087792	0.00770744	0.0654813	0.151325
MIMAT0004957	0.168542	0.0284065	0.00037826	0.00238257
MIMAT0004958	0.194972	0.0380141	3.74913e-05	0.00032545
MIMAT0004959	0.164591	0.0270903	0.000519875	0.003159
MIMAT0004960	0.0291731	0.000851072	0.541182	0.678339
MIMAT0004971	-0.00680913	4.63643e-05	0.886616	0.927937
MIMAT0004972	0.0203293	0.000413279	0.670292	0.774546
MIMAT0004975	-0.0505343	0.00255372	0.289652	0.440664
MIMAT0004976	0.0509717	0.00259812	0.285492	0.436263
MIMAT0004977	0.0120221	0.000144532	0.801229	0.874915
MIMAT0004978	0.00548956	3.01353e-05	0.908481	0.941285
MIMAT0004979	-0.0746707	0.00557571	0.117391	0.235924
MIMAT0004980	0.111402	0.0124104	0.019279	0.0616768
MIMAT0004981	0.140161	0.0196452	0.00318175	0.0147388
MIMAT0004982	0.193278	0.0373563	4.39052e-05	0.000365759
MIMAT0004983	0.208203	0.0433486	1.04205e-05	0.000108731
MIMAT0004985	0.173613	0.0301415	0.000248903	0.00164818
MIMAT0004986	0.123693	0.0153	0.00931751	0.0352564
MIMAT0004987	0.0585723	0.00343071	0.219604	0.366984
MIMAT0005452	0.201439	0.0405777	2.02622e-05	0.000195615
MIMAT0005457	0.252312	0.0636614	7.84529e-08	2.6966e-06
MIMAT0005458	0.0716126	0.00512837	0.13322	0.259653
MIMAT0005459	-0.0107288	0.000115108	0.822234	0.88939
MIMAT0005572	0.016366	0.000267847	0.731799	0.822577
MIMAT0005573	-0.0422428	0.00178445	0.37617	0.52725
MIMAT0005576	0.061281	0.00375536	0.198982	0.343167
MIMAT0005577	0.0206082	0.000424697	0.66604	0.773055
MIMAT0005580	-0.0159781	0.000255299	0.73792	0.826759
MIMAT0005582	-0.0990371	0.00980835	0.0376183	0.0964259
MIMAT0005583	-0.0678291	0.00460079	0.155024	0.292226
MIMAT0005584	0.0966909	0.00934914	0.042407	0.106069
MIMAT0005586	0.0637882	0.00406893	0.181186	0.318308
MIMAT0005589	-0.060734	0.00368862	0.203029	0.346659
MIMAT0005591	0.100445	0.0100892	0.0349707	0.0926274
MIMAT0005592	0.0211387	0.000446843	0.657982	0.769757
MIMAT0005593	-0.0237596	0.000564518	0.618762	0.742729
MIMAT0005788	-0.0925928	0.00857343	0.0520033	0.124252
MIMAT0005789	-0.0581496	0.00338138	0.222955	0.369091
MIMAT0005791	0.102729	0.0105532	0.0310141	0.0858503
MIMAT0005792	0.095535	0.00912693	0.0449493	0.110818
MIMAT0005793	-0.00913169	8.33877e-05	0.848349	0.90536
MIMAT0005794	-0.0223471	0.000499391	0.639774	0.754437
MIMAT0005795	0.240874	0.0580202	3.06239e-07	5.54992e-06
MIMAT0005796	0.144883	0.020991	0.00228833	0.0114195
MIMAT0005797	0.134912	0.0182012	0.00453839	0.019534
MIMAT0005798	0.0464456	0.0021572	0.330496	0.479498
MIMAT0005799	0.203866	0.0415614	1.60015e-05	0.000157424
MIMAT0005800	0.100836	0.0101679	0.0342643	0.0914749
MIMAT0005823	-0.0396631	0.00157316	0.406036	0.548999
MIMAT0005824	0.0319235	0.00101911	0.503712	0.648796
MIMAT0005825	0.095862	0.00918953	0.0442173	0.109274
MIMAT0005826	0.00594819	3.53809e-05	0.900873	0.935278
MIMAT0005827	-0.019626	0.00038518	0.681061	0.781707
MIMAT0005829	0.00796418	6.34282e-05	0.867546	0.913533
MIMAT0005874	0.0771613	0.00595386	0.105619	0.218022
MIMAT0005875	0.0097703	9.54587e-05	0.837886	0.898791
MIMAT0005876	0.0911839	0.0083145	0.055695	0.131055
MIMAT0005877	0.155437	0.0241606	0.00105724	0.00600073
MIMAT0005878	0.0313501	0.000982832	0.511409	0.656255
MIMAT0005879	0.0260103	0.000676535	0.58592	0.714587
MIMAT0005880	0.136468	0.0186235	0.00408999	0.0179786
MIMAT0005881	-0.0185546	0.000344272	0.697591	0.795216
MIMAT0005882	0.101217	0.0102449	0.0335878	0.0907322
MIMAT0005883	0.065041	0.00423033	0.172748	0.310146
MIMAT0005884	-0.0546147	0.00298276	0.252413	0.401082
MIMAT0005885	-0.00037593	1.41323e-07	0.993719	0.998552
MIMAT0005886	0.0402878	0.00162311	0.398677	0.544034
MIMAT0005889	0.099156	0.00983192	0.0373883	0.0960749
MIMAT0005891	-0.0651573	0.00424547	0.171979	0.309503
MIMAT0005892	0.109547	0.0120006	0.0213977	0.0665777
MIMAT0005893	0.286942	0.0823358	8.34451e-10	7.18323e-08
MIMAT0005894	0.107757	0.0116115	0.023632	0.0724387
MIMAT0005895	0.18933	0.0358458	6.31051e-05	0.000497615
MIMAT0005897	0.0984589	0.00969416	0.0387536	0.0986022
MIMAT0005898	0.288169	0.0830415	7.01938e-10	6.59184e-08
MIMAT0005899	-0.0885985	0.0078497	0.0630348	0.146655
MIMAT0005900	-0.0840041	0.00705669	0.0780362	0.173732
MIMAT0005901	-0.0849013	0.00720824	0.0748986	0.168563
MIMAT0005902	0.115488	0.0133374	0.015246	0.0518236
MIMAT0005903	0.0847468	0.00718203	0.0754314	0.169025
MIMAT0005905	0.0507383	0.00257437	0.287707	0.43835
MIMAT0005906	-0.143776	0.0206716	0.00247426	0.0119997
MIMAT0005907	0.0696599	0.0048525	0.144158	0.276794
MIMAT0005908	0.0605128	0.0036618	0.204682	0.347757
MIMAT0005909	-0.0712025	0.00506979	0.135462	0.263031
MIMAT0005911	0.0647845	0.00419703	0.174451	0.311646
MIMAT0005914	-0.00458611	2.10324e-05	0.923492	0.953015
MIMAT0005915	0.0535322	0.00286569	0.261952	0.411602
MIMAT0005916	0.0781872	0.00611324	0.10105	0.212165
MIMAT0005918	0.0524902	0.00275522	0.271366	0.423445
MIMAT0005919	0.14803	0.021913	0.001827	0.00958016
MIMAT0005920	0.0125675	0.000157943	0.792412	0.869252
MIMAT0005921	0.0690287	0.00476495	0.147837	0.281763
MIMAT0005923	0.16892	0.028534	0.000366796	0.00232454
MIMAT0005924	0.00285273	8.13806e-06	0.952365	0.972127
MIMAT0005929	-0.0548921	0.00301314	0.250008	0.399433
MIMAT0005930	0.336471	0.113213	3.91243e-13	1.98866e-10
MIMAT0005933	-0.0172813	0.000298643	0.717424	0.811718
MIMAT0005936	0.14037	0.0197037	0.0031364	0.0145942
MIMAT0005938	0.105278	0.0110835	0.0270555	0.0776947
MIMAT0005939	-0.0245064	0.000600562	0.607776	0.735567
MIMAT0005941	0.182045	0.0331402	0.00012092	0.000879649
MIMAT0005942	0.0378698	0.00143412	0.427607	0.571433
MIMAT0005943	0.00162451	2.63902e-06	0.972863	0.984297
MIMAT0005944	0.100512	0.0101028	0.0348483	0.0925405
MIMAT0005946	-0.0337926	0.00114194	0.479049	0.62482
MIMAT0005948	-0.207204	0.0429337	1.15116e-05	0.000117737
MIMAT0005949	-0.106051	0.0112467	0.0259455	0.0764103
MIMAT0005950	0.317377	0.100728	8.90399e-12	2.29946e-09
MIMAT0005951	0.112501	0.0126564	0.0181124	0.0590223
MIMAT0005953	-0.0821317	0.00674561	0.0849281	0.186661
MIMAT0005954	0.0376711	0.00141911	0.430037	0.573198
MIMAT0005955	0.180167	0.0324601	0.000142414	0.00100763
MIMAT0006764	0.0329814	0.00108777	0.489672	0.635466
MIMAT0006765	0.103588	0.0107305	0.0296276	0.0831667
MIMAT0006767	0.0109332	0.000119534	0.818907	0.888582
MIMAT0006789	-0.0952576	0.009074	0.0455781	0.111569
MIMAT0006790	0.118902	0.0141376	0.0124644	0.0453817
MIMAT0007349	0.0118707	0.000140912	0.803682	0.876667
MIMAT0007399	0.0435812	0.00189932	0.361221	0.513968
MIMAT0007400	-0.0117468	0.000137988	0.805688	0.877928
MIMAT0007401	-0.0294279	0.000866	0.537654	0.677659
MIMAT0007881	0.116445	0.0135595	0.0144154	0.0503461
MIMAT0007882	0.0446345	0.00199224	0.349721	0.500363
MIMAT0007883	0.0468158	0.00219172	0.326652	0.476598
MIMAT0007884	0.071384	0.00509568	0.134466	0.261589
MIMAT0007885	0.104721	0.0109664	0.0278823	0.0791274
MIMAT0007886	0.103148	0.0106395	0.030331	0.0849103
MIMAT0007887	0.100978	0.0101965	0.0340115	0.0912872
MIMAT0007888	0.0134557	0.000181056	0.778112	0.857833
MIMAT0007889	0.058534	0.00342623	0.219906	0.366984
MIMAT0007890	0.0758567	0.00575424	0.111663	0.226173
MIMAT0007891	0.131171	0.0172059	0.00580301	0.0243679
MIMAT0007892	0.0655206	0.00429295	0.169596	0.307355
MIMAT0009196	0.141583	0.0200458	0.00288407	0.013542
MIMAT0009197	0.0649827	0.00422276	0.173133	0.310146
MIMAT0009198	-0.0459698	0.00211323	0.335479	0.485364
MIMAT0009199	-0.04433	0.00196515	0.353021	0.503689
MIMAT0009201	0.171914	0.0295543	0.000286759	0.00187483
MIMAT0009203	0.0592298	0.00350817	0.214463	0.360229
MIMAT0009206	0.105264	0.0110805	0.0270766	0.0776947
MIMAT0009451	-0.114407	0.013089	0.0162331	0.0539189
MIMAT0010133	-0.0677371	0.00458832	0.155586	0.292752
MIMAT0010195	0.107041	0.0114579	0.0245791	0.0733822
MIMAT0010251	0.0552856	0.00305649	0.246624	0.39621
MIMAT0010357	0.00669215	4.47849e-05	0.888551	0.928801
MIMAT0010367	0.101738	0.0103505	0.0326819	0.088843
MIMAT0011156	-0.0561903	0.00315735	0.238965	0.38997
MIMAT0011157	-0.0450846	0.00203262	0.344878	0.496183
MIMAT0011158	-0.000798154	6.3705e-07	0.986665	0.993397
MIMAT0011159	0.0058548	3.42787e-05	0.902422	0.935945
MIMAT0011160	0.00101745	1.0352e-06	0.983002	0.991641
MIMAT0011161	-0.00424701	1.80371e-05	0.929134	0.95788
MIMAT0011162	-0.0504673	0.00254695	0.290293	0.440676
MIMAT0011163	-0.0645594	0.00416791	0.175956	0.31215
MIMAT0011775	0.0669117	0.00447718	0.160697	0.298524
MIMAT0011777	0.0539126	0.00290657	0.258572	0.409043
MIMAT0011778	0.0654236	0.00428025	0.170229	0.307963
MIMAT0012735	-0.0513717	0.00263906	0.281723	0.432406
MIMAT0013771	0.0486079	0.00236272	0.308455	0.457807
MIMAT0013802	-0.0334009	0.00111562	0.484163	0.630694
MIMAT0014977	0.2006	0.0402404	2.19707e-05	0.000210146
MIMAT0014978	0.0678644	0.00460558	0.154809	0.292226
MIMAT0014979	0.116331	0.0135329	0.0145126	0.0504763
MIMAT0014981	-0.0147111	0.000216415	0.758027	0.844486
MIMAT0014982	-0.0550196	0.00302716	0.248908	0.399257
MIMAT0014983	0.00465718	2.16894e-05	0.92231	0.952747
MIMAT0014984	-0.0361393	0.00130605	0.449039	0.594167
MIMAT0014986	-0.0125511	0.000157531	0.792677	0.869252
MIMAT0014987	0.127833	0.0163413	0.00719	0.0289188
MIMAT0014988	0.192494	0.0370541	4.72101e-05	0.000387048
MIMAT0014989	0.0563814	0.00317886	0.237369	0.38921
MIMAT0014990	0.0227716	0.000518544	0.633428	0.751442
MIMAT0014991	0.0496133	0.00246148	0.298543	0.44695
MIMAT0014992	0.014366	0.000206383	0.763532	0.848095
MIMAT0014994	0.0805812	0.00649333	0.090999	0.195457
MIMAT0014995	0.133253	0.0177564	0.00506485	0.0215308
MIMAT0014996	0.0420224	0.00176588	0.378667	0.528599
MIMAT0014997	0.0453872	0.00206	0.341647	0.49222
MIMAT0014998	-0.0598673	0.00358409	0.209562	0.353858
MIMAT0014999	-0.0321823	0.0010357	0.500257	0.645151
MIMAT0015001	-0.0403082	0.00162475	0.398439	0.544034
MIMAT0015002	0.0553718	0.00306604	0.245887	0.39564
MIMAT0015003	0.101863	0.0103761	0.0324662	0.0884897
MIMAT0015004	0.0176765	0.000312458	0.711247	0.805612
MIMAT0015005	0.0500666	0.00250667	0.294144	0.444227
MIMAT0015006	0.0397193	0.00157763	0.405371	0.548818
MIMAT0015007	0.107068	0.0114636	0.0245435	0.0733822
MIMAT0015008	0.0209791	0.000440124	0.660401	0.769971
MIMAT0015009	0.172494	0.0297541	0.000273269	0.00179801
MIMAT0015010	-0.0307368	0.000944753	0.519709	0.661757
MIMAT0015011	0.0297115	0.000882771	0.53374	0.674026
MIMAT0015012	0.0959302	0.00920261	0.044066	0.109161
MIMAT0015013	0.0411105	0.00169007	0.389109	0.537366
MIMAT0015014	0.0271186	0.000735416	0.57005	0.702699
MIMAT0015015	0.119462	0.0142712	0.0120532	0.0443094
MIMAT0015016	0.027326	0.000746711	0.567102	0.6999
MIMAT0015017	0.11115	0.0123542	0.0195562	0.0621587
MIMAT0015018	0.0667114	0.00445041	0.161957	0.299306
MIMAT0015019	0.0471208	0.00222037	0.323507	0.473896
MIMAT0015020	0.0146209	0.00021377	0.759465	0.844486
MIMAT0015021	0.112112	0.0125692	0.0185173	0.0599634
MIMAT0015022	-0.0411641	0.00169448	0.38849	0.53723
MIMAT0015023	0.0502808	0.00252816	0.292081	0.442405
MIMAT0015024	0.0360942	0.00130279	0.449605	0.594167
MIMAT0015025	0.002669	7.12357e-06	0.955429	0.972373
MIMAT0015026	0.0279862	0.000783227	0.55777	0.69319
MIMAT0015027	0.0911888	0.00831539	0.0556818	0.131055
MIMAT0015028	-0.0410307	0.00168352	0.39003	0.537919
MIMAT0015029	-0.0285406	0.000814567	0.549991	0.68616
MIMAT0015030	0.116168	0.0134951	0.0146516	0.0505524
MIMAT0015031	0.0152836	0.000233588	0.74892	0.837267
MIMAT0015032	0.0762867	0.00581966	0.109642	0.223392
MIMAT0015033	0.09274	0.00860071	0.0516297	0.123744
MIMAT0015034	0.046543	0.00216625	0.329482	0.479373
MIMAT0015035	-0.0235338	0.000553838	0.622101	0.743785
MIMAT0015036	0.0894865	0.00800783	0.0604289	0.141229
MIMAT0015037	0.0479014	0.00229455	0.315547	0.465657
MIMAT0015038	0.0470078	0.00220973	0.32467	0.474376
MIMAT0015039	0.0221631	0.000491205	0.642532	0.755963
MIMAT0015040	-0.0655276	0.00429387	0.16955	0.307355
MIMAT0015041	0.0501726	0.00251729	0.293123	0.443332
MIMAT0015042	-0.0240392	0.000577882	0.614639	0.740687
MIMAT0015043	-0.0408137	0.00166576	0.392544	0.539944
MIMAT0015044	-0.0812604	0.00660325	0.0882982	0.192025
MIMAT0015045	0.185326	0.0343457	9.04939e-05	0.000692446
MIMAT0015046	0.129128	0.0166741	0.00662004	0.0270296
MIMAT0015048	0.0912075	0.00831882	0.0556312	0.131055
MIMAT0015049	0.0807565	0.00652161	0.0902957	0.195137
MIMAT0015050	0.179924	0.0323725	0.000145446	0.00102208
MIMAT0015051	0.0156662	0.00024543	0.742854	0.831385
MIMAT0015052	0.105884	0.0112115	0.0261814	0.0764103
MIMAT0015053	0.2121	0.0449864	7.03347e-06	7.81245e-05
MIMAT0015054	0.264304	0.0698566	1.74909e-08	1.12926e-06
MIMAT0015055	-0.0365667	0.00133712	0.44369	0.589873
MIMAT0015056	0.0235573	0.000554947	0.621752	0.743785
MIMAT0015060	0.00910192	8.2845e-05	0.848838	0.90536
MIMAT0015061	0.0135096	0.000182509	0.777246	0.857794
MIMAT0015062	-0.105933	0.0112218	0.0261118	0.0764103
MIMAT0015063	-0.0142247	0.000202341	0.765791	0.848938
MIMAT0015064	0.0089038	7.92777e-05	0.85209	0.906497
MIMAT0015065	0.0736381	0.00542257	0.122562	0.243943
MIMAT0015066	-0.137908	0.0190186	0.00371114	0.0166678
MIMAT0015067	0.0997317	0.00994641	0.0362917	0.0950268
MIMAT0015069	0.182813	0.0334207	0.000113031	0.000828091
MIMAT0015070	0.0787021	0.00619402	0.0988174	0.209177
MIMAT0015071	0.027654	0.000764743	0.562457	0.69583
MIMAT0015072	0.00140289	1.96811e-06	0.976564	0.98684
MIMAT0015073	-0.040912	0.00167379	0.391405	0.539096
MIMAT0015075	-0.0293993	0.000864321	0.538048	0.677659
MIMAT0015076	0.0976589	0.00953727	0.0403723	0.101251
MIMAT0015077	0.194275	0.0377426	4.00159e-05	0.000341623
MIMAT0015078	0.126812	0.0160812	0.00767006	0.0304738
MIMAT0015079	-0.0136534	0.000186416	0.774938	0.856313
MIMAT0015080	0.100283	0.0100566	0.0352679	0.0931759
MIMAT0015081	0.0858153	0.00736426	0.0718088	0.162316
MIMAT0015082	0.053657	0.00287908	0.260839	0.410742
MIMAT0015083	0.0230943	0.000533347	0.628621	0.749845
MIMAT0015084	-0.0146619	0.000214972	0.758811	0.844486
MIMAT0015085	0.188393	0.0354919	6.87056e-05	0.000537673
MIMAT0015087	-0.0399091	0.00159274	0.403129	0.547217
MIMAT0015088	-0.0517398	0.00267701	0.278286	0.429059
MIMAT0015089	-0.0621402	0.0038614	0.192746	0.336898
MIMAT0015377	0.0584537	0.00341684	0.220541	0.367449
MIMAT0015378	-0.159473	0.0254316	0.000776723	0.00458489
MIMAT0016845	-0.0244352	0.000597081	0.608819	0.735567
MIMAT0016847	-0.119048	0.0141724	0.0123559	0.0452612
MIMAT0016850	0.0517426	0.0026773	0.27826	0.429059
MIMAT0016853	0.0837103	0.00700741	0.0790868	0.175315
MIMAT0016855	0.0307532	0.000945757	0.519487	0.661757
MIMAT0016858	0.0284772	0.00081095	0.550878	0.686438
MIMAT0016862	-0.0222037	0.000493003	0.641924	0.755963
MIMAT0016866	-0.0323656	0.00104753	0.497818	0.643612
MIMAT0016873	-0.0214155	0.000458624	0.653792	0.767463
MIMAT0016874	0.115482	0.0133361	0.0152511	0.0518236
MIMAT0016880	-0.0344519	0.00118694	0.470509	0.615235
MIMAT0016884	0.13821	0.0191021	0.00363572	0.0164004
MIMAT0016888	0.0562519	0.00316428	0.238449	0.389744
MIMAT0016889	-0.030707	0.00094292	0.520115	0.661757
MIMAT0016895	0.115586	0.0133601	0.0151588	0.0518236
MIMAT0016900	0.0607656	0.00369245	0.202794	0.346659
MIMAT0016907	0.0357179	0.00127577	0.454348	0.59865
MIMAT0016909	0.103913	0.010798	0.0291174	0.081957
MIMAT0016915	0.0700769	0.00491078	0.141766	0.27424
MIMAT0016916	-0.06128	0.00375523	0.19899	0.343167
MIMAT0016920	0.0739692	0.00547145	0.120885	0.241536
MIMAT0016925	-0.0763308	0.00582639	0.109436	0.223392
MIMAT0017352	0.193405	0.0374055	4.33895e-05	0.000365759
MIMAT0017392	-0.0250652	0.000628262	0.599613	0.72785
MIMAT0017950	0.0565466	0.00319751	0.235995	0.388678
MIMAT0017981	0.105883	0.0112113	0.0261824	0.0764103
MIMAT0017982	-0.0464962	0.00216189	0.329969	0.479407
MIMAT0017983	0.00836037	6.98958e-05	0.861023	0.909579
MIMAT0017984	-0.0598819	0.00358584	0.209451	0.353858
MIMAT0017985	-0.179458	0.0322052	0.000151421	0.00105687
MIMAT0017986	-0.0874338	0.00764467	0.0665927	0.153208
MIMAT0017987	0.114677	0.0131507	0.0159821	0.0537476
MIMAT0017988	-0.0417052	0.00173933	0.382279	0.531574
MIMAT0017990	0.0762885	0.00581993	0.109633	0.223392
MIMAT0017991	0.0558257	0.00311651	0.242031	0.392333
MIMAT0017992	-0.104496	0.0109193	0.0282218	0.0798714
MIMAT0017993	-0.0665362	0.00442707	0.163064	0.299814
MIMAT0017994	-0.0489878	0.0023998	0.304684	0.454169
MIMAT0017995	0.104771	0.010977	0.0278063	0.0791274
MIMAT0017996	0.116084	0.0134756	0.0147237	0.0505524
MIMAT0017997	0.0242619	0.000588639	0.611363	0.737778
MIMAT0017998	-0.00244345	5.97047e-06	0.959192	0.974814
MIMAT0017999	0.147546	0.0217697	0.001892	0.00982126
MIMAT0018000	0.0236907	0.00056125	0.61978	0.742729
MIMAT0018001	0.143091	0.0204751	0.00259618	0.0124737
MIMAT0018002	-0.041266	0.00170289	0.387316	0.536323
MIMAT0018003	-0.065774	0.00432623	0.167948	0.305968
MIMAT0018004	-0.0805781	0.00649283	0.0910114	0.195457
MIMAT0018005	0.0169922	0.000288736	0.721953	0.815057
MIMAT0018006	-0.0770882	0.00594259	0.105951	0.218022
MIMAT0018065	0.00994105	9.88244e-05	0.835093	0.897659
MIMAT0018066	-0.0528271	0.0027907	0.268297	0.41929
MIMAT0018067	-0.109423	0.0119734	0.0215465	0.0668394
MIMAT0018068	0.225553	0.0508742	1.71012e-06	2.15694e-05
MIMAT0018069	-0.0535064	0.00286293	0.262182	0.411602
MIMAT0018070	0.0139882	0.000195668	0.769574	0.852058
MIMAT0018071	-0.0142157	0.000202086	0.765934	0.848938
MIMAT0018072	0.0741633	0.0055002	0.11991	0.240052
MIMAT0018073	-0.102782	0.0105641	0.0309271	0.0858503
MIMAT0018074	-0.00998528	9.97058e-05	0.834369	0.897659
MIMAT0018075	0.00870171	7.57198e-05	0.855409	0.908345
MIMAT0018076	-0.105336	0.0110956	0.0269716	0.0776947
MIMAT0018077	0.00699058	4.88683e-05	0.883616	0.925735
MIMAT0018078	-0.0769427	0.00592019	0.106613	0.218949
MIMAT0018080	-0.00388525	1.50952e-05	0.935156	0.961445
MIMAT0018081	0.118442	0.0140285	0.0128109	0.0461101
MIMAT0018082	0.105297	0.0110874	0.0270287	0.0776947
MIMAT0018083	0.150119	0.0225356	0.00156972	0.00853432
MIMAT0018084	-0.0177812	0.000316171	0.709614	0.804645
MIMAT0018085	0.0618152	0.00382112	0.195088	0.338698
MIMAT0018086	0.0455596	0.00207567	0.339815	0.490264
MIMAT0018087	-0.0645275	0.0041638	0.17617	0.31215
MIMAT0018088	0.0532084	0.00283113	0.264853	0.415164
MIMAT0018089	-0.00273004	7.45312e-06	0.954411	0.972373
MIMAT0018090	-0.0288055	0.000829756	0.546294	0.682795
MIMAT0018098	0.0123274	0.000151966	0.79629	0.871364
MIMAT0018099	0.0562975	0.00316941	0.238068	0.389738
MIMAT0018100	0.0812096	0.00659499	0.0884979	0.192055
MIMAT0018101	0.243404	0.0592457	2.27891e-07	4.93487e-06
MIMAT0018102	-0.0399168	0.00159335	0.403038	0.547217
MIMAT0018103	0.0520845	0.0027128	0.275092	0.427323
MIMAT0018104	0.0605975	0.00367206	0.204048	0.347757
MIMAT0018105	0.00241213	5.81837e-06	0.959715	0.974814
MIMAT0018106	0.0472656	0.00223404	0.322021	0.473183
MIMAT0018107	0.0792735	0.00628428	0.0963854	0.204815
MIMAT0018108	-0.0719855	0.00518192	0.131206	0.256696
MIMAT0018109	-0.0293606	0.000862042	0.538585	0.677659
MIMAT0018110	0.147225	0.0216751	0.00193619	0.00995065
MIMAT0018111	-0.00800233	6.40373e-05	0.866918	0.913533
MIMAT0018112	0.100784	0.0101573	0.0343584	0.0914749
MIMAT0018113	0.0310199	0.000962232	0.51587	0.659522
MIMAT0018114	-0.0201691	0.000406793	0.672739	0.774991
MIMAT0018115	0.0536772	0.00288124	0.26066	0.410742
MIMAT0018116	0.0513283	0.00263459	0.282131	0.432406
MIMAT0018117	0.00490106	2.40204e-05	0.918256	0.949508
MIMAT0018119	-0.0400979	0.00160784	0.400907	0.546354
MIMAT0018120	0.225757	0.0509664	1.67265e-06	2.15694e-05
MIMAT0018121	-0.0034163	1.16711e-05	0.942969	0.96553
MIMAT0018122	0.0620137	0.0038457	0.193655	0.337914
MIMAT0018179	0.073549	0.00540946	0.123016	0.244377
MIMAT0018180	0.00375981	1.41361e-05	0.937246	0.961445
MIMAT0018181	0.00662872	4.394e-05	0.889601	0.928801
MIMAT0018183	-0.0228618	0.000522662	0.632082	0.751442
MIMAT0018184	0.0136449	0.000186183	0.775075	0.856313
MIMAT0018185	0.110092	0.0121203	0.0207553	0.0647741
MIMAT0018186	-0.0188265	0.000354437	0.693382	0.793205
MIMAT0018187	-0.05594	0.00312928	0.241067	0.391544
MIMAT0018188	-0.0730806	0.00534077	0.125427	0.247737
MIMAT0018189	-0.026804	0.000718452	0.574534	0.7057
MIMAT0018190	-0.0581817	0.0033851	0.2227	0.369091
MIMAT0018191	0.0919291	0.00845096	0.0537161	0.12756
MIMAT0018192	0.0416287	0.00173295	0.383153	0.531986
MIMAT0018193	-0.0240006	0.000576028	0.615207	0.740687
MIMAT0018194	0.0208621	0.000435228	0.662178	0.771172
MIMAT0018195	0.0244699	0.000598776	0.608311	0.735567
MIMAT0018196	0.0201867	0.000407501	0.672471	0.774991
MIMAT0018197	0.113601	0.0129052	0.0170059	0.0561251
MIMAT0018198	0.000664319	4.4132e-07	0.988901	0.994678
MIMAT0018199	0.0403214	0.00162582	0.398284	0.544034
MIMAT0018200	-0.0879116	0.00772845	0.0651138	0.150813
MIMAT0018201	-0.108556	0.0117845	0.0226104	0.0697211
MIMAT0018202	0.0391336	0.00153144	0.412337	0.554615
MIMAT0018203	-0.0423512	0.00179362	0.374945	0.526418
MIMAT0018204	0.0107497	0.000115556	0.821894	0.88939
MIMAT0018205	-0.0226581	0.00051339	0.635121	0.751622
MIMAT0018206	0.0820364	0.00672997	0.0852914	0.187062
MIMAT0018349	0.118042	0.0139339	0.0131189	0.047055
MIMAT0018350	0.0541312	0.00293019	0.256643	0.406614
MIMAT0018351	0.0676565	0.00457741	0.15608	0.293146
MIMAT0018352	0.130043	0.0169111	0.00624236	0.0257935
MIMAT0018353	-0.0314184	0.000987114	0.51049	0.656125
MIMAT0018354	0.162445	0.0263882	0.000616099	0.00367879
MIMAT0018355	0.290444	0.0843578	5.08281e-10	5.83393e-08
MIMAT0018356	-0.0471445	0.00222261	0.323263	0.473896
MIMAT0018357	0.102822	0.0105724	0.0308612	0.0858503
MIMAT0018358	0.139498	0.0194598	0.00332994	0.0153564
MIMAT0018359	0.0204406	0.000417819	0.668593	0.774279
MIMAT0018360	0.198729	0.039493	2.62873e-05	0.000244638
MIMAT0018443	0.0992601	0.00985258	0.0371879	0.0957983
MIMAT0018444	-0.0582492	0.00339297	0.222162	0.369091
MIMAT0018445	-0.0114402	0.000130877	0.810664	0.88242
				408

## Sheet: TDP-43 miRNAs
miRBase Accession	miRBase Mature Name	Note
MIMAT0000062	hsa-let-7a-5p
MIMAT0000063	hsa-let-7b-5p
MIMAT0000064	hsa-let-7c-5p
MIMAT0000065	hsa-let-7d-5p
MIMAT0000066	hsa-let-7e-5p
MIMAT0000067	hsa-let-7f-5p
MIMAT0000069	hsa-miR-16-5p
MIMAT0000072	hsa-miR-18a-5p
MIMAT0000077	hsa-miR-22-3p
MIMAT0000080	hsa-miR-24-3p
MIMAT0000082	hsa-miR-26a-5p
MIMAT0000084	hsa-miR-27a-3p
MIMAT0000086	hsa-miR-29a-3p
MIMAT0000087	hsa-miR-30a-5p
MIMAT0000090	hsa-miR-32-5p
MIMAT0000091	hsa-miR-33a-5p
MIMAT0000092	hsa-miR-92a-3p
MIMAT0000093	hsa-miR-93-5p
MIMAT0000096	hsa-miR-98-5p
MIMAT0000097	hsa-miR-99a-5p
MIMAT0000098	hsa-miR-100-5p
MIMAT0000099	hsa-miR-101-3p
MIMAT0000100	hsa-miR-29b-3p
MIMAT0000101	hsa-miR-103a-3p
MIMAT0000222	hsa-miR-192-5p
MIMAT0000231	hsa-miR-199a-5p
MIMAT0000232	hsa-miR-199a-3p
MIMAT0000244	hsa-miR-30c-5p
MIMAT0000245	hsa-miR-30d-5p
MIMAT0000253	hsa-miR-10a-5p
MIMAT0000254	hsa-miR-10b-5p
MIMAT0000256	hsa-miR-181a-5p
MIMAT0000257	hsa-miR-181b-5p
MIMAT0000259	hsa-miR-182-5p
MIMAT0000261	hsa-miR-183-5p
MIMAT0000263	hsa-miR-199b-5p
MIMAT0000267	hsa-miR-210-3p
MIMAT0000271	hsa-miR-214-3p
MIMAT0000278	hsa-miR-221-3p
MIMAT0000279	hsa-miR-222-3p
MIMAT0000414	hsa-let-7g-5p
MIMAT0000415	hsa-let-7i-5p
MIMAT0000419	hsa-miR-27b-3p
MIMAT0000423	hsa-miR-125b-5p
MIMAT0000425	hsa-miR-130a-3p
MIMAT0000433	hsa-miR-142-5p
MIMAT0000434	hsa-miR-142-3p
MIMAT0000438	hsa-miR-152-3p
MIMAT0000440	hsa-miR-191-5p
MIMAT0000441	hsa-miR-9-5p
MIMAT0000443	hsa-miR-125a-5p
MIMAT0000444	hsa-miR-126-5p
MIMAT0000455	hsa-miR-185-5p
MIMAT0000457	hsa-miR-188-5p
MIMAT0000680	hsa-miR-106b-5p
MIMAT0000686	hsa-miR-34c-5p
MIMAT0000688	hsa-miR-301a-3p
MIMAT0000732	hsa-miR-378a-3p
MIMAT0000757	hsa-miR-151a-3p
MIMAT0000759	hsa-miR-148b-3p
MIMAT0001340	hsa-miR-423-3p	Discovered in Binding Assays (Fig 4)
MIMAT0001341	hsa-miR-424-5p
MIMAT0002177	hsa-miR-486-5p
MIMAT0002809	hsa-miR-146b-5p
MIMAT0002871	hsa-miR-500a-3p	Discovered in Binding Assays (Fig 4)
MIMAT0002891	hsa-miR-18a-3p
MIMAT0004484	hsa-let-7d-3p
MIMAT0004494	hsa-miR-21-3p
MIMAT0004497	hsa-miR-24-2-5p
MIMAT0004504	hsa-miR-31-3p
MIMAT0004506	hsa-miR-33a-3p
MIMAT0004509	hsa-miR-93-3p
MIMAT0004513	hsa-miR-101-5p
MIMAT0004549	hsa-miR-148a-5p
MIMAT0004563	hsa-miR-199b-3p
MIMAT0004584	hsa-let-7g-3p
MIMAT0004585	hsa-let-7i-3p
MIMAT0004586	hsa-miR-15b-3p
MIMAT0004592	hsa-miR-125b-1-3p
MIMAT0004602	hsa-miR-125a-3p
MIMAT0004611	hsa-miR-185-3p
MIMAT0004613	hsa-miR-188-3p
MIMAT0004672	hsa-miR-106b-3p
MIMAT0004901	hsa-miR-298
MIMAT0026479	hsa-miR-152-5p
