# Supplementary material for: TDP-43 regulates cancer-associated microRNAs
Source: Protein Cell. 2017 Sep 26;9(10):848–66. doi: 10.1007/s13238-017-0480-9 (PMC6160384; doi:10.1007/s13238-017-0480-9)
Supplement: Supplementary file 10 — Supplementary material 10 (XLSX 237 kb) [file 13238_2017_480_MOESM10_ESM.xlsx]

## Sheet: LUSCdownTranscriptsUpMiRNAs
Differentially Expressed miRNAs (pDESeq2 < 0.1)
miRBaseAccension	ID	log2FoldChange	Regulated by TDP-43?	R2 TDP-43 Correlation	Correlation Adjusted P-value	odds_ratio_log	numPredictedTargets	numDEgenes	DEgeneList	percentDEgenes	pDESeq2	pFatiscan	pCombined	pCombinedFDR	pCombinedFWER
MIMAT0001080	hsa-miR-196b-5p	5.20827		0.0899091	9.99659e-08	-1.08932	848	113	uc001bkq.3,uc001cmo.2,uc001dnl.3,uc001gsg.2,uc001hav.3,uc001hob.3,uc001hub.2,uc001hzy.1,uc001ipk.2,uc001irr.1,uc001jrd.3,uc001jsv.2,uc001kjr.2,uc001kvv.2,uc001laz.2,uc001ldj.1,uc001mdn.3,uc001mel.1,uc001pku.2,uc001quo.1,uc001rap.1,uc001tln.2,uc001tvz.1,uc001uuk.3,uc001uys.1,uc001vcm.2,uc001wtf.3,uc001wvo.2,uc001xmc.3,uc001xou.2,uc001xqa.2,uc001xrn.2,uc001yeh.3,uc001zka.3,uc001zks.1,uc001zng.1,uc0…	3.06	1.73e-101	9.27e-21	2.68e-104	1.41e-102	5.63e-102
MIMAT0000266	hsa-miR-205-5p	5.13062		0.0171621	0.0348757	-1.35664	1229	202	uc001bjo.2,uc001bkq.3,uc001cmo.2,uc001csi.3,uc001ctq.1,uc001cvd.2,uc001cyc.1,uc001dbh.2,uc001diq.3,uc001dpn.2,uc001drv.2,uc001dtg.3,uc001dyw.3,uc001enp.1,uc001gge.3,uc001gnq.2,uc001gun.3,uc001hav.3,uc001hmq.2,uc001hzy.1,uc001iol.2,uc001jbv.1,uc001jje.2,uc001knc.1,uc001kwi.2,uc001kzl.3,uc001mem.1,uc001mkg.1,uc001mvm.2,uc001ngp.3,uc001ohr.2,uc001owu.2,uc001ozx.3,uc001qta.3,uc001rmi.2,uc001rsn.2,uc0…	5.47	1.48e-97	2.02e-49	1.36e-140	2.85e-138	2.85e-138
MIMAT0004926	hsa-miR-708-5p	3.44281		0.00326556	0.413113	-1.01433	978	122	uc001aiq.2,uc001aol.2,uc001bld.3,uc001cqk.3,uc001dlw.2,uc001drv.2,uc001dxx.3,uc001eer.1,uc001fyt.3,uc001gny.2,uc001gnz.2,uc001gws.2,uc001hgw.1,uc001hub.2,uc001hzw.2,uc001iux.2,uc001ize.1,uc001jbf.2,uc001jbi.2,uc001jce.2,uc001knv.1,uc001lss.2,uc001mem.1,uc001mrd.2,uc001nop.2,uc001ntl.2,uc001oij.1,uc001oyw.3,uc001pku.2,uc001plt.2,uc001pwf.2,uc001rap.1,uc001rmi.2,uc001tep.1,uc001tps.2,uc001uqy.2,uc0…	3.31	3.12e-80	6.93e-20	1.87e-87	3.93e-86	3.93e-85
MIMAT0000441	hsa-miR-9-5p	4.97904	yes	0.110888	2.36812e-09	-1.09287	1588	209	uc001aky.2,uc001aol.2,uc001bie.2,uc001bjo.2,uc001bno.2,uc001bzj.1,uc001ctq.1,uc001cyc.1,uc001cze.2,uc001dhk.2,uc001dnb.2,uc001dnl.3,uc001dsg.2,uc001dtg.3,uc001dyu.2,uc001ebe.2,uc001evz.2,uc001gge.3,uc001ghk.1,uc001gsg.2,uc001gun.3,uc001hdx.2,uc001hfq.3,uc001hgw.1,uc001hif.2,uc001hob.3,uc001hpm.1,uc001htf.2,uc001hub.2,uc001ivi.1,uc001jbf.2,uc001jje.2,uc001jlx.2,uc001joz.2,uc001jtb.1,uc001kwi.2,uc0…	5.66	8.97e-66	2.02e-36	8.1e-98	2.84e-96	1.7e-95
MIMAT0004680	hsa-miR-130b-5p	2.56725		0.0939609	5.20371e-08	-0.97523	1739	207	uc001bdh.2,uc001big.2,uc001bjo.2,uc001bkq.3,uc001bzj.1,uc001csi.3,uc001cyj.1,uc001cze.2,uc001dcf.2,uc001dhk.2,uc001dle.2,uc001dmo.3,uc001dnl.3,uc001dsg.2,uc001enp.1,uc001fyt.3,uc001gsg.2,uc001gsl.2,uc001hfg.2,uc001hzw.2,uc001iol.2,uc001ioo.2,uc001iux.2,uc001jbi.2,uc001jje.2,uc001jrb.2,uc001jsv.2,uc001ldj.1,uc001llp.2,uc001meo.3,uc001mhl.2,uc001mkg.1,uc001nop.2,uc001ohr.2,uc001pao.2,uc001pku.2,uc0…	5.61	1.37e-64	4.99e-30	4.28e-89	9.98e-88	8.98e-87
MIMAT0000691	hsa-miR-130b-3p	2.44186		0.0908266	8.71124e-08	-1.28603	1511	233	uc001bdh.2,uc001bjo.2,uc001bou.3,uc001bzj.1,uc001cqk.3,uc001csi.3,uc001ctq.1,uc001dhk.2,uc001dmo.3,uc001dqj.3,uc001dtg.3,uc001dyu.2,uc001dyw.3,uc001enn.3,uc001fvk.2,uc001gcn.2,uc001hav.3,uc001hdx.2,uc001hif.2,uc001hzy.1,uc001iha.2,uc001irr.1,uc001iup.2,uc001iux.2,uc001ize.1,uc001jbf.2,uc001jbi.2,uc001jha.3,uc001jje.2,uc001jlx.2,uc001kjr.2,uc001kxm.2,uc001led.2,uc001mhe.1,uc001mod.1,uc001mrd.2,uc0…	6.31	7.81e-59	5.58e-52	1.56e-108	1.09e-106	3.28e-106
MIMAT0000261	hsa-miR-183-5p	2.86088	yes	0.0646948	9.54197e-06	-1.10609	1162	156	uc001bdh.2,uc001bjo.2,uc001bld.3,uc001bmc.2,uc001bzj.1,uc001cyc.1,uc001dlw.2,uc001gsl.2,uc001gun.3,uc001hif.2,uc001hpm.1,uc001htf.2,uc001iol.2,uc001ivi.1,uc001ize.1,uc001jce.2,uc001jje.2,uc001jtb.1,uc001kjr.2,uc001knc.1,uc001kvv.2,uc001kwi.2,uc001kzl.3,uc001mem.1,uc001mod.1,uc001oij.1,uc001pgf.2,uc001pio.1,uc001pku.2,uc001pzt.2,uc001tdm.3,uc001tps.2,uc001uqf.3,uc001uqy.2,uc001uwu.2,uc001uys.1,uc0…	4.23	2.09e-57	2.03e-28	4.32e-81	7.56e-80	9.07e-79
MIMAT0000450	hsa-miR-149-5p	3.24877		0.00574303	0.24916	-0.914695	1236	141	uc001ayo.2,uc001bzj.1,uc001cmo.2,uc001cqk.3,uc001csi.3,uc001cvd.2,uc001cyc.1,uc001cyj.1,uc001dyw.3,uc001ebe.2,uc001evz.2,uc001ewx.2,uc001fvk.2,uc001gge.3,uc001ghk.1,uc001gzq.2,uc001hgw.1,uc001hsk.2,uc001hzy.1,uc001ioo.2,uc001jbi.2,uc001jbv.1,uc001jsd.2,uc001knv.1,uc001llp.2,uc001mod.1,uc001osu.2,uc001ozx.3,uc001pfw.1,uc001qil.2,uc001qnm.2,uc001rap.1,uc001rsn.2,uc001spt.2,uc001stc.2,uc001tay.2,uc0…	3.82	1.4e-52	2.68e-19	1.59e-65	1.12e-64	3.35e-63
MIMAT0000095	hsa-miR-96-5p	2.80106		0.0492515	0.000156579	-1.11431	1116	151	uc001aky.2,uc001aol.2,uc001bdh.2,uc001bou.3,uc001bpc.3,uc001cyc.1,uc001diq.3,uc001dnb.2,uc001drv.2,uc001dyn.2,uc001enn.3,uc001fyt.3,uc001gcn.2,uc001gsl.2,uc001gun.3,uc001hfg.2,uc001hfq.3,uc001jlx.2,uc001kxm.2,uc001kzl.3,uc001lgz.2,uc001llp.2,uc001mhl.2,uc001nnu.3,uc001pgf.2,uc001qwk.2,uc001tep.1,uc001url.3,uc001vcm.2,uc001vkc.2,uc001vqq.2,uc001wvk.2,uc001xdp.2,uc001ywy.1,uc001zka.3,uc001zni.2,uc0…	4.09	1.32e-49	6.53e-28	8.2e-74	7.82e-73	1.72e-71
MIMAT0003298	hsa-miR-629-3p	2.22946		0.03964	0.000808602	-1.10799	1498	200	uc001aol.2,uc001big.2,uc001bjh.2,uc001bld.3,uc001cqk.3,uc001csi.3,uc001ctq.1,uc001cyj.1,uc001dle.2,uc001drv.2,uc001dtg.3,uc001eer.1,uc001enn.3,uc001enp.1,uc001fvk.2,uc001fyt.3,uc001fyz.1,uc001hfq.3,uc001hpm.1,uc001hub.2,uc001iha.2,uc001ihb.2,uc001iol.2,uc001iup.2,uc001ize.1,uc001jbf.2,uc001jje.2,uc001jrd.3,uc001kvo.1,uc001llp.2,uc001mdn.3,uc001mem.1,uc001mkg.1,uc001mod.1,uc001ngp.3,uc001nog.2,uc0…	5.42	4.35e-45	9.54e-36	1.88e-78	2.82e-77	3.94e-76
MIMAT0003880	hsa-miR-671-5p	2.07656		0.0374694	0.00114338	-1.00643	919	114	uc001bfy.2,uc001bya.2,uc001dnb.2,uc001dyn.2,uc001ewx.2,uc001hgw.1,uc001iha.2,uc001jbv.1,uc001jsd.2,uc001kea.2,uc001knc.1,uc001knv.1,uc001lss.2,uc001lyy.1,uc001mod.1,uc001mrd.2,uc001nnu.3,uc001nor.2,uc001ntl.2,uc001pwf.2,uc001qta.3,uc001quo.1,uc001rap.1,uc001rmi.2,uc001tst.2,uc001uip.2,uc001ush.2,uc001uus.2,uc001wsq.2,uc001wvo.2,uc001xou.2,uc001yeh.3,uc001ygc.2,uc001ywy.1,uc001zmp.1,uc001zng.1,uc0…	3.09	1.97e-43	1.63e-18	3.76e-57	1.88e-56	7.9e-55
MIMAT0004509	hsa-miR-93-3p	1.71468	yes	0.126959	9.3988e-11	-0.994061	1229	150	uc001bie.2,uc001bjo.2,uc001bkq.3,uc001bss.1,uc001cmo.2,uc001csi.3,uc001dbh.2,uc001dcf.2,uc001dhk.2,uc001dnl.3,uc001dqj.3,uc001dyn.2,uc001evz.2,uc001fvk.2,uc001hjf.2,uc001hzy.1,uc001iha.2,uc001jje.2,uc001mdn.3,uc001mkg.1,uc001mod.1,uc001mvm.2,uc001ozh.2,uc001pio.1,uc001plt.2,uc001pxl.1,uc001qnm.2,uc001rap.1,uc001tay.2,uc001tin.2,uc001unq.3,uc001ush.2,uc001usp.2,uc001uuk.3,uc001uys.1,uc001vgs.2,uc0…	4.06	1.68e-39	4.77e-23	2.38e-59	1.28e-58	5e-57
MIMAT0000281	hsa-miR-224-5p	3.03361		0.050182	0.000133231	-1.17966	1512	214	uc001aol.2,uc001ayo.2,uc001blk.2,uc001byx.2,uc001cmo.2,uc001cqk.3,uc001csi.3,uc001ctq.1,uc001cyj.1,uc001diq.3,uc001dnl.3,uc001enn.3,uc001gcn.2,uc001gge.3,uc001gnq.2,uc001gun.3,uc001hej.2,uc001hfq.3,uc001hjf.2,uc001hjl.1,uc001hmq.2,uc001iup.2,uc001iux.2,uc001jje.2,uc001jlx.2,uc001jsv.2,uc001kjr.2,uc001laz.2,uc001ldj.1,uc001led.2,uc001lgz.2,uc001lox.3,uc001mel.1,uc001mhe.1,uc001mrd.2,uc001nnu.3,uc0…	5.8	6.16e-35	5.79e-42	1.21e-74	1.21e-73	2.54e-72
MIMAT0000772	hsa-miR-345-5p	2.01806		0.0384484	0.000978322	-1.12232	869	119	uc001ayo.2,uc001bya.2,uc001csi.3,uc001cyc.1,uc001dxx.3,uc001ewx.2,uc001fyt.3,uc001gnq.2,uc001gun.3,uc001hmp.1,uc001ihb.2,uc001ipk.2,uc001jje.2,uc001jrd.3,uc001kvv.2,uc001kzl.3,uc001ldj.1,uc001llp.2,uc001mhl.2,uc001mod.1,uc001ngp.3,uc001nnu.3,uc001nog.2,uc001otu.2,uc001ozh.2,uc001rap.1,uc001rcn.1,uc001tpx.2,uc001uxs.2,uc001vcu.2,uc001wob.3,uc001wzr.2,uc001xqa.2,uc001xzx.3,uc001zni.2,uc001znl.2,uc0…	3.22	6.38e-34	9.18e-23	4.43e-54	2.02e-53	9.3e-52
MIMAT0004571	hsa-miR-200b-5p	1.89345		0.12913	6.20058e-11	-1.07016	1214	158	uc001aky.2,uc001ayo.2,uc001cqk.3,uc001csi.3,uc001cyj.1,uc001dle.2,uc001dnb.2,uc001edq.2,uc001gnq.2,uc001gsg.2,uc001gsl.2,uc001gun.3,uc001hgw.1,uc001hjf.2,uc001hmq.2,uc001hpm.1,uc001iha.2,uc001kea.2,uc001kwi.2,uc001kzl.3,uc001mel.1,uc001mhw.2,uc001mkg.1,uc001ngp.3,uc001ntl.2,uc001nyx.2,uc001pao.2,uc001pce.2,uc001pgf.2,uc001qwk.2,uc001rzt.2,uc001tdm.3,uc001uip.2,uc001uof.2,uc001uqf.3,uc001uxs.2,uc0…	4.28	1.29e-33	3.49e-27	1.39e-58	7.12e-58	2.92e-56
MIMAT0004946	hsa-miR-744-3p	2.25395		0.0338486	0.00209454	-1.03575	896	114	uc001ayo.2,uc001bdh.2,uc001cqk.3,uc001cze.2,uc001edq.2,uc001eer.1,uc001evz.2,uc001gge.3,uc001gnq.2,uc001gun.3,uc001hzy.1,uc001ioo.2,uc001ize.1,uc001jsv.2,uc001kea.2,uc001kvo.1,uc001lts.2,uc001mod.1,uc001ngp.3,uc001nog.2,uc001pfw.1,uc001qan.2,uc001stc.2,uc001tpx.2,uc001unq.3,uc001usp.2,uc001uxs.2,uc001vcm.2,uc001vxz.2,uc001wum.1,uc001wvk.2,uc001yeh.3,uc001yxc.2,uc001zka.3,uc002aly.2,uc002frj.2,uc0…	3.09	3.95e-33	2.28e-19	1.6e-49	6.09e-49	3.35e-47
MIMAT0000259	hsa-miR-182-5p	2.20215	yes	0.0907844	8.71124e-08	-1.06508	1610	207	uc001aky.2,uc001aol.2,uc001bdh.2,uc001big.2,uc001bou.3,uc001bzj.1,uc001cmo.2,uc001cqk.3,uc001cze.2,uc001diq.3,uc001dnl.3,uc001drv.2,uc001fyt.3,uc001gcn.2,uc001ghk.1,uc001gsl.2,uc001hfq.3,uc001hub.2,uc001irr.1,uc001iup.2,uc001jbf.2,uc001jce.2,uc001jje.2,uc001jlx.2,uc001jrd.3,uc001kjr.2,uc001kwi.2,uc001kzl.3,uc001lrt.2,uc001mel.1,uc001mhw.2,uc001mvs.2,uc001nnu.3,uc001nop.2,uc001ozx.3,uc001pgf.2,uc0…	5.61	5.97e-33	1.13e-34	1.5e-65	1.08e-64	3.14e-63
MIMAT0000432	hsa-miR-141-3p	1.92916		0.0463527	0.000250783	-1.1626	1863	258	uc001aky.2,uc001aol.2,uc001ayo.2,uc001bjh.2,uc001bjo.2,uc001bld.3,uc001bno.2,uc001bzj.1,uc001cze.2,uc001dhk.2,uc001diq.3,uc001dpn.2,uc001dsg.2,uc001dtg.3,uc001enn.3,uc001fvk.2,uc001gcn.2,uc001gge.3,uc001gsl.2,uc001gws.2,uc001hav.3,uc001hfq.3,uc001hif.2,uc001hjf.2,uc001hob.3,uc001iha.2,uc001jbf.2,uc001jbi.2,uc001jje.2,uc001kzl.3,uc001ldj.1,uc001lgz.2,uc001lyu.2,uc001mod.1,uc001pao.2,uc001pgf.2,uc0…	6.99	9.41e-31	9.01e-49	2.37e-76	3.11e-75	4.98e-74
MIMAT0001340	hsa-miR-423-3p	1.0734	yes	0.0658217	7.77717e-06	-1.05649	198	26	uc001vqq.2,uc002frj.2,uc002fsm.2,uc002ftd.2,uc002jvl.2,uc002mgt.1,uc002mqo.3,uc002soz.2,uc002spd.2,uc002tnq.2,uc002ymf.2,uc003axb.2,uc003bun.2,uc003cau.2,uc003chd.2,uc003cwv.3,uc003jeg.3,uc003lpr.1,uc003lsf.1,uc003lvc.2,uc003man.1,uc003xfb.1,uc004ben.2,uc004blc.2,uc009xpd.2,uc010eyh.2	0.7	4.1e-30	8.33e-06	9.38e-29	1.84e-28	1.97e-26
MIMAT0005797	hsa-miR-1301-3p	1.72491		0.0912423	8.28753e-08	-1.04315	1162	148	uc001big.2,uc001bjh.2,uc001bno.2,uc001bpc.3,uc001cqk.3,uc001cyj.1,uc001dnl.3,uc001dpn.2,uc001edq.2,uc001gny.2,uc001hav.3,uc001hif.2,uc001hmq.2,uc001jbv.1,uc001jha.3,uc001jhf.2,uc001knc.1,uc001kvv.2,uc001llp.2,uc001lrt.2,uc001mel.1,uc001meo.3,uc001mkg.1,uc001ngp.3,uc001nop.2,uc001ozx.3,uc001pfw.1,uc001pwj.2,uc001qnm.2,uc001rzo.1,uc001rzt.2,uc001tep.1,uc001txg.2,uc001url.3,uc001usp.2,uc001uys.1,uc0…	4.01	9.88e-28	9.2e-25	1.91e-50	7.69e-50	4e-48
MIMAT0001620	hsa-miR-200a-5p	1.75191		0.145498	2.57891e-12	-1.09768	1155	154	uc001aky.2,uc001ayo.2,uc001cqk.3,uc001csi.3,uc001cyj.1,uc001dle.2,uc001dnb.2,uc001dtg.3,uc001edq.2,uc001gnq.2,uc001gsg.2,uc001gsl.2,uc001gun.3,uc001hgw.1,uc001hjf.2,uc001hmq.2,uc001iha.2,uc001kwi.2,uc001kzl.3,uc001mel.1,uc001mhw.2,uc001mkg.1,uc001nop.2,uc001ntl.2,uc001pao.2,uc001pce.2,uc001pgf.2,uc001qwk.2,uc001rxb.2,uc001rzt.2,uc001tdm.3,uc001uip.2,uc001uof.2,uc001uqf.3,uc001uxs.2,uc001uxt.2,uc0…	4.17	5.49e-27	8.97e-28	9.59e-53	4.28e-52	2.01e-50
MIMAT0004493	hsa-miR-20a-3p	1.64594		0.121338	2.84045e-10	-1.13629	1614	220	uc001bdm.2,uc001big.2,uc001bjh.2,uc001bjo.2,uc001csi.3,uc001cwp.2,uc001dcf.2,uc001dhk.2,uc001dle.2,uc001dmo.3,uc001dnb.2,uc001dnl.3,uc001dqj.3,uc001dtg.3,uc001gcn.2,uc001gsl.2,uc001hnu.1,uc001hob.3,uc001irr.1,uc001iup.2,uc001ize.1,uc001jje.2,uc001kwi.2,uc001laz.2,uc001led.2,uc001lgz.2,uc001nop.2,uc001otu.2,uc001ozx.3,uc001pgf.2,uc001pio.1,uc001qan.2,uc001qnm.2,uc001qta.3,uc001tdm.3,uc001tix.2,uc0…	5.96	2.89e-25	1.49e-40	8.03e-63	4.68e-62	1.69e-60
MIMAT0000617	hsa-miR-200c-3p	1.31667		0.0793628	7.06289e-07	-1.22353	2008	291	uc001aol.2,uc001big.2,uc001bjo.2,uc001bzj.1,uc001cyj.1,uc001cze.2,uc001diq.3,uc001dnl.3,uc001dqj.3,uc001dtg.3,uc001dyu.2,uc001edq.2,uc001fyt.3,uc001gge.3,uc001gnq.2,uc001hgw.1,uc001hub.2,uc001hzy.1,uc001iha.2,uc001iol.2,uc001iux.2,uc001ivi.1,uc001jje.2,uc001jlx.2,uc001jrd.3,uc001kjr.2,uc001kvv.2,uc001kwi.2,uc001kzl.3,uc001ldj.1,uc001lts.2,uc001mdn.3,uc001meo.3,uc001mhl.2,uc001mhw.2,uc001mod.1,uc0…	7.88	3.18e-23	4.74e-59	6.81e-76	8.42e-75	1.43e-73
MIMAT0004598	hsa-miR-141-5p	1.45766		0.0392519	0.000852737	-0.992215	1484	180	uc001bjo.2,uc001bld.3,uc001bou.3,uc001cvd.2,uc001dmo.3,uc001dnb.2,uc001dnl.3,uc001dtg.3,uc001enn.3,uc001fyt.3,uc001ghk.1,uc001gzq.2,uc001hfq.3,uc001hif.2,uc001hjf.2,uc001iux.2,uc001ize.1,uc001jbr.3,uc001jlx.2,uc001jrd.3,uc001jtb.1,uc001kwi.2,uc001mhe.1,uc001ngp.3,uc001pfw.1,uc001qan.2,uc001qqv.1,uc001rap.1,uc001rcn.1,uc001rxb.2,uc001rzt.2,uc001tdm.3,uc001tep.1,uc001txg.2,uc001upl.2,uc001uus.2,uc0…	4.88	9.78e-21	3.82e-27	1.14e-45	3.86e-45	2.39e-43
MIMAT0003258	hsa-miR-590-5p	1.0272		0.0142698	0.056697	-1.15005	1267	176	uc001big.2,uc001bzj.1,uc001csi.3,uc001dbh.2,uc001diq.3,uc001gun.3,uc001gzq.2,uc001hif.2,uc001hob.3,uc001iha.2,uc001ioo.2,uc001iup.2,uc001ivi.1,uc001jje.2,uc001knv.1,uc001ldj.1,uc001lgz.2,uc001lts.2,uc001mhl.2,uc001mkg.1,uc001mod.1,uc001ngp.3,uc001nor.2,uc001pjy.2,uc001pku.2,uc001plt.2,uc001pxl.1,uc001qtv.1,uc001qwk.2,uc001rap.1,uc001tdm.3,uc001unq.3,uc001uqf.3,uc001uul.1,uc001uus.2,uc001uxf.2,uc0…	4.77	5.64e-20	1.01e-33	9.63e-51	3.96e-50	2.02e-48
MIMAT0000091	hsa-miR-33a-5p	1.79802	yes	0.0131547	0.0677354	-1.16561	1287	181	uc001bdh.2,uc001bdm.2,uc001bgd.2,uc001ctq.1,uc001cwp.2,uc001dbh.2,uc001dhk.2,uc001diq.3,uc001dpn.2,uc001hfq.3,uc001iol.2,uc001ipk.2,uc001irr.1,uc001iup.2,uc001iux.2,uc001jbi.2,uc001jje.2,uc001joz.2,uc001kjr.2,uc001kzl.3,uc001lts.2,uc001mhe.1,uc001mrd.2,uc001ngp.3,uc001nnu.3,uc001ozx.3,uc001qan.2,uc001rcn.1,uc001tay.2,uc001tpx.2,uc001utf.1,uc001uus.2,uc001uxf.2,uc001uxs.2,uc001uzy.1,uc001vqq.2,uc0…	4.9	6.74e-19	2.54e-35	7.33e-51	3.08e-50	1.54e-48
MIMAT0004657	hsa-miR-200c-5p	1.3258		0.0502812	0.000131745	-0.956445	772	92	uc001aol.2,uc001big.2,uc001cmo.2,uc001cyj.1,uc001dle.2,uc001dxx.3,uc001gge.3,uc001hjf.2,uc001hzy.1,uc001kxm.2,uc001led.2,uc001lgz.2,uc001lss.2,uc001nnu.3,uc001ntl.2,uc001qav.3,uc001qta.3,uc001rba.2,uc001uip.2,uc001uty.2,uc001uxt.2,uc001vbl.3,uc001vcu.2,uc001vgs.2,uc001zxc.1,uc002amr.2,uc002aqz.2,uc002cun.1,uc002eqb.1,uc002gll.2,uc002gpc.2,uc002gzd.1,uc002heo.1,uc002htw.2,uc002pii.3,uc002utb.2,uc0…	2.49	1.5e-18	3.54e-14	1.13e-30	2.39e-30	2.37e-28
MIMAT0000093	hsa-miR-93-5p	1.2422	yes	0.179465	<2.22E-16	-1.26061	1954	292	uc001ayo.2,uc001bdh.2,uc001bld.3,uc001cmn.2,uc001cqk.3,uc001csi.3,uc001cyj.1,uc001dcf.2,uc001dlw.2,uc001drv.2,uc001dyu.2,uc001ebe.2,uc001edq.2,uc001enn.3,uc001evn.2,uc001evz.2,uc001fbz.2,uc001fyt.3,uc001gsl.2,uc001gzq.2,uc001hav.3,uc001hdx.2,uc001hmq.2,uc001hob.3,uc001htf.2,uc001hzy.1,uc001iol.2,uc001ioo.2,uc001irr.1,uc001iup.2,uc001ivi.1,uc001ize.1,uc001jbf.2,uc001jje.2,uc001jlx.2,uc001jrb.2,uc0…	7.91	5.44e-17	4.78e-62	1.48e-69	1.29e-68	3.1e-67
MIMAT0004553	hsa-miR-7-1-3p	1.08372		0.0724722	2.26087e-06	-1.15246	3193	426	uc001bdh.2,uc001bie.2,uc001bkq.3,uc001bld.3,uc001bou.3,uc001bzj.1,uc001csi.3,uc001cwp.2,uc001cze.2,uc001dcf.2,uc001dhk.2,uc001diq.3,uc001dle.2,uc001dlw.2,uc001dmo.3,uc001dnb.2,uc001dnl.3,uc001dpn.2,uc001dqj.3,uc001drv.2,uc001dsg.2,uc001dtg.3,uc001edq.2,uc001enp.1,uc001evn.2,uc001gal.2,uc001gcn.2,uc001gge.3,uc001ghk.1,uc001gnq.2,uc001gny.2,uc001gnz.2,uc001gsg.2,uc001gun.3,uc001hav.3,uc001hfq.3,uc0…	11.54	8.39e-17	1.01e-75	2.44e-79	3.95e-78	5.13e-77
MIMAT0001341	hsa-miR-424-5p	1.26412	yes	0.000368554	0.818679	-1.0658	1754	225	uc001bdh.2,uc001bgd.2,uc001big.2,uc001bkq.3,uc001bld.3,uc001bpc.3,uc001bzj.1,uc001cmo.2,uc001cqk.3,uc001ctq.1,uc001cyj.1,uc001dbh.2,uc001dnl.3,uc001dpn.2,uc001dqj.3,uc001dtg.3,uc001edq.2,uc001enn.3,uc001gcn.2,uc001gzq.2,uc001hdx.2,uc001hif.2,uc001iux.2,uc001joz.2,uc001kbh.2,uc001kjr.2,uc001knc.1,uc001kzl.3,uc001ldj.1,uc001lox.3,uc001mcw.2,uc001mdn.3,uc001mel.1,uc001mhw.2,uc001ngp.3,uc001nop.2,uc0…	6.1	1.45e-16	2.72e-37	1.19e-49	4.72e-49	2.5e-47
MIMAT0000070	hsa-miR-17-5p	1.23216		0.239111	<2.22E-16	-1.22317	1929	280	uc001bdh.2,uc001bld.3,uc001cmn.2,uc001cqk.3,uc001csi.3,uc001dcf.2,uc001dlw.2,uc001drv.2,uc001dyu.2,uc001ebe.2,uc001edq.2,uc001enn.3,uc001evn.2,uc001fbz.2,uc001fyt.3,uc001gsl.2,uc001gzq.2,uc001hav.3,uc001hdx.2,uc001hmq.2,uc001hob.3,uc001hzy.1,uc001iol.2,uc001ioo.2,uc001irr.1,uc001iup.2,uc001ivi.1,uc001ize.1,uc001jbf.2,uc001jbv.1,uc001jje.2,uc001jlx.2,uc001jrb.2,uc001kvv.2,uc001kzl.3,uc001lts.2,uc0…	7.59	3.72e-16	5.45e-57	1.59e-64	1.01e-63	3.34e-62
MIMAT0014990	hsa-miR-3127-5p	1.23354		0.0455987	0.000279162	-0.949912	1112	131	uc001bkq.3,uc001bno.2,uc001bsc.2,uc001cvd.2,uc001cyc.1,uc001ewx.2,uc001ghk.1,uc001gws.2,uc001hav.3,uc001hdx.2,uc001hif.2,uc001hmp.1,uc001iss.2,uc001ize.1,uc001jje.2,uc001ked.2,uc001knc.1,uc001kzl.3,uc001mel.1,uc001nnu.3,uc001pce.2,uc001pzt.2,uc001qil.2,uc001rmi.2,uc001sef.2,uc001stc.2,uc001tvs.1,uc001tvz.1,uc001uuk.3,uc001xdp.2,uc001xhw.1,uc001xqa.2,uc001zni.2,uc001zph.2,uc001zpi.2,uc001ztp.2,uc0…	3.55	1.87e-15	4.01e-19	1.45e-32	3.39e-32	3.05e-30
MIMAT0000758	hsa-miR-135b-5p	1.83989		0.0202557	0.0206483	-1.13128	1325	181	uc001bou.3,uc001bzj.1,uc001cmo.2,uc001dnb.2,uc001dpn.2,uc001dsg.2,uc001dyw.3,uc001enn.3,uc001evz.2,uc001gcn.2,uc001ghk.1,uc001hjf.2,uc001hub.2,uc001iol.2,uc001ipk.2,uc001ivi.1,uc001jbi.2,uc001jbv.1,uc001jje.2,uc001kzl.3,uc001led.2,uc001mdn.3,uc001mod.1,uc001oyw.3,uc001ozx.3,uc001pce.2,uc001pfw.1,uc001pgf.2,uc001pio.1,uc001pip.1,uc001pku.2,uc001pxl.1,uc001qan.2,uc001spt.2,uc001tbt.2,uc001tep.1,uc0…	4.9	2.25e-15	1.01e-33	3.25e-45	1.07e-44	6.82e-43
MIMAT0001536	hsa-miR-429	1.34856		0.110592	2.42642e-09	-1.22341	2059	298	uc001aol.2,uc001big.2,uc001bjo.2,uc001bzj.1,uc001cyj.1,uc001cze.2,uc001diq.3,uc001dle.2,uc001dnl.3,uc001dpn.2,uc001dqj.3,uc001dtg.3,uc001dyu.2,uc001fyt.3,uc001gge.3,uc001gnq.2,uc001hgw.1,uc001hif.2,uc001hzy.1,uc001iha.2,uc001iol.2,uc001iux.2,uc001ivi.1,uc001jbf.2,uc001jje.2,uc001jlx.2,uc001jrd.3,uc001kjr.2,uc001kvv.2,uc001kwi.2,uc001kzl.3,uc001ldj.1,uc001lts.2,uc001mdn.3,uc001meo.3,uc001mhl.2,uc0…	8.07	1.47e-14	2.46e-60	1.33e-64	8.76e-64	2.8e-62
MIMAT0000682	hsa-miR-200a-3p	1.34514		0.175826	<2.22E-16	-1.18901	1800	255	uc001aky.2,uc001aol.2,uc001ayo.2,uc001bjh.2,uc001bjo.2,uc001bld.3,uc001bno.2,uc001bzj.1,uc001cze.2,uc001dhk.2,uc001diq.3,uc001dpn.2,uc001dsg.2,uc001dtg.3,uc001enn.3,uc001fvk.2,uc001gcn.2,uc001gge.3,uc001gsl.2,uc001gws.2,uc001hav.3,uc001hfq.3,uc001hif.2,uc001hjf.2,uc001iha.2,uc001jbf.2,uc001jbi.2,uc001jje.2,uc001kzl.3,uc001ldj.1,uc001lgz.2,uc001lyu.2,uc001mhe.1,uc001mod.1,uc001pao.2,uc001pgf.2,uc0…	6.91	1.77e-14	6.15e-50	9.49e-57	4.53e-56	1.99e-54
MIMAT0000264	hsa-miR-203a-3p	2.04941		0.00490739	0.296239	-1.20702	2384	338	uc001bdh.2,uc001bjo.2,uc001bkq.3,uc001bpc.3,uc001cqk.3,uc001cyj.1,uc001cze.2,uc001dhk.2,uc001dle.2,uc001dlw.2,uc001dpn.2,uc001drv.2,uc001dsg.2,uc001ebe.2,uc001edq.2,uc001evn.2,uc001evz.2,uc001fsz.1,uc001gge.3,uc001ghk.1,uc001gnq.2,uc001gsl.2,uc001gun.3,uc001hav.3,uc001hfg.2,uc001hfq.3,uc001hub.2,uc001hzy.1,uc001iol.2,uc001ioo.2,uc001ipk.2,uc001irr.1,uc001iss.2,uc001jbi.2,uc001jsd.2,uc001jxi.2,uc0…	9.16	2.2e-14	4.71e-66	1.79e-68	1.5e-67	3.76e-66
MIMAT0000688	hsa-miR-301a-3p	1.19007	yes	0.107568	4.25315e-09	-1.22242	1636	239	uc001aky.2,uc001aol.2,uc001bjo.2,uc001bou.3,uc001bzj.1,uc001cqk.3,uc001dhk.2,uc001dle.2,uc001dqj.3,uc001drv.2,uc001dtg.3,uc001dyu.2,uc001dyw.3,uc001edq.2,uc001enn.3,uc001fvk.2,uc001gcn.2,uc001hav.3,uc001hdx.2,uc001hif.2,uc001hjf.2,uc001hsk.2,uc001hub.2,uc001hzy.1,uc001iha.2,uc001irr.1,uc001iup.2,uc001iux.2,uc001ize.1,uc001jbf.2,uc001jbi.2,uc001jha.3,uc001jje.2,uc001jlx.2,uc001kjr.2,uc001kxm.2,uc0…	6.48	8.49e-14	3.71e-49	3.67e-55	1.71e-54	7.7e-53
MIMAT0000073	hsa-miR-19a-3p	1.30416		0.16765	5.11689e-14	-1.09616	1725	227	uc001aky.2,uc001aol.2,uc001bdh.2,uc001bdm.2,uc001bjo.2,uc001bld.3,uc001bou.3,uc001bzj.1,uc001cmn.2,uc001cmo.2,uc001cqk.3,uc001csi.3,uc001dhk.2,uc001dqj.3,uc001drv.2,uc001dsg.2,uc001dtg.3,uc001dyu.2,uc001hav.3,uc001hdx.2,uc001hfg.2,uc001hgw.1,uc001hif.2,uc001hob.3,uc001iha.2,uc001ipk.2,uc001irr.1,uc001iup.2,uc001iux.2,uc001ize.1,uc001jbf.2,uc001jje.2,uc001jlx.2,uc001laz.2,uc001ldj.1,uc001led.2,uc0…	6.15	1.18e-13	1.94e-39	1.56e-47	5.55e-47	3.27e-45
MIMAT0000318	hsa-miR-200b-3p	1.18754		0.200048	<2.22E-16	-1.24229	1984	292	uc001aol.2,uc001big.2,uc001bjo.2,uc001bzj.1,uc001cyj.1,uc001cze.2,uc001diq.3,uc001dnl.3,uc001dqj.3,uc001dtg.3,uc001dyu.2,uc001fyt.3,uc001gge.3,uc001gnq.2,uc001hgw.1,uc001hzy.1,uc001iha.2,uc001iol.2,uc001iux.2,uc001ivi.1,uc001jbf.2,uc001jje.2,uc001jlx.2,uc001jrd.3,uc001kjr.2,uc001kvv.2,uc001kwi.2,uc001kzl.3,uc001ldj.1,uc001lts.2,uc001mdn.3,uc001meo.3,uc001mhl.2,uc001mhw.2,uc001mod.1,uc001mrd.2,uc0…	7.91	1.85e-13	1.2e-60	4.34e-63	2.61e-62	9.12e-61
MIMAT0004909	hsa-miR-450b-5p	1.21359		0.0482208	0.000184827	-1.20329	1976	282	uc001ayo.2,uc001bdh.2,uc001bdm.2,uc001bjh.2,uc001byx.2,uc001bzj.1,uc001cwp.2,uc001cyj.1,uc001dhk.2,uc001diq.3,uc001dle.2,uc001dmo.3,uc001dpn.2,uc001dsg.2,uc001edq.2,uc001eer.1,uc001evn.2,uc001gcn.2,uc001gge.3,uc001gnq.2,uc001gsg.2,uc001hav.3,uc001hif.2,uc001hjf.2,uc001hzy.1,uc001iha.2,uc001iol.2,uc001ipk.2,uc001irr.1,uc001iux.2,uc001ivi.1,uc001jbi.2,uc001jbv.1,uc001jje.2,uc001jtb.1,uc001kee.2,uc0…	7.64	4.05e-13	6.65e-56	4.12e-59	2.16e-58	8.65e-57
MIMAT0000448	hsa-miR-136-5p	1.33397		0.0208708	0.0185961	-1.05912	1594	204	uc001bdh.2,uc001big.2,uc001bjh.2,uc001csi.3,uc001diq.3,uc001dpn.2,uc001dqj.3,uc001dtg.3,uc001enn.3,uc001gsl.2,uc001hav.3,uc001hej.2,uc001hif.2,uc001jbf.2,uc001jbv.1,uc001jhf.2,uc001jje.2,uc001jsp.2,uc001jsv.2,uc001kea.2,uc001knc.1,uc001ldj.1,uc001mkg.1,uc001nog.2,uc001nun.2,uc001nyx.2,uc001ozx.3,uc001pce.2,uc001pfw.1,uc001pgf.2,uc001pku.2,uc001qnm.2,uc001qta.3,uc001qwk.2,uc001rap.1,uc001rba.2,uc0…	5.53	1.08e-11	9.34e-34	2.07e-40	5.52e-40	4.36e-38
MIMAT0000440	hsa-miR-191-5p	0.68912	yes	0.0284426	0.00532364	-1.08931	439	59	uc001cyc.1,uc001gnq.2,uc001iha.2,uc001jje.2,uc001jsd.2,uc001plt.2,uc001rxb.2,uc001sef.2,uc001tep.1,uc001tvs.1,uc001tvz.1,uc001uxt.2,uc001uys.1,uc001vdl.2,uc001vqq.2,uc001wzr.2,uc001xhd.3,uc001zmp.1,uc002acv.1,uc002eqb.1,uc002fsm.2,uc002ivf.1,uc002klr.2,uc002uzf.3,uc002xnv.2,uc002yjy.1,uc003adp.3,uc003anb.2,uc003axf.2,uc003bne.1,uc003bxu.3,uc003cbq.2,uc003clu.1,uc003cwu.2,uc003dge.2,uc003eqg.1,uc0…	1.6	2.88e-11	9.54e-12	3.36e-21	5.15e-21	7.06e-19
MIMAT0002876	hsa-miR-505-3p	0.889918		0.0944036	4.87083e-08	-1.0143	1183	147	uc001ayo.2,uc001bou.3,uc001cyc.1,uc001diq.3,uc001dlw.2,uc001drv.2,uc001dtg.3,uc001edq.2,uc001gal.2,uc001hfq.3,uc001hmv.3,uc001htf.2,uc001iha.2,uc001iup.2,uc001jbv.1,uc001jlx.2,uc001jsp.2,uc001kee.2,uc001mvm.2,uc001nnu.3,uc001nop.2,uc001oij.1,uc001ozh.2,uc001pce.2,uc001pgf.2,uc001qtv.1,uc001quo.1,uc001tbt.2,uc001toi.1,uc001ush.2,uc001usp.2,uc001uwu.2,uc001vbl.3,uc001wvk.2,uc001xdp.2,uc001xlp.2,uc0…	3.98	3.94e-11	2.3e-23	2.27e-31	4.97e-31	4.77e-29
MIMAT0000076	hsa-miR-21-5p	0.756881		0.00290177	0.440022	-1.26614	1176	180	uc001big.2,uc001bou.3,uc001bzj.1,uc001dbh.2,uc001diq.3,uc001dmo.3,uc001ghk.1,uc001gun.3,uc001gzq.2,uc001hfg.2,uc001hif.2,uc001hob.3,uc001iha.2,uc001ioo.2,uc001iup.2,uc001iux.2,uc001ivi.1,uc001jje.2,uc001ldj.1,uc001lts.2,uc001mkg.1,uc001mod.1,uc001nor.2,uc001pjy.2,uc001pku.2,uc001pxl.1,uc001qtv.1,uc001qwk.2,uc001rap.1,uc001rmi.2,uc001tdm.3,uc001uqf.3,uc001uul.1,uc001uus.2,uc001uxf.2,uc001uyi.2,uc0…	4.88	2.73e-10	6.62e-40	5.09e-43	1.53e-42	1.07e-40
MIMAT0005796	hsa-miR-1271-5p	0.943128		0.0285317	0.0052583	-1.12446	1009	138	uc001aol.2,uc001bdh.2,uc001bpc.3,uc001cyc.1,uc001diq.3,uc001dnb.2,uc001drv.2,uc001dyn.2,uc001fyt.3,uc001gcn.2,uc001gsl.2,uc001gun.3,uc001hfq.3,uc001jlx.2,uc001kxm.2,uc001kzl.3,uc001lgz.2,uc001llp.2,uc001mhl.2,uc001nnu.3,uc001qwk.2,uc001tep.1,uc001tvs.1,uc001une.2,uc001url.3,uc001vcm.2,uc001vkc.2,uc001vqq.2,uc001xdp.2,uc001xgb.1,uc001ywy.1,uc001zka.3,uc001zni.2,uc002alz.2,uc002chl.2,uc002dhz.2,uc0…	3.74	2.91e-10	4.21e-26	1.79e-32	4.14e-32	3.76e-30
MIMAT0001635	hsa-miR-452-5p	1.3264		0.0776163	9.59832e-07	-1.078	1832	237	uc001aky.2,uc001big.2,uc001bou.3,uc001bsc.2,uc001cvd.2,uc001cyc.1,uc001cyj.1,uc001dhk.2,uc001diq.3,uc001dlw.2,uc001dnl.3,uc001drv.2,uc001gge.3,uc001ihb.2,uc001ize.1,uc001jbv.1,uc001jje.2,uc001jlx.2,uc001jrd.3,uc001jsd.2,uc001kzl.3,uc001ldj.1,uc001lgz.2,uc001mdn.3,uc001meo.3,uc001mhw.2,uc001ngp.3,uc001ntl.2,uc001oij.1,uc001otu.2,uc001owu.2,uc001pce.2,uc001pfw.1,uc001rff.2,uc001tay.2,uc001tep.1,uc0…	6.42	5.62e-10	6.32e-40	1.5e-42	4.38e-42	3.15e-40
MIMAT0001639	hsa-miR-409-3p	1.47894		0.0309495	0.00347951	-1.10614	1648	219	uc001bdm.2,uc001bou.3,uc001cyj.1,uc001dcf.2,uc001dmo.3,uc001dnb.2,uc001dnl.3,uc001dxx.3,uc001edq.2,uc001eer.1,uc001fvk.2,uc001gcn.2,uc001hej.2,uc001hfq.3,uc001hif.2,uc001hob.3,uc001ioo.2,uc001ipk.2,uc001irr.1,uc001iux.2,uc001ivi.1,uc001ize.1,uc001jsv.2,uc001kea.2,uc001kjr.2,uc001laz.2,uc001lyy.1,uc001mdn.3,uc001mel.1,uc001mhl.2,uc001mhw.2,uc001mkg.1,uc001mrd.2,uc001mvs.2,uc001nnu.3,uc001nor.2,uc0…	5.93	6.16e-10	9.94e-39	1.3e-41	3.69e-41	2.73e-39
MIMAT0004810	hsa-miR-629-5p	0.794276		0.0652898	8.55924e-06	-1.04411	1001	128	uc001big.2,uc001bjo.2,uc001bkq.3,uc001bsc.2,uc001cqk.3,uc001ebe.2,uc001hav.3,uc001hfq.3,uc001hif.2,uc001htf.2,uc001iol.2,uc001ivi.1,uc001jsv.2,uc001kxm.2,uc001mhe.1,uc001mkg.1,uc001pfw.1,uc001pku.2,uc001pmg.2,uc001smg.1,uc001tix.2,uc001tmi.3,uc001tpx.2,uc001uus.2,uc001uxf.2,uc001vgs.2,uc001vkd.2,uc001wsq.2,uc001wzr.2,uc001xdp.2,uc001xjc.2,uc001xou.2,uc001xpo.2,uc001ygc.2,uc001zka.3,uc001zmp.1,uc0…	3.47	6.75e-10	9.76e-22	1.73e-28	3.37e-28	3.64e-26
MIMAT0005792	hsa-miR-320b	1.08512		0.0462518	0.000254003	-1.06183	1833	234	uc001ayo.2,uc001big.2,uc001bno.2,uc001cmn.2,uc001cmo.2,uc001dhk.2,uc001dlw.2,uc001ebe.2,uc001edq.2,uc001enn.3,uc001fsz.1,uc001gun.3,uc001hdx.2,uc001hej.2,uc001hob.3,uc001ihb.2,uc001irr.1,uc001iux.2,uc001jbi.2,uc001jhf.2,uc001ldj.1,uc001lox.3,uc001lyu.2,uc001mdn.3,uc001mhe.1,uc001nkr.1,uc001nor.2,uc001otu.2,uc001rmi.2,uc001rxb.2,uc001rzo.1,uc001smg.1,uc001spt.2,uc001stc.2,uc001tbt.2,uc001tep.1,uc0…	6.34	8.33e-10	1.56e-38	2.88e-41	8.06e-41	6.05e-39
MIMAT0005794	hsa-miR-1296-5p	0.988795		0.0296371	0.0043719	-0.849265	449	49	uc001fyz.1,uc001gsg.2,uc001hif.2,uc001irr.1,uc001iux.2,uc001knc.1,uc001kzl.3,uc001orr.2,uc001otu.2,uc001ozh.2,uc001tps.2,uc001une.2,uc001uwu.2,uc001vgs.2,uc001vyi.2,uc001wzr.2,uc001xou.2,uc001zni.2,uc002anc.1,uc002bcy.3,uc002fyr.3,uc002icm.1,uc002olh.1,uc002uuo.3,uc002wpr.2,uc002xui.2,uc003byk.2,uc003cxh.2,uc003dqt.2,uc003eyv.2,uc003fav.2,uc003flh.3,uc003iab.3,uc003iqr.1,uc003jti.2,uc003klo.3,uc0…	1.33	9.9e-10	6.53e-07	9.02e-15	1.08e-14	1.89e-12
MIMAT0003241	hsa-miR-576-5p	0.836183		0.0483291	0.000183834	-1.10196	1866	246	uc001aol.2,uc001bdh.2,uc001big.2,uc001bou.3,uc001csi.3,uc001cvd.2,uc001dcf.2,uc001dhk.2,uc001dnb.2,uc001dpn.2,uc001dqj.3,uc001drv.2,uc001dtg.3,uc001dxx.3,uc001edq.2,uc001evn.2,uc001evz.2,uc001gcn.2,uc001ghk.1,uc001hfq.3,uc001htf.2,uc001hub.2,uc001iha.2,uc001ipk.2,uc001iux.2,uc001ivi.1,uc001ize.1,uc001jbi.2,uc001jbv.1,uc001kwi.2,uc001kzl.3,uc001laz.2,uc001ldj.1,uc001lgz.2,uc001llp.2,uc001lss.2,uc0…	6.66	2.25e-09	7.91e-43	1.08e-43	3.4e-43	2.28e-41
MIMAT0000424	hsa-miR-128-3p	0.849861		0.0914074	8.28753e-08	-1.10135	1600	212	uc001big.2,uc001bjo.2,uc001bno.2,uc001cyc.1,uc001cyj.1,uc001dyn.2,uc001dyw.3,uc001edq.2,uc001enn.3,uc001fsz.1,uc001gsg.2,uc001gsl.2,uc001gun.3,uc001gzq.2,uc001hgw.1,uc001hif.2,uc001hmv.3,uc001ipk.2,uc001ivi.1,uc001jbf.2,uc001jje.2,uc001jrd.3,uc001jsv.2,uc001kjr.2,uc001kzl.3,uc001ldj.1,uc001lgz.2,uc001lyu.2,uc001lyy.1,uc001meo.3,uc001mhe.1,uc001mhl.2,uc001nog.2,uc001nop.2,uc001nor.2,uc001nun.2,uc0…	5.74	4.25e-09	2.38e-37	2.65e-39	6.95e-39	5.56e-37
MIMAT0003885	hsa-miR-454-3p	0.844958		0.0835276	3.11989e-07	-1.20043	1594	229	uc001aky.2,uc001aol.2,uc001bjo.2,uc001bou.3,uc001bzj.1,uc001cqk.3,uc001dhk.2,uc001dle.2,uc001dmo.3,uc001dqj.3,uc001drv.2,uc001dtg.3,uc001dyu.2,uc001dyw.3,uc001edq.2,uc001enn.3,uc001fvk.2,uc001gcn.2,uc001gsg.2,uc001hav.3,uc001hdx.2,uc001hif.2,uc001hzy.1,uc001iha.2,uc001irr.1,uc001iup.2,uc001iux.2,uc001ize.1,uc001jbf.2,uc001jbi.2,uc001jha.3,uc001jje.2,uc001jlx.2,uc001jtb.1,uc001kjr.2,uc001kxm.2,uc0…	6.2	5.44e-09	6.04e-46	2.93e-45	9.78e-45	6.16e-43
MIMAT0004801	hsa-miR-590-3p	0.670882		0.00833992	0.157713	-1.14103	4390	566	uc001aky.2,uc001aol.2,uc001ayo.2,uc001bdh.2,uc001big.2,uc001bjo.2,uc001bld.3,uc001bou.3,uc001bzj.1,uc001cqk.3,uc001csi.3,uc001ctq.1,uc001cvd.2,uc001cwp.2,uc001cyj.1,uc001cze.2,uc001dhk.2,uc001diq.3,uc001dlw.2,uc001dnb.2,uc001dnl.3,uc001dpn.2,uc001dqj.3,uc001drv.2,uc001dsg.2,uc001dtg.3,uc001dxx.3,uc001edq.2,uc001evz.2,uc001fsz.1,uc001gcn.2,uc001gge.3,uc001ghk.1,uc001gnq.2,uc001gsl.2,uc001gun.3,uc0…	15.33	1.17e-08	3.15e-96	7.01e-78	9.82e-77	1.47e-75
MIMAT0004604	hsa-miR-127-5p	1.09297		0.013649	0.0622468	-1.06673	1186	154	uc001aol.2,uc001bfy.2,uc001bya.2,uc001cze.2,uc001diq.3,uc001dlw.2,uc001dyn.2,uc001gun.3,uc001hfg.2,uc001hif.2,uc001hmp.1,uc001ipk.2,uc001jbr.3,uc001jrd.3,uc001kbp.1,uc001laz.2,uc001ldj.1,uc001mrd.2,uc001nor.2,uc001ohr.2,uc001ozx.3,uc001plt.2,uc001rsn.2,uc001rxb.2,uc001uip.2,uc001uwu.2,uc001uxt.2,uc001uyi.2,uc001uys.1,uc001vcm.2,uc001vcu.2,uc001vgs.2,uc001wsq.2,uc001xou.2,uc001xpo.2,uc001xqa.2,uc0…	4.17	1.36e-08	1.82e-26	1.81e-30	3.76e-30	3.8e-28
MIMAT0004808	hsa-miR-625-3p	0.834755		0.000103558	0.900643	-1.06435	882	115	uc001ctq.1,uc001dsg.2,uc001gge.3,uc001gnq.2,uc001hfg.2,uc001htf.2,uc001iha.2,uc001iup.2,uc001jbi.2,uc001jlx.2,uc001kjr.2,uc001kxm.2,uc001meo.3,uc001mrd.2,uc001nun.2,uc001pku.2,uc001rzt.2,uc001tdm.3,uc001txb.2,uc001url.3,uc001uuk.3,uc001uxf.2,uc001uxt.2,uc001uyi.2,uc001uys.1,uc001vgs.2,uc001vkc.2,uc001vkd.2,uc001xlp.2,uc001ygc.2,uc001ywy.1,uc001yxc.2,uc002aqf.2,uc002dwm.2,uc002heo.1,uc002hgk.2,uc0…	3.12	1.36e-08	2.33e-20	1.05e-25	1.87e-25	2.21e-23
MIMAT0004588	hsa-miR-27b-5p	0.736158		0.0456348	0.000279162	-1.03598	808	103	uc001bpc.3,uc001cyc.1,uc001cyj.1,uc001dbh.2,uc001dnl.3,uc001dqj.3,uc001drv.2,uc001evz.2,uc001fyt.3,uc001ghk.1,uc001iha.2,uc001iup.2,uc001ldj.1,uc001mod.1,uc001ngp.3,uc001nog.2,uc001nop.2,uc001pku.2,uc001pxl.1,uc001qwk.2,uc001tep.1,uc001tvs.1,uc001uqf.3,uc001xhd.3,uc001zks.1,uc001zxn.2,uc002czx.2,uc002dhz.2,uc002elg.1,uc002gbm.3,uc002iso.2,uc002klo.2,uc002ldg.2,uc002lyd.3,uc002mqo.3,uc002nvd.3,uc0…	2.79	2.2e-08	1.11e-17	2.85e-23	4.76e-23	5.99e-21
MIMAT0000760	hsa-miR-331-3p	0.726535		0.0170291	0.035463	-0.991578	576	71	uc001cyc.1,uc001fca.1,uc001hfq.3,uc001hgw.1,uc001iol.2,uc001ioo.2,uc001iup.2,uc001jlx.2,uc001kvv.2,uc001lyu.2,uc001mel.1,uc001mkg.1,uc001mvm.2,uc001ntl.2,uc001owu.2,uc001qqv.1,uc001tix.2,uc001usp.2,uc001uys.1,uc001wob.3,uc001wum.1,uc001xhw.1,uc001zni.2,uc002ble.2,uc002dtp.2,uc002dvf.2,uc002fax.2,uc002gbm.3,uc002gkd.2,uc002gzd.1,uc002jek.2,uc002kln.2,uc002lwd.2,uc002lxd.2,uc002nfp.2,uc002nhv.2,uc0…	1.92	9.13e-08	5.23e-12	9.75e-18	1.34e-17	2.05e-15
MIMAT0001545	hsa-miR-450a-5p	0.799566		0.0175475	0.0326983	-0.883854	257	29	uc001edq.2,uc001hmq.2,uc001kea.2,uc001kwi.2,uc001lss.2,uc001tay.2,uc001zqq.2,uc002amr.2,uc002dbb.2,uc002dcu.2,uc002ehi.3,uc002gll.2,uc002rdl.2,uc002vtb.1,uc002yju.1,uc002ymd.2,uc003bxt.2,uc003bxu.3,uc003byk.2,uc003cph.1,uc003idv.3,uc003ifa.2,uc003iqr.1,uc003jtk.2,uc003kvt.1,uc003kwq.2,uc003xik.2,uc004fef.3,uc010dye.1	0.79	1.29e-07	7.32e-05	1.25e-10	1.38e-10	2.62e-08
MIMAT0000092	hsa-miR-92a-3p	0.671157	yes	0.197975	<2.22E-16	-1.04614	1151	147	uc001bjo.2,uc001csi.3,uc001cyj.1,uc001dhk.2,uc001diq.3,uc001dqj.3,uc001edq.2,uc001gun.3,uc001gzq.2,uc001hgw.1,uc001hzy.1,uc001iha.2,uc001ipk.2,uc001ize.1,uc001jje.2,uc001jsp.2,uc001jtb.1,uc001kjr.2,uc001kzl.3,uc001led.2,uc001mem.1,uc001ngp.3,uc001nop.2,uc001otu.2,uc001ozx.3,uc001qwk.2,uc001rxb.2,uc001tay.2,uc001tps.2,uc001tvz.1,uc001umh.2,uc001uus.2,uc001uxf.2,uc001uys.1,uc001vbl.3,uc001vgs.2,uc0…	3.98	2.58e-07	1.02e-24	2.65e-27	4.93e-27	5.57e-25
MIMAT0004700	hsa-miR-331-5p	0.557561		0.026626	0.00726999	-1.03191	907	115	uc001bjo.2,uc001cyc.1,uc001dcf.2,uc001diq.3,uc001dle.2,uc001dqj.3,uc001ghk.1,uc001hav.3,uc001hej.2,uc001hzy.1,uc001ihb.2,uc001iol.2,uc001jje.2,uc001joz.2,uc001jsv.2,uc001kjr.2,uc001kzl.3,uc001mrd.2,uc001ngp.3,uc001ohr.2,uc001rmi.2,uc001stc.2,uc001tin.2,uc001tln.2,uc001url.3,uc001usp.2,uc001utf.1,uc001uxs.2,uc001wob.3,uc001wsq.2,uc001xhw.1,uc001zph.2,uc001ztp.2,uc001zxd.1,uc001zxn.2,uc002aqf.2,uc0…	3.12	5.02e-07	2.06e-19	7.19e-23	1.19e-22	1.51e-20
MIMAT0000103	hsa-miR-106a-5p	0.977995		0.0842365	2.8481e-07	-1.22317	1929	280	uc001bdh.2,uc001bld.3,uc001cmn.2,uc001cqk.3,uc001csi.3,uc001dcf.2,uc001dlw.2,uc001drv.2,uc001dyu.2,uc001ebe.2,uc001edq.2,uc001enn.3,uc001evn.2,uc001fbz.2,uc001fyt.3,uc001gsl.2,uc001gzq.2,uc001hav.3,uc001hdx.2,uc001hmq.2,uc001hob.3,uc001hzy.1,uc001iol.2,uc001ioo.2,uc001irr.1,uc001iup.2,uc001ivi.1,uc001ize.1,uc001jbf.2,uc001jbv.1,uc001jje.2,uc001jlx.2,uc001jrb.2,uc001kvv.2,uc001kzl.3,uc001lts.2,uc0…	7.59	1.32e-06	5.45e-57	3.38e-48	1.24e-47	7.09e-46
MIMAT0000072	hsa-miR-18a-5p	0.826337	yes	0.163045	8.3731e-14	-1.02395	978	123	uc001bdh.2,uc001ctq.1,uc001gnq.2,uc001iha.2,uc001ihb.2,uc001jje.2,uc001kvo.1,uc001ldj.1,uc001mel.1,uc001pgf.2,uc001pwj.2,uc001pzt.2,uc001quo.1,uc001rap.1,uc001rmi.2,uc001tix.2,uc001tps.2,uc001ush.2,uc001usp.2,uc001uwu.2,uc001uxt.2,uc001uys.1,uc001vbl.3,uc001vcm.2,uc001vdl.2,uc001vkc.2,uc001vkd.2,uc001wvk.2,uc001wzr.2,uc001xdp.2,uc001ywy.1,uc001zni.2,uc001zph.2,uc001zqq.2,uc001zxd.1,uc001zyy.2,uc0…	3.33	3.14e-06	3.07e-20	2.28e-22	3.68e-22	4.78e-20
MIMAT0000074	hsa-miR-19b-3p	0.706503		0.135012	2.05571e-11	-1.11115	1641	219	uc001aky.2,uc001aol.2,uc001bdh.2,uc001bdm.2,uc001bjo.2,uc001bld.3,uc001bou.3,uc001bzj.1,uc001cmn.2,uc001cmo.2,uc001csi.3,uc001dhk.2,uc001dqj.3,uc001drv.2,uc001dsg.2,uc001dtg.3,uc001dyu.2,uc001evn.2,uc001hav.3,uc001hdx.2,uc001hgw.1,uc001hif.2,uc001hob.3,uc001iha.2,uc001ipk.2,uc001irr.1,uc001iup.2,uc001iux.2,uc001ize.1,uc001jbf.2,uc001jje.2,uc001laz.2,uc001ldj.1,uc001led.2,uc001mhe.1,uc001mhl.2,uc0…	5.93	3.47e-06	5.25e-39	1.69e-35	4.32e-35	3.54e-33
MIMAT0000075	hsa-miR-20a-5p	0.81545		0.228785	<2.22E-16	-1.22684	1988	289	uc001ayo.2,uc001bdh.2,uc001bkq.3,uc001bld.3,uc001cmn.2,uc001cqk.3,uc001csi.3,uc001dcf.2,uc001dlw.2,uc001drv.2,uc001dyu.2,uc001ebe.2,uc001edq.2,uc001enn.3,uc001evn.2,uc001fbz.2,uc001fyt.3,uc001gsl.2,uc001gzq.2,uc001hav.3,uc001hdx.2,uc001hmq.2,uc001hob.3,uc001hzy.1,uc001iol.2,uc001ioo.2,uc001irr.1,uc001iup.2,uc001ivi.1,uc001ize.1,uc001jbf.2,uc001jbv.1,uc001jje.2,uc001jlx.2,uc001jrb.2,uc001kvv.2,uc0…	7.83	4.47e-06	6e-59	2.6e-48	9.74e-48	5.45e-46
MIMAT0004672	hsa-miR-106b-3p	0.695369	yes	0.0771918	9.9831e-07	-1.25749	265	14	uc001ghk.1,uc001vfq.2,uc002ymd.2,uc003dge.2,uc003iqg.3,uc003oxy.2,uc003qip.1,uc003twg.2,uc003wzk.3,uc010flk.2,uc010rfl.1,uc011bfn.1,uc011cqs.1,uc011dzj.1	1.21	4.47e-06	0.000111	4.42e-09	4.69e-09	9.28e-07
MIMAT0000710	hsa-miR-365a-3p	0.729086		0.000900984	0.691142	-0.947161	744	88	uc001aol.2,uc001big.2,uc001bou.3,uc001dhk.2,uc001dle.2,uc001dsg.2,uc001gzq.2,uc001hub.2,uc001jbi.2,uc001jha.3,uc001ngp.3,uc001nym.2,uc001qta.3,uc001ush.2,uc001usp.2,uc001uzy.1,uc001vbl.3,uc001vcm.2,uc001vdl.2,uc001vgs.2,uc001wrq.2,uc001xgb.1,uc001znl.2,uc001zph.2,uc001ztp.2,uc002cxn.2,uc002ghg.2,uc002heo.1,uc002ied.3,uc002iyt.1,uc002ndw.2,uc002nhv.2,uc002olh.1,uc002phj.3,uc002raj.2,uc002rpd.2,uc0…	2.38	6.03e-06	1.84e-13	9.12e-17	1.16e-16	1.92e-14
MIMAT0000222	hsa-miR-192-5p	0.757612	yes	0.00573506	0.24916	-0.977328	708	86	uc001big.2,uc001bss.1,uc001csi.3,uc001dqj.3,uc001drv.2,uc001dxx.3,uc001gge.3,uc001ghk.1,uc001gnq.2,uc001hej.2,uc001hjf.2,uc001jje.2,uc001mkg.1,uc001rmi.2,uc001rxb.2,uc001tbt.2,uc001usp.2,uc001vdl.2,uc001yxc.2,uc001ztp.2,uc001zxn.2,uc002alz.2,uc002eqb.1,uc002fjx.2,uc002fsm.2,uc002gbm.3,uc002gpc.2,uc002gpf.2,uc002jhg.2,uc002kkm.2,uc002thq.1,uc002wsv.2,uc002xvl.2,uc002ymd.2,uc002ywf.1,uc002zgb.1,uc0…	2.33	9.43e-06	7.76e-14	8.24e-17	1.06e-16	1.73e-14
MIMAT0004494	hsa-miR-21-3p	0.593485	yes	0.00478046	0.301593	-1.14495	1347	186	uc001bss.1,uc001bzj.1,uc001dle.2,uc001dlw.2,uc001dnb.2,uc001dnl.3,uc001drv.2,uc001gge.3,uc001gnq.2,uc001gsl.2,uc001gun.3,uc001hav.3,uc001hej.2,uc001iha.2,uc001iux.2,uc001ivi.1,uc001ize.1,uc001jje.2,uc001jtb.1,uc001kea.2,uc001kee.2,uc001kjr.2,uc001lgz.2,uc001llp.2,uc001meo.3,uc001mhl.2,uc001mkg.1,uc001mvs.2,uc001nop.2,uc001ohr.2,uc001pce.2,uc001pfw.1,uc001pgf.2,uc001pku.2,uc001qqv.1,uc001rap.1,uc0…	5.04	1.28e-05	3.18e-35	6.83e-32	1.56e-31	1.43e-29
MIMAT0000680	hsa-miR-106b-5p	0.511121	yes	0.10596	5.56585e-09	-1.26561	1869	281	uc001bdh.2,uc001bld.3,uc001cmn.2,uc001cqk.3,uc001csi.3,uc001dcf.2,uc001dlw.2,uc001drv.2,uc001dyu.2,uc001ebe.2,uc001edq.2,uc001enn.3,uc001evn.2,uc001fbz.2,uc001fyt.3,uc001gsl.2,uc001gws.2,uc001gzq.2,uc001hav.3,uc001hdx.2,uc001hfq.3,uc001hmq.2,uc001hob.3,uc001hzy.1,uc001ioo.2,uc001irr.1,uc001iup.2,uc001ivi.1,uc001ize.1,uc001jbf.2,uc001jje.2,uc001jlx.2,uc001kvv.2,uc001kzl.3,uc001lts.2,uc001mhe.1,uc0…	7.61	1.41e-05	2.54e-60	4.79e-48	1.74e-47	1.01e-45
MIMAT0004819	hsa-miR-671-3p	0.729159		0.000200702	0.874487	-1.70407	112	9	uc001sef.2,uc001uqy.2,uc001zng.1,uc002mgt.1,uc002yjy.1,uc003dge.2,uc003ixh.2,uc003xfb.1,uc003zwq.2	0.78	2.71e-05	8.85e-05	1.83e-08	1.92e-08	3.85e-06
MIMAT0004497	hsa-miR-24-2-5p	0.526782	yes	0.00529717	0.271952	-1.05619	444	58	uc001bld.3,uc001bno.2,uc001edq.2,uc001evz.2,uc001gzq.2,uc001hgw.1,uc001jje.2,uc001kzl.3,uc001mhl.2,uc001pku.2,uc001pzt.2,uc001spt.2,uc001uqf.3,uc001wob.3,uc001yxc.2,uc002flj.2,uc002gpc.2,uc002gzd.1,uc002iso.2,uc002pxq.2,uc002rpd.2,uc002ucg.2,uc002vcj.2,uc002yjy.1,uc002yzy.3,uc003adp.3,uc003cxr.2,uc003dna.3,uc003dpe.2,uc003hly.3,uc003jfj.2,uc003jho.2,uc003ldb.1,uc003lfa.2,uc003lfb.1,uc003mux.2,uc0…	1.57	3.72e-05	4.42e-11	7.5e-14	8.84e-14	1.57e-11
MIMAT0003393	hsa-miR-425-5p	0.665377		0.0325753	0.00260263	-1.1107	1226	165	uc001ayo.2,uc001bou.3,uc001cmo.2,uc001csi.3,uc001diq.3,uc001dlw.2,uc001drv.2,uc001dsg.2,uc001dtg.3,uc001evn.2,uc001evz.2,uc001gsg.2,uc001ize.1,uc001jrd.3,uc001kzl.3,uc001laz.2,uc001mel.1,uc001mhl.2,uc001mvm.2,uc001mvs.2,uc001ngp.3,uc001nnu.3,uc001nog.2,uc001nop.2,uc001pwf.2,uc001rmi.2,uc001tbt.2,uc001toi.1,uc001tvz.1,uc001txb.2,uc001txg.2,uc001url.3,uc001usp.2,uc001uzy.1,uc001vcm.2,uc001vcu.2,uc0…	4.47	0.000106408	4.07e-30	9.86e-27	1.8e-26	2.07e-24
MIMAT0000279	hsa-miR-222-3p	0.486283	yes	0.00236457	0.48798	-0.933065	997	116	uc001byx.2,uc001cqk.3,uc001cwp.2,uc001cyj.1,uc001dhk.2,uc001dle.2,uc001dmo.3,uc001dpn.2,uc001dyu.2,uc001hav.3,uc001hjf.2,uc001hub.2,uc001ipk.2,uc001ivi.1,uc001ize.1,uc001jbf.2,uc001jje.2,uc001jlx.2,uc001kjr.2,uc001kxm.2,uc001led.2,uc001lgz.2,uc001mhw.2,uc001ngp.3,uc001nym.2,uc001osu.2,uc001otu.2,uc001qqv.1,uc001rap.1,uc001rxb.2,uc001toi.1,uc001tvz.1,uc001upl.2,uc001uqf.3,uc001url.3,uc001uxs.2,uc0…	3.14	0.000153533	1.01e-16	3e-17	3.91e-17	6.3e-15
MIMAT0000754	hsa-miR-337-3p	0.855778		0.0209619	0.0185134	-1.0373	1039	132	uc001bdh.2,uc001bjo.2,uc001bld.3,uc001csi.3,uc001cwp.2,uc001dbh.2,uc001dcf.2,uc001diq.3,uc001dsg.2,uc001dtg.3,uc001edq.2,uc001evn.2,uc001gnq.2,uc001hej.2,uc001hfg.2,uc001htf.2,uc001ize.1,uc001jlx.2,uc001joz.2,uc001jrd.3,uc001jsv.2,uc001knc.1,uc001kzl.3,uc001mvm.2,uc001ozx.3,uc001pjy.2,uc001tdm.3,uc001tps.2,uc001umh.2,uc001uxf.2,uc001uxs.2,uc001uys.1,uc001wob.3,uc001xdp.2,uc001xhd.3,uc001zka.3,uc0…	3.58	0.00033835	3.83e-22	1.88e-20	2.76e-20	3.95e-18
MIMAT0004586	hsa-miR-15b-3p	0.464662	yes	0.0997982	1.82882e-08	-1.17887	1535	217	uc001bdh.2,uc001bdm.2,uc001bjo.2,uc001bzj.1,uc001cyc.1,uc001cyj.1,uc001dbh.2,uc001dhk.2,uc001dle.2,uc001dmo.3,uc001dpn.2,uc001dtg.3,uc001edq.2,uc001gcn.2,uc001gge.3,uc001gsl.2,uc001gun.3,uc001hej.2,uc001hfp.3,uc001hif.2,uc001hob.3,uc001hzw.2,uc001iha.2,uc001ihb.2,uc001iol.2,uc001ivi.1,uc001jbf.2,uc001jlx.2,uc001joz.2,uc001jrd.3,uc001ked.2,uc001laz.2,uc001ldj.1,uc001led.2,uc001meo.3,uc001mvm.2,uc0…	5.88	0.000375483	1.83e-42	1.68e-33	4.11e-33	3.54e-31
MIMAT0000447	hsa-miR-134-5p	0.848506		0.0122329	0.0803393	-1.07265	899	118	uc001bya.2,uc001ctq.1,uc001dhk.2,uc001enn.3,uc001gge.3,uc001ghk.1,uc001gun.3,uc001gzq.2,uc001hmp.1,uc001htf.2,uc001hub.2,uc001jbr.3,uc001jce.2,uc001jje.2,uc001kzl.3,uc001llp.2,uc001mdn.3,uc001meo.3,uc001mhw.2,uc001mrd.2,uc001mvm.2,uc001nop.2,uc001oij.1,uc001otu.2,uc001ozh.2,uc001pku.2,uc001qav.3,uc001rff.2,uc001tln.2,uc001tmi.3,uc001uqf.3,uc001url.3,uc001usp.2,uc001uuk.3,uc001uwu.2,uc001wrq.2,uc0…	3.2	0.000442731	4.41e-21	1.6e-19	2.33e-19	3.35e-17
MIMAT0000764	hsa-miR-339-5p	0.497063		0.001068	0.666189	-1.05168	868	112	uc001bkq.3,uc001bsc.2,uc001cyj.1,uc001evn.2,uc001fvk.2,uc001fyt.3,uc001gzq.2,uc001jbv.1,uc001jrd.3,uc001kvv.2,uc001meo.3,uc001oij.1,uc001qta.3,uc001rxb.2,uc001spt.2,uc001tix.2,uc001uuk.3,uc001uus.2,uc001uwu.2,uc001xqa.2,uc001znl.2,uc001zpi.2,uc001zpz.1,uc001zuc.2,uc002acv.1,uc002azb.1,uc002chl.2,uc002dlq.2,uc002dtp.2,uc002ebu.1,uc002ghk.2,uc002gif.1,uc002gra.3,uc002gys.2,uc002heo.1,uc002hgm.2,uc0…	3.03	0.000479421	2.06e-19	2.53e-18	3.56e-18	5.31e-16
MIMAT0001413	hsa-miR-20b-5p	1.01484		0.0243523	0.0105252	-1.23222	1936	283	uc001ayo.2,uc001bdh.2,uc001bld.3,uc001cmn.2,uc001cqk.3,uc001csi.3,uc001dcf.2,uc001dlw.2,uc001drv.2,uc001dyu.2,uc001ebe.2,uc001edq.2,uc001enn.3,uc001evn.2,uc001fbz.2,uc001fyt.3,uc001gsl.2,uc001gzq.2,uc001hav.3,uc001hdx.2,uc001hmq.2,uc001hob.3,uc001hzy.1,uc001iol.2,uc001ioo.2,uc001irr.1,uc001iup.2,uc001ivi.1,uc001ize.1,uc001jbf.2,uc001jje.2,uc001jlx.2,uc001kvv.2,uc001kzl.3,uc001lts.2,uc001mhe.1,uc0…	7.67	0.000551915	3.2e-58	9.94e-43	2.94e-42	2.09e-40
MIMAT0004809	hsa-miR-628-5p	0.698488		0.000983611	0.682651	-0.962354	1006	120	uc001bdm.2,uc001bie.2,uc001bsc.2,uc001bya.2,uc001cmo.2,uc001cyj.1,uc001dcf.2,uc001dnl.3,uc001gge.3,uc001ghk.1,uc001hif.2,uc001hjf.2,uc001hmp.1,uc001ipk.2,uc001jje.2,uc001jsv.2,uc001ldj.1,uc001llp.2,uc001mhe.1,uc001mvm.2,uc001mvs.2,uc001nun.2,uc001oij.1,uc001otu.2,uc001pjy.2,uc001sjx.1,uc001tin.2,uc001tix.2,uc001txb.2,uc001uqy.2,uc001url.3,uc001ush.2,uc001usp.2,uc001uuk.3,uc001wvk.2,uc001wzr.2,uc0…	3.25	0.000571517	4.79e-18	2.98e-17	3.9e-17	6.25e-15
MIMAT0000732	hsa-miR-378a-3p	0.554599	yes	0.000307583	0.838845	-0.962782	963	115	uc001aky.2,uc001ayo.2,uc001bdh.2,uc001cyj.1,uc001dlw.2,uc001dqj.3,uc001dsg.2,uc001evn.2,uc001fvk.2,uc001hjf.2,uc001htf.2,uc001hzy.1,uc001iux.2,uc001ize.1,uc001kjr.2,uc001mvs.2,uc001oij.1,uc001qnm.2,uc001uys.1,uc001vdl.2,uc001vgs.2,uc001wob.3,uc001wtm.2,uc001wvk.2,uc001wzr.2,uc001xgb.1,uc001yeh.3,uc002alz.2,uc002bcj.2,uc002cvx.2,uc002egg.1,uc002eqb.1,uc002fsr.2,uc002ftd.2,uc002gph.1,uc002heo.1,uc0…	3.12	0.000582177	2.46e-17	9.52e-17	1.2e-16	2e-14
MIMAT0004985	hsa-miR-942-5p	0.532963		0.0240747	0.0109761	-1.05852	1928	245	uc001aol.2,uc001bjh.2,uc001bjo.2,uc001bkq.3,uc001bld.3,uc001bzj.1,uc001cmo.2,uc001cqk.3,uc001cyj.1,uc001dcf.2,uc001dqj.3,uc001dxx.3,uc001edq.2,uc001gge.3,uc001gnq.2,uc001gsg.2,uc001gun.3,uc001hav.3,uc001hfg.2,uc001hfq.3,uc001hgw.1,uc001hif.2,uc001hjf.2,uc001hmp.1,uc001hob.3,uc001htf.2,uc001iol.2,uc001irr.1,uc001iux.2,uc001jje.2,uc001jlx.2,uc001ldj.1,uc001mkg.1,uc001mrd.2,uc001mvm.2,uc001nnu.3,uc0…	6.64	0.000600028	5.71e-40	1.83e-31	4.05e-31	3.85e-29
MIMAT0000243	hsa-miR-148a-3p	0.491087		0.00281938	0.447635	-1.1083	1405	188	uc001aiq.2,uc001bdh.2,uc001big.2,uc001bou.3,uc001bss.1,uc001bzj.1,uc001cmo.2,uc001cvd.2,uc001dcf.2,uc001dhk.2,uc001dtg.3,uc001dyu.2,uc001dyw.3,uc001enn.3,uc001fvk.2,uc001gnq.2,uc001hob.3,uc001iha.2,uc001iol.2,uc001jbf.2,uc001jbi.2,uc001jha.3,uc001jje.2,uc001kzl.3,uc001laz.2,uc001lrt.2,uc001mhe.1,uc001mhw.2,uc001mod.1,uc001mvm.2,uc001nog.2,uc001pxl.1,uc001qwk.2,uc001rba.2,uc001rcn.1,uc001tmi.3,uc0…	5.09	0.00103893	8.47e-34	4.79e-27	8.82e-27	1.01e-24
MIMAT0004564	hsa-miR-214-5p	0.514514		0.000736724	0.726921	-0.999555	719	89	uc001bld.3,uc001bmc.2,uc001byx.2,uc001bzj.1,uc001dbh.2,uc001dnb.2,uc001gzq.2,uc001hjl.1,uc001ihb.2,uc001lts.2,uc001nun.2,uc001odl.2,uc001orr.2,uc001qta.3,uc001rap.1,uc001rba.2,uc001tbt.2,uc001tdm.3,uc001toi.1,uc001ush.2,uc001uuk.3,uc001uus.2,uc001wzr.2,uc001zng.1,uc001zni.2,uc001zot.2,uc001zpi.2,uc001zuc.2,uc002bcj.2,uc002ble.2,uc002chl.2,uc002cxn.2,uc002dlq.2,uc002fyp.2,uc002fyr.3,uc002gbm.3,uc0…	2.41	0.00135794	1.24e-14	2.95e-14	3.5e-14	6.2e-12
MIMAT0004774	hsa-miR-501-3p	0.404561		0.00616414	0.229983	-0.996318	680	84	uc001bjo.2,uc001cvd.2,uc001dcf.2,uc001gcn.2,uc001gun.3,uc001hgw.1,uc001ize.1,uc001jbi.2,uc001lgz.2,uc001mkg.1,uc001nor.2,uc001pgf.2,uc001pmg.2,uc001tep.1,uc001tln.2,uc001unq.3,uc001uxf.2,uc001vkc.2,uc001vsj.3,uc001wob.3,uc001wvk.2,uc001xhd.3,uc001xjc.2,uc001xrn.2,uc001ygc.2,uc001yxc.2,uc001zuc.2,uc002alz.2,uc002amp.2,uc002aqf.2,uc002dtp.2,uc002eom.3,uc002fen.2,uc002heo.1,uc002jek.2,uc002ndw.2,uc0…	2.28	0.00152117	8e-14	1.31e-13	1.53e-13	2.75e-11
MIMAT0004921	hsa-miR-889-3p	0.74497		0.0278624	0.00587112	-1.13098	1813	245	uc001aky.2,uc001aol.2,uc001bdh.2,uc001big.2,uc001bkq.3,uc001bld.3,uc001csi.3,uc001cyc.1,uc001cyj.1,uc001cze.2,uc001dmo.3,uc001dnl.3,uc001dsg.2,uc001evz.2,uc001fsz.1,uc001gcn.2,uc001gge.3,uc001gsg.2,uc001gun.3,uc001hfq.3,uc001hjf.2,uc001htf.2,uc001hzw.2,uc001hzy.1,uc001ivi.1,uc001jbr.3,uc001jbv.1,uc001jje.2,uc001joz.2,uc001kjr.2,uc001kwi.2,uc001kzl.3,uc001laz.2,uc001llp.2,uc001mhl.2,uc001mod.1,uc0…	6.64	0.00196031	1.71e-44	5.95e-33	1.44e-32	1.25e-30
MIMAT0004491	hsa-miR-19b-1-5p	0.524124		0.125869	1.13348e-10	-0.977428	1589	190	uc001bdh.2,uc001big.2,uc001bjo.2,uc001buw.2,uc001byx.2,uc001cqk.3,uc001cvd.2,uc001cyc.1,uc001dhk.2,uc001dmo.3,uc001dnl.3,uc001dpn.2,uc001dtg.3,uc001gsg.2,uc001hav.3,uc001hej.2,uc001hif.2,uc001iha.2,uc001irr.1,uc001ivi.1,uc001ize.1,uc001jhf.2,uc001jje.2,uc001jlx.2,uc001kvv.2,uc001laz.2,uc001lgz.2,uc001llp.2,uc001mvs.2,uc001ngp.3,uc001nop.2,uc001ntl.2,uc001pao.2,uc001pjy.2,uc001qnn.1,uc001qqv.1,uc0…	5.15	0.00207772	6.53e-28	1.17e-22	1.9e-22	2.45e-20
MIMAT0000434	hsa-miR-142-3p	0.520519	yes	0.00127355	0.630504	-1.07603	796	105	uc001aol.2,uc001bjo.2,uc001bou.3,uc001cwp.2,uc001dbh.2,uc001dlw.2,uc001dtg.3,uc001gun.3,uc001jje.2,uc001kxm.2,uc001kzl.3,uc001ldj.1,uc001llp.2,uc001plt.2,uc001pxl.1,uc001rba.2,uc001rff.2,uc001tdm.3,uc001uip.2,uc001uuk.3,uc001uus.2,uc001uys.1,uc001vcm.2,uc001vcu.2,uc001vdl.2,uc001wsq.2,uc001xjc.2,uc001xmc.3,uc001xou.2,uc001zka.3,uc001zks.1,uc001zph.2,uc002bcj.2,uc002cvx.2,uc002eqb.1,uc002flj.2,uc0…	2.84	0.00250627	4.3e-19	8.36e-17	1.07e-16	1.75e-14
MIMAT0004502	hsa-miR-28-3p	0.305038		0.0137375	0.0613744	-1.01836	869	109	uc001bno.2,uc001cmo.2,uc001cyc.1,uc001dmo.3,uc001fvk.2,uc001gws.2,uc001hav.3,uc001hfg.2,uc001htf.2,uc001kzl.3,uc001lgz.2,uc001mel.1,uc001pio.1,uc001pzt.2,uc001txb.2,uc001umh.2,uc001uuk.3,uc001uus.2,uc001uxs.2,uc001vcm.2,uc001vgs.2,uc001wrq.2,uc001wvo.2,uc001xhd.3,uc001xrn.2,uc001xst.2,uc001ybj.2,uc001ygc.2,uc001zka.3,uc001zks.1,uc001zng.1,uc001znl.2,uc001zpz.1,uc001zxc.1,uc002alz.2,uc002cxa.2,uc0…	2.95	0.00268854	5.7e-18	5.28e-16	6.63e-16	1.11e-13
MIMAT0004814	hsa-miR-654-3p	0.786646		0.0252255	0.00911177	-1.16533	1134	160	uc001bdm.2,uc001bkq.3,uc001bmc.2,uc001bzj.1,uc001cmn.2,uc001cmo.2,uc001cwp.2,uc001cyj.1,uc001dnb.2,uc001dpn.2,uc001gge.3,uc001hfg.2,uc001hif.2,uc001ihb.2,uc001jbr.3,uc001jtb.1,uc001kee.2,uc001kjr.2,uc001knv.1,uc001mhe.1,uc001mrd.2,uc001ozx.3,uc001pku.2,uc001qwk.2,uc001rzt.2,uc001tep.1,uc001tmi.3,uc001uof.2,uc001uqf.3,uc001utf.1,uc001uxf.2,uc001vbl.3,uc001vdl.2,uc001vfr.1,uc001vqq.2,uc001wrq.2,uc0…	4.33	0.00286424	1.6e-31	1.33e-24	2.31e-24	2.79e-22
MIMAT0000417	hsa-miR-15b-5p	0.366233		0.0777563	9.48117e-07	-1.08715	1778	232	uc001bfy.2,uc001bgd.2,uc001big.2,uc001bkq.3,uc001bld.3,uc001bpc.3,uc001bzj.1,uc001cmo.2,uc001cqk.3,uc001ctq.1,uc001cyj.1,uc001dbh.2,uc001dnl.3,uc001dpn.2,uc001dqj.3,uc001dtg.3,uc001edq.2,uc001enn.3,uc001evn.2,uc001fpq.2,uc001gcn.2,uc001gzq.2,uc001hdx.2,uc001hif.2,uc001ivi.1,uc001joz.2,uc001jtb.1,uc001kbh.2,uc001kjr.2,uc001knc.1,uc001kzl.3,uc001ldj.1,uc001lox.3,uc001mcw.2,uc001mdn.3,uc001mhw.2,uc0…	6.29	0.00314185	1.34e-39	1.9e-29	3.83e-29	3.98e-27
MIMAT0000750	hsa-miR-340-3p	0.331695		0.00697234	0.197886	-1.05711	490	64	uc001aky.2,uc001bou.3,uc001bpc.3,uc001bzj.1,uc001cmo.2,uc001ctq.1,uc001dyw.3,uc001evn.2,uc001fyt.3,uc001hav.3,uc001jsv.2,uc001lwf.1,uc001lwh.1,uc001mdn.3,uc001nun.2,uc001orr.2,uc001rxb.2,uc001uip.2,uc001umh.2,uc001url.3,uc001xmc.3,uc001ybj.2,uc001zka.3,uc002anc.1,uc002bcm.2,uc002cun.1,uc002ebu.1,uc002efp.2,uc002elg.1,uc002fax.2,uc002frj.2,uc002fyr.3,uc002gra.3,uc002iso.2,uc002lxd.2,uc002lyg.1,uc0…	1.73	0.00832446	4.62e-12	3.66e-11	4.13e-11	7.68e-09
MIMAT0004495	hsa-miR-22-5p	0.320347		0.0387525	0.000931437	-1.01608	1587	196	uc001bdm.2,uc001bou.3,uc001cqk.3,uc001cze.2,uc001diq.3,uc001dnb.2,uc001drv.2,uc001dsg.2,uc001dtg.3,uc001dxx.3,uc001enp.1,uc001fvk.2,uc001gcn.2,uc001gsg.2,uc001hfq.3,uc001hub.2,uc001ioo.2,uc001iux.2,uc001ize.1,uc001jje.2,uc001jlx.2,uc001jsv.2,uc001jtb.1,uc001ldj.1,uc001nnu.3,uc001nop.2,uc001ozx.3,uc001pgf.2,uc001qqv.1,uc001qvk.1,uc001rap.1,uc001rcn.1,uc001rsn.2,uc001rzt.2,uc001stc.2,uc001tix.2,uc0…	5.31	0.00957688	1.69e-30	1.12e-22	1.83e-22	2.35e-20
MIMAT0003180	hsa-miR-487b-3p	0.602994		0.0350212	0.00172351	-1.36253	200	34	uc001cyj.1,uc001dqj.3,uc001gge.3,uc001htf.2,uc001ozx.3,uc001pku.2,uc001quo.1,uc001zks.1,uc001zni.2,uc002bcj.2,uc002cun.1,uc002mqo.3,uc002rxy.2,uc002sfr.3,uc002utk.2,uc002uuo.3,uc002xvo.2,uc002yjy.1,uc003clu.1,uc003fav.2,uc003gmu.2,uc003iah.2,uc003kte.2,uc003kwq.2,uc003lfb.1,uc003lzb.2,uc003psd.2,uc003qug.2,uc003srk.2,uc003upi.2,uc003who.2,uc004dwf.2,uc009wgo.2,uc010ayu.2	0.92	0.0100903	5.3e-10	1.29e-09	1.4e-09	2.71e-07
MIMAT0000646	hsa-miR-155-5p	0.451219		3.59789e-05	0.939307	-1.14048	1510	207	uc001bzj.1,uc001cyj.1,uc001dle.2,uc001dnl.3,uc001dpn.2,uc001dqj.3,uc001drv.2,uc001dsg.2,uc001dyu.2,uc001eer.1,uc001fvk.2,uc001fyt.3,uc001ghk.1,uc001gsl.2,uc001hej.2,uc001hjf.2,uc001iol.2,uc001ipk.2,uc001irr.1,uc001iss.2,uc001iux.2,uc001ivi.1,uc001ize.1,uc001jrd.3,uc001jsv.2,uc001kwi.2,uc001laz.2,uc001ldj.1,uc001llp.2,uc001mhw.2,uc001ngp.3,uc001nnu.3,uc001ohr.2,uc001oij.1,uc001oyw.3,uc001pgf.2,uc0…	5.61	0.0104459	1.34e-38	2.07e-27	3.87e-27	4.34e-25
MIMAT0000456	hsa-miR-186-5p	0.253645		0.0363032	0.00138235	-1.08216	3039	385	uc001aky.2,uc001bdh.2,uc001bjo.2,uc001bld.3,uc001bzj.1,uc001csi.3,uc001ctq.1,uc001cwp.2,uc001cze.2,uc001dhk.2,uc001dlw.2,uc001dmo.3,uc001dnl.3,uc001dpn.2,uc001drv.2,uc001dtg.3,uc001dyu.2,uc001eer.1,uc001enn.3,uc001fyt.3,uc001gcn.2,uc001ghk.1,uc001gsl.2,uc001gun.3,uc001hav.3,uc001hej.2,uc001hfp.3,uc001hfq.3,uc001hif.2,uc001hob.3,uc001htf.2,uc001hub.2,uc001iha.2,uc001iol.2,uc001ipk.2,uc001irr.1,uc0…	10.43	0.0114076	2.38e-62	4.92e-41	1.36e-40	1.03e-38
MIMAT0000438	hsa-miR-152-3p	0.36483	yes	0.012702	0.0731144	-1.13049	1409	192	uc001aiq.2,uc001bdh.2,uc001big.2,uc001bou.3,uc001bss.1,uc001bzj.1,uc001cmo.2,uc001cvd.2,uc001dcf.2,uc001dnl.3,uc001dtg.3,uc001dyu.2,uc001dyw.3,uc001enn.3,uc001fvk.2,uc001gnq.2,uc001hob.3,uc001iha.2,uc001iol.2,uc001jbf.2,uc001jbi.2,uc001jha.3,uc001jje.2,uc001kvv.2,uc001kzl.3,uc001laz.2,uc001lrt.2,uc001lwf.1,uc001lwh.1,uc001mhe.1,uc001mod.1,uc001mvm.2,uc001nog.2,uc001pgf.2,uc001pxl.1,uc001qwk.2,uc0…	5.2	0.0172574	1.51e-35	5.63e-25	9.86e-25	1.18e-22
MIMAT0004703	hsa-miR-335-3p	0.423538		0.0774273	9.81709e-07	-1.21201	2993	420	uc001ayo.2,uc001bdh.2,uc001bjo.2,uc001bld.3,uc001bno.2,uc001cqk.3,uc001csi.3,uc001ctq.1,uc001cyj.1,uc001cze.2,uc001dhk.2,uc001diq.3,uc001dle.2,uc001dlw.2,uc001dnl.3,uc001dpn.2,uc001drv.2,uc001dsg.2,uc001dtg.3,uc001enn.3,uc001evn.2,uc001evz.2,uc001gge.3,uc001gnq.2,uc001gsg.2,uc001gun.3,uc001hav.3,uc001hfq.3,uc001hif.2,uc001hmp.1,uc001hzy.1,uc001iha.2,uc001iol.2,uc001iup.2,uc001iux.2,uc001ivi.1,uc0…	11.38	0.0174693	3.96e-81	7.25e-51	3.08e-50	1.52e-48
MIMAT0004514	hsa-miR-29b-1-5p	0.372798		0.00251425	0.475601	-1.00607	1795	219	uc001big.2,uc001bjo.2,uc001bkq.3,uc001bpc.3,uc001bzj.1,uc001cqk.3,uc001csi.3,uc001dnl.3,uc001dpn.2,uc001dsg.2,uc001edq.2,uc001enn.3,uc001gge.3,uc001gnq.2,uc001gsg.2,uc001hav.3,uc001hej.2,uc001hif.2,uc001hjf.2,uc001hob.3,uc001htf.2,uc001hub.2,uc001iol.2,uc001ioo.2,uc001iup.2,uc001iux.2,uc001ivi.1,uc001jbv.1,uc001jhf.2,uc001jlx.2,uc001joz.2,uc001jsv.2,uc001ldj.1,uc001lgz.2,uc001mhl.2,uc001ngp.3,uc0…	5.93	0.0217258	2.73e-33	2.35e-23	3.94e-23	4.93e-21
MIMAT0003218	hsa-miR-92b-3p	0.33331		0.0490566	0.000161474	-1.06591	1108	144	uc001bjo.2,uc001csi.3,uc001cyj.1,uc001dhk.2,uc001diq.3,uc001dqj.3,uc001edq.2,uc001evz.2,uc001gun.3,uc001gzq.2,uc001hgw.1,uc001hzy.1,uc001iha.2,uc001ize.1,uc001jje.2,uc001jsp.2,uc001jtb.1,uc001kjr.2,uc001kzl.3,uc001led.2,uc001mem.1,uc001ngp.3,uc001nop.2,uc001otu.2,uc001ozx.3,uc001qwk.2,uc001rxb.2,uc001tay.2,uc001tps.2,uc001umh.2,uc001uus.2,uc001uxf.2,uc001uys.1,uc001vbl.3,uc001vgs.2,uc001wsq.2,uc0…	3.9	0.0352614	7.8e-25	8.87e-18	1.22e-17	1.86e-15
MIMAT0004563	hsa-miR-199b-3p	0.30563	yes	0.00182587	0.55378	-1.19403	1043	151	uc001aol.2,uc001byx.2,uc001bzj.1,uc001cmo.2,uc001cqk.3,uc001cvd.2,uc001diq.3,uc001dlw.2,uc001dnb.2,uc001dpn.2,uc001dtg.3,uc001edq.2,uc001ewx.2,uc001iol.2,uc001irr.1,uc001jbi.2,uc001jje.2,uc001jrd.3,uc001kjr.2,uc001laz.2,uc001led.2,uc001mhl.2,uc001ngp.3,uc001osu.2,uc001oyw.3,uc001ozx.3,uc001pce.2,uc001pjy.2,uc001plt.2,uc001pxl.1,uc001rap.1,uc001tdm.3,uc001tep.1,uc001tpx.2,uc001tvs.1,uc001tza.3,uc0…	4.09	0.049275	4.84e-31	5.89e-21	8.96e-21	1.24e-18
MIMAT0000232	hsa-miR-199a-3p	0.304641	yes	0.00178852	0.558644	-1.19403	1043	151	uc001aol.2,uc001byx.2,uc001bzj.1,uc001cmo.2,uc001cqk.3,uc001cvd.2,uc001diq.3,uc001dlw.2,uc001dnb.2,uc001dpn.2,uc001dtg.3,uc001edq.2,uc001ewx.2,uc001iol.2,uc001irr.1,uc001jbi.2,uc001jje.2,uc001jrd.3,uc001kjr.2,uc001laz.2,uc001led.2,uc001mhl.2,uc001ngp.3,uc001osu.2,uc001oyw.3,uc001ozx.3,uc001pce.2,uc001pjy.2,uc001plt.2,uc001pxl.1,uc001rap.1,uc001tdm.3,uc001tep.1,uc001tpx.2,uc001tvs.1,uc001tza.3,uc0…	4.09	0.0496472	4.84e-31	6.03e-21	9.12e-21	1.27e-18
MIMAT0004702	hsa-miR-339-3p	0.209595		0.000329257	0.830737	-1.00581	167	21	uc001ayo.2,uc001fyt.3,uc001hdx.2,uc001hmp.1,uc001tdm.3,uc001ygc.2,uc001zni.2,uc002lli.2,uc002mqo.3,uc002rut.2,uc002wwa.2,uc002yjy.1,uc003cwu.2,uc003gqz.2,uc003hsm.1,uc003lna.2,uc003lvk.2,uc003pap.3,uc003tvm.1,uc003twg.2,uc004dcg.1	0.57	0.0953556	0.000107	0.000197903	0.000200771	0.0415596
Not Differentially Expressed miRNAs
miRBaseAccension	ID	log2FoldChange	Regulated by TDP-43?	R2 TDP-43 Correlation	Correlation Adjusted P-value	odds_ratio_log	numPredictedTargets	numDEgenes	DEgeneList	percentDEgenes	pDESeq2	pFatiscan	pCombined	pCombinedFDR	pCombinedFWER
MIMAT0004799	hsa-miR-589-5p	0.170709		0.00251998	0.475601	-0.947905	898	106	uc001bou.3,uc001bpc.3,uc001csi.3,uc001dqj.3,uc001evz.2,uc001gcn.2,uc001gsl.2,uc001gzq.2,uc001hfg.2,uc001ivi.1,uc001jrd.3,uc001jtb.1,uc001lgz.2,uc001mvm.2,uc001ngp.3,uc001nun.2,uc001ohr.2,uc001qtv.1,uc001rmi.2,uc001sef.2,uc001toi.1,uc001tvs.1,uc001uey.1,uc001utf.1,uc001vdl.2,uc001vkd.2,uc001wrq.2,uc001wzr.2,uc001xmc.3,uc001xpy.2,uc001xrn.2,uc001yeh.3,uc001zot.2,uc001zpi.2,uc001ztp.2,uc001zxd.1,uc0…	2.87	0.1504	8.25e-16	9.84e-11	1.1e-10	2.07e-08
MIMAT0004585	hsa-let-7i-3p	0.213352	yes	0.0109933	0.0984545	-1.76785	153	13	uc001bya.2,uc001iup.2,uc001jsp.2,uc001wtm.2,uc002czx.2,uc002rut.2,uc003axb.2,uc003cbq.2,uc003qdg.2,uc003qpc.3,uc003xik.2,uc010aeu.1,uc010sxc.1	1.12	0.163858	1.39e-06	3.09e-05	3.15e-05	0.00648772
MIMAT0000752	hsa-miR-328-3p	0.202278		0.0112606	0.0943841	-0.975135	701	85	uc001bdh.2,uc001bno.2,uc001evz.2,uc001ghk.1,uc001gzq.2,uc001hej.2,uc001hif.2,uc001hub.2,uc001jbr.3,uc001jbv.1,uc001jsp.2,uc001knc.1,uc001knv.1,uc001mdn.3,uc001mhw.2,uc001mrd.2,uc001ngp.3,uc001odl.2,uc001pio.1,uc001pzt.2,uc001rap.1,uc001rcq.1,uc001rmi.2,uc001spt.2,uc001tvs.1,uc001url.3,uc001uxs.2,uc001vfq.2,uc001vfr.1,uc001wob.3,uc001wzr.2,uc001zpz.1,uc002bop.3,uc002dcu.2,uc002fax.2,uc002fsm.2,uc0…	2.3	0.170703	1.17e-13	2.4e-09	2.57e-09	5.03e-07
MIMAT0004518	hsa-miR-16-2-3p	0.194423		0.0310567	0.00342091	-1.1018	2563	333	uc001aol.2,uc001ayo.2,uc001bdh.2,uc001big.2,uc001bjo.2,uc001bou.3,uc001bzj.1,uc001csi.3,uc001cyj.1,uc001cze.2,uc001dhk.2,uc001diq.3,uc001dle.2,uc001dlw.2,uc001dnl.3,uc001dpn.2,uc001dqj.3,uc001drv.2,uc001dsg.2,uc001dtg.3,uc001edq.2,uc001evz.2,uc001gcn.2,uc001gge.3,uc001gnq.2,uc001gsg.2,uc001gsl.2,uc001gun.3,uc001hfq.3,uc001hif.2,uc001hjf.2,uc001hmq.2,uc001hob.3,uc001hub.2,uc001hzy.1,uc001ivi.1,uc0…	9.02	0.176996	1.63e-56	1.44e-32	3.39e-32	3.02e-30
MIMAT0016925	hsa-miR-500b-5p	0.193205		0.0119355	0.0852662	-0.981661	872	106	uc001big.2,uc001bjo.2,uc001cyj.1,uc001cze.2,uc001dnl.3,uc001drv.2,uc001gnq.2,uc001hdx.2,uc001hub.2,uc001ipk.2,uc001ivi.1,uc001kee.2,uc001kzl.3,uc001mel.1,uc001nop.2,uc001qan.2,uc001qqv.1,uc001stc.2,uc001uof.2,uc001wum.1,uc001xhw.1,uc001xvv.2,uc001yeh.3,uc001yxc.2,uc001zxn.2,uc002ama.2,uc002anv.2,uc002ble.2,uc002cun.1,uc002dhz.2,uc002evr.2,uc002fyr.3,uc002hgm.2,uc002iso.2,uc002jmq.2,uc002sgn.3,uc0…	2.87	0.247513	1.28e-16	1.74e-10	1.92e-10	3.66e-08
MIMAT0004773	hsa-miR-500a-5p	0.192753		0.0119253	0.0852662	-1.07325	1408	183	uc001ayo.2,uc001bie.2,uc001big.2,uc001bjo.2,uc001cze.2,uc001dhk.2,uc001dle.2,uc001dpn.2,uc001fyt.3,uc001gcn.2,uc001gnq.2,uc001gun.3,uc001hdx.2,uc001hif.2,uc001htf.2,uc001iol.2,uc001ivi.1,uc001jlx.2,uc001joz.2,uc001jrb.2,uc001kee.2,uc001kzl.3,uc001led.2,uc001mel.1,uc001mhl.2,uc001ngp.3,uc001nun.2,uc001orr.2,uc001pjy.2,uc001pku.2,uc001qan.2,uc001qav.3,uc001qil.2,uc001stc.2,uc001tdm.3,uc001tep.1,uc0…	4.96	0.248468	2.89e-31	2.31e-18	3.28e-18	4.86e-16
MIMAT0000449	hsa-miR-146a-5p	0.216562		0.000214695	0.868671	-1.02914	1282	161	uc001bsc.2,uc001bzj.1,uc001csi.3,uc001dhk.2,uc001dqj.3,uc001dtg.3,uc001evz.2,uc001gcn.2,uc001ghk.1,uc001gny.2,uc001gnz.2,uc001gzq.2,uc001iup.2,uc001jbr.3,uc001jha.3,uc001jlx.2,uc001jtb.1,uc001kea.2,uc001laz.2,uc001mvm.2,uc001ntl.2,uc001pxl.1,uc001qtv.1,uc001rap.1,uc001rxb.2,uc001tbt.2,uc001tdm.3,uc001tmi.3,uc001tps.2,uc001tvz.1,uc001umh.2,uc001url.3,uc001utf.1,uc001uxf.2,uc001uxs.2,uc001uxt.2,uc0…	4.36	0.255191	3.83e-26	1.42e-15	1.73e-15	2.97e-13
MIMAT0000731	hsa-miR-378a-5p	0.167446		0.000221193	0.866705	-0.993209	1021	125	uc001bdh.2,uc001bdm.2,uc001cwp.2,uc001dqj.3,uc001dxx.3,uc001gcn.2,uc001gnq.2,uc001gws.2,uc001hav.3,uc001hjf.2,uc001hob.3,uc001iha.2,uc001ipk.2,uc001iux.2,uc001jbf.2,uc001jbv.1,uc001kvv.2,uc001lss.2,uc001meo.3,uc001mvs.2,uc001nun.2,uc001osu.2,uc001ozh.2,uc001pwf.2,uc001qav.3,uc001qnm.2,uc001rba.2,uc001txg.2,uc001url.3,uc001vkd.2,uc001vqy.2,uc001wob.3,uc001wvk.2,uc001wvo.2,uc001xpo.2,uc001zmp.1,uc0…	3.39	0.269571	1.24e-19	5.57e-12	6.39e-12	1.17e-09
MIMAT0000510	hsa-miR-320a	0.158639		0.0191727	0.0247456	-1.06183	1833	234	uc001ayo.2,uc001big.2,uc001bno.2,uc001cmn.2,uc001cmo.2,uc001dhk.2,uc001dlw.2,uc001ebe.2,uc001edq.2,uc001enn.3,uc001fsz.1,uc001gun.3,uc001hdx.2,uc001hej.2,uc001hob.3,uc001ihb.2,uc001irr.1,uc001iux.2,uc001jbi.2,uc001jhf.2,uc001ldj.1,uc001lox.3,uc001lyu.2,uc001mdn.3,uc001mhe.1,uc001nkr.1,uc001nor.2,uc001otu.2,uc001rmi.2,uc001rxb.2,uc001rzo.1,uc001smg.1,uc001spt.2,uc001stc.2,uc001tbt.2,uc001tep.1,uc0…	6.34	0.296539	1.56e-38	8.7e-22	1.36e-21	1.83e-19
MIMAT0000254	hsa-miR-10b-5p	0.249146	yes	0.030607	0.00369447	-0.999231	900	111	uc001aky.2,uc001dnl.3,uc001dtg.3,uc001evn.2,uc001fvk.2,uc001fyt.3,uc001hav.3,uc001hmq.2,uc001irr.1,uc001iux.2,uc001joz.2,uc001meo.3,uc001mhe.1,uc001mkg.1,uc001ohr.2,uc001pce.2,uc001pxl.1,uc001rap.1,uc001rxb.2,uc001spt.2,uc001tix.2,uc001tpx.2,uc001uqf.3,uc001uus.2,uc001uxt.2,uc001wvo.2,uc001xqa.2,uc001ybj.2,uc001znl.2,uc001zpz.1,uc002amr.2,uc002dtp.2,uc002eqb.1,uc002fax.2,uc002gbm.3,uc002iof.2,uc0…	3.01	0.307793	6.65e-18	8.05e-11	9.04e-11	1.69e-08
MIMAT0000081	hsa-miR-25-3p	0.114891		0.113749	1.35097e-09	-1.07254	1243	162	uc001bjo.2,uc001csi.3,uc001cyj.1,uc001dcf.2,uc001dhk.2,uc001diq.3,uc001dqj.3,uc001edq.2,uc001fyt.3,uc001gun.3,uc001gzq.2,uc001hgw.1,uc001hzy.1,uc001iha.2,uc001ipk.2,uc001iux.2,uc001ize.1,uc001jje.2,uc001jsp.2,uc001jtb.1,uc001kjr.2,uc001kzl.3,uc001led.2,uc001mem.1,uc001ngp.3,uc001nop.2,uc001otu.2,uc001ozx.3,uc001qwk.2,uc001rxb.2,uc001tay.2,uc001tps.2,uc001tvz.1,uc001umh.2,uc001uus.2,uc001uxf.2,uc0…	4.39	0.348323	7.03e-28	7.91e-16	9.83e-16	1.66e-13
MIMAT0000757	hsa-miR-151a-3p	0.0937876	yes	0.0189049	0.0259247	-1.02285	785	99	uc001bdm.2,uc001bfy.2,uc001bou.3,uc001bsc.2,uc001dle.2,uc001dlw.2,uc001gge.3,uc001ghk.1,uc001hgw.1,uc001jbr.3,uc001jbv.1,uc001jce.2,uc001laz.2,uc001lgz.2,uc001mvs.2,uc001pgf.2,uc001quo.1,uc001qwk.2,uc001tps.2,uc001uqy.2,uc001vbl.3,uc001vdl.2,uc001vkd.2,uc001wvk.2,uc001ybj.2,uc001zka.3,uc001zng.1,uc001zpc.2,uc001ztp.2,uc002bop.3,uc002czx.2,uc002frj.2,uc002fsm.2,uc002iyt.1,uc002jdz.2,uc002jhg.2,uc0…	2.68	0.449819	8.75e-17	1.67e-09	1.79e-09	3.5e-07
MIMAT0000426	hsa-miR-132-3p	0.0678706		0.00182942	0.55378	-1.04204	1438	182	uc001bdh.2,uc001big.2,uc001ctq.1,uc001cwp.2,uc001dhk.2,uc001dqj.3,uc001dyu.2,uc001evz.2,uc001fvk.2,uc001gsg.2,uc001hav.3,uc001hfq.3,uc001hmp.1,uc001hob.3,uc001htf.2,uc001iol.2,uc001iup.2,uc001ivi.1,uc001jje.2,uc001kzl.3,uc001ngp.3,uc001nnu.3,uc001oyw.3,uc001ozh.2,uc001pgf.2,uc001pku.2,uc001qqv.1,uc001stc.2,uc001uip.2,uc001uqf.3,uc001url.3,uc001uxt.2,uc001uzy.1,uc001vdl.2,uc001vqq.2,uc001vqy.2,uc0…	4.93	0.583049	9.06e-30	2.6e-15	3.16e-15	5.46e-13
MIMAT0004549	hsa-miR-148a-5p	0.0940994	yes	0.00128787	0.628201	-1.01036	1620	199	uc001bdh.2,uc001bdm.2,uc001cqk.3,uc001csi.3,uc001cze.2,uc001dcf.2,uc001diq.3,uc001dlw.2,uc001dnl.3,uc001dpn.2,uc001drv.2,uc001dsg.2,uc001dtg.3,uc001fyt.3,uc001gsg.2,uc001gws.2,uc001hzw.2,uc001ihb.2,uc001ipk.2,uc001irr.1,uc001iup.2,uc001iux.2,uc001jrd.3,uc001kwi.2,uc001ldj.1,uc001led.2,uc001lgz.2,uc001llp.2,uc001lrt.2,uc001mel.1,uc001mkg.1,uc001pce.2,uc001pfw.1,uc001qan.2,uc001qnm.2,uc001rmi.2,uc0…	5.39	0.598179	9.87e-31	1.08e-15	1.33e-15	2.28e-13
MIMAT0000101	hsa-miR-103a-3p	0.0594345	yes	0.132071	3.47348e-11	-1.14946	1327	184	uc001bgd.2,uc001bkq.3,uc001bzj.1,uc001cyj.1,uc001dcf.2,uc001dhk.2,uc001drv.2,uc001dtg.3,uc001dyn.2,uc001dyw.3,uc001edq.2,uc001gcn.2,uc001gzq.2,uc001hdx.2,uc001hgw.1,uc001hob.3,uc001hpm.1,uc001iha.2,uc001iol.2,uc001ivi.1,uc001joz.2,uc001kbh.2,uc001kjr.2,uc001ldj.1,uc001lrt.2,uc001luc.1,uc001mcw.2,uc001mvs.2,uc001nnu.3,uc001ntl.2,uc001odl.2,uc001plt.2,uc001qta.3,uc001qwk.2,uc001rmi.2,uc001tep.1,uc0…	4.99	0.619944	4.24e-35	1.08e-17	1.47e-17	2.26e-15
MIMAT0003239	hsa-miR-574-3p	0.0468634		0.00076003	0.722031	-0.83414	185	20	uc001aiq.2,uc001knv.1,uc001toi.1,uc001wvo.2,uc001zqq.2,uc002raj.2,uc002yak.2,uc003dcl.1,uc003goc.1,uc003igm.2,uc003isa.1,uc003kzh.2,uc003svj.3,uc003syn.1,uc003xfb.1,uc004akw.2,uc004cig.2,uc004fef.3,uc009xga.1,uc010zlt.1	0.54	0.685547	0.00117	0.0351312	0.0351312	1
MIMAT0000231	hsa-miR-199a-5p	0.0609774	yes	5.24398e-08	0.997474	-1.03767	1103	140	uc001bno.2,uc001bou.3,uc001byx.2,uc001bzj.1,uc001cqk.3,uc001csi.3,uc001dle.2,uc001dnl.3,uc001dqj.3,uc001dtg.3,uc001dxx.3,uc001gzq.2,uc001hjf.2,uc001hmp.1,uc001ize.1,uc001jbv.1,uc001kjr.2,uc001knv.1,uc001kzl.3,uc001ldj.1,uc001lyu.2,uc001mod.1,uc001mvm.2,uc001nog.2,uc001nop.2,uc001ohr.2,uc001pce.2,uc001pgf.2,uc001pwj.2,uc001rba.2,uc001rsn.2,uc001sef.2,uc001tix.2,uc001toi.1,uc001usp.2,uc001uus.2,uc0…	3.79	0.715701	2.31e-23	2.2e-11	2.5e-11	4.62e-09
MIMAT0000080	hsa-miR-24-3p	0.0315578	yes	0.000137742	0.892716	-0.980081	1117	135	uc001bno.2,uc001bzj.1,uc001cmn.2,uc001cmo.2,uc001cqk.3,uc001csi.3,uc001cze.2,uc001dcf.2,uc001dtg.3,uc001evn.2,uc001ewx.2,uc001fvk.2,uc001gge.3,uc001gny.2,uc001gnz.2,uc001hgw.1,uc001iha.2,uc001ivi.1,uc001ize.1,uc001jsv.2,uc001kbp.1,uc001lts.2,uc001luc.1,uc001mem.1,uc001meo.3,uc001mhl.2,uc001mkg.1,uc001odl.2,uc001ohr.2,uc001ozx.3,uc001qnn.1,uc001rap.1,uc001rmi.2,uc001tdm.3,uc001tep.1,uc001tps.2,uc0…	3.66	0.766697	1.49e-20	9.6e-10	1.04e-09	2.02e-07
MIMAT0002174	hsa-miR-484	0.0279195		0.00153647	0.593782	-1.08015	955	126	uc001bdh.2,uc001big.2,uc001bld.3,uc001bss.1,uc001cyc.1,uc001dyu.2,uc001dyw.3,uc001fvk.2,uc001gny.2,uc001gnz.2,uc001hjf.2,uc001ivi.1,uc001ize.1,uc001jbf.2,uc001jje.2,uc001jlx.2,uc001jrd.3,uc001jsv.2,uc001jtb.1,uc001knv.1,uc001led.2,uc001luc.1,uc001mem.1,uc001mhe.1,uc001mhl.2,uc001mkg.1,uc001nnu.3,uc001nyx.2,uc001odl.2,uc001ogc.1,uc001pwj.2,uc001qnm.2,uc001unq.3,uc001ush.2,uc001uuk.3,uc001vcm.2,uc0…	3.41	0.816892	1.31e-22	2.33e-10	2.55e-10	4.89e-08
MIMAT0004681	hsa-miR-26a-2-3p	0.0329803		0.00334985	0.408057	-1.12616	1559	211	uc001big.2,uc001bpc.3,uc001bsc.2,uc001cyj.1,uc001dsg.2,uc001dtg.3,uc001edq.2,uc001fyt.3,uc001fyz.1,uc001gcn.2,uc001gge.3,uc001ghk.1,uc001gsg.2,uc001gun.3,uc001hav.3,uc001hif.2,uc001htf.2,uc001ivi.1,uc001ize.1,uc001jlx.2,uc001joz.2,uc001laz.2,uc001led.2,uc001lgz.2,uc001mrd.2,uc001mvm.2,uc001quo.1,uc001qwk.2,uc001rcq.1,uc001rff.2,uc001rmi.2,uc001rxb.2,uc001rzt.2,uc001tay.2,uc001tdm.3,uc001url.3,uc0…	5.72	0.824744	1.58e-38	1.12e-17	1.52e-17	2.35e-15
MIMAT0004599	hsa-miR-143-5p	0.0382046		0.0206786	0.0191017	-0.998969	958	118	uc001big.2,uc001bpc.3,uc001bss.1,uc001byx.2,uc001cqk.3,uc001cyj.1,uc001diq.3,uc001fvk.2,uc001hav.3,uc001hfp.3,uc001hgw.1,uc001hif.2,uc001htf.2,uc001jbr.3,uc001jce.2,uc001jhf.2,uc001jlx.2,uc001kvv.2,uc001mel.1,uc001mhw.2,uc001osu.2,uc001pgf.2,uc001qnm.2,uc001qqv.1,uc001rmi.2,uc001sef.2,uc001tep.1,uc001tpx.2,uc001tvz.1,uc001uip.2,uc001uxs.2,uc001uys.1,uc001vbl.3,uc001vfr.1,uc001wtf.3,uc001wum.1,uc0…	3.2	0.837287	6.58e-19	1.6e-08	1.68e-08	3.36e-06
MIMAT0004484	hsa-let-7d-3p	0.00852784	yes	0.00041384	0.806593	-1.16095	258	37	uc001bpc.3,uc001dnl.3,uc001hif.2,uc001led.2,uc001mhw.2,uc001tep.1,uc001uwu.2,uc001uyi.2,uc001vcm.2,uc001vkc.2,uc001xhd.3,uc001zng.1,uc002bop.3,uc002hgm.2,uc002ivf.1,uc002kte.2,uc002utb.2,uc003cwu.2,uc003dio.2,uc003dwv.1,uc003isa.1,uc003jho.2,uc003jli.2,uc003kgq.3,uc003llp.2,uc003lna.2,uc003ner.3,uc003puy.3,uc003stq.2,uc003uni.3,uc003wzk.3,uc003ywa.1,uc004aht.2,uc004cwr.2,uc004cxe.2,uc011bkk.1,uc0…	1	0.941717	1.15e-08	0.00224544	0.00225618	0.471542
MIMAT0003249	hsa-miR-584-5p	0.0170252		0.000362514	0.819759	-0.908658	1090	124	uc001aky.2,uc001big.2,uc001bpc.3,uc001cqk.3,uc001csi.3,uc001cyj.1,uc001dhk.2,uc001dle.2,uc001edq.2,uc001gnq.2,uc001iha.2,uc001jbr.3,uc001jlx.2,uc001kee.2,uc001nor.2,uc001oij.1,uc001pku.2,uc001qan.2,uc001qnm.2,uc001rap.1,uc001tln.2,uc001tps.2,uc001uip.2,uc001url.3,uc001vdl.2,uc001vkc.2,uc001vkd.2,uc001vqq.2,uc001wrq.2,uc001wsq.2,uc001wzr.2,uc001xlp.2,uc001xqa.2,uc001xzx.3,uc001zpi.2,uc001zxc.1,uc0…	3.36	0.951782	6.56e-17	1.48e-06	1.52e-06	0.000310086

## Sheet: LUSCupTranscriptsDownMiRNAs
Supplemental Table10.LUSC pipeline Results
Differentially Expressed miRNAs (pDESeq2 < 0.1)
miRBaseAccension	ID	log2FoldChange	Regulated by TDP-43?	R2 TDP-43 Correlation	Correlation Adjusted P-value	odds_ratio_log	numPredictedTargets	numDEgenes	percentDEgenes	DEgeneList	pDESeq2	pFatiscan	pCombined	pCombinedFDR	pCombinedFWER
MIMAT0000245	hsa-miR-30d-5p	-2.35177	yes	0.042382	0.000501296	0.647011	2018	711	4.29	uc001aca.1,uc001alf.2,uc001aoh.2,uc001apw.2,uc001bbd.2,uc001bff.2,uc001bji.2,uc001bkw.1,uc001bub.2,uc001bvd.2,uc001bys.2,uc001bzp.2,uc001chl.2,uc001chs.2,uc001cor.1,uc001cpa.2,uc001cti.2,uc001cwj.1,uc001dbe.1,uc001dlr.3,uc001dnq.2,uc001dot.2,uc001dpu.2,uc001egv.1,uc001epq.2,uc001esr.2,uc001ewp.2,uc001ewy.2,uc001fcq.2,uc001fjz.1,uc001fmh.1,uc001fna.2,uc001fxo.2,uc001gdj.3,uc001gic.1,uc001goi.2,uc0…	5.57e-82	5.72e-38	1.86e-113	1.19e-111	1.19e-111
MIMAT0000087	hsa-miR-30a-5p	-3.07139	yes	0.0951534	4.28158e-08	0.644705	2093	736	4.44	uc001aca.1,uc001alf.2,uc001aoh.2,uc001apw.2,uc001bbd.2,uc001bff.2,uc001bji.2,uc001bkw.1,uc001bub.2,uc001bvd.2,uc001bys.2,uc001bzp.2,uc001cer.1,uc001chl.2,uc001chs.2,uc001cob.2,uc001cor.1,uc001cpa.2,uc001cti.2,uc001cwj.1,uc001dbe.1,uc001ddv.2,uc001dlr.3,uc001dnq.2,uc001dot.2,uc001dpu.2,uc001egv.1,uc001epq.2,uc001esr.2,uc001ewp.2,uc001ewy.2,uc001fcq.2,uc001fjz.1,uc001fmh.1,uc001fna.2,uc001fxo.2,uc0…	5.18e-73	6.41e-39	5.11e-107	1.64e-105	3.27e-105
MIMAT0002177	hsa-miR-486-5p	-3.27108	yes	0.0728199	2.16435e-06	0.54871	783	261	1.57	uc001axe.1,uc001beb.2,uc001bgw.2,uc001bkw.1,uc001btk.1,uc001ckz.2,uc001ebb.2,uc001ewn.2,uc001ewq.2,uc001fjm.2,uc001fmh.1,uc001gfg.2,uc001grc.1,uc001gyf.2,uc001gyv.1,uc001hov.3,uc001hpq.2,uc001hvs.1,uc001iaj.2,uc001imk.2,uc001ire.2,uc001jkf.2,uc001jsn.2,uc001jtr.2,uc001jzk.2,uc001kfj.3,uc001kmv.2,uc001kwv.2,uc001lcd.2,uc001lgy.1,uc001mvt.2,uc001ndn.3,uc001ntn.1,uc001oyj.2,uc001pfy.2,uc001qmu.2,uc0…	5.21e-46	5.88e-12	4.62e-50	3.7e-49	2.96e-48
MIMAT0000082	hsa-miR-26a-5p	-1.18249	yes	0.0543224	6.28055e-05	0.627378	1628	568	3.43	uc001afh.2,uc001ako.2,uc001aoh.2,uc001bch.1,uc001bff.2,uc001bnb.2,uc001bvy.1,uc001bys.2,uc001chs.2,uc001ckz.2,uc001cob.2,uc001cor.1,uc001cub.2,uc001dak.1,uc001dbe.1,uc001ddv.2,uc001dii.2,uc001dlh.2,uc001dmi.2,uc001dnq.2,uc001dot.2,uc001dqg.1,uc001dxa.3,uc001ewn.2,uc001fjs.2,uc001fjz.1,uc001fnd.3,uc001gbo.2,uc001gdj.3,uc001gjh.1,uc001goi.2,uc001grm.2,uc001gtx.1,uc001gxc.2,uc001hbu.1,uc001hdb.2,uc0…	7.79e-38	2.27e-29	7.25e-65	7.73e-64	4.64e-63
MIMAT0000420	hsa-miR-30b-5p	-1.71556		0.0363411	0.00137947	0.640855	2101	737	4.45	uc001aca.1,uc001alf.2,uc001aoh.2,uc001apw.2,uc001bbd.2,uc001bff.2,uc001bji.2,uc001bkw.1,uc001bub.2,uc001bvd.2,uc001bys.2,uc001bzp.2,uc001cer.1,uc001chl.2,uc001chs.2,uc001cor.1,uc001cpa.2,uc001cti.2,uc001cwj.1,uc001dbe.1,uc001dlr.3,uc001dnq.2,uc001dot.2,uc001dpu.2,uc001efv.1,uc001egv.1,uc001epq.2,uc001esr.2,uc001ewp.2,uc001ewy.2,uc001fcq.2,uc001fjz.1,uc001fna.2,uc001fxo.2,uc001gdj.3,uc001gfg.2,uc0…	2.94e-36	1.15e-38	8.07e-73	1.29e-71	5.17e-71
MIMAT0009451	hsa-miR-1976	-1.31495		0.061878	1.59369e-05	0.742419	1216	457	2.76	uc001adk.2,uc001arj.2,uc001art.2,uc001axe.1,uc001bbs.2,uc001bch.1,uc001bdo.1,uc001bkx.2,uc001bpr.2,uc001bvy.1,uc001byl.1,uc001bys.2,uc001ckz.2,uc001cxy.2,uc001dak.1,uc001dot.2,uc001dqg.1,uc001ent.1,uc001ewq.2,uc001fff.1,uc001fft.2,uc001ffw.2,uc001fhd.2,uc001fhj.3,uc001flb.2,uc001fle.1,uc001fmh.1,uc001fmj.1,uc001fpl.2,uc001fps.1,uc001hal.2,uc001hiw.1,uc001htc.2,uc001huv.2,uc001hvk.1,uc001iar.2,uc0…	1.36e-32	1.5e-31	4.32e-62	3.95e-61	2.76e-60
MIMAT0004601	hsa-miR-145-3p	-1.5457		0.150541	1.06274e-12	0.620113	1076	375	2.26	uc001afh.2,uc001amg.2,uc001bpr.2,uc001bub.2,uc001bvd.2,uc001bxb.2,uc001cti.2,uc001cui.1,uc001dmi.2,uc001dpu.2,uc001dxn.2,uc001ecy.2,uc001egv.1,uc001etw.2,uc001exq.2,uc001fhp.1,uc001gdj.3,uc001ghz.2,uc001gic.1,uc001gjh.1,uc001gqg.2,uc001gqt.3,uc001gqu.3,uc001grl.2,uc001hdb.2,uc001hdr.3,uc001hie.2,uc001hnj.2,uc001huv.2,uc001hxc.2,uc001iba.1,uc001jaj.2,uc001jkc.3,uc001jld.2,uc001joo.2,uc001kkz.2,uc0…	5.45e-29	6.06e-20	1.69e-46	9.82e-46	1.08e-44
MIMAT0000270	hsa-miR-181a-3p	-1.22896		0.00807429	0.164404	0.805526	188	74	0.45	uc001akn.3,uc001cfh.1,uc001gdo.2,uc001htl.3,uc001hvk.1,uc001imk.2,uc001kic.2,uc001kkz.2,uc001ofe.2,uc001qzz.2,uc001rih.2,uc001sdv.2,uc001sex.2,uc001sfe.1,uc001sps.3,uc001tkg.2,uc001uwc.2,uc002dec.1,uc002dlv.2,uc002emz.2,uc002esj.2,uc002fdl.1,uc002ffu.2,uc002frp.2,uc002fto.2,uc002hfs.1,uc002lck.2,uc002lut.1,uc002muo.2,uc002nvk.2,uc002ocp.2,uc002pgd.2,uc002pjy.2,uc002rnl.2,uc002rnv.1,uc002srr.2,uc0…	1.06e-21	2.89e-07	5.84e-25	1.44e-24	3.74e-23
MIMAT0000086	hsa-miR-29a-3p	-1.17977	yes	0.13877	9.70127e-12	0.709103	1203	443	2.67	uc001amg.2,uc001apz.2,uc001ayc.1,uc001bal.2,uc001bbd.2,uc001bgt.2,uc001bkw.1,uc001bys.2,uc001cca.1,uc001cgk.3,uc001chv.2,uc001chx.3,uc001crm.2,uc001ctk.2,uc001cue.2,uc001ddv.2,uc001dnq.2,uc001dot.2,uc001ecy.2,uc001etw.2,uc001evu.2,uc001ewp.2,uc001ewq.2,uc001ewy.2,uc001fcd.1,uc001fcp.2,uc001fgb.2,uc001fmh.1,uc001fmj.1,uc001fps.1,uc001gdj.3,uc001geo.2,uc001gfg.2,uc001gic.1,uc001gqa.2,uc001gtx.1,uc0…	1.85e-20	1.45e-28	1.12e-46	7.14e-46	7.14e-45
MIMAT0015378	hsa-miR-3065-3p	-1.89038		0.015245	0.0485133	0.663117	1258	450	2.71	uc001ack.1,uc001afh.2,uc001aob.3,uc001apz.2,uc001ayc.1,uc001bbd.2,uc001bbv.1,uc001bkx.2,uc001btk.1,uc001cca.1,uc001cdi.2,uc001cgk.3,uc001cub.2,uc001dbe.1,uc001dpu.2,uc001egv.1,uc001ent.1,uc001eor.2,uc001eot.2,uc001eou.3,uc001etc.2,uc001etw.2,uc001ety.1,uc001ewq.2,uc001ewy.2,uc001ewz.2,uc001fcp.2,uc001feq.2,uc001fmj.1,uc001foc.3,uc001fxo.2,uc001gfg.2,uc001gic.1,uc001gqa.2,uc001gqg.2,uc001gyu.1,uc0…	8.07e-20	5.01e-26	1.2e-43	5.88e-43	7.65e-42
MIMAT0004501	hsa-miR-27a-5p	-1.67542		0.0416943	0.000552266	0.697512	632	232	1.4	uc001bbd.2,uc001bgt.2,uc001bgw.2,uc001bji.2,uc001bnb.2,uc001bys.2,uc001dlr.3,uc001dpu.2,uc001ewp.2,uc001fqa.2,uc001ghz.2,uc001gic.1,uc001gsz.1,uc001hly.1,uc001hrf.2,uc001hur.2,uc001ilk.2,uc001isi.3,uc001iva.3,uc001jaj.2,uc001juh.2,uc001kxh.2,uc001kzc.3,uc001lhd.2,uc001lhe.2,uc001ljd.3,uc001mtu.2,uc001nbu.2,uc001noe.3,uc001ofe.2,uc001oxt.2,uc001pdg.2,uc001pxx.2,uc001qhc.1,uc001qhd.1,uc001riv.2,uc0…	3.6e-19	1.25e-15	8.58e-33	3.05e-32	5.49e-31
MIMAT0000062	hsa-let-7a-5p	-0.904299	yes	0.0140714	0.0581334	0.722907	1114	414	2.5	uc001alf.2,uc001amg.2,uc001bgw.2,uc001bht.2,uc001bjg.2,uc001bnx.2,uc001bvd.2,uc001bzg.1,uc001bzp.2,uc001ccn.3,uc001cgk.3,uc001chs.2,uc001ctk.2,uc001cue.2,uc001cxy.2,uc001dxr.2,uc001ety.1,uc001ewy.2,uc001fbs.2,uc001fcp.2,uc001fjm.2,uc001fna.2,uc001fpf.2,uc001gag.2,uc001gah.2,uc001gdo.2,uc001gjh.1,uc001gxx.3,uc001hdz.1,uc001hiv.2,uc001hom.1,uc001hqd.3,uc001hst.1,uc001htb.2,uc001htc.2,uc001iaj.2,uc0…	6.74e-19	8.71e-28	2.97e-44	1.59e-43	1.9e-42
MIMAT0003322	hsa-miR-652-3p	-1.11898		0.000933489	0.685973	0.831768	150	60	0.36	uc001aiy.2,uc001arz.1,uc001bch.1,uc001bnx.2,uc001bpr.2,uc001ddv.2,uc001nzt.2,uc001pbt.2,uc001pvm.1,uc001spv.2,uc001svl.1,uc001ual.1,uc001uop.1,uc001wjo.2,uc002bfu.2,uc002gsp.2,uc002haz.2,uc002hdr.1,uc002hfp.2,uc002iuv.3,uc002kft.2,uc002mye.2,uc002nva.3,uc002qlq.2,uc002rzf.2,uc002uad.2,uc002vyn.2,uc002wid.2,uc002wrs.2,uc002zvi.3,uc002zvk.3,uc003efe.2,uc003eue.2,uc003imw.1,uc003miu.2,uc003ovn.2,uc0…	1.25e-18	1.96e-06	1.89e-21	3.79e-21	1.21e-19
MIMAT0000681	hsa-miR-29c-3p	-1.44441		0.0722811	2.31949e-06	0.694462	1250	456	2.75	uc001amg.2,uc001apz.2,uc001ayc.1,uc001bal.2,uc001bbd.2,uc001bgt.2,uc001bkw.1,uc001bys.2,uc001cca.1,uc001cgk.3,uc001chv.2,uc001chx.3,uc001ckz.2,uc001crm.2,uc001ctk.2,uc001cue.2,uc001cyz.3,uc001ddv.2,uc001dnq.2,uc001ecy.2,uc001ent.1,uc001etw.2,uc001evu.2,uc001ewp.2,uc001ewq.2,uc001ewy.2,uc001fcd.1,uc001fcp.2,uc001fgb.2,uc001fmh.1,uc001fmj.1,uc001fps.1,uc001gdj.3,uc001gfg.2,uc001gic.1,uc001gqa.2,uc0…	9.34e-16	2.17e-28	3.39e-41	1.55e-40	2.17e-39
MIMAT0004673	hsa-miR-29c-5p	-0.879619		0.0573402	3.69785e-05	0.575056	141	48	0.29	uc001aeu.1,uc001cer.1,uc001cgk.3,uc001ctk.2,uc001dak.1,uc001epq.2,uc001est.1,uc001etw.2,uc001gyl.2,uc001kze.2,uc001ppp.2,uc001ree.2,uc001tmo.1,uc002cnc.1,uc002ewl.2,uc002eyn.1,uc002hez.1,uc002hfq.2,uc002jqp.1,uc002lda.2,uc002nkf.2,uc002poo.3,uc002sfu.2,uc002xmx.2,uc003eoh.2,uc003ewu.1,uc003fgs.2,uc003flb.2,uc003ojl.2,uc003ojt.1,uc003otk.2,uc003qhw.1,uc003uaf.1,uc003wfm.2,uc003wfo.2,uc003xlf.3,uc0…	2.45e-14	0.00175	7.21e-14	9.05e-14	4.62e-12
MIMAT0000063	hsa-let-7b-5p	-0.898583	yes	0.0157891	0.0440564	0.747063	1159	437	2.64	uc001alf.2,uc001amg.2,uc001bgw.2,uc001bht.2,uc001bjg.2,uc001bkw.1,uc001bnx.2,uc001bvd.2,uc001bzg.1,uc001bzp.2,uc001ccn.3,uc001cgk.3,uc001chs.2,uc001ctk.2,uc001cue.2,uc001cxy.2,uc001dxr.2,uc001ewy.2,uc001fbs.2,uc001fcp.2,uc001fjm.2,uc001fna.2,uc001fpf.2,uc001gag.2,uc001gah.2,uc001gdo.2,uc001gjh.1,uc001gxx.3,uc001hdz.1,uc001hiv.2,uc001hom.1,uc001hqd.3,uc001hst.1,uc001htb.2,uc001htc.2,uc001hwn.2,uc0…	5.11e-12	1.23e-30	2.13e-38	8.51e-38	1.36e-36
MIMAT0004682	hsa-miR-361-3p	-0.68744		2.37203e-05	0.949728	0.683012	776	282	1.7	uc001aca.1,uc001amx.2,uc001anz.1,uc001awv.1,uc001blr.2,uc001cer.1,uc001ckx.2,uc001clk.2,uc001cue.2,uc001dii.2,uc001dpu.2,uc001eck.2,uc001eoc.1,uc001esr.2,uc001eyb.1,uc001fgk.3,uc001fhd.2,uc001fpg.2,uc001fpl.2,uc001fpr.2,uc001fxo.2,uc001hal.2,uc001hdr.3,uc001hhp.1,uc001hlg.3,uc001hny.3,uc001hos.1,uc001hwl.2,uc001ill.2,uc001jas.2,uc001kse.2,uc001ntq.1,uc001ntw.2,uc001nuw.2,uc001oab.1,uc001ofe.2,uc0…	3.33e-11	6.06e-18	7.57e-27	2.02e-26	4.84e-25
MIMAT0000064	hsa-let-7c-5p	-0.948129	yes	0.0116122	0.0890668	0.73321	1115	417	2.52	uc001alf.2,uc001amg.2,uc001bgw.2,uc001bht.2,uc001bjg.2,uc001bnx.2,uc001bvd.2,uc001bzg.1,uc001bzp.2,uc001ccn.3,uc001cgk.3,uc001chs.2,uc001ctk.2,uc001cue.2,uc001cxy.2,uc001dxr.2,uc001ety.1,uc001ewy.2,uc001fbs.2,uc001fcp.2,uc001fjm.2,uc001fna.2,uc001fpf.2,uc001gag.2,uc001gah.2,uc001gdo.2,uc001gjh.1,uc001gxx.3,uc001hdz.1,uc001hiv.2,uc001hom.1,uc001hqd.3,uc001hst.1,uc001htb.2,uc001htc.2,uc001iaj.2,uc0…	1.41e-06	1.45e-28	5.79e-29	1.76e-28	3.7e-27
MIMAT0005878	hsa-miR-1287-5p	-0.66616		0.0181415	0.0293321	0.688795	1260	458	2.76	uc001ajh.2,uc001amg.2,uc001arz.1,uc001axe.1,uc001bal.2,uc001bdo.1,uc001bff.2,uc001bnd.1,uc001bvd.2,uc001bvy.1,uc001byl.1,uc001chs.2,uc001cti.2,uc001dii.2,uc001dqg.1,uc001dxn.2,uc001ebb.2,uc001epq.2,uc001fff.1,uc001ffw.2,uc001ffz.1,uc001fhj.3,uc001fjm.2,uc001fjz.1,uc001flb.2,uc001fmj.1,uc001fps.1,uc001gfw.2,uc001gkj.1,uc001gmd.2,uc001gqg.2,uc001gyo.1,uc001gyv.1,uc001hai.2,uc001hbu.1,uc001hhq.1,uc0…	1.3e-05	3.62e-28	4.49e-27	1.25e-26	2.87e-25
MIMAT0000244	hsa-miR-30c-5p	-0.514857	yes	0.00704072	0.197112	0.656605	2126	753	4.54	uc001aca.1,uc001alf.2,uc001aoh.2,uc001apw.2,uc001bbd.2,uc001bff.2,uc001bji.2,uc001bkw.1,uc001bub.2,uc001bvd.2,uc001bys.2,uc001bzp.2,uc001cer.1,uc001chl.2,uc001chs.2,uc001cor.1,uc001cpa.2,uc001cti.2,uc001cui.1,uc001cwj.1,uc001dbe.1,uc001dlr.3,uc001dnq.2,uc001dot.2,uc001dpu.2,uc001dyf.2,uc001eaa.2,uc001efv.1,uc001egv.1,uc001ent.1,uc001epq.2,uc001esr.2,uc001ewp.2,uc001ewy.2,uc001fcq.2,uc001fjz.1,uc0…	0.00032461	9.93e-41	1.47e-32	4.94e-32	9.39e-31
MIMAT0006789	hsa-miR-1468-5p	-0.584635		0.0175401	0.0326983	0.629607	389	137	0.83	uc001art.2,uc001bnx.2,uc001byc.2,uc001dak.1,uc001dlh.2,uc001dyo.2,uc001geo.2,uc001gsm.2,uc001gyu.1,uc001gyv.1,uc001hjc.3,uc001hlf.1,uc001hyx.2,uc001ill.2,uc001kxr.2,uc001lyw.3,uc001mpi.2,uc001nlb.2,uc001nrm.2,uc001ope.1,uc001pvm.1,uc001qys.2,uc001riv.2,uc001sqr.2,uc001twd.2,uc001uha.1,uc001ula.1,uc001uyk.2,uc001viu.2,uc001wwa.1,uc001xds.2,uc001zlw.2,uc001zwu.2,uc002bct.1,uc002bfy.1,uc002bgq.1,uc0…	0.00125052	1.4e-08	6.61e-10	7.3e-10	4.23e-08
MIMAT0000451	hsa-miR-150-5p	-0.700013		0.00328798	0.413113	0.632572	1208	424	2.56	uc001atm.2,uc001bgt.2,uc001blr.2,uc001bnx.2,uc001chl.2,uc001cik.2,uc001dak.1,uc001dnq.2,uc001eoc.1,uc001epg.1,uc001esr.2,uc001est.1,uc001ety.1,uc001eyb.1,uc001fff.1,uc001ffw.2,uc001fjz.1,uc001fmj.1,uc001ftg.2,uc001gbo.2,uc001gdo.2,uc001gdw.2,uc001geo.2,uc001gfg.2,uc001gqt.3,uc001gqu.3,uc001grc.1,uc001gyf.2,uc001hai.2,uc001hdb.2,uc001hov.3,uc001htn.2,uc001huv.2,uc001ibu.1,uc001iew.1,uc001iia.2,uc0…	0.00154711	5.73e-23	9.39e-20	1.77e-19	6.01e-18
MIMAT0000067	hsa-let-7f-5p	-0.445991	yes	0.000110692	0.900643	0.707559	1111	409	2.47	uc001alf.2,uc001amg.2,uc001bgw.2,uc001bht.2,uc001bkw.1,uc001bnx.2,uc001bvd.2,uc001bzg.1,uc001bzp.2,uc001ccn.3,uc001cgk.3,uc001chs.2,uc001ctk.2,uc001cue.2,uc001cxy.2,uc001dxr.2,uc001ety.1,uc001ewp.2,uc001ewy.2,uc001fbs.2,uc001fcp.2,uc001fjm.2,uc001fna.2,uc001fpf.2,uc001gdo.2,uc001gjh.1,uc001gxx.3,uc001hdz.1,uc001hiv.2,uc001hom.1,uc001hqd.3,uc001hst.1,uc001iaj.2,uc001ibu.1,uc001ind.2,uc001jas.2,uc0…	0.00198048	1.66e-26	8.21e-22	1.75e-21	5.25e-20
MIMAT0000065	hsa-let-7d-5p	-0.211325	yes	0.000102959	0.900643	0.69525	1092	399	2.41	uc001alf.2,uc001amg.2,uc001bgw.2,uc001bht.2,uc001bnx.2,uc001bvd.2,uc001bzg.1,uc001bzp.2,uc001ccn.3,uc001cgk.3,uc001ctk.2,uc001cue.2,uc001cxy.2,uc001dxr.2,uc001ety.1,uc001ewy.2,uc001fbs.2,uc001fcp.2,uc001fjm.2,uc001fna.2,uc001fpf.2,uc001gdo.2,uc001gjh.1,uc001gxx.3,uc001hdz.1,uc001hiv.2,uc001hom.1,uc001hqd.3,uc001hst.1,uc001htb.2,uc001htc.2,uc001iaj.2,uc001ibu.1,uc001ind.2,uc001isi.3,uc001jas.2,uc0…	0.0185721	2.85e-25	8.83e-19	1.49e-18	5.65e-17
MIMAT0000765	hsa-miR-335-5p	-0.371615		0.000616746	0.75644	0.573035	1330	449	2.71	uc001aeb.2,uc001arc.2,uc001atm.2,uc001axe.1,uc001bch.1,uc001bkx.2,uc001blr.2,uc001bzg.1,uc001cer.1,uc001chv.2,uc001chx.3,uc001ctk.2,uc001cue.2,uc001cus.1,uc001cwh.2,uc001dbe.1,uc001ddv.2,uc001dlh.2,uc001dlr.3,uc001dnq.2,uc001dpu.2,uc001dxr.2,uc001ejt.2,uc001ekw.2,uc001etf.2,uc001etw.2,uc001exe.1,uc001fcd.1,uc001fcp.2,uc001fcq.2,uc001fft.2,uc001ffw.2,uc001ffz.1,uc001fjm.2,uc001fqa.2,uc001fxu.2,uc0…	0.0404366	1.34e-20	4.19e-15	5.96e-15	2.68e-13
MIMAT0004559	hsa-miR-181c-3p	-0.340928		0.150262	1.06274e-12	0.739973	254	96	0.58	uc001bzp.2,uc001etw.2,uc001eyb.1,uc001fff.1,uc001gjh.1,uc001hlg.3,uc001hvk.1,uc001hwn.2,uc001iaj.2,uc001imk.2,uc001isv.2,uc001mui.2,uc001muj.2,uc001ngo.3,uc001nyk.1,uc001opv.3,uc001qmu.2,uc001qzm.2,uc001qzz.2,uc001rhk.3,uc001rih.2,uc001uta.1,uc001uwc.2,uc001whm.1,uc002aga.2,uc002aol.2,uc002bjl.1,uc002dec.1,uc002dhu.1,uc002dif.3,uc002dlv.2,uc002dlx.1,uc002ewl.2,uc002fdl.1,uc002hez.1,uc002hju.2,uc0…	0.041979	4.79e-08	2.96e-07	3.15e-07	1.89e-05
MIMAT0000066	hsa-let-7e-5p	-0.239204	yes	0.0297867	0.00427628	0.735411	1197	448	2.7	uc001alf.2,uc001amg.2,uc001bgw.2,uc001bht.2,uc001bjg.2,uc001bkw.1,uc001bnx.2,uc001bvd.2,uc001bzg.1,uc001bzp.2,uc001ccn.3,uc001cgk.3,uc001chs.2,uc001ctk.2,uc001cue.2,uc001cxy.2,uc001dmi.2,uc001dxr.2,uc001ety.1,uc001ewy.2,uc001fbs.2,uc001fcp.2,uc001fjm.2,uc001fna.2,uc001fpf.2,uc001gag.2,uc001gah.2,uc001gdo.2,uc001gjh.1,uc001gxx.3,uc001hdz.1,uc001hiv.2,uc001hom.1,uc001hqd.3,uc001htb.2,uc001htc.2,uc0…	0.0958759	1.37e-30	1.03e-19	1.88e-19	6.59e-18
MIMAT0000414	hsa-let-7g-5p	-0.155164	yes	0.000793068	0.715653	0.711115	1155	426	2.57	uc001alf.2,uc001amg.2,uc001bgw.2,uc001bht.2,uc001bnx.2,uc001bvd.2,uc001bzg.1,uc001bzp.2,uc001cgk.3,uc001chs.2,uc001ctk.2,uc001cue.2,uc001cxy.2,uc001dxr.2,uc001ewy.2,uc001fbs.2,uc001fcp.2,uc001fjm.2,uc001fna.2,uc001fpf.2,uc001gdo.2,uc001gjh.1,uc001gxx.3,uc001hbu.1,uc001hdz.1,uc001hiv.2,uc001hom.1,uc001hqd.3,uc001hst.1,uc001hwn.2,uc001iaj.2,uc001ibu.1,uc001ind.2,uc001jas.2,uc001jiu.2,uc001jof.2,uc0…	0.0988792	1.01e-27	4.66e-18	7.46e-18	2.98e-16
Not Differentially Expressed miRNAs
miRBaseAccension	ID	log2FoldChange	Regulated by TDP-43?	R2 TDP-43 Correlation	Correlation Adjusted P-value	odds_ratio_log	numPredictedTargets	numDEgenes	percentDEgenes	DEgeneList	pDESeq2	pFatiscan	pCombined	pCombinedFDR	pCombinedFWER
MIMAT0016895	hsa-miR-2355-5p	-0.251376		0.00480831	0.301215	0.603716	1178	406	2.45	uc001aca.1,uc001axe.1,uc001ayc.1,uc001bgw.2,uc001bnb.2,uc001bnd.1,uc001bnx.2,uc001bzp.2,uc001cca.1,uc001cdi.2,uc001cet.1,uc001eck.2,uc001epg.1,uc001epq.2,uc001ewq.2,uc001exq.2,uc001fcd.1,uc001fce.2,uc001fcq.2,uc001fft.2,uc001fgk.3,uc001fjz.1,uc001fmi.1,uc001fmj.1,uc001fpg.2,uc001fph.2,uc001geo.2,uc001gkj.1,uc001gqg.2,uc001gyo.1,uc001hdb.2,uc001hiv.2,uc001hlg.3,uc001hst.1,uc001htb.2,uc001htc.2,uc0…	0.110022	2.04e-20	9.02e-14	1.11e-13	5.77e-12
MIMAT0004678	hsa-miR-99b-3p	-0.272869		0.0583925	3.05311e-05	0.704836	303	112	0.68	uc001aeo.2,uc001chl.2,uc001dnq.2,uc001fjz.1,uc001gdp.2,uc001hlg.3,uc001hpq.2,uc001jof.2,uc001nvb.2,uc001nzq.1,uc001pcm.3,uc001sqp.2,uc001ssb.2,uc001tde.2,uc001tdl.2,uc001tfl.2,uc001tlk.2,uc001uml.2,uc001utj.2,uc001vje.2,uc001vvk.1,uc001wja.2,uc001wyu.2,uc001xmf.2,uc001zmx.1,uc001zql.2,uc001zwv.2,uc002bcd.2,uc002bgq.1,uc002buz.2,uc002dtt.1,uc002eeh.2,uc002ern.1,uc002erz.2,uc002fgo.2,uc002grm.2,uc0…	0.116585	1.4e-08	9.21e-07	9.67e-07	5.9e-05
MIMAT0004694	hsa-miR-342-5p	-0.145807		0.00476365	0.302176	0.674133	511	185	1.12	uc001akg.3,uc001amx.2,uc001apz.2,uc001axe.1,uc001chv.2,uc001chx.3,uc001cik.2,uc001cob.2,uc001cxx.3,uc001dyo.2,uc001ejt.2,uc001ekw.2,uc001etj.1,uc001ewn.2,uc001ezn.2,uc001fgk.3,uc001foc.3,uc001fpl.2,uc001gyv.1,uc001hhr.1,uc001hjt.2,uc001hvi.2,uc001kjj.2,uc001lej.1,uc001mfj.3,uc001msw.1,uc001mwh.2,uc001nsg.2,uc001nxt.2,uc001ofe.2,uc001oun.1,uc001ozi.2,uc001per.2,uc001pfu.2,uc001pwh.2,uc001qqz.1,uc0…	0.241754	2.85e-12	4.04e-08	4.38e-08	2.59e-06
MIMAT0004614	hsa-miR-193a-5p	-0.136516		0.00486119	0.298221	0.734619	663	249	1.5	uc001afh.2,uc001alf.2,uc001bgw.2,uc001bys.2,uc001chs.2,uc001cvf.1,uc001dlh.2,uc001dlr.3,uc001egy.2,uc001epg.1,uc001etf.2,uc001gqt.3,uc001gqu.3,uc001grc.1,uc001grl.2,uc001hny.3,uc001icq.1,uc001ifh.2,uc001iia.2,uc001iva.3,uc001jrm.2,uc001jsx.1,uc001jts.1,uc001kjj.2,uc001krq.3,uc001lgy.1,uc001mjx.2,uc001mkz.2,uc001msc.2,uc001mxj.2,uc001nrv.2,uc001nua.2,uc001ocq.1,uc001okp.1,uc001opm.2,uc001ouw.2,uc0…	0.355822	5.33e-18	1.32e-10	1.53e-10	8.43e-09
MIMAT0000100	hsa-miR-29b-3p	-0.132896	yes	0.0232757	0.0124247	0.675723	1360	490	2.96	uc001amg.2,uc001apz.2,uc001ayc.1,uc001bal.2,uc001bbd.2,uc001bkw.1,uc001bpr.2,uc001bys.2,uc001cca.1,uc001cgk.3,uc001chv.2,uc001chx.3,uc001ckz.2,uc001crm.2,uc001ctk.2,uc001cue.2,uc001cyz.3,uc001ddv.2,uc001dnq.2,uc001dot.2,uc001ecy.2,uc001ent.1,uc001etw.2,uc001evu.2,uc001ewp.2,uc001ewq.2,uc001ewy.2,uc001fcd.1,uc001fcp.2,uc001fgb.2,uc001fmh.1,uc001fmj.1,uc001fps.1,uc001gdj.3,uc001geo.2,uc001gfg.2,uc0…	0.398822	5.62e-29	4.6e-16	6.69e-16	2.94e-14
MIMAT0000415	hsa-let-7i-5p	-0.0567167	yes	0.00138015	0.614238	0.715292	1152	426	2.57	uc001alf.2,uc001amg.2,uc001bgw.2,uc001bht.2,uc001bnx.2,uc001bvd.2,uc001bzg.1,uc001bzp.2,uc001ccn.3,uc001cgk.3,uc001ctk.2,uc001cue.2,uc001cxy.2,uc001ewy.2,uc001fbs.2,uc001fcp.2,uc001fjm.2,uc001fna.2,uc001fpf.2,uc001gag.2,uc001gah.2,uc001gdo.2,uc001gjh.1,uc001gxx.3,uc001hdz.1,uc001hiv.2,uc001hom.1,uc001hqd.3,uc001hst.1,uc001hwn.2,uc001iaj.2,uc001ibu.1,uc001ilk.2,uc001ind.2,uc001jas.2,uc001jiu.2,uc0…	0.568377	6.15e-28	1.71e-14	2.33e-14	1.09e-12
MIMAT0002871	hsa-miR-500a-3p	-0.0453255	yes	0.0117	0.0875774	0.552552	772	258	1.56	uc001aob.3,uc001bal.2,uc001bnb.2,uc001bnd.1,uc001ckz.2,uc001cpa.2,uc001ctk.2,uc001cus.1,uc001etc.2,uc001etw.2,uc001gdj.3,uc001gfg.2,uc001hbu.1,uc001hos.1,uc001hvh.2,uc001hxd.1,uc001iaj.2,uc001iar.2,uc001ibf.1,uc001ifh.2,uc001jas.2,uc001jok.3,uc001jsr.1,uc001jss.1,uc001jtr.2,uc001jzn.2,uc001kkz.2,uc001krq.3,uc001lej.1,uc001lhe.2,uc001lpv.2,uc001mwu.3,uc001ogl.2,uc001onr.3,uc001opv.3,uc001pas.2,uc0…	0.706386	5.67e-12	5.02e-06	5.18e-06	0.000321368
MIMAT0004611	hsa-miR-185-3p	-0.0646059	yes	0.00669892	0.208333	0.657375	1093	390	2.35	uc001ack.1,uc001aeb.2,uc001ajh.2,uc001amg.2,uc001apz.2,uc001atm.2,uc001bgt.2,uc001bhe.1,uc001bjg.2,uc001bji.2,uc001blr.2,uc001cet.1,uc001cfh.1,uc001chx.3,uc001clt.2,uc001cui.1,uc001dzb.2,uc001ewp.2,uc001fjm.2,uc001fnc.2,uc001foc.3,uc001fol.1,uc001fpg.2,uc001fyq.1,uc001gdp.2,uc001gic.1,uc001gqg.2,uc001hal.2,uc001hly.1,uc001hny.3,uc001hrb.2,uc001htb.2,uc001htc.2,uc001hvi.2,uc001ild.3,uc001jqr.2,uc0…	0.708027	1.2e-22	4.35e-11	5.15e-11	2.78e-09
MIMAT0000692	hsa-miR-30e-5p	-0.0165777		0.0238205	0.0113126	0.631466	2163	754	4.55	uc001aca.1,uc001alf.2,uc001aoh.2,uc001apw.2,uc001bbd.2,uc001bff.2,uc001bji.2,uc001bkw.1,uc001bub.2,uc001bvd.2,uc001bys.2,uc001bzp.2,uc001cdz.1,uc001chl.2,uc001chs.2,uc001cor.1,uc001cpa.2,uc001cti.2,uc001cwj.1,uc001dbe.1,uc001ddv.2,uc001dlr.3,uc001dnq.2,uc001dot.2,uc001dpu.2,uc001egv.1,uc001epq.2,uc001esr.2,uc001ewp.2,uc001ewy.2,uc001fcq.2,uc001fjz.1,uc001fmh.1,uc001fna.2,uc001fxo.2,uc001gdj.3,uc0…	0.873044	1.5e-38	3.81e-17	5.95e-17	2.44e-15

## Sheet: LUSC TDP-43 Correlations
miRBase Accession	Pearson Correlation	R.squared	P-value	P-value Adjusted	Regulated by TDP-43?
MIMAT0000062	-0.118623	0.0140714	0.0230404	0.0581334	yes
MIMAT0000063	-0.125655	0.0157891	0.0160167	0.0440564	yes
MIMAT0000064	0.10776	0.0116122	0.0390795	0.0890668	yes
MIMAT0000065	-0.0101469	0.000102959	0.846389	0.900643	yes
MIMAT0000066	0.172588	0.0297867	0.000900239	0.00427628	yes
MIMAT0000067	-0.010521	0.000110692	0.840799	0.900643	yes
MIMAT0000068	0.177189	0.0313958	0.000649906	0.00324016
MIMAT0000069	0.100756	0.0101518	0.0537888	0.113835	yes
MIMAT0000070	0.48899	0.239111	<2.22E-16	<2.22E-16
MIMAT0000071	0.410962	0.16889	2.22045e-16	2.87825e-14
MIMAT0000072	0.403788	0.163045	8.88178e-16	8.3731e-14	yes
MIMAT0000073	0.409451	0.16765	4.44089e-16	5.11689e-14
MIMAT0000074	0.367439	0.135012	3.56826e-13	2.05571e-11
MIMAT0000075	0.478315	0.228785	<2.22E-16	<2.22E-16
MIMAT0000076	0.0538681	0.00290177	0.30339	0.440022
MIMAT0000077	-0.406308	0.165086	5.07503e-16	5.26281e-14	yes
MIMAT0000078	-0.101025	0.0102061	0.0531487	0.11271
MIMAT0000079	-0.0734203	0.00539054	0.16043	0.2679
MIMAT0000080	0.0117364	0.000137742	0.822697	0.892716	yes
MIMAT0000081	0.337268	0.113749	3.25693e-11	1.35097e-09
MIMAT0000082	-0.233072	0.0543224	6.41985e-06	6.28055e-05	yes
MIMAT0000083	-0.0555097	0.00308133	0.28887	0.42724
MIMAT0000084	-0.106411	0.0113233	0.0416121	0.0938081	yes
MIMAT0000085	0.129124	0.0166729	0.0133018	0.0377918
MIMAT0000086	-0.372519	0.13877	1.59037e-13	9.70127e-12	yes
MIMAT0000087	-0.308469	0.0951534	1.56895e-09	4.28158e-08	yes
MIMAT0000088	-0.314472	0.0988925	7.23538e-10	2.14374e-08
MIMAT0000089	-0.00916254	8.39522e-05	0.861131	0.909362
MIMAT0000090	0.0548594	0.00300956	0.294565	0.4315	yes
MIMAT0000091	0.114694	0.0131547	0.0280217	0.0677354	yes
MIMAT0000092	0.444944	0.197975	<2.22E-16	<2.22E-16	yes
MIMAT0000093	0.423633	0.179465	<2.22E-16	<2.22E-16	yes
MIMAT0000094	0.0545922	0.00298031	0.296926	0.433262
MIMAT0000095	0.221927	0.0492515	1.78171e-05	0.000156579
MIMAT0000096	0.189772	0.0360136	0.000255786	0.00145742	yes
MIMAT0000097	0.0392535	0.00154084	0.453428	0.593782	yes
MIMAT0000098	-0.261569	0.0684183	3.72296e-07	4.76631e-06	yes
MIMAT0000099	-0.217484	0.0472995	2.63868e-05	0.000213774	yes
MIMAT0000100	-0.152564	0.0232757	0.00339073	0.0124247	yes
MIMAT0000101	0.363415	0.132071	6.69909e-13	3.47348e-11	yes
MIMAT0000102	0.268539	0.072113	1.75898e-07	2.34259e-06
MIMAT0000103	0.290235	0.0842365	1.4831e-08	2.8481e-07
MIMAT0000104	0.187699	0.0352309	0.000299521	0.00166991
MIMAT0000222	0.0757302	0.00573506	0.147642	0.24916	yes
MIMAT0000226	0.327089	0.106987	1.34266e-10	4.64112e-09
MIMAT0000227	0.238214	0.056746	3.93933e-06	4.12635e-05
MIMAT0000228	-0.0174196	0.000303441	0.739438	0.839866
MIMAT0000231	0.000228997	5.24398e-08	0.996512	0.997474	yes
MIMAT0000232	-0.0422908	0.00178852	0.419221	0.558644	yes
MIMAT0000241	0.0751197	0.00564297	0.150944	0.253693
MIMAT0000242	0.046538	0.00216579	0.374013	0.513711
MIMAT0000243	-0.0530979	0.00281938	0.310366	0.447635
MIMAT0000244	0.083909	0.00704072	0.108535	0.197112	yes
MIMAT0000245	-0.205869	0.042382	7.09542e-05	0.000501296	yes
MIMAT0000250	-0.281413	0.0791934	4.15978e-08	7.18949e-07
MIMAT0000252	0.213855	0.0457339	3.61532e-05	0.000275668
MIMAT0000253	0.0245264	0.000601545	0.639551	0.760567	yes
MIMAT0000254	0.174948	0.030607	0.000762408	0.00369447	yes
MIMAT0000255	-0.112011	0.0125466	0.0319316	0.0754285
MIMAT0000256	-0.0430969	0.00185734	0.410403	0.551089	yes
MIMAT0000257	0.310694	0.0965309	1.18004e-09	3.30729e-08	yes
MIMAT0000258	0.0913801	0.00835033	0.0804157	0.157639
MIMAT0000259	0.301304	0.0907844	3.8642e-09	8.71124e-08	yes
MIMAT0000260	0.117541	0.0138158	0.0243294	0.0607941
MIMAT0000261	0.254352	0.0646948	7.9133e-07	9.54197e-06	yes
MIMAT0000262	-0.0362338	0.00131289	0.488938	0.624882
MIMAT0000263	-0.126459	0.0159919	0.0153471	0.0427822	yes
MIMAT0000264	-0.0700528	0.00490739	0.180543	0.296239
MIMAT0000265	0.139785	0.0195399	0.00731964	0.0234274
MIMAT0000266	0.131004	0.0171621	0.0120066	0.0348757
MIMAT0000267	0.152155	0.0231513	0.00347828	0.0126561	yes
MIMAT0000268	0.0497373	0.0024738	0.342027	0.477365
MIMAT0000269	0.00335908	1.12834e-05	0.948866	0.962792
MIMAT0000270	-0.089857	0.00807429	0.0856107	0.164404
MIMAT0000271	0.018351	0.00033676	0.726049	0.8292	yes
MIMAT0000272	0.0382793	0.0014653	0.464723	0.603907
MIMAT0000273	-0.00934775	8.73804e-05	0.858354	0.908278
MIMAT0000274	-0.0345224	0.0011918	0.509707	0.643452
MIMAT0000275	-0.155223	0.0240942	0.0028675	0.0109761
MIMAT0000276	0.169154	0.0286132	0.00114215	0.00521767
MIMAT0000278	-0.0371834	0.0013826	0.477613	0.614238	yes
MIMAT0000279	0.0486268	0.00236457	0.352927	0.48798	yes
MIMAT0000280	-0.192378	0.0370094	0.000209271	0.00124008
MIMAT0000281	0.224013	0.050182	1.47749e-05	0.000133231
MIMAT0000318	0.447268	0.200048	<2.22E-16	<2.22E-16
MIMAT0000414	-0.0281615	0.000793068	0.590741	0.715653	yes
MIMAT0000415	0.0371504	0.00138015	0.478004	0.614238	yes
MIMAT0000416	-0.293559	0.0861771	9.96253e-09	1.94927e-07
MIMAT0000417	0.278848	0.0777563	5.57716e-08	9.48117e-07
MIMAT0000418	0.0100035	0.00010007	0.848533	0.900643
MIMAT0000419	0.0455025	0.00207048	0.384749	0.52498	yes
MIMAT0000420	-0.190633	0.0363411	0.000239446	0.00137947
MIMAT0000421	0.0619751	0.00384092	0.23627	0.368439
MIMAT0000422	0.0733306	0.00537737	0.160943	0.267991
MIMAT0000423	-0.00206924	4.28175e-06	0.968487	0.976017	yes
MIMAT0000424	0.302337	0.0914074	3.39881e-09	8.28753e-08
MIMAT0000425	0.176553	0.031171	0.000680146	0.00335863	yes
MIMAT0000426	-0.0427717	0.00182942	0.413948	0.55378
MIMAT0000427	-0.296934	0.0881698	6.61688e-09	1.37234e-07
MIMAT0000428	-0.0570011	0.00324912	0.276091	0.413737
MIMAT0000429	0.00440908	1.944e-05	0.932915	0.953648
MIMAT0000430	-0.116585	0.0135921	0.0255189	0.0627089
MIMAT0000431	-0.169805	0.0288337	0.00109216	0.00501139
MIMAT0000432	0.215297	0.0463527	3.19222e-05	0.000250783
MIMAT0000433	-0.0719003	0.00516965	0.169289	0.279988
MIMAT0000434	-0.0356868	0.00127355	0.495526	0.630504
MIMAT0000435	-0.285267	0.0813772	2.66271e-08	4.76074e-07
MIMAT0000436	-0.235195	0.0553169	5.25426e-06	5.39472e-05
MIMAT0000437	-0.328356	0.107818	1.12888e-10	4.18087e-09
MIMAT0000438	-0.112703	0.012702	0.0308815	0.0731144
MIMAT0000439	0.0908456	0.00825293	0.082209	0.16023
MIMAT0000440	0.168649	0.0284426	0.00118239	0.00532364
MIMAT0000441	0.332998	0.110888	5.93743e-11	2.36812e-09
MIMAT0000442	0.192398	0.0370171	0.000208944	0.00124008
MIMAT0000443	-0.0546371	0.00298521	0.296529	0.433262
MIMAT0000444	-0.300531	0.0903189	4.25286e-09	9.38345e-08
MIMAT0000445	-0.229902	0.0528551	8.6268e-06	8.28332e-05
MIMAT0000446	0.149712	0.0224137	0.00404663	0.0141769
MIMAT0000447	0.110602	0.0122329	0.0341655	0.0803393
MIMAT0000448	0.144467	0.0208708	0.00555911	0.0185961
MIMAT0000449	0.0146525	0.000214695	0.779663	0.868671
MIMAT0000450	0.0757828	0.00574303	0.14736	0.24916
MIMAT0000451	-0.0573409	0.00328798	0.273233	0.413113
MIMAT0000452	0.129392	0.0167423	0.0131096	0.0373481
MIMAT0000453	0.168928	0.0285367	0.00116001	0.0052583
MIMAT0000454	0.0883481	0.00780538	0.0910207	0.170859
MIMAT0000455	0.0482588	0.00232891	0.356586	0.491834
MIMAT0000456	0.190534	0.0363032	0.000241279	0.00138235
MIMAT0000457	0.140641	0.0197798	0.00696482	0.0223608
MIMAT0000458	-0.156069	0.0243575	0.00271722	0.0105252
MIMAT0000459	0.03304	0.00109164	0.528062	0.661352
MIMAT0000460	0.141807	0.0201093	0.0065059	0.0211493
MIMAT0000461	-0.365591	0.133657	4.7704e-13	2.60363e-11
MIMAT0000462	0.0166597	0.000277546	0.750418	0.846772
MIMAT0000510	0.138466	0.0191727	0.00789855	0.0247456
MIMAT0000617	0.281714	0.0793628	4.01842e-08	7.06289e-07
MIMAT0000646	0.00599824	3.59789e-05	0.908826	0.939307
MIMAT0000680	0.325515	0.10596	1.66385e-10	5.56585e-09
MIMAT0000681	-0.268851	0.0722811	1.69992e-07	2.31949e-06
MIMAT0000682	0.419317	0.175826	<2.22E-16	<2.22E-16
MIMAT0000683	-0.00829289	6.8772e-05	0.874197	0.919414
MIMAT0000684	-0.0199098	0.000396398	0.703832	0.810071
MIMAT0000685	-0.125884	0.0158467	0.0158234	0.0437571
MIMAT0000686	-0.151523	0.0229593	0.00361796	0.0130726
MIMAT0000687	0.15829	0.0250556	0.00235604	0.00936097
MIMAT0000688	0.327975	0.107568	1.1894e-10	4.25315e-09
MIMAT0000689	0.0154142	0.000237598	0.768526	0.860649
MIMAT0000690	0.123641	0.015287	0.0178058	0.0482105
MIMAT0000691	0.301374	0.0908266	3.83076e-09	8.71124e-08
MIMAT0000692	0.154339	0.0238205	0.00303269	0.0113126
MIMAT0000693	-0.0292099	0.000853219	0.576987	0.700627
MIMAT0000703	0.20867	0.0435431	5.61736e-05	0.000404528
MIMAT0000705	0.0530203	0.00281116	0.311074	0.448033
MIMAT0000707	0.0971684	0.0094417	0.0629519	0.129014
MIMAT0000710	-0.0300164	0.000900984	0.56651	0.691142
MIMAT0000715	-0.000409811	1.67945e-07	0.993757	0.99596
MIMAT0000716	0.0334335	0.0011178	0.523156	0.657592
MIMAT0000717	0.0130755	0.000170968	0.802861	0.885709
MIMAT0000718	0.00451876	2.04192e-05	0.93125	0.953313
MIMAT0000719	-0.011104	0.0001233	0.832104	0.896364
MIMAT0000720	0.135431	0.0183417	0.0093872	0.0284532
MIMAT0000721	0.185727	0.0344947	0.000347483	0.00186705
MIMAT0000722	0.168606	0.0284281	0.00118588	0.00532364
MIMAT0000723	0.0854742	0.00730584	0.102079	0.187202
MIMAT0000724	0.0834947	0.00697136	0.110297	0.197886
MIMAT0000725	0.0821769	0.00675304	0.11605	0.206422
MIMAT0000726	0.0852403	0.00726591	0.103024	0.188423
MIMAT0000727	0.016216	0.000262958	0.756854	0.850334
MIMAT0000728	0.0804289	0.0064688	0.124041	0.218388
MIMAT0000729	0.0976922	0.00954377	0.0615389	0.12687
MIMAT0000730	0.113418	0.0128637	0.0298265	0.0709406
MIMAT0000731	-0.0148725	0.000221193	0.77644	0.866705
MIMAT0000732	0.017538	0.000307583	0.737731	0.838845
MIMAT0000733	0.138055	0.0190592	0.00808678	0.025259
MIMAT0000734	0.153875	0.0236775	0.00312277	0.0115654
MIMAT0000735	0.126751	0.0160659	0.0151101	0.0424638
MIMAT0000736	0.132431	0.0175381	0.0110991	0.0326983
MIMAT0000737	0.160072	0.0256229	0.00209848	0.00856743
MIMAT0000738	0.133964	0.0179464	0.0101927	0.0304606
MIMAT0000750	0.0835005	0.00697234	0.110272	0.197886
MIMAT0000751	0.0645036	0.00416071	0.217658	0.344935
MIMAT0000752	0.106116	0.0112606	0.0421844	0.0943841
MIMAT0000753	0.0278018	0.000772941	0.595494	0.719728
MIMAT0000754	0.144782	0.0209619	0.00545561	0.0185134
MIMAT0000755	0.178629	0.0319083	0.000585907	0.00296383
MIMAT0000756	-0.170208	0.0289708	0.0010622	0.00489557
MIMAT0000757	0.137495	0.0189049	0.00834992	0.0259247
MIMAT0000758	0.142322	0.0202557	0.00631195	0.0206483
MIMAT0000759	0.0654179	0.0042795	0.211193	0.335387
MIMAT0000760	0.130496	0.0170291	0.0123454	0.035463
MIMAT0000761	0.170345	0.0290176	0.00105216	0.00487094
MIMAT0000762	0.20539	0.042185	7.3822e-05	0.000517253
MIMAT0000763	-0.181621	0.0329862	0.000471202	0.00242133
MIMAT0000764	0.0326802	0.001068	0.532566	0.666189
MIMAT0000765	0.0248344	0.000616746	0.635351	0.75644
MIMAT0000770	-0.278059	0.077317	6.09977e-08	9.88353e-07
MIMAT0000772	0.196083	0.0384484	0.000156607	0.000978322
MIMAT0000773	0.0576207	0.00332015	0.270895	0.410699
MIMAT0001080	0.299848	0.0899091	4.62716e-09	9.99659e-08
MIMAT0001339	-0.013475	0.000181574	0.796967	0.881082
MIMAT0001340	0.256557	0.0658217	6.29973e-07	7.77717e-06
MIMAT0001341	0.0191978	0.000368554	0.713951	0.818679
MIMAT0001343	0.13706	0.0187854	0.00855983	0.0263399
MIMAT0001412	0.210957	0.044503	4.63104e-05	0.000343027
MIMAT0001413	0.156052	0.0243523	0.00272011	0.0105252
MIMAT0001532	0.0733203	0.00537587	0.161002	0.267991
MIMAT0001536	0.332553	0.110592	6.31759e-11	2.42642e-09
MIMAT0001541	0.054912	0.00301533	0.294102	0.4315
MIMAT0001545	0.132467	0.0175475	0.0110773	0.0326983
MIMAT0001618	0.150944	0.022784	0.00375044	0.0134111
MIMAT0001620	0.381442	0.145498	3.73035e-14	2.57891e-12
MIMAT0001621	0.0749264	0.00561397	0.152	0.255055
MIMAT0001625	0.120848	0.0146043	0.020574	0.0540438
MIMAT0001627	0.145875	0.0212797	0.00510975	0.0175457
MIMAT0001629	0.16278	0.0264975	0.00175594	0.00740206
MIMAT0001630	0.101499	0.0103021	0.052036	0.110576
MIMAT0001631	-0.269612	0.0726905	1.56422e-07	2.19202e-06
MIMAT0001635	0.278597	0.0776163	5.73863e-08	9.59832e-07
MIMAT0001636	0.183247	0.0335793	0.000418002	0.00218923
MIMAT0001638	0.116237	0.0135111	0.0259646	0.0636532
MIMAT0001639	0.175925	0.0309495	0.000711337	0.00347951
MIMAT0002170	0.0969299	0.00939541	0.063604	0.130093
MIMAT0002171	0.172857	0.0298796	0.000883443	0.0042218
MIMAT0002172	0.1525	0.0232561	0.00340432	0.0124306
MIMAT0002173	0.0856367	0.00733365	0.101426	0.186488
MIMAT0002174	0.0391979	0.00153647	0.454068	0.593782
MIMAT0002175	0.165301	0.0273244	0.001484	0.00643894
MIMAT0002176	0.185986	0.0345907	0.000340814	0.00185039
MIMAT0002177	-0.269852	0.0728199	1.5236e-07	2.16435e-06
MIMAT0002178	0.159869	0.0255582	0.00212637	0.00861346
MIMAT0002804	0.150876	0.0227636	0.00376616	0.013421
MIMAT0002805	0.00756825	5.72784e-05	0.88511	0.925499
MIMAT0002806	0.0301021	0.000906136	0.565402	0.69084
MIMAT0002807	0.0121041	0.00014651	0.817238	0.892716
MIMAT0002808	-0.30208	0.0912523	3.50918e-09	8.28753e-08
MIMAT0002809	-0.0837681	0.0070171	0.109131	0.197503
MIMAT0002810	-0.10283	0.0105739	0.0490184	0.105242
MIMAT0002811	-0.134886	0.0181943	0.00967975	0.0290954
MIMAT0002812	0.0199364	0.000397461	0.703454	0.810071
MIMAT0002813	0.167473	0.0280473	0.00128123	0.0057023
MIMAT0002814	0.177732	0.0315887	0.000625027	0.00314637
MIMAT0002815	0.0313991	0.000985904	0.548762	0.682651
MIMAT0002816	0.1583	0.0250589	0.00235445	0.00936097
MIMAT0002817	0.199685	0.0398741	0.000117531	0.000776305
MIMAT0002818	0.144409	0.020854	0.00557841	0.0186007
MIMAT0002819	0.0803254	0.00645218	0.124527	0.218499
MIMAT0002820	-0.297237	0.0883498	6.37661e-09	1.3495e-07
MIMAT0002821	0.432581	0.187126	<2.22E-16	<2.22E-16
MIMAT0002822	0.122456	0.0149955	0.0189377	0.0504842
MIMAT0002823	0.102301	0.0104654	0.0502002	0.107406
MIMAT0002824	0.105752	0.0111835	0.0428994	0.095057
MIMAT0002825	0.0957436	0.00916684	0.066931	0.135297
MIMAT0002826	0.117262	0.0137504	0.0246714	0.0613744
MIMAT0002827	0.119577	0.0142987	0.0219529	0.0566298
MIMAT0002828	0.108619	0.0117981	0.0375346	0.0863046
MIMAT0002829	0.105753	0.0111838	0.0428967	0.095057
MIMAT0002830	0.0842855	0.00710405	0.106953	0.194922
MIMAT0002832	0.0991978	0.00984021	0.0576225	0.12023
MIMAT0002833	0.0987769	0.00975688	0.058696	0.121979
MIMAT0002834	0.11721	0.0137381	0.0247363	0.0613744
MIMAT0002835	0.115459	0.0133307	0.0269858	0.065537
MIMAT0002836	0.0905034	0.00819087	0.083374	0.161003
MIMAT0002837	0.119776	0.0143463	0.0217319	0.0561995
MIMAT0002838	0.107294	0.011512	0.0399388	0.0904292
MIMAT0002839	0.119198	0.0142082	0.0223795	0.0567009
MIMAT0002840	0.106191	0.0112765	0.0420392	0.0943841
MIMAT0002841	0.0920726	0.00847736	0.0781397	0.154639
MIMAT0002842	0.10471	0.0109642	0.0450029	0.098873
MIMAT0002843	0.0888305	0.00789085	0.0892622	0.168606
MIMAT0002844	0.0986178	0.00972547	0.0591061	0.122586
MIMAT0002846	0.0891032	0.00793937	0.0882803	0.167361
MIMAT0002847	0.120694	0.0145671	0.0207368	0.0540941
MIMAT0002848	0.107395	0.0115336	0.0397518	0.0902026
MIMAT0002849	0.10426	0.0108702	0.0459377	0.100501
MIMAT0002850	0.11762	0.0138345	0.0242328	0.0607662
MIMAT0002851	0.0961962	0.00925371	0.0656452	0.133217
MIMAT0002852	0.109041	0.01189	0.0367944	0.0853598
MIMAT0002853	0.122033	0.0148921	0.0193566	0.0514687
MIMAT0002854	0.0873235	0.00762539	0.0948477	0.176735
MIMAT0002855	0.114147	0.0130295	0.028784	0.0691228
MIMAT0002856	0.103447	0.0107013	0.047668	0.103848
MIMAT0002857	0.108989	0.0118785	0.0368865	0.0853823
MIMAT0002858	0.114163	0.0130333	0.0287607	0.0691228
MIMAT0002859	0.0896346	0.00803436	0.0863916	0.165292
MIMAT0002861	0.106146	0.011267	0.0421261	0.0943841
MIMAT0002862	0.0875338	0.00766217	0.0940518	0.17605
MIMAT0002863	0.0896559	0.00803817	0.0863167	0.165292
MIMAT0002864	0.091617	0.00839368	0.0796311	0.156693
MIMAT0002866	0.0856966	0.00734391	0.101187	0.186378
MIMAT0002867	0.102275	0.0104603	0.0502573	0.107406
MIMAT0002868	0.0980367	0.00961119	0.060624	0.125483
MIMAT0002869	0.104902	0.0110044	0.0446096	0.098426
MIMAT0002870	0.0783287	0.00613538	0.1342	0.231171
MIMAT0002871	0.108167	0.0117	0.0383415	0.0875774
MIMAT0002872	0.157283	0.0247381	0.00251388	0.00983732
MIMAT0002873	0.150416	0.022625	0.00387478	0.0137608
MIMAT0002874	0.10224	0.0104531	0.050337	0.107406
MIMAT0002875	0.115377	0.0133119	0.0270944	0.0656469
MIMAT0002876	0.307252	0.0944036	1.83185e-09	4.87083e-08
MIMAT0002877	0.00370187	1.37038e-05	0.943656	0.959383
MIMAT0002878	0.0373542	0.00139534	0.475591	0.613766
MIMAT0002879	0.03065	0.000939422	0.558343	0.685973
MIMAT0002880	0.0352943	0.00124568	0.500283	0.634998
MIMAT0002881	0.0382041	0.00145955	0.465602	0.604291
MIMAT0002882	-0.00764976	5.85189e-05	0.883881	0.925499
MIMAT0002883	0.0332475	0.0011054	0.525472	0.658905
MIMAT0002888	0.0378069	0.00142936	0.470256	0.608808
MIMAT0002890	0.137081	0.0187912	0.00854952	0.0263399
MIMAT0002891	0.382321	0.146169	3.19744e-14	2.36839e-12
MIMAT0003150	0.0510697	0.00260812	0.329236	0.468337
MIMAT0003161	0.164176	0.0269537	0.00160023	0.00685719
MIMAT0003163	0.155454	0.0241659	0.00282577	0.0108934
MIMAT0003164	0.123213	0.0151814	0.0182076	0.0490423
MIMAT0003165	0.0350946	0.00123163	0.502712	0.637301
MIMAT0003180	0.18714	0.0350212	0.000312459	0.00172351
MIMAT0003214	0.144082	0.0207597	0.00568801	0.018845
MIMAT0003215	-0.0777498	0.00604503	0.137109	0.235401
MIMAT0003217	0.078936	0.0062309	0.131198	0.226754
MIMAT0003218	0.221487	0.0490566	1.85298e-05	0.000161474
MIMAT0003219	0.0219672	0.000482557	0.674891	0.791699
MIMAT0003220	0.108332	0.0117359	0.038044	0.0870897
MIMAT0003223	0.0165716	0.000274617	0.751696	0.847269
MIMAT0003225	-0.0905144	0.00819285	0.0833365	0.161003
MIMAT0003228	0.075956	0.00576932	0.146434	0.248938
MIMAT0003233	0.0929971	0.00864847	0.0751826	0.149357
MIMAT0003235	0.0894236	0.00799658	0.0871376	0.165791
MIMAT0003236	-0.0221485	0.000490556	0.672362	0.789625
MIMAT0003237	0.0826373	0.00682893	0.114014	0.203498
MIMAT0003238	0.16849	0.028389	0.00119533	0.00534292
MIMAT0003239	-0.0275686	0.00076003	0.598584	0.722031
MIMAT0003240	0.0116199	0.000135021	0.824429	0.892716
MIMAT0003241	0.219839	0.0483291	2.14502e-05	0.000183834
MIMAT0003242	0.194524	0.0378395	0.00017704	0.00107994
MIMAT0003243	0.0727714	0.00529568	0.164168	0.271952
MIMAT0003244	0.154379	0.0238328	0.00302509	0.0113126
MIMAT0003245	0.242938	0.0590188	2.49088e-06	2.719e-05
MIMAT0003246	0.123139	0.0151632	0.0182776	0.0491034
MIMAT0003247	0.0137702	0.000189617	0.792619	0.87721
MIMAT0003249	0.0190398	0.000362514	0.716202	0.819759
MIMAT0003250	-0.000391323	1.53134e-07	0.994039	0.99596
MIMAT0003251	0.0311355	0.000969418	0.552125	0.683012
MIMAT0003252	0.080281	0.00644504	0.124736	0.218499
MIMAT0003254	0.0362036	0.0013107	0.4893	0.624882
MIMAT0003255	0.218117	0.0475751	2.49637e-05	0.000208769
MIMAT0003256	0.0867363	0.00752318	0.0970981	0.179805
MIMAT0003257	0.144162	0.0207826	0.00566122	0.0188163
MIMAT0003258	0.119456	0.0142698	0.0220883	0.056697
MIMAT0003260	0.21031	0.0442302	4.89219e-05	0.000359802
MIMAT0003265	0.160812	0.0258605	0.00199927	0.00822714
MIMAT0003266	0.144651	0.020924	0.0054984	0.0185134
MIMAT0003267	0.0957501	0.00916809	0.0669122	0.135297
MIMAT0003268	0.00299382	8.96298e-06	0.954419	0.965593
MIMAT0003269	-0.0934253	0.00872828	0.0738443	0.14698
MIMAT0003270	-0.0404532	0.00163646	0.439733	0.578054
MIMAT0003271	-8.7132e-05	7.59199e-09	0.998673	0.998673
MIMAT0003272	-0.0369771	0.00136731	0.480061	0.615823
MIMAT0003273	-0.010933	0.00011953	0.834653	0.896928
MIMAT0003274	-0.0221485	0.000490556	0.672362	0.789625
MIMAT0003275	-0.196499	0.0386117	0.00015154	0.000952408
MIMAT0003277	-0.0438916	0.00192647	0.401819	0.542691
MIMAT0003278	0.0305501	0.000933311	0.559627	0.685973
MIMAT0003279	0.0101727	0.000103485	0.846002	0.900643
MIMAT0003280	0.0116269	0.000135185	0.824324	0.892716
MIMAT0003282	0.0157133	0.000246908	0.764166	0.857619
MIMAT0003283	0.214919	0.0461902	3.29829e-05	0.000255248
MIMAT0003284	0.0883228	0.00780092	0.0911136	0.170859
MIMAT0003286	0.022874	0.000523222	0.662281	0.781326
MIMAT0003287	0.00412422	1.70092e-05	0.93724	0.955671
MIMAT0003291	-0.00122519	1.50109e-06	0.981338	0.988008
MIMAT0003292	-0.0416173	0.001732	0.426673	0.565806
MIMAT0003293	-0.0172429	0.000297317	0.741986	0.841838
MIMAT0003294	-0.0120039	0.000144093	0.818725	0.892716
MIMAT0003296	0.0851797	0.00725558	0.10327	0.18854
MIMAT0003297	-0.0100212	0.000100424	0.848269	0.900643
MIMAT0003298	0.199098	0.03964	0.000123201	0.000808602
MIMAT0003299	0.0791786	0.00626925	0.130014	0.226078
MIMAT0003300	-0.0313274	0.000981405	0.549676	0.682651
MIMAT0003301	0.0686376	0.00471112	0.18953	0.304718
MIMAT0003302	0.0597744	0.00357298	0.25336	0.388659
MIMAT0003305	-0.120155	0.0144372	0.0213164	0.0554013
MIMAT0003306	0.177653	0.0315604	0.000628616	0.00314915
MIMAT0003307	0.0380598	0.00144854	0.46729	0.605724
MIMAT0003308	0.0169948	0.000288824	0.74557	0.844979
MIMAT0003309	0.180563	0.0326031	0.000509127	0.00260081
MIMAT0003310	-0.020905	0.00043702	0.689775	0.802803
MIMAT0003311	0.117598	0.0138293	0.0242596	0.0607662
MIMAT0003312	-0.113852	0.0129624	0.0292017	0.0699357
MIMAT0003313	0.197381	0.0389593	0.000141296	0.000898921
MIMAT0003315	-0.0441114	0.00194582	0.399463	0.540787
MIMAT0003317	0.0566573	0.00321005	0.279002	0.416295
MIMAT0003320	-0.110156	0.0121343	0.0349011	0.0818834
MIMAT0003321	0.302087	0.0912564	3.50619e-09	8.28753e-08
MIMAT0003322	0.030553	0.000933489	0.559589	0.685973
MIMAT0003323	0.0944248	0.00891604	0.0707956	0.142277
MIMAT0003325	-0.0202208	0.000408881	0.699428	0.806793
MIMAT0003326	0.073744	0.00543818	0.158589	0.265304
MIMAT0003327	0.0524344	0.00274936	0.316459	0.453898
MIMAT0003328	0.00305361	9.32456e-06	0.95351	0.965593
MIMAT0003329	0.14484	0.0209788	0.00543669	0.0185134
MIMAT0003330	0.185843	0.0345377	0.000344476	0.00186053
MIMAT0003331	0.148596	0.0220808	0.00433307	0.014978
MIMAT0003332	0.14066	0.0197853	0.00695694	0.0223608
MIMAT0003333	-0.0261684	0.000684786	0.617293	0.73748
MIMAT0003335	0.0936246	0.00876557	0.0732279	0.146033
MIMAT0003336	0.0993684	0.00987408	0.057192	0.119573
MIMAT0003337	-0.010124	0.000102495	0.846731	0.900643
MIMAT0003338	0.0534298	0.00285474	0.307347	0.444517
MIMAT0003339	0.319632	0.102164	3.668e-10	1.15264e-08
MIMAT0003340	0.119398	0.0142559	0.0221536	0.0567009
MIMAT0003385	0.090821	0.00824845	0.0822925	0.16023
MIMAT0003386	0.12983	0.0168559	0.0128013	0.036671
MIMAT0003389	0.191328	0.0366064	0.000226975	0.00132175
MIMAT0003393	0.180486	0.0325753	0.000511993	0.00260263
MIMAT0003879	0.145122	0.0210605	0.00534582	0.0182957
MIMAT0003880	0.19357	0.0374694	0.000190748	0.00114338
MIMAT0003881	0.211523	0.0447419	4.41375e-05	0.000329285
MIMAT0003882	0.250977	0.0629896	1.11714e-06	1.33158e-05
MIMAT0003883	0.165942	0.0275368	0.00142128	0.00619273
MIMAT0003884	0.229045	0.0524615	9.33834e-06	8.80351e-05
MIMAT0003885	0.289011	0.0835276	1.71489e-08	3.11989e-07
MIMAT0003886	0.216879	0.0470366	2.78197e-05	0.000223636
MIMAT0003887	0.233629	0.0545823	6.09233e-06	6.01691e-05
MIMAT0003888	0.0504845	0.00254868	0.334816	0.47303
MIMAT0003945	0.131498	0.0172918	0.0116853	0.0341341
MIMAT0003948	0.130838	0.0171187	0.0121162	0.0349985
MIMAT0004185	0.042327	0.00179158	0.418823	0.558644
MIMAT0004284	0.0617272	0.00381025	0.238154	0.370819
MIMAT0004481	-0.00976857	9.54249e-05	0.852049	0.903451
MIMAT0004482	-0.141881	0.0201303	0.00647767	0.0211237
MIMAT0004483	0.0917795	0.00842348	0.0790965	0.156234
MIMAT0004484	0.0203431	0.00041384	0.697699	0.806593
MIMAT0004485	-0.00696917	4.85694e-05	0.894149	0.930022
MIMAT0004486	-0.0333477	0.00111207	0.524224	0.658136
MIMAT0004487	-0.0204373	0.000417685	0.696368	0.805952
MIMAT0004488	0.10545	0.0111197	0.0435008	0.0961841
MIMAT0004489	0.275124	0.0756933	8.49169e-08	1.27622e-06
MIMAT0004490	0.157852	0.0249173	0.00242351	0.00959229
MIMAT0004491	0.35478	0.125869	2.51399e-12	1.13348e-10
MIMAT0004492	-0.00478787	2.29237e-05	0.927167	0.950071
MIMAT0004493	0.348336	0.121338	6.57385e-12	2.84045e-10
MIMAT0004494	-0.0691409	0.00478046	0.186297	0.301593
MIMAT0004495	-0.196857	0.0387525	0.000147305	0.000931437
MIMAT0004496	-0.0692945	0.00480173	0.185318	0.301215
MIMAT0004497	-0.0727816	0.00529717	0.164109	0.271952
MIMAT0004498	0.184475	0.0340312	0.000381558	0.00202911
MIMAT0004499	-0.0573326	0.00328703	0.273302	0.413113
MIMAT0004500	0.0114361	0.000130783	0.827162	0.893507
MIMAT0004501	-0.204192	0.0416943	8.14819e-05	0.000552266
MIMAT0004502	0.117207	0.0137375	0.0247392	0.0613744
MIMAT0004503	-0.0600277	0.00360333	0.25135	0.386623
MIMAT0004504	0.00592673	3.51262e-05	0.909909	0.939307
MIMAT0004505	0.172096	0.0296171	0.000931715	0.0043719
MIMAT0004506	0.154949	0.0240091	0.00291789	0.0110433
MIMAT0004507	0.234666	0.0550679	5.52451e-06	5.61659e-05
MIMAT0004508	0.00660624	4.36424e-05	0.899631	0.933852
MIMAT0004509	0.356313	0.126959	1.99396e-12	9.3988e-11
MIMAT0004510	0.116731	0.013626	0.0253349	0.0624046
MIMAT0004511	0.120742	0.0145787	0.0206857	0.0540941
MIMAT0004512	-0.0491972	0.00242036	0.347302	0.481818
MIMAT0004513	-0.19972	0.0398879	0.000117204	0.000776305
MIMAT0004514	-0.0501423	0.00251425	0.338106	0.475601
MIMAT0004515	-0.198784	0.0395151	0.00012634	0.000818838
MIMAT0004516	0.172543	0.029771	0.000903091	0.00427628
MIMAT0004517	0.10009	0.010018	0.0554011	0.116297
MIMAT0004518	0.176229	0.0310567	0.000696058	0.00342091
MIMAT0004543	0.124363	0.0154663	0.0171446	0.04691
MIMAT0004548	0.0143014	0.00020453	0.784811	0.873228
MIMAT0004549	0.0358869	0.00128787	0.493111	0.628201
MIMAT0004550	-0.268523	0.0721045	1.76203e-07	2.34259e-06
MIMAT0004551	-0.138709	0.0192401	0.00778888	0.0245593
MIMAT0004552	-0.311539	0.0970563	1.05844e-09	3.0489e-08
MIMAT0004553	0.269207	0.0724722	1.63515e-07	2.26087e-06
MIMAT0004554	0.0717488	0.00514789	0.170192	0.281033
MIMAT0004555	0.155178	0.0240801	0.00287581	0.0109761
MIMAT0004556	0.233759	0.0546434	6.01787e-06	6.00051e-05
MIMAT0004557	-0.041777	0.00174531	0.4249	0.564175
MIMAT0004558	0.258798	0.0669765	4.98624e-07	6.30577e-06
MIMAT0004559	0.387637	0.150262	1.33227e-14	1.06274e-12
MIMAT0004560	0.194538	0.0378449	0.000176848	0.00107994
MIMAT0004561	-0.0479099	0.00229536	0.360078	0.495227
MIMAT0004562	0.210049	0.0441205	5.00137e-05	0.000365241
MIMAT0004563	-0.0427302	0.00182587	0.414401	0.55378
MIMAT0004564	-0.0271427	0.000736724	0.604249	0.726921
MIMAT0004565	-0.171219	0.0293158	0.000990411	0.00462638
MIMAT0004566	-0.0781515	0.00610766	0.135085	0.23231
MIMAT0004567	0.215473	0.0464288	3.14375e-05	0.00024886
MIMAT0004568	-0.0505484	0.00255514	0.334203	0.472809
MIMAT0004569	-0.0613795	0.00376744	0.240813	0.373837
MIMAT0004570	-0.131323	0.0172457	0.0117984	0.0343677
MIMAT0004571	0.359346	0.12913	1.25566e-12	6.20058e-11
MIMAT0004584	0.0436962	0.00190936	0.40392	0.544687
MIMAT0004585	-0.104849	0.0109933	0.0447175	0.0984545
MIMAT0004586	0.315909	0.0997982	5.99614e-10	1.82882e-08
MIMAT0004587	-0.01025	0.000105063	0.844847	0.900643
MIMAT0004588	0.213623	0.0456348	3.68813e-05	0.000279162
MIMAT0004589	-0.0884228	0.0078186	0.0907463	0.170787
MIMAT0004590	0.056748	0.00322034	0.278231	0.415743
MIMAT0004591	0.0602956	0.00363556	0.249236	0.38461
MIMAT0004592	-0.00585802	3.43164e-05	0.910949	0.939307
MIMAT0004593	0.206758	0.0427489	6.59055e-05	0.000471338
MIMAT0004594	-0.100191	0.0100381	0.0551548	0.116096
MIMAT0004595	0.149274	0.0222827	0.00415697	0.0144173
MIMAT0004596	0.0509614	0.00259706	0.330264	0.468514
MIMAT0004597	-0.231802	0.0537319	7.23052e-06	7.00753e-05
MIMAT0004598	0.198121	0.0392519	0.000133214	0.000852737
MIMAT0004599	-0.143801	0.0206786	0.00578394	0.0191017
MIMAT0004600	-0.264874	0.070158	2.61607e-07	3.39108e-06
MIMAT0004601	-0.387996	0.150541	1.24092e-14	1.06274e-12
MIMAT0004602	0.0151509	0.000229549	0.772371	0.864022
MIMAT0004603	0.120885	0.0146133	0.0205348	0.0540438
MIMAT0004604	0.116829	0.013649	0.0252109	0.0622468
MIMAT0004605	0.0221688	0.000491455	0.672079	0.789625
MIMAT0004606	0.126835	0.0160871	0.0150428	0.0423895
MIMAT0004607	-0.0355294	0.00126234	0.497431	0.632151
MIMAT0004608	0.0542885	0.00294724	0.299626	0.436394
MIMAT0004609	0.151535	0.022963	0.00361522	0.0130726
MIMAT0004610	-0.100175	0.010035	0.055193	0.116096
MIMAT0004611	0.0818469	0.00669892	0.117527	0.208333
MIMAT0004612	-0.0217198	0.000471752	0.678346	0.794852
MIMAT0004613	0.066766	0.0044577	0.201915	0.322629
MIMAT0004614	0.0697222	0.00486119	0.182613	0.298221
MIMAT0004615	-0.270475	0.0731565	1.42283e-07	2.04927e-06
MIMAT0004657	0.224235	0.0502812	1.44831e-05	0.000131745
MIMAT0004658	0.109112	0.0119055	0.0366719	0.0852662
MIMAT0004671	0.1138	0.0129505	0.029276	0.0699522
MIMAT0004672	0.277834	0.0771918	6.25749e-08	9.9831e-07
MIMAT0004673	-0.239458	0.0573402	3.49459e-06	3.69785e-05
MIMAT0004674	0.0917051	0.00840982	0.0793412	0.15642
MIMAT0004675	0.229577	0.0527054	8.89076e-06	8.45846e-05
MIMAT0004676	-0.0890111	0.00792298	0.0886107	0.167681
MIMAT0004677	-0.118289	0.0139922	0.0234318	0.0589777
MIMAT0004678	0.241645	0.0583925	2.82641e-06	3.05311e-05
MIMAT0004679	0.240833	0.0580003	3.05905e-06	3.27034e-05
MIMAT0004680	0.30653	0.0939609	2.00722e-09	5.20371e-08
MIMAT0004681	-0.0578778	0.00334985	0.268759	0.408057
MIMAT0004682	-0.00487035	2.37203e-05	0.925916	0.949728
MIMAT0004683	-0.012694	0.000161138	0.808499	0.88721
MIMAT0004687	0.083714	0.00700803	0.109361	0.197575
MIMAT0004688	0.149401	0.0223206	0.00412473	0.0143535
MIMAT0004689	0.13738	0.0188733	0.0084049	0.0260175
MIMAT0004690	0.162921	0.0265433	0.00173964	0.0073633
MIMAT0004692	0.108827	0.0118433	0.0371689	0.0856536
MIMAT0004693	-0.0495032	0.00245057	0.344307	0.479901
MIMAT0004694	0.0690192	0.00476365	0.187075	0.302176
MIMAT0004695	0.120013	0.0144031	0.0214713	0.0556645
MIMAT0004696	0.157595	0.0248363	0.00246395	0.00967847
MIMAT0004697	0.289925	0.0840563	1.53887e-08	2.90147e-07
MIMAT0004698	0.204368	0.0417662	8.03122e-05	0.00054792
MIMAT0004699	0.226062	0.0511039	1.2273e-05	0.000112629
MIMAT0004700	0.163175	0.026626	0.00171059	0.00726999
MIMAT0004701	-0.272473	0.0742416	1.14108e-07	1.66663e-06
MIMAT0004702	-0.0181454	0.000329257	0.728997	0.830737
MIMAT0004703	0.278258	0.0774273	5.9641e-08	9.81709e-07
MIMAT0004748	0.176609	0.0311907	0.000677438	0.00335863
MIMAT0004749	0.166054	0.027574	0.00141055	0.00617192
MIMAT0004751	0.100368	0.0100738	0.0547227	0.115575
MIMAT0004752	0.0973173	0.00947066	0.0625474	0.128439
MIMAT0004757	0.165041	0.0272384	0.00151018	0.00652522
MIMAT0004761	0.115962	0.0134473	0.0263213	0.0642239
MIMAT0004762	0.0497643	0.00247649	0.341765	0.477365
MIMAT0004763	0.155088	0.0240523	0.00289219	0.0109861
MIMAT0004764	0.106624	0.0113687	0.0412032	0.0930888
MIMAT0004765	0.189178	0.0357884	0.000267667	0.00150773
MIMAT0004766	-0.319822	0.102286	3.57616e-10	1.15264e-08
MIMAT0004767	0.000906135	8.21081e-07	0.986197	0.990975
MIMAT0004768	-0.0338932	0.00114875	0.517456	0.652008
MIMAT0004770	0.103147	0.0106392	0.0483213	0.104459
MIMAT0004772	0.191397	0.0366329	0.000225766	0.00132175
MIMAT0004773	0.109203	0.0119253	0.0365148	0.0852662
MIMAT0004774	0.078512	0.00616414	0.133288	0.229983
MIMAT0004775	-0.0963291	0.0092793	0.0652714	0.132719
MIMAT0004776	0.2896	0.0838681	1.59935e-08	2.96166e-07
MIMAT0004777	0.0212775	0.000452734	0.684541	0.799402
MIMAT0004778	0.0405979	0.00164819	0.438098	0.577265
MIMAT0004779	0.0447925	0.00200637	0.392218	0.532369
MIMAT0004780	0.0303045	0.000918364	0.562789	0.689035
MIMAT0004784	0.137545	0.0189186	0.00832633	0.0259247
MIMAT0004785	0.0908024	0.00824507	0.0823556	0.16023
MIMAT0004792	0.16181	0.0261824	0.00187231	0.00777189
MIMAT0004793	0.275343	0.0758139	8.28567e-08	1.26356e-06
MIMAT0004794	0.0803532	0.00645664	0.124396	0.218499
MIMAT0004795	-0.0205814	0.000423594	0.694335	0.805512
MIMAT0004797	-0.03491	0.00121871	0.504963	0.638788
MIMAT0004798	0.203412	0.0413765	8.68628e-05	0.000584914
MIMAT0004799	0.0501994	0.00251998	0.337556	0.475601
MIMAT0004800	0.153545	0.023576	0.00318841	0.0117665
MIMAT0004801	0.0913231	0.00833992	0.0806054	0.157713
MIMAT0004803	-0.02706	0.000732243	0.605351	0.727403
MIMAT0004804	0.083546	0.00697993	0.110077	0.197886
MIMAT0004805	0.126581	0.0160229	0.0152475	0.0427342
MIMAT0004807	0.0404462	0.0016359	0.439812	0.578054
MIMAT0004808	0.0101764	0.000103558	0.845948	0.900643
MIMAT0004809	-0.0313626	0.000983611	0.549228	0.682651
MIMAT0004810	0.255519	0.0652898	7.01577e-07	8.55924e-06
MIMAT0004811	0.0691212	0.00477773	0.186423	0.301593
MIMAT0004812	0.0554694	0.00307685	0.289221	0.42724
MIMAT0004813	0.150216	0.0225648	0.00392304	0.0138846
MIMAT0004814	0.158825	0.0252255	0.00227575	0.00911177
MIMAT0004819	0.0141669	0.000200702	0.786785	0.874487
MIMAT0004902	0.0500855	0.00250856	0.338654	0.475601
MIMAT0004907	0.0616411	0.00379963	0.23881	0.371284
MIMAT0004909	0.219592	0.0482208	2.19226e-05	0.000184827
MIMAT0004910	0.0589369	0.00347356	0.260082	0.397031
MIMAT0004911	0.21458	0.0460446	3.3963e-05	0.000260886
MIMAT0004912	0.0570381	0.00325334	0.275778	0.413737
MIMAT0004913	0.0559079	0.00312569	0.28542	0.424041
MIMAT0004916	0.0565618	0.00319923	0.279814	0.416907
MIMAT0004917	0.046414	0.00215426	0.375289	0.514102
MIMAT0004918	0.0549207	0.00301628	0.294026	0.4315
MIMAT0004919	0.119527	0.0142868	0.0220085	0.0566323
MIMAT0004920	0.0768965	0.00591308	0.141486	0.241716
MIMAT0004921	0.16692	0.0278624	0.00133027	0.00587112
MIMAT0004922	0.0914856	0.00836962	0.0800655	0.15725
MIMAT0004923	0.0893801	0.0079888	0.087292	0.165791
MIMAT0004924	0.191261	0.0365808	0.000228152	0.00132175
MIMAT0004925	0.14242	0.0202834	0.00627583	0.0205951
MIMAT0004926	0.057145	0.00326556	0.274877	0.413113
MIMAT0004927	0.141036	0.0198911	0.00680622	0.0219877
MIMAT0004928	-0.0643304	0.0041384	0.218898	0.345506
MIMAT0004929	0.0155096	0.000240547	0.767135	0.86002
MIMAT0004945	0.204708	0.0419053	7.80957e-05	0.000539902
MIMAT0004946	0.18398	0.0338486	0.000395882	0.00209454
MIMAT0004947	0.166918	0.0278616	0.00133049	0.00587112
MIMAT0004948	0.0138173	0.000190919	0.791925	0.87721
MIMAT0004949	0.236843	0.0560948	4.49186e-06	4.65806e-05
MIMAT0004950	0.164804	0.0271602	0.00153438	0.0066023
MIMAT0004951	0.151375	0.0229144	0.00365143	0.0131022
MIMAT0004952	0.125712	0.0158035	0.015968	0.0440393
MIMAT0004953	0.205286	0.0421423	7.44591e-05	0.000518215
MIMAT0004954	0.186964	0.0349554	0.000316636	0.00173731
MIMAT0004955	-0.0202512	0.000410111	0.698998	0.806793
MIMAT0004956	0.16391	0.0268665	0.00162886	0.00695115
MIMAT0004957	0.267994	0.0718209	1.86649e-07	2.45007e-06
MIMAT0004958	0.29653	0.08793	6.95111e-09	1.41339e-07
MIMAT0004959	-0.0291035	0.000847012	0.578376	0.701493
MIMAT0004960	-0.0300871	0.000905234	0.565596	0.69084
MIMAT0004972	0.023633	0.00055852	0.651801	0.771595
MIMAT0004975	0.0503031	0.0025304	0.336558	0.474844
MIMAT0004976	-0.0299379	0.000896279	0.567525	0.691567
MIMAT0004977	0.0541567	0.00293295	0.300803	0.437493
MIMAT0004978	0.189114	0.0357642	0.000268978	0.00150773
MIMAT0004979	-0.0795843	0.00633366	0.128052	0.223552
MIMAT0004980	0.0188793	0.000356428	0.718493	0.821474
MIMAT0004981	0.126524	0.0160083	0.0152941	0.0427493
MIMAT0004982	0.125119	0.0156546	0.0164768	0.0452021
MIMAT0004983	0.154154	0.0237636	0.00306826	0.0114043
MIMAT0004985	0.15516	0.0240747	0.00287898	0.0109761
MIMAT0004986	0.0757641	0.0057402	0.14746	0.24916
MIMAT0004987	0.198912	0.0395659	0.000125053	0.000815595
MIMAT0005452	0.0940978	0.0088544	0.0717814	0.14353
MIMAT0005457	0.0874067	0.00763994	0.094532	0.17663
MIMAT0005458	0.0894548	0.00800216	0.0870269	0.165791
MIMAT0005459	-0.00329098	1.08305e-05	0.949901	0.962901
MIMAT0005572	0.114139	0.0130276	0.0287956	0.0691228
MIMAT0005573	-0.00750209	5.62813e-05	0.886108	0.925499
MIMAT0005576	0.0964461	0.00930184	0.0649441	0.132313
MIMAT0005577	0.222386	0.0494557	1.70998e-05	0.00015156
MIMAT0005580	0.0737387	0.00543739	0.158619	0.265304
MIMAT0005582	-0.10316	0.0106421	0.0482908	0.104459
MIMAT0005583	-0.132756	0.0176241	0.0109016	0.0323923
MIMAT0005584	0.087302	0.00762164	0.0949291	0.176735
MIMAT0005586	-0.00516428	2.66698e-05	0.921459	0.947029
MIMAT0005589	0.0589041	0.00346969	0.260348	0.397031
MIMAT0005591	-0.0211566	0.000447604	0.686238	0.800482
MIMAT0005592	0.0680331	0.0046285	0.193468	0.310568
MIMAT0005593	0.144596	0.0209081	0.00551652	0.0185134
MIMAT0005788	0.0205431	0.000422019	0.694875	0.805512
MIMAT0005789	-0.045711	0.00208949	0.382573	0.522698
MIMAT0005791	0.0812144	0.00659578	0.120398	0.212697
MIMAT0005792	0.215062	0.0462518	3.25771e-05	0.000254003
MIMAT0005793	0.189663	0.035972	0.000257939	0.00146165
MIMAT0005794	0.172154	0.0296371	0.00092795	0.0043719
MIMAT0005795	0.0906501	0.00821744	0.0828731	0.160935
MIMAT0005796	0.168913	0.0285317	0.00116119	0.0052583
MIMAT0005797	0.302063	0.0912423	3.51641e-09	8.28753e-08
MIMAT0005798	0.113695	0.0129265	0.0294275	0.0701524
MIMAT0005799	0.0997707	0.0099542	0.0561875	0.11771
MIMAT0005800	-0.00107203	1.14925e-06	0.983671	0.989395
MIMAT0005823	-0.0127387	0.000162274	0.807838	0.88721
MIMAT0005824	0.142646	0.0203477	0.00619299	0.0203877
MIMAT0005825	0.27721	0.0768454	6.71523e-08	1.05511e-06
MIMAT0005826	0.0499216	0.00249217	0.340239	0.476151
MIMAT0005827	-0.0312074	0.000973899	0.551207	0.682917
MIMAT0005829	0.0628468	0.00394972	0.229731	0.359865
MIMAT0005866	-0.0558267	0.00311662	0.286121	0.424475
MIMAT0005868	0.0520558	0.00270981	0.31997	0.457668
MIMAT0005874	0.103079	0.0106252	0.0484697	0.104459
MIMAT0005875	-0.00251996	6.35019e-06	0.961628	0.970047
MIMAT0005876	0.0441381	0.00194817	0.399178	0.540787
MIMAT0005877	0.0611329	0.00373723	0.242712	0.37566
MIMAT0005878	0.13469	0.0181415	0.0097868	0.0293321
MIMAT0005879	-0.00396935	1.57557e-05	0.939592	0.957129
MIMAT0005880	0.0623954	0.00389319	0.233101	0.364045
MIMAT0005881	0.123674	0.0152952	0.017775	0.0482105
MIMAT0005882	0.209514	0.043896	5.23241e-05	0.000379442
MIMAT0005883	-0.0668564	0.00446978	0.201304	0.322149
MIMAT0005884	-0.201332	0.0405345	0.000102901	0.000688444
MIMAT0005885	0.166714	0.0277937	0.00134897	0.00592745
MIMAT0005886	-0.0116204	0.000135034	0.82442	0.892716
MIMAT0005889	0.0674957	0.00455567	0.197019	0.315778
MIMAT0005891	-0.0110734	0.000122619	0.832561	0.896364
MIMAT0005892	0.104318	0.0108823	0.0458156	0.100446
MIMAT0005893	0.226973	0.0515169	1.12942e-05	0.000104572
MIMAT0005894	0.112962	0.0127604	0.0304959	0.0723667
MIMAT0005895	0.119164	0.0142001	0.0224179	0.0567009
MIMAT0005897	0.0278735	0.000776929	0.594546	0.719421
MIMAT0005898	0.0772361	0.00596541	0.139732	0.239508
MIMAT0005899	-0.0548553	0.0030091	0.294602	0.4315
MIMAT0005900	-0.011855	0.000140542	0.820935	0.892716
MIMAT0005901	-0.00583965	3.41015e-05	0.911227	0.939307
MIMAT0005902	0.0383442	0.00147027	0.463966	0.60368
MIMAT0005903	0.0554192	0.00307128	0.289659	0.427278
MIMAT0005904	0.0120102	0.000144246	0.818631	0.892716
MIMAT0005905	0.249017	0.0620095	1.36183e-06	1.56913e-05
MIMAT0005906	0.0335711	0.00112702	0.521448	0.656239
MIMAT0005907	0.0138267	0.000191179	0.791787	0.87721
MIMAT0005908	0.136364	0.018595	0.00890534	0.0272414
MIMAT0005909	-0.136437	0.0186151	0.00886814	0.0272079
MIMAT0005911	-0.0482218	0.00232534	0.356956	0.491834
MIMAT0005913	-0.052963	0.00280508	0.311598	0.448165
MIMAT0005914	0.105802	0.011194	0.0428016	0.095057
MIMAT0005915	0.126393	0.0159752	0.0154013	0.042818
MIMAT0005916	0.0116011	0.000134585	0.824708	0.892716
MIMAT0005919	0.108847	0.0118477	0.037133	0.0856536
MIMAT0005920	0.0925725	0.00856967	0.0765293	0.151742
MIMAT0005921	0.103163	0.0106426	0.0482855	0.104459
MIMAT0005923	0.275739	0.0760319	7.92575e-08	1.22672e-06
MIMAT0005924	0.0319014	0.0010177	0.542383	0.676023
MIMAT0005925	0.0942191	0.00887725	0.0714143	0.143243
MIMAT0005927	0.0451967	0.00204274	0.387955	0.527274
MIMAT0005929	0.161932	0.026222	0.00185729	0.00776616
MIMAT0005930	0.242945	0.0590224	2.48908e-06	2.719e-05
MIMAT0005933	0.0376624	0.00141846	0.471955	0.610246
MIMAT0005936	0.0500096	0.00250097	0.339387	0.475601
MIMAT0005938	0.00427422	1.82689e-05	0.934962	0.954287
MIMAT0005939	-0.0306533	0.000939627	0.5583	0.685973
MIMAT0005941	0.148414	0.0220267	0.00438158	0.0150954
MIMAT0005942	0.149855	0.0224565	0.00401122	0.0141005
MIMAT0005943	0.227103	0.0515758	1.11609e-05	0.000104269
MIMAT0005944	0.0179326	0.000321577	0.732054	0.833304
MIMAT0005946	0.00253841	6.44354e-06	0.961347	0.970047
MIMAT0005948	-0.0482036	0.00232359	0.357137	0.491834
MIMAT0005949	0.0599886	0.00359864	0.251659	0.386623
MIMAT0005950	0.274279	0.0752289	9.33369e-08	1.38272e-06
MIMAT0005951	0.175284	0.0307246	0.000744468	0.00362448
MIMAT0005953	0.132253	0.0174909	0.0112091	0.0329288
MIMAT0005954	0.0392199	0.0015382	0.453815	0.593782
MIMAT0005955	0.0500316	0.00250316	0.339175	0.475601
MIMAT0006764	0.130585	0.0170526	0.0122849	0.0353873
MIMAT0006765	0.0864709	0.00747722	0.0981289	0.181258
MIMAT0006767	0.0493257	0.00243302	0.346042	0.481672
MIMAT0006789	0.132439	0.0175401	0.0110945	0.0326983
MIMAT0006790	0.0196713	0.00038696	0.707215	0.813063
MIMAT0007347	0.064413	0.00414903	0.218306	0.345097
MIMAT0007349	0.0104529	0.000109263	0.841816	0.900643
MIMAT0007399	-0.0534464	0.00285652	0.307196	0.444517
MIMAT0007400	0.0572871	0.00328181	0.273684	0.413113
MIMAT0007401	-0.0869718	0.00756409	0.0961906	0.178473
MIMAT0007881	0.149562	0.0223689	0.00408401	0.0142596
MIMAT0007882	0.0193296	0.000373632	0.712074	0.817741
MIMAT0007883	-0.0101103	0.000102218	0.846936	0.900643
MIMAT0007884	0.0486528	0.0023671	0.352669	0.48798
MIMAT0007885	0.06869	0.00471831	0.189192	0.304718
MIMAT0007886	0.0128239	0.000164452	0.806578	0.88721
MIMAT0007887	0.0115196	0.000132702	0.825919	0.893095
MIMAT0007888	0.0079212	6.27454e-05	0.879792	0.923302
MIMAT0007889	0.217863	0.0474642	2.55267e-05	0.000210089
MIMAT0007890	0.056454	0.00318706	0.280733	0.417675
MIMAT0007891	0.131917	0.017402	0.0114191	0.0334509
MIMAT0007892	0.156857	0.0246042	0.0025836	0.0100722
MIMAT0009196	0.173149	0.0299805	0.000865567	0.00415552
MIMAT0009197	0.151419	0.0229277	0.00364147	0.0131022
MIMAT0009198	0.111379	0.0124052	0.032919	0.0775841
MIMAT0009199	0.14462	0.0209149	0.00550873	0.0185134
MIMAT0009201	0.217898	0.0474797	2.54472e-05	0.000210089
MIMAT0009203	0.0434162	0.00188496	0.406942	0.547339
MIMAT0009206	0.154526	0.0238784	0.00299697	0.0112603
MIMAT0009451	-0.248753	0.061878	1.39851e-06	1.59369e-05
MIMAT0010133	0.103041	0.0106174	0.0485526	0.104459
MIMAT0010195	-0.0790543	0.00624958	0.13062	0.226164
MIMAT0010251	0.0552282	0.00305015	0.291327	0.429128
MIMAT0010357	0.0763455	0.00582864	0.144369	0.245831
MIMAT0010364	-0.0181519	0.00032949	0.728905	0.830737
MIMAT0011156	0.0638967	0.00408279	0.222027	0.349911
MIMAT0011157	0.0420764	0.00177043	0.421585	0.560492
MIMAT0011158	-0.0807657	0.00652309	0.122469	0.215987
MIMAT0011159	-0.0601215	0.0036146	0.250608	0.386152
MIMAT0011160	-0.00381723	1.45712e-05	0.941903	0.958541
MIMAT0011161	-0.00268321	7.19961e-06	0.959144	0.969427
MIMAT0011162	-0.0254146	0.000645902	0.62747	0.747915
MIMAT0011163	-0.115462	0.0133314	0.0269818	0.065537
MIMAT0011775	0.027553	0.000759169	0.598791	0.722031
MIMAT0011777	0.219597	0.0482227	2.19146e-05	0.000184827
MIMAT0011778	0.094866	0.00899957	0.0694827	0.13991
MIMAT0012734	-0.0164602	0.00027094	0.753309	0.847269
MIMAT0012735	0.170978	0.0292335	0.00100708	0.00468317
MIMAT0013771	0.0117676	0.000138477	0.822233	0.892716
MIMAT0013802	-0.0268193	0.000719277	0.608564	0.730418
MIMAT0014977	0.249249	0.0621249	1.33045e-06	1.5604e-05
MIMAT0014978	0.158839	0.0252299	0.0022737	0.00911177
MIMAT0014979	-0.0191614	0.000367158	0.714469	0.818679
MIMAT0014981	0.101977	0.0103993	0.0509348	0.108459
MIMAT0014982	0.0146378	0.000214266	0.779878	0.868671
MIMAT0014983	0.00670824	4.50005e-05	0.89809	0.933186
MIMAT0014984	0.0698623	0.00488074	0.181734	0.297722
MIMAT0014986	-0.00497142	2.47151e-05	0.924383	0.949094
MIMAT0014987	0.0766298	0.00587213	0.142876	0.243689
MIMAT0014988	-0.0120655	0.000145576	0.817811	0.892716
MIMAT0014989	0.108416	0.011754	0.0378956	0.0869419
MIMAT0014990	0.213539	0.0455987	3.71498e-05	0.000279162
MIMAT0014991	0.0869675	0.00756335	0.0962069	0.178473
MIMAT0014992	-0.0138621	0.000192158	0.791266	0.87721
MIMAT0014994	0.00906871	8.22416e-05	0.862539	0.909922
MIMAT0014995	0.120837	0.0146016	0.0205856	0.0540438
MIMAT0014996	-0.00437608	1.915e-05	0.933416	0.953648
MIMAT0014997	0.0769976	0.00592862	0.140963	0.241218
MIMAT0014998	0.0657152	0.00431848	0.209121	0.332606
MIMAT0014999	0.00056905	3.23818e-07	0.991332	0.99517
MIMAT0015001	0.0509095	0.00259178	0.330757	0.468572
MIMAT0015002	0.0265233	0.000703487	0.612527	0.734324
MIMAT0015003	0.103049	0.0106192	0.048534	0.104459
MIMAT0015004	-0.00627163	3.93333e-05	0.90469	0.938164
MIMAT0015005	0.0594164	0.00353031	0.256219	0.391886
MIMAT0015006	0.0522632	0.00273144	0.318044	0.455541
MIMAT0015007	0.123705	0.015303	0.0177456	0.0482105
MIMAT0015008	0.0388692	0.00151081	0.457865	0.59649
MIMAT0015009	0.0527413	0.00278165	0.31363	0.450464
MIMAT0015010	0.0348974	0.00121783	0.505117	0.638788
MIMAT0015011	-0.0373314	0.00139363	0.475861	0.613766
MIMAT0015012	-0.0127071	0.00016147	0.808306	0.88721
MIMAT0015013	0.0830574	0.00689853	0.112181	0.200918
MIMAT0015014	0.0113456	0.000128724	0.828507	0.894029
MIMAT0015015	0.1192	0.0142086	0.0223775	0.0567009
MIMAT0015016	0.0790504	0.00624896	0.130639	0.226164
MIMAT0015017	-0.00594098	3.52952e-05	0.909693	0.939307
MIMAT0015018	0.0215402	0.000463979	0.68086	0.795999
MIMAT0015019	0.159929	0.0255774	0.00211808	0.00861346
MIMAT0015020	0.128217	0.0164395	0.0139693	0.0395796
MIMAT0015021	-0.0243433	0.000592596	0.642054	0.761797
MIMAT0015022	0.135589	0.0183844	0.00930413	0.0282944
MIMAT0015023	0.141563	0.0200402	0.00659952	0.0213866
MIMAT0015024	-0.038911	0.00151406	0.457381	0.59649
MIMAT0015025	0.0309328	0.000956838	0.554717	0.684811
MIMAT0015026	-0.0320262	0.00102568	0.540803	0.674865
MIMAT0015027	0.194208	0.0377166	0.000181478	0.00109414
MIMAT0015028	-0.0657696	0.00432564	0.208744	0.332606
MIMAT0015029	0.037275	0.00138942	0.476529	0.613864
MIMAT0015031	0.0438826	0.00192568	0.401915	0.542691
MIMAT0015032	0.191856	0.0368086	0.00021791	0.00128394
MIMAT0015033	0.0585852	0.00343223	0.262942	0.400398
MIMAT0015034	0.0422513	0.00178517	0.419657	0.558644
MIMAT0015035	-0.00738296	5.45081e-05	0.887904	0.926315
MIMAT0015036	0.0412802	0.00170405	0.430432	0.568608
MIMAT0015037	0.0389952	0.00152063	0.456407	0.596088
MIMAT0015038	0.0792167	0.00627529	0.129829	0.226078
MIMAT0015039	0.0312631	0.000977381	0.550496	0.682852
MIMAT0015040	-0.0644737	0.00415686	0.217871	0.344935
MIMAT0015041	0.0629514	0.00396288	0.228955	0.359193
MIMAT0015042	0.0613311	0.0037615	0.241185	0.373855
MIMAT0015043	-0.0168138	0.000282705	0.748187	0.846132
MIMAT0015044	0.0751197	0.00564297	0.150944	0.253693
MIMAT0015045	0.135386	0.0183294	0.00941122	0.0284532
MIMAT0015046	0.160598	0.0257917	0.00202749	0.00831029
MIMAT0015048	0.0060114	3.6137e-05	0.908627	0.939307
MIMAT0015049	0.13865	0.0192237	0.00781541	0.0245593
MIMAT0015050	0.182327	0.033243	0.000447385	0.00233135
MIMAT0015051	0.0712411	0.00507529	0.173243	0.285616
MIMAT0015052	0.00841318	7.07816e-05	0.872388	0.919376
MIMAT0015053	0.181608	0.0329814	0.000471658	0.00242133
MIMAT0015054	0.107558	0.0115686	0.0394505	0.0897152
MIMAT0015055	0.0164801	0.000271593	0.753022	0.847269
MIMAT0015056	0.0210383	0.00044261	0.687901	0.80152
MIMAT0015060	0.0532003	0.00283027	0.309432	0.446909
MIMAT0015061	0.0230818	0.000532771	0.659405	0.779707
MIMAT0015063	0.0110262	0.000121576	0.833264	0.896364
MIMAT0015064	-0.0606043	0.00367288	0.246817	0.381444
MIMAT0015065	0.0625173	0.00390841	0.232188	0.363166
MIMAT0015066	0.00786989	6.19351e-05	0.880565	0.923302
MIMAT0015067	0.194858	0.0379698	0.000172456	0.00106451
MIMAT0015068	0.0758778	0.00575745	0.146851	0.24916
MIMAT0015069	0.222992	0.0497256	1.61962e-05	0.000144788
MIMAT0015070	0.116026	0.013462	0.0262382	0.0641721
MIMAT0015071	-0.0815239	0.00664614	0.118987	0.210562
MIMAT0015072	0.152675	0.0233096	0.00336725	0.0123824
MIMAT0015073	-0.0704035	0.00495666	0.178365	0.293594
MIMAT0015075	-0.105888	0.0112123	0.0426306	0.095057
MIMAT0015076	0.162475	0.0263982	0.00179181	0.00752271
MIMAT0015077	-0.0584294	0.00341399	0.264216	0.401748
MIMAT0015078	0.220201	0.0484885	2.07734e-05	0.000179517
MIMAT0015079	-0.181951	0.033106	0.000459938	0.00238478
MIMAT0015080	-0.0263508	0.000694366	0.614842	0.735399
MIMAT0015081	0.138826	0.0192728	0.00773631	0.0245338
MIMAT0015082	0.256652	0.0658701	6.23827e-07	7.77717e-06
MIMAT0015083	0.07915	0.00626472	0.130153	0.226078
MIMAT0015084	-0.0294635	0.000868098	0.573683	0.697431
MIMAT0015085	0.186619	0.0348265	0.000324976	0.00177368
MIMAT0015087	-0.059515	0.00354203	0.255429	0.391255
MIMAT0015088	-0.0259335	0.000672545	0.620457	0.740408
MIMAT0015089	-0.00832293	6.92711e-05	0.873745	0.919414
MIMAT0015377	0.157679	0.0248627	0.0024507	0.00966303
MIMAT0015378	-0.123471	0.015245	0.0179644	0.0485133
MIMAT0016845	0.0491728	0.00241797	0.347541	0.481818
MIMAT0016847	-0.0825658	0.0068171	0.114328	0.203709
MIMAT0016858	0.121218	0.0146938	0.020187	0.0534029
MIMAT0016866	0.014887	0.000221624	0.776229	0.866705
MIMAT0016871	0.122542	0.0150165	0.0188537	0.05039
MIMAT0016873	-0.0106091	0.000112552	0.839485	0.900254
MIMAT0016875	0.0492348	0.00242406	0.346933	0.481818
MIMAT0016879	0.022874	0.000523222	0.662281	0.781326
MIMAT0016884	0.198485	0.0393961	0.000129401	0.00083347
MIMAT0016888	0.234306	0.0548992	5.71559e-06	5.75444e-05
MIMAT0016895	-0.069342	0.00480831	0.185017	0.301215
MIMAT0016911	0.0242829	0.00058966	0.64288	0.761905
MIMAT0016915	0.0568892	0.00323639	0.277035	0.414553
MIMAT0016916	0.0359314	0.00129107	0.492574	0.628201
MIMAT0016925	0.10925	0.0119355	0.0364339	0.0852662
MIMAT0017352	0.139259	0.019393	0.00754578	0.024003
MIMAT0017392	0.0698136	0.00487394	0.182039	0.297752
MIMAT0017950	-0.0700664	0.0049093	0.180458	0.296239
MIMAT0017981	0.0514809	0.00265028	0.325351	0.463447
MIMAT0017982	0.0545774	0.00297869	0.297058	0.433262
MIMAT0017983	-0.00963483	9.28299e-05	0.854052	0.904649
MIMAT0017984	-0.0369465	0.00136504	0.480425	0.615823
MIMAT0017985	-0.0835893	0.00698718	0.109892	0.197886
MIMAT0017986	0.217571	0.0473371	2.6188e-05	0.000213774
MIMAT0017987	0.195569	0.0382472	0.000163083	0.00101268
MIMAT0017988	0.0116585	0.00013592	0.823855	0.892716
MIMAT0017990	0.075707	0.00573155	0.147766	0.24916
MIMAT0017991	0.0657166	0.00431868	0.209111	0.332606
MIMAT0017992	-0.161799	0.0261789	0.00187365	0.00777189
MIMAT0017993	-0.0902144	0.00813863	0.0843683	0.162621
MIMAT0017994	0.126214	0.01593	0.0155484	0.0431114
MIMAT0017995	0.00571311	3.26396e-05	0.913143	0.940347
MIMAT0017996	0.0905279	0.00819531	0.0832901	0.161003
MIMAT0017997	-0.0634459	0.00402538	0.225312	0.35455
MIMAT0017998	-0.0826469	0.00683052	0.113971	0.203498
MIMAT0017999	0.0633079	0.00400789	0.226324	0.355604
MIMAT0018000	0.160921	0.0258956	0.001985	0.00820099
MIMAT0018001	0.0940804	0.00885111	0.0718343	0.14353
MIMAT0018002	-0.0464145	0.0021543	0.375285	0.514102
MIMAT0018003	0.0167596	0.000280883	0.748973	0.846132
MIMAT0018004	0.129655	0.0168104	0.0129239	0.0369202
MIMAT0018005	-0.0244723	0.000598894	0.64029	0.760574
MIMAT0018006	0.0310982	0.000967098	0.552601	0.683012
MIMAT0018065	-0.0838213	0.00702601	0.108906	0.19744
MIMAT0018066	0.041463	0.00171918	0.428391	0.567358
MIMAT0018067	-0.00925755	8.57023e-05	0.859706	0.908782
MIMAT0018068	0.0693137	0.00480438	0.185197	0.301215
MIMAT0018069	0.00797844	6.36555e-05	0.87893	0.923302
MIMAT0018070	0.204497	0.041819	7.9464e-05	0.000545723
MIMAT0018071	0.139421	0.0194382	0.0074754	0.0238523
MIMAT0018072	0.0572169	0.00327378	0.274273	0.413113
MIMAT0018073	-0.0686757	0.00471635	0.189284	0.304718
MIMAT0018074	0.0273887	0.000750142	0.600974	0.723821
MIMAT0018075	0.053939	0.00290942	0.302753	0.439712
MIMAT0018076	-0.0884961	0.00783156	0.0904782	0.170593
MIMAT0018077	0.0453272	0.00205456	0.386585	0.526792
MIMAT0018078	-0.0362871	0.00131675	0.488298	0.624882
MIMAT0018080	0.133669	0.0178674	0.0103621	0.0308778
MIMAT0018081	0.158943	0.0252628	0.00225845	0.00911177
MIMAT0018082	0.055603	0.0030917	0.288059	0.426739
MIMAT0018083	0.245316	0.0601797	1.97062e-06	2.19735e-05
MIMAT0018084	0.0516256	0.0026652	0.323992	0.462145
MIMAT0018085	0.123073	0.0151469	0.018341	0.0491462
MIMAT0018086	0.13533	0.0183142	0.00944102	0.0284603
MIMAT0018087	0.0296939	0.00088173	0.570688	0.694605
MIMAT0018089	0.0864444	0.00747264	0.0982324	0.181258
MIMAT0018090	0.0854501	0.00730173	0.102176	0.187202
MIMAT0018095	0.0264452	0.000699347	0.613575	0.734732
MIMAT0018097	0.296366	0.0878329	7.09119e-09	1.41415e-07
MIMAT0018098	0.0428275	0.0018342	0.413338	0.55378
MIMAT0018099	0.0127097	0.000161537	0.808267	0.88721
MIMAT0018100	-0.05177	0.00268013	0.322639	0.460849
MIMAT0018101	0.0894317	0.00799803	0.0871088	0.165791
MIMAT0018102	-0.120671	0.0145615	0.0207613	0.0540941
MIMAT0018103	0.0215692	0.000465229	0.680454	0.795999
MIMAT0018104	0.109118	0.0119066	0.0366625	0.0852662
MIMAT0018105	0.183597	0.033708	0.000407281	0.00214391
MIMAT0018106	0.0452366	0.00204635	0.387536	0.527274
MIMAT0018107	0.119234	0.0142168	0.0223387	0.0567009
MIMAT0018108	0.127955	0.0163724	0.0141676	0.0400321
MIMAT0018109	0.119209	0.0142108	0.0223671	0.0567009
MIMAT0018110	0.121614	0.0147899	0.01978	0.0524599
MIMAT0018111	-0.0974607	0.00949859	0.0621602	0.127897
MIMAT0018112	0.185389	0.0343692	0.000356391	0.00190504
MIMAT0018113	0.103661	0.0107457	0.0472069	0.10306
MIMAT0018114	-0.0976987	0.00954503	0.0615217	0.12687
MIMAT0018115	0.0951099	0.00904589	0.0687659	0.138736
MIMAT0018116	-0.0052338	2.73926e-05	0.920405	0.946885
MIMAT0018117	0.0436418	0.00190461	0.404506	0.544769
MIMAT0018119	-0.0406801	0.00165487	0.43717	0.576775
MIMAT0018120	0.174592	0.0304824	0.000781878	0.0037712
MIMAT0018121	0.0457144	0.0020898	0.382537	0.522698
MIMAT0018122	0.0308288	0.000950415	0.556049	0.684825
MIMAT0018178	0.0413599	0.00171064	0.429542	0.568157
MIMAT0018179	-0.00708706	5.02265e-05	0.892369	0.929482
MIMAT0018180	0.0841504	0.0070813	0.107519	0.195608
MIMAT0018181	0.00706299	4.98858e-05	0.892732	0.929482
MIMAT0018183	-0.00353734	1.25128e-05	0.946156	0.960983
MIMAT0018184	-0.0106641	0.000113723	0.838663	0.900254
MIMAT0018185	0.123776	0.0153206	0.0176798	0.0482105
MIMAT0018186	0.0308474	0.000951561	0.555811	0.684825
MIMAT0018187	0.205851	0.0423745	7.10612e-05	0.000501296
MIMAT0018188	-0.0988347	0.00976829	0.0585477	0.121916
MIMAT0018190	0.0430611	0.00185426	0.410792	0.551089
MIMAT0018191	0.37832	0.143126	6.21725e-14	4.02955e-12
MIMAT0018192	-0.0898991	0.00808184	0.0854639	0.164404
MIMAT0018193	0.215631	0.0464965	3.1012e-05	0.00024738
MIMAT0018194	-0.0125366	0.000157167	0.810828	0.888826
MIMAT0018195	-0.14467	0.0209294	0.00549227	0.0185134
MIMAT0018196	0.0571564	0.00326686	0.274781	0.413113
MIMAT0018197	0.0821146	0.00674281	0.116327	0.206561
MIMAT0018198	0.0226264	0.000511955	0.665715	0.784485
MIMAT0018199	0.138665	0.019228	0.00780854	0.0245593
MIMAT0018200	-0.0207086	0.000428846	0.692541	0.805118
MIMAT0018201	-0.248588	0.0617962	1.4218e-06	1.60262e-05
MIMAT0018202	0.0396701	0.00157372	0.448645	0.588918
MIMAT0018203	-0.0167553	0.000280739	0.749035	0.846132
MIMAT0018204	0.0799576	0.00639322	0.126267	0.220807
MIMAT0018205	0.150075	0.0225224	0.00395729	0.0139582
MIMAT0018206	-0.0131633	0.000173274	0.801564	0.88522
MIMAT0018349	0.154584	0.0238962	0.00298608	0.0112602
MIMAT0018350	-0.00749396	5.61594e-05	0.88623	0.925499
MIMAT0018351	0.0510064	0.00260166	0.329836	0.468514
MIMAT0018352	0.249184	0.0620924	1.33921e-06	1.5604e-05
MIMAT0018353	0.13593	0.018477	0.00912655	0.027836
MIMAT0018354	0.187484	0.0351503	0.000304429	0.0016882
MIMAT0018355	0.106092	0.0112555	0.0422316	0.0943841
MIMAT0018356	0.116879	0.0136607	0.0251482	0.0622403
MIMAT0018357	0.0344948	0.00118989	0.510046	0.643452
MIMAT0018358	0.194356	0.0377741	0.000179388	0.00108787
MIMAT0018359	0.0966674	0.00934458	0.0643283	0.131316
MIMAT0018360	0.130953	0.0171488	0.01204	0.0348757
MIMAT0018361	-0.0691381	0.00478008	0.186315	0.301593
MIMAT0018443	-0.0732126	0.00536009	0.161619	0.268588
MIMAT0018444	-0.0325922	0.00106225	0.533671	0.666767
MIMAT0018445	-0.0205193	0.000421043	0.69521	0.805512

## Sheet: TDP-43 miRNAs
miRBase Accession	miRBase Mature Name	Note
MIMAT0000062	hsa-let-7a-5p
MIMAT0000063	hsa-let-7b-5p
MIMAT0000064	hsa-let-7c-5p
MIMAT0000065	hsa-let-7d-5p
MIMAT0000066	hsa-let-7e-5p
MIMAT0000067	hsa-let-7f-5p
MIMAT0000069	hsa-miR-16-5p
MIMAT0000072	hsa-miR-18a-5p
MIMAT0000077	hsa-miR-22-3p
MIMAT0000080	hsa-miR-24-3p
MIMAT0000082	hsa-miR-26a-5p
MIMAT0000084	hsa-miR-27a-3p
MIMAT0000086	hsa-miR-29a-3p
MIMAT0000087	hsa-miR-30a-5p
MIMAT0000090	hsa-miR-32-5p
MIMAT0000091	hsa-miR-33a-5p
MIMAT0000092	hsa-miR-92a-3p
MIMAT0000093	hsa-miR-93-5p
MIMAT0000096	hsa-miR-98-5p
MIMAT0000097	hsa-miR-99a-5p
MIMAT0000098	hsa-miR-100-5p
MIMAT0000099	hsa-miR-101-3p
MIMAT0000100	hsa-miR-29b-3p
MIMAT0000101	hsa-miR-103a-3p
MIMAT0000222	hsa-miR-192-5p
MIMAT0000231	hsa-miR-199a-5p
MIMAT0000232	hsa-miR-199a-3p
MIMAT0000244	hsa-miR-30c-5p
MIMAT0000245	hsa-miR-30d-5p
MIMAT0000253	hsa-miR-10a-5p
MIMAT0000254	hsa-miR-10b-5p
MIMAT0000256	hsa-miR-181a-5p
MIMAT0000257	hsa-miR-181b-5p
MIMAT0000259	hsa-miR-182-5p
MIMAT0000261	hsa-miR-183-5p
MIMAT0000263	hsa-miR-199b-5p
MIMAT0000267	hsa-miR-210-3p
MIMAT0000271	hsa-miR-214-3p
MIMAT0000278	hsa-miR-221-3p
MIMAT0000279	hsa-miR-222-3p
MIMAT0000414	hsa-let-7g-5p
MIMAT0000415	hsa-let-7i-5p
MIMAT0000419	hsa-miR-27b-3p
MIMAT0000423	hsa-miR-125b-5p
MIMAT0000425	hsa-miR-130a-3p
MIMAT0000433	hsa-miR-142-5p
MIMAT0000434	hsa-miR-142-3p
MIMAT0000438	hsa-miR-152-3p
MIMAT0000440	hsa-miR-191-5p
MIMAT0000441	hsa-miR-9-5p
MIMAT0000443	hsa-miR-125a-5p
MIMAT0000444	hsa-miR-126-5p
MIMAT0000455	hsa-miR-185-5p
MIMAT0000457	hsa-miR-188-5p
MIMAT0000680	hsa-miR-106b-5p
MIMAT0000686	hsa-miR-34c-5p
MIMAT0000688	hsa-miR-301a-3p
MIMAT0000732	hsa-miR-378a-3p
MIMAT0000757	hsa-miR-151a-3p
MIMAT0000759	hsa-miR-148b-3p
MIMAT0001340	hsa-miR-423-3p	Discovered in Binding Assays (Fig 4)
MIMAT0001341	hsa-miR-424-5p
MIMAT0002177	hsa-miR-486-5p
MIMAT0002809	hsa-miR-146b-5p
MIMAT0002871	hsa-miR-500a-3p	Discovered in Binding Assays (Fig 4)
MIMAT0002891	hsa-miR-18a-3p
MIMAT0004484	hsa-let-7d-3p
MIMAT0004494	hsa-miR-21-3p
MIMAT0004497	hsa-miR-24-2-5p
MIMAT0004504	hsa-miR-31-3p
MIMAT0004506	hsa-miR-33a-3p
MIMAT0004509	hsa-miR-93-3p
MIMAT0004513	hsa-miR-101-5p
MIMAT0004549	hsa-miR-148a-5p
MIMAT0004563	hsa-miR-199b-3p
MIMAT0004584	hsa-let-7g-3p
MIMAT0004585	hsa-let-7i-3p
MIMAT0004586	hsa-miR-15b-3p
MIMAT0004592	hsa-miR-125b-1-3p
MIMAT0004602	hsa-miR-125a-3p
MIMAT0004611	hsa-miR-185-3p
MIMAT0004613	hsa-miR-188-3p
MIMAT0004672	hsa-miR-106b-3p
MIMAT0004901	hsa-miR-298
MIMAT0026479	hsa-miR-152-5p
