# Supplementary material for: TDP-43 regulates cancer-associated microRNAs
Source: Protein Cell. 2017 Sep 26;9(10):848–66. doi: 10.1007/s13238-017-0480-9 (PMC6160384; doi:10.1007/s13238-017-0480-9)
Supplement: Supplementary file 11 — Supplementary material 11 (XLSX 615 kb) [file 13238_2017_480_MOESM11_ESM.xlsx]

## Sheet: Column Descriptions
#term	the term ID
term name	the full meangingful name of the term (from v4 Babelomics database)
category	the database of origin for the term
term_size	the number of genes annotated with that term
term_size_in_genome	the number of genes in the genome tested (may be higher if the gene list contained mutliple transcripts of the same gene)
list1_positives	the number of genes from the list of significant hits that are annotated with the term
list1_negatives	the number of genes from the list of significnat hits that are NOT annotated with the term
list1_percentage	the percentage of genes in the list of significant hits that are annotated with the term
list2_positives	the number of genes in the whole genome (except those contained in the list) annotated with the term
list2_negatives	the number of genes in the whole genome (except those contained in the list) NOT annotated with the term
list2_percentage	the percentage of genes in the whole genome (except those contained in the list) that are annotated with the term
list1_positive_ids	the list of gene IDs from the list of significant hits that are annotated with the term
list2_positive_ids	the list of Ensembl gene IDs from the whole genome (except those contained in the list) annotated with the term
odds_ratio_log	log10 of the odds ratio (list 1 percentage / list 2 percentage) used to calculate the Fisher's Exact Test
pvalue	p-value of the two-tailed Fisher's Exact Test, with null hypothesis that the term is NOT overrepresented in the list of significant hits
adj_pvalue	p-value was FDR-adjusted for multiple hypotheses using the Benjamini-Hochberg correction
NOTE: each sheet is organized alphabetically by category, then by adjusted p-value (most significant p-value first)

## Sheet: LUAD downTranscripts UpMiRNA
Supplemental Table 11. FatiGO results
#term	term name	category	term_size	term_size_in_genome	list1_positives	list1_negatives	list1_percentage	list2_positives	list2_negatives	list2_percentage	list1_positive_ids	list2_positive_ids	odds_ratio_log	pvalue	adj_pvalue
GO:0043066	negative regulation of apoptotic process	GOBP	401	403	24	334	6.7	377	22741	1.63	BNIP2,BTG2,CAT,CDKN1A,CRYAB,DHCR24,DUSP1,FOXO1,GIMAP1,HOXA5,IL6,LIFR,LRP1,NOTCH1,PPP2CB,RHOA,SMAD6,SMAD7,SOCS3,SORT1,SOX17,STAT5B,TNFAIP3,TNFRSF10D	ENSG00000001084,ENSG00000003402,ENSG00000005194,ENSG00000005381,ENSG00000008735,ENSG00000009709,ENSG00000011052,ENSG00000012061,ENSG00000017427,ENSG00000019582,ENSG00000019991,ENSG00000020426,ENSG00000023287,ENSG00000023445,ENSG00000023909,ENSG00000026036,ENSG00000026103,ENSG00000044115,ENSG00000044574,ENSG00000049130,ENSG00000054598,ENSG00000056661,ENSG00000057593,ENSG00000057663,ENSG00000060138…	1.47	1.51e-08	2.1e-05
GO:0043069	negative regulation of programmed cell death	GOBP	406	409	24	334	6.7	382	22736	1.65	BNIP2,BTG2,CAT,CDKN1A,CRYAB,DHCR24,DUSP1,FOXO1,GIMAP1,HOXA5,IL6,LIFR,LRP1,NOTCH1,PPP2CB,RHOA,SMAD6,SMAD7,SOCS3,SORT1,SOX17,STAT5B,TNFAIP3,TNFRSF10D	ENSG00000001084,ENSG00000003402,ENSG00000005194,ENSG00000005381,ENSG00000006118,ENSG00000008735,ENSG00000009709,ENSG00000011052,ENSG00000012061,ENSG00000017427,ENSG00000019582,ENSG00000019991,ENSG00000020426,ENSG00000023287,ENSG00000023445,ENSG00000023909,ENSG00000026036,ENSG00000026103,ENSG00000044115,ENSG00000044574,ENSG00000049130,ENSG00000054598,ENSG00000056661,ENSG00000057593,ENSG00000057663…	1.45	1.91e-08	2.1e-05
GO:0010033	response to organic substance	GOBP	798	803	33	325	9.22	765	22353	3.31	AKIRIN2,ASAH1,BTG2,CALCOCO2,CCND2,CDKN1A,COLEC12,CRYAB,CYR61,DUSP1,EGR1,FBP1,FOXO1,FOXO4,HOXA5,IGFBP7,IL6,JUN,KLF10,LDLR,LIFR,NFKBIA,PTPN1,SELE,SIK2,SOCS3,SORT1,SOX17,STAT5B,THBD,THRA,TIMP3,TXNIP	ENSG00000001084,ENSG00000001626,ENSG00000004139,ENSG00000004468,ENSG00000004948,ENSG00000005249,ENSG00000005469,ENSG00000005471,ENSG00000006071,ENSG00000006128,ENSG00000006831,ENSG00000010256,ENSG00000010610,ENSG00000010810,ENSG00000011485,ENSG00000012048,ENSG00000012504,ENSG00000013561,ENSG00000021826,ENSG00000023318,ENSG00000023572,ENSG00000025434,ENSG00000026103,ENSG00000026508,ENSG00000039068…	1.09	2.43e-07	0.000106
GO:0050793	regulation of developmental process	GOBP	997	1005	38	320	10.61	959	22159	4.15	AMIGO1,BMP2,BMPR2,BNIP2,BTG2,CAT,CCND2,CDKN1A,CRYAB,DHCR24,DUSP1,EGR1,FOXO1,FOXO4,GIMAP1,HOXA5,IL6,JUN,KL,KLF10,LIFR,LRP1,NFKBIA,NOTCH1,PPP2CB,PTGER4,RHOA,RHOJ,SMAD6,SMAD7,SOCS3,SORT1,SOX17,STAT5B,TNFAIP3,TNFRSF10D,TNFSF13,ZFP36	ENSG00000001084,ENSG00000001617,ENSG00000002330,ENSG00000003402,ENSG00000004948,ENSG00000005073,ENSG00000005194,ENSG00000005339,ENSG00000005381,ENSG00000006118,ENSG00000006327,ENSG00000006638,ENSG00000006747,ENSG00000007237,ENSG00000007372,ENSG00000007392,ENSG00000008735,ENSG00000009709,ENSG00000010327,ENSG00000010810,ENSG00000011052,ENSG00000012061,ENSG00000016082,ENSG00000017427,ENSG00000018189…	1.01	2.26e-07	0.000106
GO:0042981	regulation of apoptotic process	GOBP	836	840	34	324	9.5	802	22316	3.47	BNIP2,BTG2,CADM1,CARD16,CAT,CDKN1A,CRYAB,DAPK2,DHCR24,DUSP1,FOXO1,GIMAP1,HOXA5,IL6,ITM2B,JUN,KLF10,LIFR,LRP1,NOTCH1,PPP2CB,PRKCE,RHOA,SMAD6,SMAD7,SOCS3,SORT1,SOX17,STAT5B,TNFAIP3,TNFRSF10D,TXNIP,XPA,ZAK	ENSG00000001084,ENSG00000002330,ENSG00000003400,ENSG00000003402,ENSG00000003756,ENSG00000004139,ENSG00000004468,ENSG00000005194,ENSG00000005381,ENSG00000006432,ENSG00000006747,ENSG00000008735,ENSG00000009709,ENSG00000010671,ENSG00000011052,ENSG00000011332,ENSG00000012048,ENSG00000012061,ENSG00000015475,ENSG00000017427,ENSG00000019582,ENSG00000019991,ENSG00000020426,ENSG00000020633,ENSG00000022556…	1.07	2.33e-07	0.000106
GO:0043067	regulation of programmed cell death	GOBP	844	849	34	324	9.5	810	22308	3.5	BNIP2,BTG2,CADM1,CARD16,CAT,CDKN1A,CRYAB,DAPK2,DHCR24,DUSP1,FOXO1,GIMAP1,HOXA5,IL6,ITM2B,JUN,KLF10,LIFR,LRP1,NOTCH1,PPP2CB,PRKCE,RHOA,SMAD6,SMAD7,SOCS3,SORT1,SOX17,STAT5B,TNFAIP3,TNFRSF10D,TXNIP,XPA,ZAK	ENSG00000001084,ENSG00000002330,ENSG00000003400,ENSG00000003402,ENSG00000003756,ENSG00000004139,ENSG00000004468,ENSG00000005194,ENSG00000005381,ENSG00000006118,ENSG00000006432,ENSG00000006747,ENSG00000007047,ENSG00000008735,ENSG00000009709,ENSG00000010671,ENSG00000011052,ENSG00000011332,ENSG00000012048,ENSG00000012061,ENSG00000015475,ENSG00000017427,ENSG00000019582,ENSG00000019991,ENSG00000020426…	1.06	2.9e-07	0.000106
GO:0009725	response to hormone	GOBP	382	384	21	337	5.87	361	22757	1.56	BTG2,CCND2,CDKN1A,CRYAB,DUSP1,FBP1,FOXO1,FOXO4,HOXA5,IGFBP7,IL6,LDLR,PTPN1,SIK2,SOCS3,SORT1,SOX17,STAT5B,THRA,TIMP3,TXNIP	ENSG00000001084,ENSG00000001626,ENSG00000004468,ENSG00000004948,ENSG00000005249,ENSG00000005471,ENSG00000006071,ENSG00000006128,ENSG00000006831,ENSG00000012048,ENSG00000013561,ENSG00000021826,ENSG00000025434,ENSG00000026103,ENSG00000044115,ENSG00000049247,ENSG00000049319,ENSG00000050820,ENSG00000052344,ENSG00000054356,ENSG00000060656,ENSG00000065361,ENSG00000065675,ENSG00000065833,ENSG00000066230…	1.37	4.97e-07	0.000156
GO:0007167	enzyme linked receptor protein signaling pathway	GOBP	427	432	22	336	6.15	405	22713	1.75	BMP2,BMPR2,CTGF,FLT4,FOXO1,FOXO4,HOXA5,JUN,KL,KLF10,LIFR,PTPN1,SIK2,SKI,SMAD6,SMAD7,SOCS3,SORT1,SOX17,SPTBN1,STAT5B,TXNIP	ENSG00000008735,ENSG00000010610,ENSG00000017427,ENSG00000019991,ENSG00000025434,ENSG00000027644,ENSG00000033170,ENSG00000035720,ENSG00000038382,ENSG00000039319,ENSG00000043462,ENSG00000044524,ENSG00000047936,ENSG00000050820,ENSG00000054598,ENSG00000057593,ENSG00000060656,ENSG00000062524,ENSG00000064300,ENSG00000064393,ENSG00000065361,ENSG00000066468,ENSG00000067606,ENSG00000068078,ENSG00000069702…	1.3	7.91e-07	0.000217
GO:0032870	cellular response to hormone stimulus	GOBP	136	136	12	346	3.35	124	22994	0.54	CCND2,DUSP1,FBP1,FOXO1,FOXO4,HOXA5,IGFBP7,PTPN1,SIK2,SOCS3,STAT5B,THRA	ENSG00000005249,ENSG00000006831,ENSG00000025434,ENSG00000050820,ENSG00000065361,ENSG00000067606,ENSG00000072062,ENSG00000072310,ENSG00000078369,ENSG00000087460,ENSG00000095637,ENSG00000096968,ENSG00000101440,ENSG00000103197,ENSG00000103994,ENSG00000105221,ENSG00000105723,ENSG00000106070,ENSG00000106128,ENSG00000108443,ENSG00000109458,ENSG00000111275,ENSG00000111664,ENSG00000111701,ENSG00000112964…	1.86	1.23e-06	0.000299
GO:0006916	negative regulation of apoptotic process	GOBP	250	252	16	342	4.47	234	22884	1.01	BNIP2,BTG2,CDKN1A,CRYAB,DHCR24,DUSP1,FOXO1,HOXA5,IL6,LIFR,LRP1,SMAD7,SOCS3,STAT5B,TNFAIP3,TNFRSF10D	ENSG00000001084,ENSG00000003402,ENSG00000005194,ENSG00000005381,ENSG00000008735,ENSG00000009709,ENSG00000017427,ENSG00000019991,ENSG00000023445,ENSG00000026036,ENSG00000026103,ENSG00000044574,ENSG00000054598,ENSG00000057593,ENSG00000063176,ENSG00000067606,ENSG00000073282,ENSG00000080815,ENSG00000081189,ENSG00000081770,ENSG00000082146,ENSG00000082701,ENSG00000082805,ENSG00000084207,ENSG00000087088…	1.52	1.65e-06	0.000363
GO:0043434	response to peptide hormone	GOBP	170	170	13	345	3.63	157	22961	0.68	BTG2,CCND2,FBP1,FOXO1,FOXO4,HOXA5,IL6,PTPN1,SIK2,SOCS3,SORT1,SOX17,STAT5B	ENSG00000001626,ENSG00000006071,ENSG00000021826,ENSG00000025434,ENSG00000026103,ENSG00000049319,ENSG00000050820,ENSG00000052344,ENSG00000054356,ENSG00000065361,ENSG00000065675,ENSG00000067225,ENSG00000067606,ENSG00000069482,ENSG00000070785,ENSG00000072310,ENSG00000075651,ENSG00000077063,ENSG00000090273,ENSG00000090402,ENSG00000095637,ENSG00000096968,ENSG00000101144,ENSG00000101405,ENSG00000101846…	1.71	2.24e-06	0.000448
GO:0032496	response to lipopolysaccharide	GOBP	78	79	9	349	2.51	69	23049	0.3	AKIRIN2,HOXA5,IL6,JUN,NFKBIA,SELE,SOCS3,STAT5B,THBD	ENSG00000006071,ENSG00000006128,ENSG00000012504,ENSG00000021826,ENSG00000026103,ENSG00000042832,ENSG00000044524,ENSG00000067182,ENSG00000071564,ENSG00000073060,ENSG00000073756,ENSG00000081985,ENSG00000089041,ENSG00000090376,ENSG00000090534,ENSG00000093010,ENSG00000100030,ENSG00000100368,ENSG00000100739,ENSG00000102794,ENSG00000104312,ENSG00000106459,ENSG00000108443,ENSG00000108691,ENSG00000111012…	2.15	2.91e-06	0.000534
GO:0042127	regulation of cell proliferation	GOBP	818	823	31	327	8.66	787	22331	3.4	ADAMTS1,AKIRIN2,BMP2,BMPR2,BTG2,CAV2,CCND2,CD47,CDH5,CDKN1A,DHCR24,FLT4,FOXO1,FOXO4,GRN,HOXA5,IGFBP7,IL6,JUN,KAT2B,KLF10,LIFR,NFKBIA,NOTCH1,PPM1D,RTKN2,SOX17,STAT5B,TINF2,TNFSF13,TXNIP	ENSG00000003756,ENSG00000004468,ENSG00000004848,ENSG00000005020,ENSG00000006128,ENSG00000006377,ENSG00000006747,ENSG00000007171,ENSG00000007264,ENSG00000007372,ENSG00000007952,ENSG00000008083,ENSG00000008226,ENSG00000009694,ENSG00000010278,ENSG00000011052,ENSG00000012048,ENSG00000013573,ENSG00000014216,ENSG00000017427,ENSG00000020426,ENSG00000020633,ENSG00000027847,ENSG00000031544,ENSG00000035862…	0.99	3.51e-06	0.000593
GO:0007010	cytoskeleton organization	GOBP	515	517	23	335	6.42	492	22626	2.13	CNN1,CRK,CRYAB,DIAPH2,EVL,FHDC1,HOXA5,MAP4,PREX1,RDX,RHOA,RHOJ,RP2,SBDS,SGCB,SHROOM4,SOX17,SPTBN1,SSH2,SYNM,TMOD1,TUBB1,ZAK	ENSG00000002834,ENSG00000005810,ENSG00000006075,ENSG00000006128,ENSG00000006451,ENSG00000006611,ENSG00000006747,ENSG00000007047,ENSG00000007168,ENSG00000007237,ENSG00000010017,ENSG00000010322,ENSG00000011426,ENSG00000012048,ENSG00000013810,ENSG00000015285,ENSG00000017260,ENSG00000021574,ENSG00000024422,ENSG00000029534,ENSG00000034510,ENSG00000034677,ENSG00000042493,ENSG00000046651,ENSG00000047648…	1.15	4.96e-06	0.000778
GO:0002237	response to molecule of bacterial origin	GOBP	87	88	9	349	2.51	78	23040	0.34	AKIRIN2,HOXA5,IL6,JUN,NFKBIA,SELE,SOCS3,STAT5B,THBD	ENSG00000006071,ENSG00000006128,ENSG00000012504,ENSG00000021826,ENSG00000026103,ENSG00000042832,ENSG00000044524,ENSG00000067182,ENSG00000071564,ENSG00000073060,ENSG00000073756,ENSG00000081985,ENSG00000089041,ENSG00000090376,ENSG00000090534,ENSG00000093010,ENSG00000100030,ENSG00000100368,ENSG00000100739,ENSG00000102794,ENSG00000104312,ENSG00000106459,ENSG00000108443,ENSG00000108691,ENSG00000111012…	2.03	7.27e-06	0.00106
GO:0001568	blood vessel development	GOBP	285	288	16	342	4.47	269	22849	1.16	CDH5,CTGF,CYR61,EPAS1,FOXF1,FOXO1,FOXO4,HOXA5,IL6,JUN,NOTCH1,PPAP2B,QKI,RECK,SMAD7,SOX17	ENSG00000004399,ENSG00000006327,ENSG00000006638,ENSG00000007171,ENSG00000007952,ENSG00000008710,ENSG00000010327,ENSG00000023191,ENSG00000025708,ENSG00000026508,ENSG00000027869,ENSG00000030110,ENSG00000032444,ENSG00000044090,ENSG00000049247,ENSG00000049540,ENSG00000054598,ENSG00000057663,ENSG00000063176,ENSG00000064012,ENSG00000064195,ENSG00000066056,ENSG00000066468,ENSG00000067182,ENSG00000069702…	1.38	8.84e-06	0.00121
GO:0032868	response to insulin	GOBP	114	114	10	348	2.79	104	23014	0.45	CCND2,FBP1,FOXO1,FOXO4,IL6,PTPN1,SIK2,SOCS3,SORT1,SOX17	ENSG00000006071,ENSG00000025434,ENSG00000050820,ENSG00000054356,ENSG00000065361,ENSG00000065675,ENSG00000067225,ENSG00000067606,ENSG00000069482,ENSG00000072310,ENSG00000090402,ENSG00000095637,ENSG00000103197,ENSG00000103994,ENSG00000104918,ENSG00000105221,ENSG00000105723,ENSG00000106070,ENSG00000106128,ENSG00000108443,ENSG00000109458,ENSG00000111701,ENSG00000112964,ENSG00000114770,ENSG00000115290…	1.85	1e-05	0.00129
GO:0001944	vasculature development	GOBP	291	294	16	342	4.47	275	22843	1.19	CDH5,CTGF,CYR61,EPAS1,FOXF1,FOXO1,FOXO4,HOXA5,IL6,JUN,NOTCH1,PPAP2B,QKI,RECK,SMAD7,SOX17	ENSG00000004399,ENSG00000006327,ENSG00000006638,ENSG00000007171,ENSG00000007952,ENSG00000008710,ENSG00000010327,ENSG00000023191,ENSG00000025708,ENSG00000026508,ENSG00000027869,ENSG00000030110,ENSG00000032444,ENSG00000044090,ENSG00000049247,ENSG00000049540,ENSG00000054598,ENSG00000057663,ENSG00000063176,ENSG00000064012,ENSG00000064195,ENSG00000066056,ENSG00000066468,ENSG00000067182,ENSG00000069702…	1.36	1.15e-05	0.0014
GO:0043244	regulation of protein complex disassembly	GOBP	52	51	7	351	1.96	45	23073	0.19	ETF1,HOXA5,MAP4,RDX,SBDS,SOX17,SPTBN1	ENSG00000005007,ENSG00000006747,ENSG00000042493,ENSG00000050405,ENSG00000070182,ENSG00000075340,ENSG00000077549,ENSG00000078018,ENSG00000087274,ENSG00000090376,ENSG00000094631,ENSG00000100106,ENSG00000101871,ENSG00000115956,ENSG00000116489,ENSG00000116584,ENSG00000120662,ENSG00000125868,ENSG00000127831,ENSG00000131711,ENSG00000132507,ENSG00000132541,ENSG00000134982,ENSG00000135407,ENSG00000136059…	2.32	1.34e-05	0.00155
GO:0043242	negative regulation of protein complex disassembly	GOBP	42	41	6	352	1.68	36	23082	0.16	HOXA5,MAP4,RDX,SBDS,SOX17,SPTBN1	ENSG00000006747,ENSG00000042493,ENSG00000050405,ENSG00000070182,ENSG00000075340,ENSG00000077549,ENSG00000078018,ENSG00000087274,ENSG00000090376,ENSG00000094631,ENSG00000100106,ENSG00000101871,ENSG00000116489,ENSG00000116584,ENSG00000127831,ENSG00000131711,ENSG00000134982,ENSG00000135407,ENSG00000136059,ENSG00000137877,ENSG00000138100,ENSG00000140854,ENSG00000146950,ENSG00000148180,ENSG00000158856…	2.39	3.98e-05	0.00437
GO:0009628	response to abiotic stimulus	GOBP	633	642	24	334	6.7	609	22509	2.63	AKIRIN2,BMP2,BTG2,CAT,CDKN1A,CIRBP,CRYAB,DUSP1,FOXO1,HECA,HOXA5,IGFBP7,IL6,INO80,JUN,OTUD1,PPM1D,SOCS3,SOX17,THBD,TIMP3,TXNIP,XPA,ZAK	ENSG00000001084,ENSG00000004487,ENSG00000004776,ENSG00000004848,ENSG00000006071,ENSG00000006128,ENSG00000006459,ENSG00000006468,ENSG00000007952,ENSG00000008710,ENSG00000010810,ENSG00000011304,ENSG00000012048,ENSG00000012061,ENSG00000015133,ENSG00000018625,ENSG00000019549,ENSG00000021300,ENSG00000023572,ENSG00000030110,ENSG00000031544,ENSG00000039650,ENSG00000042832,ENSG00000043355,ENSG00000043591…	0.977	4.52e-05	0.00441
GO:0001503	ossification	GOBP	194	195	12	346	3.35	182	22936	0.79	BMP2,BMPR2,CTGF,HOXA5,IL6,KL,KLF10,OSTF1,PTGER4,SBDS,SORT1,THRA	ENSG00000004948,ENSG00000017427,ENSG00000018408,ENSG00000019186,ENSG00000029559,ENSG00000036828,ENSG00000054598,ENSG00000054938,ENSG00000060718,ENSG00000061273,ENSG00000066379,ENSG00000066468,ENSG00000067955,ENSG00000073756,ENSG00000074047,ENSG00000087085,ENSG00000087245,ENSG00000087460,ENSG00000087494,ENSG00000089041,ENSG00000090539,ENSG00000092969,ENSG00000101144,ENSG00000101405,ENSG00000101938…	1.47	4.61e-05	0.00441
GO:0007163	establishment or maintenance of cell polarity	GOBP	43	42	6	352	1.68	37	23081	0.16	FOXF1,HOXA5,MACF1,PARD6B,PRICKLE2,SOX17	ENSG00000029534,ENSG00000044115,ENSG00000070831,ENSG00000072518,ENSG00000075711,ENSG00000082701,ENSG00000092820,ENSG00000100345,ENSG00000101680,ENSG00000112186,ENSG00000112655,ENSG00000112851,ENSG00000116641,ENSG00000120057,ENSG00000125084,ENSG00000129277,ENSG00000129654,ENSG00000131236,ENSG00000131899,ENSG00000132694,ENSG00000134376,ENSG00000134516,ENSG00000134982,ENSG00000135525,ENSG00000140443…	2.36	4.57e-05	0.00441
GO:0043392	negative regulation of DNA binding	GOBP	45	45	6	352	1.68	39	23079	0.17	CAT,HOXA5,NFKBIA,SMAD7,SOX17,THRA	ENSG00000048649,ENSG00000049768,ENSG00000067066,ENSG00000087494,ENSG00000090376,ENSG00000096717,ENSG00000096968,ENSG00000100292,ENSG00000101076,ENSG00000112559,ENSG00000115738,ENSG00000116030,ENSG00000117318,ENSG00000125968,ENSG00000128602,ENSG00000129654,ENSG00000133895,ENSG00000134070,ENSG00000134744,ENSG00000135766,ENSG00000142655,ENSG00000147889,ENSG00000148143,ENSG00000149273,ENSG00000149600…	2.31	5.95e-05	0.00508
GO:0030029	actin filament-based process	GOBP	298	299	15	343	4.19	283	22835	1.22	CNN1,CRK,DIAPH2,EVL,FHDC1,HOXA5,PREX1,RDX,RHOA,RHOJ,SELE,SHROOM4,SPTBN1,SSH2,TMOD1	ENSG00000006128,ENSG00000006451,ENSG00000006611,ENSG00000006747,ENSG00000007168,ENSG00000007237,ENSG00000010322,ENSG00000015285,ENSG00000017260,ENSG00000024422,ENSG00000034510,ENSG00000042493,ENSG00000047648,ENSG00000049540,ENSG00000050405,ENSG00000050820,ENSG00000061676,ENSG00000064042,ENSG00000064666,ENSG00000065675,ENSG00000067606,ENSG00000067900,ENSG00000070087,ENSG00000070182,ENSG00000070759…	1.26	5.92e-05	0.00508
GO:0045637	regulation of myeloid cell differentiation	GOBP	88	87	8	350	2.23	80	23038	0.35	EGR1,HOXA5,JUN,KLF10,NFKBIA,SOX17,STAT5B,ZFP36	ENSG00000006747,ENSG00000026103,ENSG00000029993,ENSG00000049130,ENSG00000066336,ENSG00000068323,ENSG00000087460,ENSG00000100296,ENSG00000100644,ENSG00000100813,ENSG00000101384,ENSG00000104267,ENSG00000105810,ENSG00000109906,ENSG00000110680,ENSG00000112062,ENSG00000112305,ENSG00000113520,ENSG00000113525,ENSG00000115738,ENSG00000118689,ENSG00000120659,ENSG00000121989,ENSG00000122641,ENSG00000123999…	1.88	6.02e-05	0.00508
GO:0060348	bone development	GOBP	201	202	12	346	3.35	189	22929	0.82	BMP2,BMPR2,CTGF,HOXA5,IL6,KL,KLF10,OSTF1,PTGER4,SBDS,SORT1,THRA	ENSG00000004948,ENSG00000005073,ENSG00000017427,ENSG00000018408,ENSG00000019186,ENSG00000029559,ENSG00000036828,ENSG00000054598,ENSG00000054938,ENSG00000060718,ENSG00000061273,ENSG00000066379,ENSG00000066468,ENSG00000067955,ENSG00000073756,ENSG00000074047,ENSG00000087085,ENSG00000087245,ENSG00000087460,ENSG00000087494,ENSG00000089041,ENSG00000090539,ENSG00000092969,ENSG00000101144,ENSG00000101405…	1.44	6.5e-05	0.0051
GO:0030099	myeloid cell differentiation	GOBP	170	170	11	347	3.07	159	22959	0.69	EGR1,EPAS1,GIMAP1,HOXA5,JUN,KLF10,NFKBIA,OSTM1,SOX17,STAT5B,ZFP36	ENSG00000004948,ENSG00000005483,ENSG00000006747,ENSG00000026103,ENSG00000029993,ENSG00000049130,ENSG00000064012,ENSG00000066336,ENSG00000066926,ENSG00000067955,ENSG00000068323,ENSG00000069702,ENSG00000070495,ENSG00000070831,ENSG00000080815,ENSG00000083168,ENSG00000087274,ENSG00000087460,ENSG00000089472,ENSG00000090316,ENSG00000090534,ENSG00000092067,ENSG00000095752,ENSG00000096968,ENSG00000100296…	1.52	6.34e-05	0.0051
GO:0045597	positive regulation of cell differentiation	GOBP	235	235	13	345	3.63	222	22896	0.96	AMIGO1,BMP2,BMPR2,GIMAP1,HOXA5,IL6,JUN,KLF10,NOTCH1,RHOA,SOCS3,SOX17,STAT5B	ENSG00000002330,ENSG00000005073,ENSG00000006327,ENSG00000006747,ENSG00000007372,ENSG00000011052,ENSG00000019582,ENSG00000038945,ENSG00000049130,ENSG00000049247,ENSG00000049768,ENSG00000050748,ENSG00000065000,ENSG00000065320,ENSG00000069764,ENSG00000074047,ENSG00000075420,ENSG00000077238,ENSG00000079246,ENSG00000081237,ENSG00000084674,ENSG00000087460,ENSG00000088305,ENSG00000089225,ENSG00000090932…	1.36	7.11e-05	0.00525
GO:0043624	cellular protein complex disassembly	GOBP	67	66	7	351	1.96	60	23058	0.26	ETF1,HOXA5,MAP4,RDX,SBDS,SOX17,SPTBN1	ENSG00000005007,ENSG00000006747,ENSG00000042493,ENSG00000050405,ENSG00000070182,ENSG00000075340,ENSG00000077549,ENSG00000078018,ENSG00000087274,ENSG00000088930,ENSG00000094631,ENSG00000100106,ENSG00000101871,ENSG00000103342,ENSG00000103495,ENSG00000112031,ENSG00000112339,ENSG00000115956,ENSG00000116489,ENSG00000116584,ENSG00000116830,ENSG00000117632,ENSG00000120662,ENSG00000120832,ENSG00000125482…	2.04	7.17e-05	0.00525
GO:0007169	transmembrane receptor protein tyrosine kinase signaling pathway	GOBP	273	276	14	344	3.91	259	22859	1.12	BMPR2,CTGF,FLT4,FOXO1,FOXO4,HOXA5,KL,PTPN1,SIK2,SOCS3,SORT1,SOX17,STAT5B,TXNIP	ENSG00000008735,ENSG00000010610,ENSG00000017427,ENSG00000019991,ENSG00000025434,ENSG00000027644,ENSG00000035720,ENSG00000043462,ENSG00000044524,ENSG00000047936,ENSG00000050820,ENSG00000054598,ENSG00000057593,ENSG00000062524,ENSG00000064300,ENSG00000065361,ENSG00000066468,ENSG00000067606,ENSG00000068078,ENSG00000070193,ENSG00000070388,ENSG00000070614,ENSG00000070886,ENSG00000071051,ENSG00000075388…	1.28	8.53e-05	0.00604
GO:0008285	negative regulation of cell proliferation	GOBP	383	384	17	341	4.75	366	22752	1.58	ADAMTS1,BMP2,BTG2,CAV2,CDH5,CDKN1A,DHCR24,FOXO4,HOXA5,IGFBP7,IL6,JUN,KAT2B,KLF10,PPM1D,SOX17,TINF2	ENSG00000003756,ENSG00000005020,ENSG00000006747,ENSG00000007372,ENSG00000008083,ENSG00000008226,ENSG00000009694,ENSG00000010278,ENSG00000011052,ENSG00000020633,ENSG00000027847,ENSG00000031544,ENSG00000035862,ENSG00000041515,ENSG00000044115,ENSG00000049249,ENSG00000049768,ENSG00000055130,ENSG00000055332,ENSG00000060656,ENSG00000064205,ENSG00000064835,ENSG00000066468,ENSG00000067113,ENSG00000068024…	1.13	9.22e-05	0.00633
GO:0030036	actin cytoskeleton organization	GOBP	282	283	14	344	3.91	268	22850	1.16	CNN1,CRK,DIAPH2,EVL,FHDC1,HOXA5,PREX1,RDX,RHOA,RHOJ,SHROOM4,SPTBN1,SSH2,TMOD1	ENSG00000006128,ENSG00000006451,ENSG00000006611,ENSG00000006747,ENSG00000007168,ENSG00000007237,ENSG00000010322,ENSG00000015285,ENSG00000017260,ENSG00000024422,ENSG00000034510,ENSG00000042493,ENSG00000047648,ENSG00000049540,ENSG00000050405,ENSG00000050820,ENSG00000061676,ENSG00000064042,ENSG00000064666,ENSG00000065675,ENSG00000067606,ENSG00000067900,ENSG00000070087,ENSG00000070182,ENSG00000070759…	1.24	0.00012	0.00799
GO:0000902	cell morphogenesis	GOBP	434	435	18	340	5.03	416	22702	1.8	AMIGO1,B3GNT1,B3GNT2,BMP2,FOXF1,HOXA5,IL6,KAL1,LIFR,MACF1,NOTCH1,PARD6B,PRICKLE2,RHOA,RHOJ,SMAD7,SOX17,TCTN1	ENSG00000001617,ENSG00000003393,ENSG00000004848,ENSG00000005810,ENSG00000006327,ENSG00000006468,ENSG00000007168,ENSG00000007237,ENSG00000007372,ENSG00000008300,ENSG00000010810,ENSG00000012171,ENSG00000016082,ENSG00000018189,ENSG00000018408,ENSG00000019991,ENSG00000020633,ENSG00000021645,ENSG00000029534,ENSG00000036257,ENSG00000038427,ENSG00000040608,ENSG00000044115,ENSG00000061337,ENSG00000064300…	1.06	0.000136	0.00801
GO:0030323	respiratory tube development	GOBP	99	100	8	350	2.23	91	23027	0.39	ASAH1,BMPR2,CTGF,EPAS1,FOXF1,HECA,HOXA5,NOTCH1	ENSG00000001626,ENSG00000066468,ENSG00000070193,ENSG00000070495,ENSG00000072310,ENSG00000074047,ENSG00000076604,ENSG00000077063,ENSG00000087116,ENSG00000087494,ENSG00000089225,ENSG00000099139,ENSG00000100324,ENSG00000100393,ENSG00000100697,ENSG00000102678,ENSG00000103196,ENSG00000105649,ENSG00000105989,ENSG00000106571,ENSG00000106799,ENSG00000107187,ENSG00000107779,ENSG00000107798,ENSG00000107831…	1.76	0.000139	0.00801
GO:0051100	negative regulation of binding	GOBP	52	52	6	352	1.68	46	23072	0.2	CAT,HOXA5,NFKBIA,SMAD7,SOX17,THRA	ENSG00000006047,ENSG00000048649,ENSG00000049768,ENSG00000067066,ENSG00000087494,ENSG00000090376,ENSG00000096717,ENSG00000096968,ENSG00000100292,ENSG00000101076,ENSG00000104964,ENSG00000107937,ENSG00000112559,ENSG00000115738,ENSG00000116030,ENSG00000117318,ENSG00000125968,ENSG00000128602,ENSG00000129654,ENSG00000133895,ENSG00000134070,ENSG00000134744,ENSG00000135766,ENSG00000142655,ENSG00000147889…	2.15	0.000136	0.00801
GO:0031109	microtubule polymerization or depolymerization	GOBP	33	32	5	353	1.4	28	23090	0.12	CRYAB,HOXA5,MAP4,SBDS,SOX17	ENSG00000077063,ENSG00000078018,ENSG00000094631,ENSG00000101367,ENSG00000101871,ENSG00000105974,ENSG00000105989,ENSG00000111276,ENSG00000112029,ENSG00000116584,ENSG00000117632,ENSG00000131711,ENSG00000134222,ENSG00000134982,ENSG00000138100,ENSG00000140854,ENSG00000151849,ENSG00000154438,ENSG00000154839,ENSG00000163539,ENSG00000165175,ENSG00000165480,ENSG00000171368,ENSG00000180834,ENSG00000182533…	2.46	0.000134	0.00801
GO:0007019	microtubule depolymerization	GOBP	18	17	4	354	1.12	14	23104	0.06	HOXA5,MAP4,SBDS,SOX17	ENSG00000078018,ENSG00000094631,ENSG00000101871,ENSG00000116584,ENSG00000117632,ENSG00000131711,ENSG00000134982,ENSG00000138100,ENSG00000140854,ENSG00000163539,ENSG00000165175,ENSG00000180834,ENSG00000186868,ENSG00000235320	2.93	0.000137	0.00801
GO:0009966	regulation of signal transduction	GOBP	906	912	29	329	8.1	877	22241	3.79	ARAP2,BMP2,C5AR1,CAT,CRK,CYTH1,DKK2,HOXA5,IL6,IQSEC1,LRP1,NFKBIA,PPAP2B,PPP2CB,PREX1,PTPN1,RAPGEF2,RHOA,SIK2,SMAD6,SMAD7,SOCS3,SOX17,SPRY1,TBC1D20,TBC1D9,TCTN1,TNFAIP3,ZAK	ENSG00000000003,ENSG00000003137,ENSG00000003393,ENSG00000003402,ENSG00000006432,ENSG00000006607,ENSG00000007168,ENSG00000008256,ENSG00000008294,ENSG00000008323,ENSG00000008735,ENSG00000010610,ENSG00000011454,ENSG00000011485,ENSG00000012983,ENSG00000017260,ENSG00000017427,ENSG00000017797,ENSG00000019582,ENSG00000019991,ENSG00000019995,ENSG00000023572,ENSG00000034152,ENSG00000035862,ENSG00000036054…	0.804	0.000152	0.00855
GO:0032494	response to peptidoglycan	GOBP	8	7	3	355	0.84	5	23113	0.02	HOXA5,IL6,NFKBIA	ENSG00000090376,ENSG00000104312,ENSG00000112062,ENSG00000167207,ENSG00000187796	3.67	0.000186	0.0102
GO:0016049	cell growth	GOBP	226	226	12	346	3.35	214	22904	0.93	BMP2,CDKN1A,CRIM1,CRYAB,CTGF,CYR61,DDX5,EMP1,EMP2,FLT4,HOXA5,IGFBP7	ENSG00000004468,ENSG00000006831,ENSG00000008128,ENSG00000012232,ENSG00000022267,ENSG00000026508,ENSG00000050820,ENSG00000055044,ENSG00000056736,ENSG00000057019,ENSG00000060491,ENSG00000064205,ENSG00000065675,ENSG00000066468,ENSG00000067445,ENSG00000068078,ENSG00000068745,ENSG00000068831,ENSG00000069702,ENSG00000072849,ENSG00000073282,ENSG00000074276,ENSG00000074319,ENSG00000074800,ENSG00000077044…	1.31	0.000196	0.0104
GO:0016125	sterol metabolic process	GOBP	105	105	8	350	2.23	97	23021	0.42	CAT,CYB5R3,DHCR24,HOXA5,INSIG1,LDLR,SC4MOL,SOX17	ENSG00000001626,ENSG00000001630,ENSG00000012174,ENSG00000015520,ENSG00000021762,ENSG00000036530,ENSG00000057252,ENSG00000066926,ENSG00000072310,ENSG00000073060,ENSG00000074660,ENSG00000079435,ENSG00000079459,ENSG00000084674,ENSG00000087237,ENSG00000100003,ENSG00000100342,ENSG00000104549,ENSG00000106617,ENSG00000107611,ENSG00000107798,ENSG00000109929,ENSG00000110244,ENSG00000110245,ENSG00000110921…	1.69	0.000209	0.0104
GO:0032355	response to estradiol	GOBP	56	56	6	352	1.68	50	23068	0.22	CCND2,CRYAB,DUSP1,SOCS3,STAT5B,TXNIP	ENSG00000004468,ENSG00000013561,ENSG00000073756,ENSG00000087586,ENSG00000092969,ENSG00000100311,ENSG00000101144,ENSG00000101405,ENSG00000103175,ENSG00000105173,ENSG00000105329,ENSG00000106459,ENSG00000111276,ENSG00000111674,ENSG00000114120,ENSG00000115457,ENSG00000120833,ENSG00000125378,ENSG00000125538,ENSG00000128918,ENSG00000131711,ENSG00000131759,ENSG00000134853,ENSG00000138794,ENSG00000139549…	2.06	0.000206	0.0104
GO:0032869	cellular response to insulin stimulus	GOBP	79	79	7	351	1.96	72	23046	0.31	CCND2,FBP1,FOXO1,FOXO4,PTPN1,SIK2,SOCS3	ENSG00000025434,ENSG00000050820,ENSG00000065361,ENSG00000067606,ENSG00000072310,ENSG00000095637,ENSG00000103197,ENSG00000103994,ENSG00000105221,ENSG00000105723,ENSG00000106070,ENSG00000106128,ENSG00000109458,ENSG00000111701,ENSG00000112964,ENSG00000115290,ENSG00000115415,ENSG00000116745,ENSG00000117461,ENSG00000119048,ENSG00000119729,ENSG00000120053,ENSG00000121853,ENSG00000125538,ENSG00000129965…	1.85	0.000204	0.0104
GO:0009887	organ morphogenesis	GOBP	790	800	26	332	7.26	764	22354	3.3	ADAMTS1,BMP2,BMPR2,CDKN1A,CTGF,CYR61,DCN,EPAS1,EVL,FLI1,FOXF1,FOXO4,HOXA5,IL6,JUN,LIFR,MACF1,NOTCH1,QKI,SMAD7,SOBP,SOCS3,SOX17,SPRY1,TCTN1,THRA	ENSG00000004399,ENSG00000004961,ENSG00000004975,ENSG00000005073,ENSG00000006327,ENSG00000006377,ENSG00000006611,ENSG00000006638,ENSG00000007168,ENSG00000007171,ENSG00000007372,ENSG00000007952,ENSG00000008710,ENSG00000010030,ENSG00000010327,ENSG00000016082,ENSG00000017427,ENSG00000020633,ENSG00000022267,ENSG00000023191,ENSG00000025708,ENSG00000026508,ENSG00000027869,ENSG00000030110,ENSG00000032444…	0.829	0.000217	0.0106
GO:0050673	epithelial cell proliferation	GOBP	80	80	7	351	1.96	73	23045	0.32	CCND2,GRN,HOXA5,IL6,NOTCH1,SOX17,TINF2	ENSG00000006377,ENSG00000007372,ENSG00000011052,ENSG00000017427,ENSG00000020633,ENSG00000066468,ENSG00000069702,ENSG00000070193,ENSG00000075711,ENSG00000080815,ENSG00000082175,ENSG00000086062,ENSG00000087088,ENSG00000091136,ENSG00000092969,ENSG00000101180,ENSG00000101680,ENSG00000102678,ENSG00000103175,ENSG00000103197,ENSG00000105329,ENSG00000105810,ENSG00000105880,ENSG00000107779,ENSG00000108753…	1.84	0.000221	0.0106
GO:0043627	response to estrogen	GOBP	107	107	8	350	2.23	99	23019	0.43	CCND2,CRYAB,DUSP1,LDLR,SOCS3,STAT5B,TIMP3,TXNIP	ENSG00000001626,ENSG00000004468,ENSG00000012048,ENSG00000013561,ENSG00000026103,ENSG00000044115,ENSG00000054356,ENSG00000069482,ENSG00000073756,ENSG00000077063,ENSG00000087586,ENSG00000091831,ENSG00000092969,ENSG00000100030,ENSG00000100292,ENSG00000100299,ENSG00000100311,ENSG00000101144,ENSG00000101405,ENSG00000101846,ENSG00000103175,ENSG00000104267,ENSG00000105173,ENSG00000105329,ENSG00000105974…	1.67	0.000238	0.0111
GO:0014070	response to organic cyclic compound	GOBP	136	137	9	349	2.51	127	22991	0.55	BTG2,CCND2,CDKN1A,HOXA5,IGFBP7,IL6,JUN,SOCS3,TIMP3	ENSG00000006128,ENSG00000011485,ENSG00000026508,ENSG00000044115,ENSG00000064313,ENSG00000065675,ENSG00000069696,ENSG00000073756,ENSG00000075673,ENSG00000080644,ENSG00000081760,ENSG00000087258,ENSG00000089041,ENSG00000089220,ENSG00000090020,ENSG00000091513,ENSG00000093010,ENSG00000095002,ENSG00000100292,ENSG00000100348,ENSG00000101180,ENSG00000101200,ENSG00000101204,ENSG00000101405,ENSG00000101846…	1.54	0.000247	0.0113
GO:0009888	tissue development	GOBP	801	808	26	332	7.26	775	22343	3.35	ASPRV1,BMP2,BMPR2,CAV2,CTGF,DHCR24,EMP1,FABP5,FOXF1,HOXA5,JUN,KL,KLF10,MACF1,NOTCH1,RHOA,SBDS,SMAD7,SORT1,STAT5B,TCTN1,THRA,TIMP3,TMOD1,TXNIP,UTRN	ENSG00000001617,ENSG00000003393,ENSG00000004975,ENSG00000005073,ENSG00000006377,ENSG00000006652,ENSG00000007264,ENSG00000007372,ENSG00000007392,ENSG00000007402,ENSG00000008710,ENSG00000009709,ENSG00000010671,ENSG00000011052,ENSG00000011422,ENSG00000015285,ENSG00000016082,ENSG00000017260,ENSG00000017427,ENSG00000019549,ENSG00000019991,ENSG00000020633,ENSG00000026508,ENSG00000029559,ENSG00000041982…	0.814	0.000269	0.0121
GO:0042542	response to hydrogen peroxide	GOBP	59	59	6	352	1.68	53	23065	0.23	CAT,CRYAB,DUSP1,JUN,PPP2CB,TXNIP	ENSG00000005381,ENSG00000023572,ENSG00000087258,ENSG00000100292,ENSG00000100393,ENSG00000104321,ENSG00000108821,ENSG00000110244,ENSG00000112096,ENSG00000115415,ENSG00000115705,ENSG00000115884,ENSG00000116288,ENSG00000116711,ENSG00000117450,ENSG00000117592,ENSG00000120899,ENSG00000121053,ENSG00000121743,ENSG00000124181,ENSG00000130508,ENSG00000137074,ENSG00000137857,ENSG00000138794,ENSG00000140279…	2	0.000275	0.0121
GO:0009968	negative regulation of signal transduction	GOBP	203	204	11	347	3.07	192	22926	0.83	DKK2,HOXA5,LRP1,NFKBIA,PPP2CB,PTPN1,SMAD6,SMAD7,SOCS3,SOX17,TNFAIP3	ENSG00000003137,ENSG00000050165,ENSG00000064300,ENSG00000065361,ENSG00000067606,ENSG00000069702,ENSG00000070018,ENSG00000070404,ENSG00000071189,ENSG00000076344,ENSG00000078246,ENSG00000081237,ENSG00000087095,ENSG00000089041,ENSG00000089220,ENSG00000089234,ENSG00000090104,ENSG00000090376,ENSG00000090539,ENSG00000090932,ENSG00000091844,ENSG00000095596,ENSG00000096717,ENSG00000100211,ENSG00000100281…	1.33	0.000302	0.013
GO:0010942	positive regulation of cell death	GOBP	425	425	17	341	4.75	408	22710	1.76	CADM1,CDKN1A,DAPK2,DUSP1,GIMAP1,HOXA5,ITM2B,JUN,KLF10,NOTCH1,PRKCE,RRAGA,SORT1,STAT5B,TXNIP,XPA,ZAK	ENSG00000002330,ENSG00000003400,ENSG00000003402,ENSG00000003756,ENSG00000004468,ENSG00000006432,ENSG00000006747,ENSG00000007047,ENSG00000010671,ENSG00000011332,ENSG00000012048,ENSG00000015475,ENSG00000020633,ENSG00000026103,ENSG00000026508,ENSG00000026751,ENSG00000029363,ENSG00000030110,ENSG00000035681,ENSG00000036257,ENSG00000039537,ENSG00000042286,ENSG00000048392,ENSG00000049249,ENSG00000050748…	1.02	0.000315	0.0133
GO:0030509	BMP signaling pathway	GOBP	61	61	6	352	1.68	55	23063	0.24	BMP2,BMPR2,SKI,SMAD6,SMAD7,SOX17	ENSG00000039319,ENSG00000069702,ENSG00000070404,ENSG00000072401,ENSG00000083842,ENSG00000090539,ENSG00000101144,ENSG00000101938,ENSG00000105701,ENSG00000106031,ENSG00000106991,ENSG00000107779,ENSG00000108854,ENSG00000109332,ENSG00000113658,ENSG00000114374,ENSG00000114739,ENSG00000115170,ENSG00000120149,ENSG00000120693,ENSG00000121989,ENSG00000124486,ENSG00000125378,ENSG00000125968,ENSG00000128791…	1.97	0.00033	0.0137
GO:0045595	regulation of cell differentiation	GOBP	513	516	19	339	5.31	494	22624	2.14	AMIGO1,BMP2,BMPR2,CCND2,EGR1,FOXO4,GIMAP1,HOXA5,IL6,JUN,KLF10,NFKBIA,NOTCH1,RHOA,SMAD7,SOCS3,SOX17,STAT5B,ZFP36	ENSG00000001617,ENSG00000002330,ENSG00000005073,ENSG00000005339,ENSG00000006327,ENSG00000006747,ENSG00000007372,ENSG00000011052,ENSG00000016082,ENSG00000017427,ENSG00000018189,ENSG00000018408,ENSG00000019582,ENSG00000025434,ENSG00000026103,ENSG00000029993,ENSG00000035862,ENSG00000038945,ENSG00000042781,ENSG00000044115,ENSG00000049130,ENSG00000049247,ENSG00000049768,ENSG00000050748,ENSG00000056345…	0.943	0.000373	0.0138
GO:0007265	Ras protein signal transduction	GOBP	315	316	14	344	3.91	301	22817	1.3	ARAP2,ARHGAP29,CRK,CYTH1,DHCR24,HOXA5,IQSEC1,PPP2CB,PREX1,RHOA,RHOJ,RRAS,TBC1D20,TBC1D9	ENSG00000003393,ENSG00000006451,ENSG00000006607,ENSG00000007168,ENSG00000008256,ENSG00000008323,ENSG00000010322,ENSG00000011454,ENSG00000017427,ENSG00000017797,ENSG00000036054,ENSG00000038382,ENSG00000046889,ENSG00000047648,ENSG00000049130,ENSG00000050327,ENSG00000053524,ENSG00000054611,ENSG00000058335,ENSG00000059915,ENSG00000064490,ENSG00000064547,ENSG00000065491,ENSG00000065882,ENSG00000066248…	1.13	0.000373	0.0138
GO:0007178	transmembrane receptor protein serine/threonine kinase signaling pathway	GOBP	144	145	9	349	2.51	135	22983	0.58	BMP2,BMPR2,JUN,KLF10,SKI,SMAD6,SMAD7,SOX17,SPTBN1	ENSG00000033170,ENSG00000039319,ENSG00000064393,ENSG00000069702,ENSG00000070404,ENSG00000072401,ENSG00000077943,ENSG00000083842,ENSG00000087095,ENSG00000088832,ENSG00000090006,ENSG00000090539,ENSG00000092969,ENSG00000095015,ENSG00000095739,ENSG00000100311,ENSG00000100324,ENSG00000101144,ENSG00000101938,ENSG00000103266,ENSG00000105329,ENSG00000105701,ENSG00000106031,ENSG00000106799,ENSG00000106991…	1.48	0.000377	0.0138
GO:0008361	regulation of cell size	GOBP	242	242	12	346	3.35	230	22888	0.99	BMP2,CDKN1A,CRIM1,CRYAB,CTGF,CYR61,DDX5,EMP1,EMP2,FLT4,HOXA5,IGFBP7	ENSG00000004468,ENSG00000006831,ENSG00000008128,ENSG00000012232,ENSG00000022267,ENSG00000023287,ENSG00000026508,ENSG00000050820,ENSG00000055044,ENSG00000056736,ENSG00000057019,ENSG00000060491,ENSG00000064205,ENSG00000065675,ENSG00000066468,ENSG00000067445,ENSG00000068078,ENSG00000068745,ENSG00000068831,ENSG00000069702,ENSG00000072849,ENSG00000073282,ENSG00000074276,ENSG00000074319,ENSG00000074800…	1.24	0.000367	0.0138
GO:0006979	response to oxidative stress	GOBP	174	174	10	348	2.79	164	22954	0.71	CAT,CRYAB,CYGB,DHCR24,DUSP1,EPAS1,JUN,PPP2CB,TXNIP,XPA	ENSG00000001084,ENSG00000003393,ENSG00000004468,ENSG00000004766,ENSG00000005381,ENSG00000012061,ENSG00000023572,ENSG00000023909,ENSG00000039650,ENSG00000048392,ENSG00000049167,ENSG00000055118,ENSG00000065518,ENSG00000073756,ENSG00000074706,ENSG00000080815,ENSG00000087250,ENSG00000087258,ENSG00000088812,ENSG00000089057,ENSG00000089159,ENSG00000089220,ENSG00000092054,ENSG00000095303,ENSG00000096968…	1.39	0.000355	0.0138
GO:0048545	response to steroid hormone	GOBP	207	207	11	347	3.07	196	22922	0.85	CCND2,CDKN1A,CRYAB,DUSP1,IGFBP7,IL6,LDLR,SOCS3,STAT5B,TIMP3,TXNIP	ENSG00000001626,ENSG00000004468,ENSG00000004948,ENSG00000005471,ENSG00000012048,ENSG00000013561,ENSG00000021826,ENSG00000026103,ENSG00000044115,ENSG00000049247,ENSG00000049319,ENSG00000052344,ENSG00000054356,ENSG00000060656,ENSG00000066230,ENSG00000069482,ENSG00000072310,ENSG00000073756,ENSG00000077063,ENSG00000083123,ENSG00000087586,ENSG00000089220,ENSG00000090402,ENSG00000090470,ENSG00000091831…	1.31	0.000357	0.0138
GO:0006470	protein dephosphorylation	GOBP	144	145	9	349	2.51	135	22983	0.58	DUSP1,HOXA5,MTMR6,PPM1D,PPM1F,PPP2CB,PPP6C,PTPN1,SSH2	ENSG00000003987,ENSG00000011485,ENSG00000054356,ENSG00000060069,ENSG00000060656,ENSG00000064655,ENSG00000070159,ENSG00000070190,ENSG00000070778,ENSG00000072135,ENSG00000073711,ENSG00000076201,ENSG00000079335,ENSG00000079393,ENSG00000080031,ENSG00000081237,ENSG00000081377,ENSG00000081721,ENSG00000084112,ENSG00000086717,ENSG00000087053,ENSG00000088179,ENSG00000100241,ENSG00000100330,ENSG00000100526…	1.48	0.000377	0.0138
GO:0051716	cellular response to stimulus	GOBP	867	873	27	331	7.54	840	22278	3.63	BMPR2,BTG2,CAT,CCND2,CDKN1A,COLEC12,CRYAB,CXCL3,DUSP1,EPAS1,FBP1,FOXO1,FOXO4,GABARAPL1,HOXA5,IGFBP7,IL6,JUN,PTPN1,SBDS,SIK2,SOCS3,SOX17,STAT5B,THRA,XPA,ZAK	ENSG00000002016,ENSG00000004700,ENSG00000005007,ENSG00000005156,ENSG00000005249,ENSG00000005381,ENSG00000006210,ENSG00000006432,ENSG00000006831,ENSG00000008405,ENSG00000008735,ENSG00000009413,ENSG00000010072,ENSG00000010704,ENSG00000011566,ENSG00000012048,ENSG00000012061,ENSG00000012983,ENSG00000019186,ENSG00000020426,ENSG00000020922,ENSG00000021300,ENSG00000023287,ENSG00000023572,ENSG00000025434…	0.772	0.000393	0.0142
GO:0009617	response to bacterium	GOBP	210	211	11	347	3.07	199	22919	0.86	AKIRIN2,HOXA5,IL6,JUN,NFKBIA,PPM1D,SELE,SOCS3,SOX17,STAT5B,THBD	ENSG00000000938,ENSG00000006071,ENSG00000006128,ENSG00000007171,ENSG00000008438,ENSG00000010327,ENSG00000012223,ENSG00000012504,ENSG00000018280,ENSG00000021826,ENSG00000026103,ENSG00000042832,ENSG00000044524,ENSG00000067182,ENSG00000069399,ENSG00000071564,ENSG00000073060,ENSG00000073756,ENSG00000075651,ENSG00000081985,ENSG00000088782,ENSG00000089041,ENSG00000090376,ENSG00000090382,ENSG00000090534…	1.29	0.000403	0.0143
GO:0002520	immune system development	GOBP	396	398	16	342	4.47	380	22738	1.64	EGR1,EPAS1,GIMAP1,HOXA5,IL6,JUN,KLF10,KLF6,NFKBIA,OSTM1,RTKN2,SBDS,SOX17,STAT5B,TNFSF13,ZFP36	ENSG00000002330,ENSG00000004948,ENSG00000005194,ENSG00000005483,ENSG00000006747,ENSG00000008083,ENSG00000010610,ENSG00000011590,ENSG00000012061,ENSG00000013375,ENSG00000013810,ENSG00000019582,ENSG00000026103,ENSG00000029993,ENSG00000030110,ENSG00000048052,ENSG00000049130,ENSG00000049768,ENSG00000064012,ENSG00000065000,ENSG00000066336,ENSG00000066926,ENSG00000067836,ENSG00000067955,ENSG00000068024…	1.03	0.000421	0.0147
GO:0035295	tube development	GOBP	213	215	11	347	3.07	202	22916	0.87	ASAH1,BMP2,BMPR2,CTGF,CYR61,EPAS1,FOXF1,HECA,HOXA5,NOTCH1,TCTN1	ENSG00000001626,ENSG00000004399,ENSG00000004975,ENSG00000005073,ENSG00000017427,ENSG00000026508,ENSG00000043355,ENSG00000054598,ENSG00000061676,ENSG00000064012,ENSG00000066468,ENSG00000070193,ENSG00000070495,ENSG00000072310,ENSG00000073282,ENSG00000074047,ENSG00000075275,ENSG00000075711,ENSG00000075891,ENSG00000076604,ENSG00000077063,ENSG00000078401,ENSG00000080815,ENSG00000086062,ENSG00000087116…	1.28	0.000455	0.0156
GO:0008593	regulation of Notch signaling pathway	GOBP	11	10	3	355	0.84	8	23110	0.03	HOXA5,NFKBIA,SOX17	ENSG00000073282,ENSG00000090932,ENSG00000101384,ENSG00000134352,ENSG00000135144,ENSG00000135547,ENSG00000139352,ENSG00000181449	3.2	0.00053	0.0179
GO:0030282	bone mineralization	GOBP	46	46	5	353	1.4	41	23077	0.18	BMP2,BMPR2,KL,KLF10,SBDS	ENSG00000066468,ENSG00000073756,ENSG00000089041,ENSG00000101144,ENSG00000103855,ENSG00000104884,ENSG00000105329,ENSG00000105894,ENSG00000107779,ENSG00000107789,ENSG00000111012,ENSG00000111341,ENSG00000114739,ENSG00000115170,ENSG00000116711,ENSG00000118972,ENSG00000119699,ENSG00000121989,ENSG00000122862,ENSG00000125378,ENSG00000125398,ENSG00000126549,ENSG00000132464,ENSG00000136235,ENSG00000137745…	2.08	0.000658	0.021
GO:0008203	cholesterol metabolic process	GOBP	95	95	7	351	1.96	88	23030	0.38	CAT,CYB5R3,DHCR24,HOXA5,INSIG1,LDLR,SOX17	ENSG00000001626,ENSG00000001630,ENSG00000012174,ENSG00000015520,ENSG00000021762,ENSG00000036530,ENSG00000057252,ENSG00000066926,ENSG00000072310,ENSG00000073060,ENSG00000074660,ENSG00000079435,ENSG00000079459,ENSG00000084674,ENSG00000087237,ENSG00000100003,ENSG00000100342,ENSG00000104549,ENSG00000107611,ENSG00000110244,ENSG00000110245,ENSG00000110921,ENSG00000112033,ENSG00000112972,ENSG00000113161…	1.65	0.000633	0.021
GO:0007517	muscle organ development	GOBP	295	298	13	345	3.63	282	22836	1.22	CAV2,CNN1,CRYAB,FOXO4,HOXA5,IL6,NOTCH1,RHOA,SGCB,SMAD7,SORT1,TMOD1,UTRN	ENSG00000003393,ENSG00000006468,ENSG00000006652,ENSG00000007392,ENSG00000007402,ENSG00000009709,ENSG00000017427,ENSG00000022267,ENSG00000041982,ENSG00000043039,ENSG00000048052,ENSG00000049540,ENSG00000049883,ENSG00000052850,ENSG00000054598,ENSG00000057663,ENSG00000060718,ENSG00000064300,ENSG00000064309,ENSG00000064489,ENSG00000065361,ENSG00000066468,ENSG00000067141,ENSG00000068024,ENSG00000068305…	1.12	0.000649	0.021
GO:0016311	dephosphorylation	GOBP	188	189	10	348	2.79	178	22940	0.77	DUSP1,HOXA5,MTMR6,PPM1D,PPM1F,PPP2CB,PPP6C,PTPN1,SOX17,SSH2	ENSG00000003987,ENSG00000011485,ENSG00000014914,ENSG00000039650,ENSG00000054148,ENSG00000054356,ENSG00000060069,ENSG00000060656,ENSG00000063601,ENSG00000064655,ENSG00000067113,ENSG00000070159,ENSG00000070190,ENSG00000070366,ENSG00000070778,ENSG00000072135,ENSG00000073711,ENSG00000076201,ENSG00000078269,ENSG00000079335,ENSG00000079393,ENSG00000080031,ENSG00000081237,ENSG00000081377,ENSG00000081721…	1.31	0.000651	0.021
GO:0030324	lung development	GOBP	96	97	7	351	1.96	89	23029	0.38	ASAH1,BMPR2,CTGF,EPAS1,FOXF1,HOXA5,NOTCH1	ENSG00000001626,ENSG00000066468,ENSG00000070193,ENSG00000070495,ENSG00000072310,ENSG00000074047,ENSG00000077063,ENSG00000087116,ENSG00000087494,ENSG00000089225,ENSG00000100324,ENSG00000100393,ENSG00000100697,ENSG00000102678,ENSG00000103196,ENSG00000105649,ENSG00000105989,ENSG00000106571,ENSG00000106799,ENSG00000107187,ENSG00000107779,ENSG00000107798,ENSG00000107831,ENSG00000111087,ENSG00000111341…	1.64	0.000674	0.0212
GO:0050678	regulation of epithelial cell proliferation	GOBP	70	70	6	352	1.68	64	23054	0.28	CCND2,GRN,HOXA5,IL6,NOTCH1,TINF2	ENSG00000006377,ENSG00000007372,ENSG00000011052,ENSG00000017427,ENSG00000020633,ENSG00000066468,ENSG00000069702,ENSG00000070193,ENSG00000075711,ENSG00000082175,ENSG00000086062,ENSG00000087088,ENSG00000091136,ENSG00000092969,ENSG00000101180,ENSG00000101680,ENSG00000102678,ENSG00000103175,ENSG00000103197,ENSG00000105329,ENSG00000105810,ENSG00000105880,ENSG00000107779,ENSG00000110347,ENSG00000111276…	1.81	0.000696	0.0215
GO:0051591	response to cAMP	GOBP	47	47	5	353	1.4	42	23076	0.18	CCND2,DUSP1,JUN,SOX17,THBD	ENSG00000021826,ENSG00000054356,ENSG00000068976,ENSG00000072310,ENSG00000083123,ENSG00000089220,ENSG00000101076,ENSG00000101405,ENSG00000108602,ENSG00000108821,ENSG00000110330,ENSG00000115415,ENSG00000115884,ENSG00000120899,ENSG00000126522,ENSG00000127472,ENSG00000128564,ENSG00000129596,ENSG00000129673,ENSG00000137857,ENSG00000140279,ENSG00000140459,ENSG00000142046,ENSG00000142319,ENSG00000142453…	2.05	0.000727	0.0222
GO:0016337	single organismal cell-cell adhesion	GOBP	302	303	13	345	3.63	289	22829	1.25	AMIGO1,CADM1,CD47,CD93,CDH5,CTGF,DCHS1,HOXA5,MSN,SELE,SIRPB1,SMAD7,THRA	ENSG00000005844,ENSG00000006210,ENSG00000007129,ENSG00000008300,ENSG00000008710,ENSG00000012124,ENSG00000013297,ENSG00000017260,ENSG00000018236,ENSG00000026508,ENSG00000039068,ENSG00000040731,ENSG00000043039,ENSG00000046604,ENSG00000051382,ENSG00000055163,ENSG00000057294,ENSG00000060656,ENSG00000060718,ENSG00000062038,ENSG00000066294,ENSG00000066405,ENSG00000067445,ENSG00000067900,ENSG00000071991…	1.09	0.000805	0.0236
GO:0043065	positive regulation of apoptotic process	GOBP	420	420	16	342	4.47	404	22714	1.75	CADM1,CDKN1A,DAPK2,DUSP1,GIMAP1,HOXA5,ITM2B,JUN,KLF10,NOTCH1,PRKCE,SORT1,STAT5B,TXNIP,XPA,ZAK	ENSG00000002330,ENSG00000003400,ENSG00000003402,ENSG00000003756,ENSG00000004468,ENSG00000006432,ENSG00000006747,ENSG00000010671,ENSG00000011332,ENSG00000012048,ENSG00000015475,ENSG00000020633,ENSG00000026103,ENSG00000026508,ENSG00000026751,ENSG00000029363,ENSG00000030110,ENSG00000035681,ENSG00000036257,ENSG00000039537,ENSG00000042286,ENSG00000048392,ENSG00000049249,ENSG00000050748,ENSG00000055130…	0.967	0.000791	0.0236
GO:0045089	positive regulation of innate immune response	GOBP	48	47	5	353	1.4	43	23075	0.19	CADM1,GIMAP1,HOXA5,NFKBIA,STAT5B	ENSG00000073008,ENSG00000089692,ENSG00000090376,ENSG00000101916,ENSG00000104312,ENSG00000109943,ENSG00000113302,ENSG00000124882,ENSG00000126561,ENSG00000127666,ENSG00000129988,ENSG00000130202,ENSG00000134070,ENSG00000136869,ENSG00000137462,ENSG00000138684,ENSG00000142867,ENSG00000144381,ENSG00000147896,ENSG00000150637,ENSG00000158473,ENSG00000164342,ENSG00000167207,ENSG00000168811,ENSG00000171855…	2.03	0.000802	0.0236
GO:0009612	response to mechanical stimulus	GOBP	73	73	6	352	1.68	67	23051	0.29	BMP2,BTG2,IL6,JUN,TIMP3,TXNIP	ENSG00000006468,ENSG00000008710,ENSG00000010810,ENSG00000060718,ENSG00000064651,ENSG00000079215,ENSG00000089041,ENSG00000104321,ENSG00000105974,ENSG00000107562,ENSG00000108443,ENSG00000108691,ENSG00000108821,ENSG00000111199,ENSG00000111341,ENSG00000115353,ENSG00000115415,ENSG00000115457,ENSG00000118762,ENSG00000120899,ENSG00000125378,ENSG00000125863,ENSG00000129749,ENSG00000131711,ENSG00000134259…	1.77	0.000869	0.0245
GO:0010518	positive regulation of phospholipase activity	GOBP	73	73	6	352	1.68	67	23051	0.29	C5AR1,F2RL3,HOXA5,NMUR1,NPR3,SELE	ENSG00000050628,ENSG00000060558,ENSG00000064547,ENSG00000067606,ENSG00000078369,ENSG00000078401,ENSG00000078549,ENSG00000088256,ENSG00000102468,ENSG00000106245,ENSG00000110148,ENSG00000110680,ENSG00000115353,ENSG00000115956,ENSG00000120063,ENSG00000120088,ENSG00000120907,ENSG00000124089,ENSG00000125910,ENSG00000127588,ENSG00000132911,ENSG00000135577,ENSG00000135744,ENSG00000135914,ENSG00000136160…	1.77	0.000869	0.0245
GO:0043068	positive regulation of programmed cell death	GOBP	423	423	16	342	4.47	407	22711	1.76	CADM1,CDKN1A,DAPK2,DUSP1,GIMAP1,HOXA5,ITM2B,JUN,KLF10,NOTCH1,PRKCE,SORT1,STAT5B,TXNIP,XPA,ZAK	ENSG00000002330,ENSG00000003400,ENSG00000003402,ENSG00000003756,ENSG00000004468,ENSG00000006432,ENSG00000006747,ENSG00000007047,ENSG00000010671,ENSG00000011332,ENSG00000012048,ENSG00000015475,ENSG00000020633,ENSG00000026103,ENSG00000026508,ENSG00000026751,ENSG00000029363,ENSG00000030110,ENSG00000035681,ENSG00000036257,ENSG00000039537,ENSG00000042286,ENSG00000048392,ENSG00000049249,ENSG00000050748…	0.96	0.000853	0.0245
GO:0010888	negative regulation of lipid storage	GOBP	13	12	3	355	0.84	10	23108	0.04	ABHD5,HOXA5,NFKBIA	ENSG00000025434,ENSG00000056345,ENSG00000131408,ENSG00000132170,ENSG00000132693,ENSG00000138448,ENSG00000160179,ENSG00000165029,ENSG00000177666,ENSG00000186951	2.97	0.000898	0.025
GO:0030097	hemopoiesis	GOBP	346	348	14	344	3.91	332	22786	1.44	EGR1,EPAS1,GIMAP1,HOXA5,IL6,JUN,KLF10,KLF6,NFKBIA,OSTM1,RTKN2,SOX17,STAT5B,ZFP36	ENSG00000002330,ENSG00000004948,ENSG00000005194,ENSG00000005483,ENSG00000006747,ENSG00000010610,ENSG00000011590,ENSG00000012061,ENSG00000013375,ENSG00000013810,ENSG00000019582,ENSG00000026103,ENSG00000029993,ENSG00000030110,ENSG00000048052,ENSG00000049130,ENSG00000049768,ENSG00000064012,ENSG00000065000,ENSG00000066336,ENSG00000066926,ENSG00000067836,ENSG00000067955,ENSG00000068024,ENSG00000068323…	1.03	0.000937	0.0254
GO:0031110	regulation of microtubule polymerization or depolymerization	GOBP	29	28	4	354	1.12	25	23093	0.11	HOXA5,MAP4,SBDS,SOX17	ENSG00000077063,ENSG00000078018,ENSG00000094631,ENSG00000101367,ENSG00000101871,ENSG00000105974,ENSG00000105989,ENSG00000111276,ENSG00000116584,ENSG00000117632,ENSG00000131711,ENSG00000134222,ENSG00000134982,ENSG00000138100,ENSG00000140854,ENSG00000154438,ENSG00000154839,ENSG00000163539,ENSG00000165175,ENSG00000165480,ENSG00000180834,ENSG00000182533,ENSG00000182628,ENSG00000186868,ENSG00000235320	2.35	0.000934	0.0254
GO:0048646	anatomical structure formation involved in morphogenesis	GOBP	387	390	15	343	4.19	372	22746	1.61	ADAMTS1,BMPR2,CTGF,CYR61,EPAS1,FOXO4,HOXA5,IL6,JUN,MACF1,NOTCH1,SOX17,SPRY1,TCTN1,TMOD1	ENSG00000004399,ENSG00000004975,ENSG00000005073,ENSG00000006327,ENSG00000006377,ENSG00000006638,ENSG00000007168,ENSG00000007952,ENSG00000010278,ENSG00000010327,ENSG00000012061,ENSG00000023191,ENSG00000025708,ENSG00000026508,ENSG00000027869,ENSG00000028839,ENSG00000032444,ENSG00000036257,ENSG00000039068,ENSG00000043355,ENSG00000049247,ENSG00000054598,ENSG00000061676,ENSG00000064012,ENSG00000064309…	0.984	0.000963	0.0258
GO:0001501	skeletal system development	GOBP	390	394	15	343	4.19	375	22743	1.62	ADAMTS4,BMP2,BMPR2,CTGF,ETS2,HOXA5,IL6,KL,KLF10,NPR3,OSTF1,PTGER4,SBDS,SORT1,THRA	ENSG00000004948,ENSG00000005073,ENSG00000006377,ENSG00000008710,ENSG00000009709,ENSG00000017427,ENSG00000018408,ENSG00000019186,ENSG00000029559,ENSG00000036828,ENSG00000037965,ENSG00000038295,ENSG00000043039,ENSG00000049089,ENSG00000049860,ENSG00000052850,ENSG00000054598,ENSG00000054938,ENSG00000056661,ENSG00000060718,ENSG00000061273,ENSG00000066379,ENSG00000066468,ENSG00000067955,ENSG00000068024…	0.975	0.00104	0.0275
GO:0051592	response to calcium ion	GOBP	51	54	5	353	1.4	46	23072	0.2	CALM1,DUSP1,HOXA5,IL6,TXNIP	ENSG00000004864,ENSG00000020426,ENSG00000036828,ENSG00000063438,ENSG00000067715,ENSG00000089041,ENSG00000089220,ENSG00000092529,ENSG00000096433,ENSG00000100393,ENSG00000105974,ENSG00000110092,ENSG00000111341,ENSG00000111701,ENSG00000115840,ENSG00000115884,ENSG00000116711,ENSG00000118194,ENSG00000119523,ENSG00000120049,ENSG00000120899,ENSG00000129673,ENSG00000134200,ENSG00000135643,ENSG00000137801…	1.96	0.00106	0.0277
GO:0009314	response to radiation	GOBP	201	204	10	348	2.79	191	22927	0.83	CAT,CDKN1A,DUSP1,HOXA5,PPM1D,SOCS3,SOX17,THBD,XPA,ZAK	ENSG00000012048,ENSG00000012061,ENSG00000018625,ENSG00000019549,ENSG00000021300,ENSG00000030110,ENSG00000031544,ENSG00000039650,ENSG00000048545,ENSG00000049167,ENSG00000054277,ENSG00000062822,ENSG00000066926,ENSG00000069399,ENSG00000070729,ENSG00000072501,ENSG00000074621,ENSG00000077721,ENSG00000078808,ENSG00000079215,ENSG00000081237,ENSG00000081479,ENSG00000087088,ENSG00000087206,ENSG00000088305…	1.24	0.00109	0.0281
GO:0060541	respiratory system development	GOBP	105	106	7	351	1.96	98	23020	0.42	ASAH1,BMPR2,CTGF,EPAS1,FOXF1,HOXA5,NOTCH1	ENSG00000001626,ENSG00000066468,ENSG00000070193,ENSG00000070495,ENSG00000072310,ENSG00000074047,ENSG00000077063,ENSG00000078246,ENSG00000087116,ENSG00000087494,ENSG00000089225,ENSG00000100324,ENSG00000100393,ENSG00000100697,ENSG00000102678,ENSG00000103196,ENSG00000103494,ENSG00000105649,ENSG00000105989,ENSG00000106571,ENSG00000106799,ENSG00000107187,ENSG00000107779,ENSG00000107798,ENSG00000107831…	1.54	0.00115	0.0289
GO:0030278	regulation of ossification	GOBP	77	77	6	352	1.68	71	23047	0.31	BMP2,BMPR2,HOXA5,IL6,KL,PTGER4	ENSG00000004948,ENSG00000061273,ENSG00000087460,ENSG00000089041,ENSG00000090539,ENSG00000092969,ENSG00000101144,ENSG00000101405,ENSG00000103855,ENSG00000104332,ENSG00000105329,ENSG00000105810,ENSG00000105880,ENSG00000107623,ENSG00000107779,ENSG00000110680,ENSG00000111012,ENSG00000111341,ENSG00000113658,ENSG00000114739,ENSG00000115170,ENSG00000116711,ENSG00000118972,ENSG00000119699,ENSG00000120899…	1.71	0.00115	0.0289
GO:0008286	insulin receptor signaling pathway	GOBP	52	52	5	353	1.4	47	23071	0.2	FOXO1,FOXO4,PTPN1,SIK2,SOCS3	ENSG00000025434,ENSG00000050820,ENSG00000067606,ENSG00000095637,ENSG00000103197,ENSG00000103994,ENSG00000105221,ENSG00000105723,ENSG00000106070,ENSG00000109458,ENSG00000115290,ENSG00000116745,ENSG00000117461,ENSG00000119729,ENSG00000125538,ENSG00000129965,ENSG00000132670,ENSG00000136856,ENSG00000140443,ENSG00000142208,ENSG00000142949,ENSG00000145192,ENSG00000145675,ENSG00000146247,ENSG00000146678…	1.94	0.00116	0.0289
GO:0006366	transcription from RNA polymerase II promoter	GOBP	886	893	26	332	7.26	860	22258	3.72	AKIRIN2,BMP2,BMPR2,CRK,EGR1,EPAS1,FOXO1,FOXO4,GABPB1,HOXA5,IL6,JUN,KDM6B,KLF10,KLF6,KLF9,NFIL3,NFKBIA,NOTCH1,RHOA,RYBP,SMAD7,SOX17,STAT5B,THRA,TRAK2	ENSG00000001167,ENSG00000004487,ENSG00000005075,ENSG00000005102,ENSG00000005302,ENSG00000005339,ENSG00000005513,ENSG00000006047,ENSG00000006468,ENSG00000007372,ENSG00000007866,ENSG00000007968,ENSG00000008083,ENSG00000008196,ENSG00000008441,ENSG00000008838,ENSG00000009950,ENSG00000010030,ENSG00000011007,ENSG00000011590,ENSG00000012048,ENSG00000012504,ENSG00000012822,ENSG00000013561,ENSG00000015171…	0.706	0.00119	0.0294
GO:0000302	response to reactive oxygen species	GOBP	78	78	6	352	1.68	72	23046	0.31	CAT,CRYAB,DUSP1,JUN,PPP2CB,TXNIP	ENSG00000005381,ENSG00000023572,ENSG00000087250,ENSG00000087258,ENSG00000089159,ENSG00000092054,ENSG00000100292,ENSG00000100393,ENSG00000104321,ENSG00000106366,ENSG00000108821,ENSG00000110244,ENSG00000112096,ENSG00000115415,ENSG00000115705,ENSG00000115884,ENSG00000116288,ENSG00000116711,ENSG00000117450,ENSG00000117592,ENSG00000118231,ENSG00000120899,ENSG00000121053,ENSG00000121743,ENSG00000124181…	1.7	0.00123	0.0301
GO:0009991	response to extracellular stimulus	GOBP	280	281	12	346	3.35	268	22850	1.16	BMP2,BMPR2,CDKN1A,DUSP1,GABARAPL1,HOXA5,IGFBP7,IL6,JUN,SOCS3,SOX17,TIMP3	ENSG00000004468,ENSG00000005483,ENSG00000006638,ENSG00000006831,ENSG00000010310,ENSG00000010704,ENSG00000012048,ENSG00000012779,ENSG00000019186,ENSG00000021826,ENSG00000023572,ENSG00000026508,ENSG00000044574,ENSG00000047457,ENSG00000057663,ENSG00000066056,ENSG00000067225,ENSG00000070669,ENSG00000072274,ENSG00000072310,ENSG00000073756,ENSG00000078142,ENSG00000080815,ENSG00000081479,ENSG00000081760…	1.08	0.00131	0.0314
GO:0034097	response to cytokine	GOBP	79	79	6	352	1.68	73	23045	0.32	CALCOCO2,IL6,JUN,LIFR,SELE,SOCS3	ENSG00000004468,ENSG00000026103,ENSG00000044524,ENSG00000064012,ENSG00000067066,ENSG00000073756,ENSG00000081985,ENSG00000085231,ENSG00000087258,ENSG00000090376,ENSG00000092969,ENSG00000102575,ENSG00000102879,ENSG00000104312,ENSG00000104964,ENSG00000105173,ENSG00000107758,ENSG00000110169,ENSG00000111012,ENSG00000112658,ENSG00000112964,ENSG00000115415,ENSG00000115594,ENSG00000115919,ENSG00000125954…	1.68	0.00132	0.0314
GO:0008202	steroid metabolic process	GOBP	243	244	11	347	3.07	232	22886	1	CAT,CYB5R3,DHCR24,HOXA5,IGFBP7,INSIG1,LDLR,OSBPL11,SC4MOL,SOX17,STAT5B	ENSG00000001626,ENSG00000001630,ENSG00000012174,ENSG00000012504,ENSG00000015520,ENSG00000019186,ENSG00000021762,ENSG00000025423,ENSG00000036530,ENSG00000038274,ENSG00000049319,ENSG00000057252,ENSG00000064763,ENSG00000066926,ENSG00000069482,ENSG00000070610,ENSG00000070882,ENSG00000072310,ENSG00000073060,ENSG00000073737,ENSG00000074660,ENSG00000079156,ENSG00000079435,ENSG00000079459,ENSG00000080511…	1.14	0.00134	0.0316
GO:0006928	movement of cell or subcellular component	GOBP	662	666	21	337	5.87	641	22477	2.77	B3GNT1,B3GNT2,CALM1,CLIC4,CTGF,CXCL3,GAB2,HOXA5,IL6,KAL1,MACF1,MSN,PARD6B,PPAP2B,RRAS,SBDS,SELE,SMAD7,SOX17,STAT5B,TTC7B	ENSG00000000457,ENSG00000001617,ENSG00000004848,ENSG00000005810,ENSG00000005844,ENSG00000006075,ENSG00000006128,ENSG00000006210,ENSG00000006327,ENSG00000006468,ENSG00000007168,ENSG00000007174,ENSG00000007372,ENSG00000007944,ENSG00000007952,ENSG00000008294,ENSG00000010278,ENSG00000010322,ENSG00000010438,ENSG00000010810,ENSG00000011422,ENSG00000012171,ENSG00000016082,ENSG00000017427,ENSG00000018625…	0.782	0.00137	0.0318
GO:0007623	circadian rhythm	GOBP	54	55	5	353	1.4	49	23069	0.21	HEBP1,HOXA5,IL6,JUN,SOX17	ENSG00000008405,ENSG00000008438,ENSG00000029153,ENSG00000049246,ENSG00000049247,ENSG00000054277,ENSG00000065361,ENSG00000066230,ENSG00000081913,ENSG00000095794,ENSG00000101292,ENSG00000105392,ENSG00000107317,ENSG00000111602,ENSG00000118260,ENSG00000118702,ENSG00000121671,ENSG00000122254,ENSG00000122375,ENSG00000126368,ENSG00000129673,ENSG00000132326,ENSG00000132437,ENSG00000133794,ENSG00000134107…	1.9	0.00137	0.0318
GO:0016044	membrane organization	GOBP	403	409	15	343	4.19	388	22730	1.68	CAV2,CD93,COLEC12,CORO1C,DHCR24,GIMAP1,HOXA5,LDLR,LRP1,PLSCR4,RABEP1,SELE,SORT1,SOX17,VAMP3	ENSG00000003056,ENSG00000006114,ENSG00000007168,ENSG00000007952,ENSG00000010278,ENSG00000010327,ENSG00000010704,ENSG00000011028,ENSG00000011347,ENSG00000015475,ENSG00000024422,ENSG00000025434,ENSG00000028528,ENSG00000030110,ENSG00000034971,ENSG00000035720,ENSG00000038945,ENSG00000039319,ENSG00000042753,ENSG00000047249,ENSG00000049759,ENSG00000054219,ENSG00000062598,ENSG00000063245,ENSG00000064687…	0.941	0.00144	0.0329
GO:0007155	cell adhesion	GOBP	949	953	27	331	7.54	922	22196	3.99	AMIGO1,CADM1,CD47,CD93,CDH5,CRIM1,CTGF,CYR61,CYTH1,DCHS1,F8,FHDC1,HOXA5,IGFBP7,KAL1,KDM6B,LAMC3,MAGI1,MSN,PGM5,RHOA,SELE,SIRPB1,SMAD7,SOX17,STAT5B,THRA	ENSG00000000971,ENSG00000002586,ENSG00000005844,ENSG00000005884,ENSG00000005961,ENSG00000006210,ENSG00000006327,ENSG00000006611,ENSG00000007129,ENSG00000007376,ENSG00000008256,ENSG00000008277,ENSG00000008300,ENSG00000008517,ENSG00000008710,ENSG00000010017,ENSG00000010278,ENSG00000010327,ENSG00000010610,ENSG00000011052,ENSG00000011243,ENSG00000012124,ENSG00000013297,ENSG00000013725,ENSG00000015285…	0.675	0.0015	0.0337
GO:0042692	muscle cell differentiation	GOBP	110	111	7	351	1.96	103	23015	0.45	FOXF1,FOXO4,HOXA5,NOTCH1,QKI,SORT1,TMOD1	ENSG00000006652,ENSG00000017427,ENSG00000043039,ENSG00000057663,ENSG00000061455,ENSG00000064309,ENSG00000067141,ENSG00000070193,ENSG00000072195,ENSG00000076770,ENSG00000077009,ENSG00000077092,ENSG00000078401,ENSG00000081248,ENSG00000082014,ENSG00000089225,ENSG00000089250,ENSG00000092529,ENSG00000100097,ENSG00000100211,ENSG00000100345,ENSG00000101384,ENSG00000105204,ENSG00000105887,ENSG00000106462…	1.49	0.0015	0.0337
GO:0032386	regulation of intracellular transport	GOBP	82	84	6	352	1.68	76	23042	0.33	CALM1,CRYAB,HOXA5,IL6,NFKBIA,RHOA	ENSG00000013810,ENSG00000014164,ENSG00000039068,ENSG00000047932,ENSG00000065675,ENSG00000069399,ENSG00000072062,ENSG00000082701,ENSG00000087077,ENSG00000094914,ENSG00000096717,ENSG00000096968,ENSG00000101076,ENSG00000101306,ENSG00000104825,ENSG00000105329,ENSG00000106571,ENSG00000106799,ENSG00000107331,ENSG00000107779,ENSG00000112559,ENSG00000114503,ENSG00000114854,ENSG00000117450,ENSG00000117724…	1.64	0.0016	0.0354
GO:0045088	regulation of innate immune response	GOBP	56	55	5	353	1.4	51	23067	0.22	CADM1,GIMAP1,HOXA5,NFKBIA,STAT5B	ENSG00000073008,ENSG00000089692,ENSG00000090376,ENSG00000101347,ENSG00000101916,ENSG00000104312,ENSG00000109943,ENSG00000110169,ENSG00000113302,ENSG00000124882,ENSG00000126561,ENSG00000127666,ENSG00000129965,ENSG00000129988,ENSG00000130202,ENSG00000134070,ENSG00000136869,ENSG00000137462,ENSG00000138684,ENSG00000142347,ENSG00000142867,ENSG00000144381,ENSG00000147896,ENSG00000149131,ENSG00000150637…	1.86	0.00162	0.0356
GO:0009267	cellular response to starvation	GOBP	34	34	4	354	1.12	30	23088	0.13	BMPR2,GABARAPL1,JUN,SOX17	ENSG00000010704,ENSG00000044574,ENSG00000057663,ENSG00000070669,ENSG00000072310,ENSG00000078142,ENSG00000080815,ENSG00000085978,ENSG00000090905,ENSG00000096717,ENSG00000101460,ENSG00000106633,ENSG00000117984,ENSG00000125703,ENSG00000126581,ENSG00000128829,ENSG00000135116,ENSG00000141458,ENSG00000141510,ENSG00000145782,ENSG00000149485,ENSG00000163545,ENSG00000163631,ENSG00000169174,ENSG00000170296…	2.16	0.00172	0.0366
GO:0050871	positive regulation of B cell activation	GOBP	34	34	4	354	1.12	30	23088	0.13	CDKN1A,IL6,STAT5B,TNFSF13	ENSG00000002330,ENSG00000004468,ENSG00000073861,ENSG00000081237,ENSG00000101017,ENSG00000102524,ENSG00000104432,ENSG00000105329,ENSG00000109471,ENSG00000111537,ENSG00000113520,ENSG00000113525,ENSG00000113916,ENSG00000122122,ENSG00000126561,ENSG00000127666,ENSG00000131724,ENSG00000139193,ENSG00000147168,ENSG00000159958,ENSG00000160716,ENSG00000165025,ENSG00000166888,ENSG00000168918,ENSG00000169194…	2.16	0.00172	0.0366
GO:0048514	blood vessel morphogenesis	GOBP	251	253	11	347	3.07	240	22878	1.04	CTGF,CYR61,EPAS1,FOXF1,FOXO4,IL6,JUN,NOTCH1,QKI,SMAD7,SOX17	ENSG00000004399,ENSG00000006327,ENSG00000006638,ENSG00000007171,ENSG00000007952,ENSG00000010327,ENSG00000023191,ENSG00000025708,ENSG00000027869,ENSG00000030110,ENSG00000032444,ENSG00000044090,ENSG00000049247,ENSG00000049540,ENSG00000054598,ENSG00000057663,ENSG00000064012,ENSG00000066056,ENSG00000066468,ENSG00000067182,ENSG00000070193,ENSG00000071246,ENSG00000075223,ENSG00000078401,ENSG00000079385…	1.11	0.00173	0.0366
GO:0051145	smooth muscle cell differentiation	GOBP	16	16	3	355	0.84	13	23105	0.06	FOXF1,FOXO4,HOXA5	ENSG00000061455,ENSG00000070193,ENSG00000112658,ENSG00000115170,ENSG00000124882,ENSG00000125378,ENSG00000135744,ENSG00000141052,ENSG00000148516,ENSG00000159200,ENSG00000162552,ENSG00000185652,ENSG00000186260	2.71	0.0017	0.0366
GO:0007229	integrin-mediated signaling pathway	GOBP	59	59	5	353	1.4	54	23064	0.23	ADAMTS1,CD47,CTGF,GAB2,HOXA5	ENSG00000005844,ENSG00000005884,ENSG00000005961,ENSG00000033170,ENSG00000050820,ENSG00000056345,ENSG00000073670,ENSG00000077943,ENSG00000079385,ENSG00000082781,ENSG00000083457,ENSG00000084636,ENSG00000087301,ENSG00000091409,ENSG00000100345,ENSG00000105855,ENSG00000111859,ENSG00000112851,ENSG00000115221,ENSG00000115232,ENSG00000115956,ENSG00000123560,ENSG00000132470,ENSG00000132855,ENSG00000133246…	1.8	0.00205	0.0428
GO:0031667	response to nutrient levels	GOBP	257	258	11	347	3.07	246	22872	1.06	BMP2,BMPR2,DUSP1,GABARAPL1,HOXA5,IGFBP7,IL6,JUN,SOCS3,SOX17,TIMP3	ENSG00000004468,ENSG00000005483,ENSG00000006638,ENSG00000006831,ENSG00000010310,ENSG00000010704,ENSG00000012048,ENSG00000012779,ENSG00000019186,ENSG00000021826,ENSG00000026508,ENSG00000044574,ENSG00000047457,ENSG00000057663,ENSG00000066056,ENSG00000067225,ENSG00000070669,ENSG00000072274,ENSG00000072310,ENSG00000073756,ENSG00000078142,ENSG00000080815,ENSG00000081479,ENSG00000081760,ENSG00000083123…	1.08	0.00208	0.0432
GO:0051101	regulation of DNA binding	GOBP	117	120	7	351	1.96	110	23008	0.48	CALM1,CAT,HOXA5,NFKBIA,SMAD7,SOX17,THRA	ENSG00000048649,ENSG00000049768,ENSG00000064393,ENSG00000067066,ENSG00000069399,ENSG00000069702,ENSG00000070808,ENSG00000073803,ENSG00000079102,ENSG00000082805,ENSG00000087494,ENSG00000090339,ENSG00000090376,ENSG00000096717,ENSG00000096968,ENSG00000099956,ENSG00000100292,ENSG00000100393,ENSG00000100823,ENSG00000101076,ENSG00000102977,ENSG00000103275,ENSG00000103490,ENSG00000104312,ENSG00000104884…	1.43	0.00214	0.0435
GO:0031100	organ regeneration	GOBP	36	36	4	354	1.12	32	23086	0.14	CDKN1A,HOXA5,LIFR,SOCS3	ENSG00000060656,ENSG00000067225,ENSG00000069702,ENSG00000081051,ENSG00000081479,ENSG00000091583,ENSG00000105173,ENSG00000105329,ENSG00000106459,ENSG00000106799,ENSG00000107562,ENSG00000108691,ENSG00000109107,ENSG00000110092,ENSG00000119508,ENSG00000128342,ENSG00000132170,ENSG00000134324,ENSG00000138363,ENSG00000145192,ENSG00000145386,ENSG00000147246,ENSG00000148926,ENSG00000154188,ENSG00000158571…	2.1	0.00213	0.0435
GO:0060438	trachea development	GOBP	5	5	2	356	0.56	3	23115	0.01	FOXF1,HOXA5	ENSG00000125378,ENSG00000163513,ENSG00000164690	3.77	0.00225	0.0445
GO:0032495	response to muramyl dipeptide	GOBP	5	4	2	356	0.56	3	23115	0.01	HOXA5,NFKBIA	ENSG00000112062,ENSG00000167207,ENSG00000187796	3.77	0.00225	0.0445
GO:0034616	response to laminar fluid shear stress	GOBP	5	5	2	356	0.56	3	23115	0.01	SMAD6,SMAD7	ENSG00000092969,ENSG00000105329,ENSG00000119699	3.77	0.00225	0.0445
GO:0050878	regulation of body fluid levels	GOBP	223	223	10	348	2.79	213	22905	0.92	APLNR,CD93,EFEMP1,F2RL3,F8,FLI1,IL6,LRP1,PLSCR4,THBD	ENSG00000003436,ENSG00000010278,ENSG00000011422,ENSG00000015285,ENSG00000016402,ENSG00000019991,ENSG00000044012,ENSG00000047579,ENSG00000049247,ENSG00000049323,ENSG00000050628,ENSG00000051382,ENSG00000054179,ENSG00000056345,ENSG00000057593,ENSG00000065978,ENSG00000069974,ENSG00000070018,ENSG00000070031,ENSG00000074695,ENSG00000078401,ENSG00000078589,ENSG00000078900,ENSG00000080618,ENSG00000085063…	1.13	0.00234	0.046
GO:0007243	intracellular signal transduction	GOBP	556	559	18	340	5.03	538	22580	2.33	AZI2,C5AR1,CAT,CRYAB,DAPK2,HOXA5,IL6,IRAK1BP1,NFKBIA,RAPGEF2,RHOA,SIK2,SOCS3,SOX17,STAT5B,TNFAIP3,ZAK,ZFP36	ENSG00000000003,ENSG00000003402,ENSG00000006432,ENSG00000007171,ENSG00000008294,ENSG00000008710,ENSG00000008735,ENSG00000009950,ENSG00000010671,ENSG00000010810,ENSG00000011485,ENSG00000011566,ENSG00000012983,ENSG00000017260,ENSG00000017427,ENSG00000019582,ENSG00000019991,ENSG00000023287,ENSG00000023516,ENSG00000033800,ENSG00000034152,ENSG00000035862,ENSG00000036828,ENSG00000050748,ENSG00000051382…	0.798	0.00238	0.0462
GO:0043154	negative regulation of cysteine-type endopeptidase activity involved in apoptotic process	GOBP	18	18	3	355	0.84	15	23103	0.06	DHCR24,IL6,SMAD6	ENSG00000044574,ENSG00000051108,ENSG00000089685,ENSG00000105220,ENSG00000105993,ENSG00000123358,ENSG00000126709,ENSG00000128271,ENSG00000129355,ENSG00000134248,ENSG00000163098,ENSG00000164880,ENSG00000166349,ENSG00000175793,ENSG00000233276	2.57	0.00242	0.0467
GO:0007599	hemostasis	GOBP	188	188	9	349	2.51	179	22939	0.77	CD93,EFEMP1,F2RL3,F8,FLI1,IL6,LRP1,PLSCR4,THBD	ENSG00000003436,ENSG00000010278,ENSG00000011422,ENSG00000015285,ENSG00000016402,ENSG00000019991,ENSG00000047579,ENSG00000049323,ENSG00000051382,ENSG00000054179,ENSG00000056345,ENSG00000057593,ENSG00000065978,ENSG00000069974,ENSG00000070018,ENSG00000074695,ENSG00000078401,ENSG00000078589,ENSG00000080618,ENSG00000085063,ENSG00000088053,ENSG00000088926,ENSG00000090006,ENSG00000090621,ENSG00000091583…	1.2	0.00247	0.0472
GO:0050679	positive regulation of epithelial cell proliferation	GOBP	38	38	4	354	1.12	34	23084	0.15	CCND2,GRN,HOXA5,IL6	ENSG00000006377,ENSG00000011052,ENSG00000017427,ENSG00000070193,ENSG00000086062,ENSG00000091136,ENSG00000101180,ENSG00000101680,ENSG00000102678,ENSG00000105329,ENSG00000105880,ENSG00000107779,ENSG00000110347,ENSG00000112715,ENSG00000113578,ENSG00000115353,ENSG00000128052,ENSG00000135413,ENSG00000135862,ENSG00000137764,ENSG00000138685,ENSG00000140285,ENSG00000141736,ENSG00000146648,ENSG00000150630…	2.04	0.00261	0.0494
GO:0016010	dystrophin-associated glycoprotein complex	GOCC	18	17	5	353	1.4	13	23105	0.06	HOXA5,PGM5,SGCB,SNTB2,UTRN	ENSG00000102683,ENSG00000108823,ENSG00000123096,ENSG00000127990,ENSG00000147481,ENSG00000170624,ENSG00000172164,ENSG00000172554,ENSG00000173402,ENSG00000182533,ENSG00000185053,ENSG00000198934,ENSG00000198947	3.23	5.84e-06	0.000847
GO:0044448	cell cortex part	GOCC	87	86	9	349	2.51	78	23040	0.34	HOXA5,SELE,SEPT10,SEPT8,SHROOM4,SOX17,SPTBN1,TMOD1,UTRN	ENSG00000002834,ENSG00000004939,ENSG00000007171,ENSG00000011426,ENSG00000067606,ENSG00000070182,ENSG00000072110,ENSG00000072518,ENSG00000075624,ENSG00000077549,ENSG00000079819,ENSG00000090316,ENSG00000090989,ENSG00000092820,ENSG00000100167,ENSG00000100345,ENSG00000101367,ENSG00000102879,ENSG00000105697,ENSG00000106633,ENSG00000108819,ENSG00000111319,ENSG00000111713,ENSG00000112685,ENSG00000116903…	2.03	7.27e-06	0.000847
GO:0005794	Golgi apparatus	GOCC	889	893	29	329	8.1	860	22258	3.72	B3GNT1,B3GNT2,BICD2,CALCOCO2,CAT,CAV2,CRYAB,DHCR24,DIAPH2,EGR1,FIBIN,GABARAPL1,GIMAP8,GLIPR2,HERC1,HOXA5,ITM2B,NOTCH1,PJA2,PPAP2B,RRAGA,SAR1A,SEC14L1,SIK2,SORT1,SOX17,ST3GAL2,STX12,STX7	ENSG00000000457,ENSG00000002587,ENSG00000003147,ENSG00000004059,ENSG00000005206,ENSG00000005243,ENSG00000005471,ENSG00000006114,ENSG00000006118,ENSG00000007255,ENSG00000007312,ENSG00000007384,ENSG00000008056,ENSG00000008118,ENSG00000008513,ENSG00000008710,ENSG00000011405,ENSG00000013588,ENSG00000015532,ENSG00000017260,ENSG00000019582,ENSG00000026508,ENSG00000027847,ENSG00000028528,ENSG00000033100…	0.825	0.00011	0.0064
GO:0005938	cell cortex	GOCC	146	146	10	348	2.79	136	22982	0.59	HOXA5,PARD6B,SELE,SEPT10,SEPT8,SHROOM4,SOX17,SPTBN1,TMOD1,UTRN	ENSG00000002834,ENSG00000004939,ENSG00000006747,ENSG00000007168,ENSG00000007171,ENSG00000011426,ENSG00000039560,ENSG00000058085,ENSG00000067606,ENSG00000067840,ENSG00000069696,ENSG00000070182,ENSG00000072110,ENSG00000072518,ENSG00000073712,ENSG00000075624,ENSG00000077549,ENSG00000078747,ENSG00000079819,ENSG00000085733,ENSG00000090316,ENSG00000090989,ENSG00000092820,ENSG00000099331,ENSG00000100167…	1.58	8.48e-05	0.0064
GO:0005578	proteinaceous extracellular matrix	GOCC	354	355	15	343	4.19	339	22779	1.47	ADAMTS1,ADAMTS4,ADAMTSL3,CTGF,DCN,EFEMP1,EGR1,FBLN1,HOXA5,KAL1,LAMC3,MAP4,MMRN2,SPARCL1,TIMP3	ENSG00000001460,ENSG00000002745,ENSG00000008516,ENSG00000035862,ENSG00000038427,ENSG00000041982,ENSG00000042781,ENSG00000049089,ENSG00000049192,ENSG00000049323,ENSG00000049540,ENSG00000053747,ENSG00000054179,ENSG00000058085,ENSG00000060718,ENSG00000061492,ENSG00000063660,ENSG00000065320,ENSG00000065618,ENSG00000074527,ENSG00000075290,ENSG00000076716,ENSG00000079215,ENSG00000080573,ENSG00000081052…	1.08	0.000386	0.018
GO:0031012	extracellular matrix	GOCC	379	380	15	343	4.19	364	22754	1.57	ADAMTS1,ADAMTS4,ADAMTSL3,CTGF,DCN,EFEMP1,EGR1,FBLN1,HOXA5,KAL1,LAMC3,MAP4,MMRN2,SPARCL1,TIMP3	ENSG00000001460,ENSG00000002745,ENSG00000008516,ENSG00000026508,ENSG00000035862,ENSG00000038427,ENSG00000041982,ENSG00000042781,ENSG00000049089,ENSG00000049192,ENSG00000049323,ENSG00000049540,ENSG00000053747,ENSG00000054179,ENSG00000058085,ENSG00000060718,ENSG00000061492,ENSG00000063660,ENSG00000065320,ENSG00000065618,ENSG00000074527,ENSG00000075290,ENSG00000076716,ENSG00000079215,ENSG00000080573…	1.01	0.00078	0.0277
GO:0016327	apicolateral plasma membrane	GOCC	129	130	8	350	2.23	121	22997	0.52	CDH5,EMP1,HOXA5,MAGI1,PARD6B,PRICKLE2,SOX17,SYNPO	ENSG00000006116,ENSG00000013297,ENSG00000021461,ENSG00000044115,ENSG00000046604,ENSG00000057294,ENSG00000066405,ENSG00000067606,ENSG00000072415,ENSG00000075461,ENSG00000081026,ENSG00000081277,ENSG00000086062,ENSG00000088808,ENSG00000095637,ENSG00000096696,ENSG00000100941,ENSG00000101558,ENSG00000102981,ENSG00000104067,ENSG00000104863,ENSG00000105289,ENSG00000105732,ENSG00000106404,ENSG00000107186…	1.47	0.000832	0.0277
GO:0015629	actin cytoskeleton	GOCC	353	353	14	344	3.91	339	22779	1.47	ACTR1A,CLIC4,CORO1C,CRYAB,FHDC1,HOXA5,KDM6B,MACF1,PGM5,SHROOM4,SOX17,SPTBN1,SYNPO,UTRN	ENSG00000002834,ENSG00000006788,ENSG00000007237,ENSG00000007376,ENSG00000010017,ENSG00000011243,ENSG00000011426,ENSG00000015285,ENSG00000017373,ENSG00000021574,ENSG00000035403,ENSG00000036448,ENSG00000038219,ENSG00000039068,ENSG00000041515,ENSG00000042493,ENSG00000044115,ENSG00000047648,ENSG00000048991,ENSG00000050405,ENSG00000063169,ENSG00000066032,ENSG00000066933,ENSG00000067606,ENSG00000070087…	1.01	0.00113	0.033
GO:0005604	basement membrane	GOCC	81	81	6	352	1.68	75	23043	0.32	ADAMTS1,EGR1,FBLN1,LAMC3,MMRN2,TIMP3	ENSG00000035862,ENSG00000041982,ENSG00000042781,ENSG00000053747,ENSG00000054179,ENSG00000058085,ENSG00000065320,ENSG00000065618,ENSG00000074527,ENSG00000081052,ENSG00000087085,ENSG00000087303,ENSG00000091128,ENSG00000091136,ENSG00000091513,ENSG00000091986,ENSG00000092969,ENSG00000100767,ENSG00000101680,ENSG00000102678,ENSG00000105290,ENSG00000108055,ENSG00000112562,ENSG00000112715,ENSG00000112769…	1.66	0.0015	0.0388
GO:0005615	extracellular space	GOCC	735	739	22	336	6.15	713	22405	3.08	ADAMTS4,BMP2,CXCL2,CXCL3,DKK2,F8,FBLN1,GRN,HOXA5,IGFBP7,IL6,KAL1,KL,LDLR,MMRN2,PCYOX1,SELE,SOX17,TCTN1,THBD,TNFSF13,TSPAN18	ENSG00000000971,ENSG00000001617,ENSG00000002726,ENSG00000003436,ENSG00000005381,ENSG00000005421,ENSG00000006016,ENSG00000006074,ENSG00000006075,ENSG00000006128,ENSG00000006210,ENSG00000006606,ENSG00000007062,ENSG00000008517,ENSG00000010438,ENSG00000016490,ENSG00000017427,ENSG00000021852,ENSG00000029559,ENSG00000034971,ENSG00000038945,ENSG00000039537,ENSG00000042832,ENSG00000047457,ENSG00000049130…	0.721	0.00219	0.0406
GO:0005626	insoluble fraction	GOCC	869	883	25	333	6.98	844	22274	3.65	CADM1,CAV2,CD52,CD68,CDH5,CRYAB,CYP2U1,EMP1,HOXA5,KL,LMOD1,LRP1,NMUR1,NPR3,PRKCE,PTPN1,RECK,SLC1A1,SNTB2,SORT1,SOX17,SYNM,TSPAN12,UTRN,VAMP3	ENSG00000000419,ENSG00000001630,ENSG00000003137,ENSG00000003393,ENSG00000003987,ENSG00000003989,ENSG00000004468,ENSG00000005421,ENSG00000005471,ENSG00000005893,ENSG00000007038,ENSG00000007168,ENSG00000007216,ENSG00000007933,ENSG00000008256,ENSG00000008710,ENSG00000010322,ENSG00000010932,ENSG00000011083,ENSG00000011105,ENSG00000014216,ENSG00000015133,ENSG00000015475,ENSG00000018236,ENSG00000018625…	0.684	0.00192	0.0406
GO:0005911	cell-cell junction	GOCC	222	223	10	348	2.79	212	22906	0.92	CADM1,CDH5,EMP1,HOXA5,MAGI1,PARD6B,PGM5,SMAD7,SOX17,SYNPO	ENSG00000005471,ENSG00000006116,ENSG00000013297,ENSG00000021461,ENSG00000023839,ENSG00000035403,ENSG00000039068,ENSG00000044115,ENSG00000046604,ENSG00000057294,ENSG00000060656,ENSG00000062038,ENSG00000064666,ENSG00000065618,ENSG00000066032,ENSG00000066405,ENSG00000067606,ENSG00000072415,ENSG00000073150,ENSG00000073734,ENSG00000075461,ENSG00000075711,ENSG00000079999,ENSG00000081026,ENSG00000081277…	1.13	0.00227	0.0406
GO:0033256	I-kappaB/NF-kappaB complex	GOCC	5	4	2	356	0.56	3	23115	0.01	HOXA5,NFKBIA	ENSG00000069399,ENSG00000077150,ENSG00000109320	3.77	0.00225	0.0406
GO:0044420	extracellular matrix component	GOCC	124	124	7	351	1.96	117	23001	0.51	ADAMTS1,EGR1,FBLN1,HOXA5,LAMC3,MMRN2,TIMP3	ENSG00000035862,ENSG00000041982,ENSG00000042781,ENSG00000049089,ENSG00000053747,ENSG00000054179,ENSG00000058085,ENSG00000060718,ENSG00000065320,ENSG00000065618,ENSG00000074527,ENSG00000079215,ENSG00000080573,ENSG00000081052,ENSG00000082293,ENSG00000084636,ENSG00000087085,ENSG00000087303,ENSG00000091128,ENSG00000091136,ENSG00000091513,ENSG00000091986,ENSG00000092758,ENSG00000092969,ENSG00000099721…	1.37	0.00297	0.0439
GO:0005901	caveola	GOCC	65	65	5	353	1.4	60	23058	0.26	BMPR2,CAV2,LDLR,SDPR,SELE	ENSG00000018625,ENSG00000026103,ENSG00000069849,ENSG00000073060,ENSG00000073756,ENSG00000079435,ENSG00000096968,ENSG00000100292,ENSG00000103197,ENSG00000105974,ENSG00000107779,ENSG00000110395,ENSG00000117394,ENSG00000117560,ENSG00000130300,ENSG00000130304,ENSG00000132589,ENSG00000133107,ENSG00000135587,ENSG00000137312,ENSG00000137404,ENSG00000140945,ENSG00000143153,ENSG00000151067,ENSG00000156113…	1.69	0.00313	0.0439
GO:0043296	apical junction complex	GOCC	127	127	7	351	1.96	120	22998	0.52	CDH5,EMP1,HOXA5,MAGI1,PARD6B,SOX17,SYNPO	ENSG00000006116,ENSG00000013297,ENSG00000021461,ENSG00000044115,ENSG00000046604,ENSG00000057294,ENSG00000066405,ENSG00000067606,ENSG00000072415,ENSG00000075461,ENSG00000081026,ENSG00000081277,ENSG00000086062,ENSG00000088808,ENSG00000095637,ENSG00000096696,ENSG00000100941,ENSG00000101558,ENSG00000102981,ENSG00000104067,ENSG00000104863,ENSG00000105289,ENSG00000105732,ENSG00000106404,ENSG00000107186…	1.34	0.00339	0.0439
GO:0019898	extrinsic component of membrane	GOCC	92	92	6	352	1.68	86	23032	0.37	FRMD4A,HOXA5,MSN,RDX,SDCCAG8,SMAD7	ENSG00000004139,ENSG00000006607,ENSG00000007944,ENSG00000011422,ENSG00000039068,ENSG00000060558,ENSG00000069966,ENSG00000070159,ENSG00000070778,ENSG00000076344,ENSG00000078269,ENSG00000078369,ENSG00000079819,ENSG00000082397,ENSG00000087460,ENSG00000088179,ENSG00000088367,ENSG00000089169,ENSG00000092820,ENSG00000095203,ENSG00000100299,ENSG00000102189,ENSG00000102362,ENSG00000104499,ENSG00000107611…	1.52	0.00286	0.0439
GO:0009898	cytoplasmic side of plasma membrane	GOCC	20	20	3	355	0.84	17	23101	0.07	MSN,PGM5,SOX17	ENSG00000070182,ENSG00000092098,ENSG00000108309,ENSG00000116824,ENSG00000125780,ENSG00000132535,ENSG00000160211,ENSG00000163554,ENSG00000164949,ENSG00000169696,ENSG00000173801,ENSG00000180176,ENSG00000182389,ENSG00000185838,ENSG00000185989,ENSG00000196743,ENSG00000203782	2.44	0.00331	0.0439
GO:0008092	cytoskeletal protein binding	GOMF	522	527	27	331	7.54	495	22623	2.14	CALM1,CNN1,CORO1C,CRYAB,DIAPH2,EVL,FHDC1,FRMD4A,GABARAPL1,HOXA5,LMOD1,MACF1,MSN,RDX,RHOA,RP2,SBDS,SDCCAG8,SHROOM4,SNTB2,SOX17,SPTBN1,SSH2,SYNM,SYNPO,TMOD1,UTRN	ENSG00000002834,ENSG00000004939,ENSG00000006453,ENSG00000006607,ENSG00000006715,ENSG00000006747,ENSG00000006788,ENSG00000007047,ENSG00000007168,ENSG00000007237,ENSG00000007944,ENSG00000008056,ENSG00000008294,ENSG00000008735,ENSG00000010810,ENSG00000011426,ENSG00000011454,ENSG00000012048,ENSG00000014216,ENSG00000021574,ENSG00000029534,ENSG00000034510,ENSG00000034713,ENSG00000041515,ENSG00000042493…	1.32	3.98e-08	3.92e-05
GO:0003779	actin binding	GOMF	340	340	17	341	4.75	323	22795	1.4	CNN1,CORO1C,DIAPH2,EVL,FHDC1,HOXA5,MACF1,MSN,RDX,RP2,SHROOM4,SNTB2,SPTBN1,SSH2,SYNPO,TMOD1,UTRN	ENSG00000002834,ENSG00000004939,ENSG00000006453,ENSG00000006747,ENSG00000006788,ENSG00000007237,ENSG00000008056,ENSG00000011426,ENSG00000034510,ENSG00000041515,ENSG00000042493,ENSG00000044115,ENSG00000050405,ENSG00000054654,ENSG00000064042,ENSG00000064666,ENSG00000065534,ENSG00000066933,ENSG00000068793,ENSG00000070087,ENSG00000070182,ENSG00000071127,ENSG00000071909,ENSG00000072110,ENSG00000075340…	1.26	2.1e-05	0.0069
GO:0016791	phosphatase activity	GOMF	265	267	15	343	4.19	250	22868	1.08	DUSP1,EML1,FBP1,HOXA5,INPP5A,MTMR6,PPAP2B,PPM1D,PPM1F,PPP2CB,PPP6C,PTPN1,RABEP1,SOX17,SSH2	ENSG00000003987,ENSG00000005421,ENSG00000011485,ENSG00000014914,ENSG00000030066,ENSG00000039650,ENSG00000040199,ENSG00000040933,ENSG00000054148,ENSG00000054356,ENSG00000058272,ENSG00000060069,ENSG00000060656,ENSG00000063601,ENSG00000064655,ENSG00000066557,ENSG00000067113,ENSG00000070159,ENSG00000070190,ENSG00000070778,ENSG00000072135,ENSG00000075711,ENSG00000076201,ENSG00000076685,ENSG00000078237…	1.39	1.53e-05	0.0069
GO:0005096	GTPase activator activity	GOMF	252	254	14	344	3.91	238	22880	1.03	ARAP2,ARHGAP18,ARHGAP23,ARHGAP29,BNIP2,HOXA5,JUN,PREX1,RABEP1,RAPGEF2,SOX17,SRGAP2,TBC1D20,TBC1D9	ENSG00000004777,ENSG00000006740,ENSG00000008323,ENSG00000011454,ENSG00000017797,ENSG00000024526,ENSG00000031003,ENSG00000031081,ENSG00000036054,ENSG00000046889,ENSG00000047648,ENSG00000050165,ENSG00000054611,ENSG00000054654,ENSG00000057608,ENSG00000065491,ENSG00000065882,ENSG00000066933,ENSG00000067208,ENSG00000068354,ENSG00000071205,ENSG00000072818,ENSG00000074696,ENSG00000075391,ENSG00000075884…	1.36	3.6e-05	0.0071
GO:0005520	insulin-like growth factor binding	GOMF	25	25	5	353	1.4	20	23098	0.09	CRIM1,CTGF,CYR61,HOXA5,IGFBP7	ENSG00000064205,ENSG00000099769,ENSG00000104415,ENSG00000107821,ENSG00000112761,ENSG00000115457,ENSG00000129965,ENSG00000136999,ENSG00000137142,ENSG00000140443,ENSG00000141753,ENSG00000146674,ENSG00000146678,ENSG00000164283,ENSG00000166033,ENSG00000167779,ENSG00000169495,ENSG00000170801,ENSG00000171105,ENSG00000197081	2.79	3.31e-05	0.0071
GO:0008047	enzyme activator activity	GOMF	369	371	17	341	4.75	352	22766	1.52	ALOX5AP,ARAP2,ARHGAP18,ARHGAP23,ARHGAP29,BNIP2,FBLN1,HOXA5,IL6,JUN,PREX1,RABEP1,RAPGEF2,SOX17,SRGAP2,TBC1D20,TBC1D9	ENSG00000003393,ENSG00000004777,ENSG00000006634,ENSG00000006740,ENSG00000008323,ENSG00000008735,ENSG00000011454,ENSG00000017797,ENSG00000024526,ENSG00000031003,ENSG00000031081,ENSG00000035681,ENSG00000035862,ENSG00000035928,ENSG00000036054,ENSG00000044012,ENSG00000046889,ENSG00000047648,ENSG00000048545,ENSG00000050165,ENSG00000054611,ENSG00000054654,ENSG00000057608,ENSG00000064601,ENSG00000065361…	1.17	5.85e-05	0.00832
GO:0019904	protein domain specific binding	GOMF	334	336	16	342	4.47	318	22800	1.38	BMP2,CADM1,CALM1,CRK,DAZAP2,EVL,GAB2,HOXA5,INPP5A,LNX2,PLSCR4,PPP2CB,QKI,SH3BGRL,SH3BP5,XPA	ENSG00000001626,ENSG00000003147,ENSG00000006453,ENSG00000007392,ENSG00000011485,ENSG00000012061,ENSG00000013810,ENSG00000015133,ENSG00000022556,ENSG00000024422,ENSG00000027869,ENSG00000031081,ENSG00000033170,ENSG00000043591,ENSG00000047648,ENSG00000050820,ENSG00000051523,ENSG00000062598,ENSG00000064547,ENSG00000064703,ENSG00000067066,ENSG00000069702,ENSG00000070047,ENSG00000070476,ENSG00000072201…	1.21	6.09e-05	0.00832
GO:0004722	protein serine/threonine phosphatase activity	GOMF	46	46	6	352	1.68	40	23078	0.17	HOXA5,MTMR6,PPM1D,PPM1F,PPP2CB,PPP6C	ENSG00000011485,ENSG00000081377,ENSG00000081913,ENSG00000086717,ENSG00000100330,ENSG00000100526,ENSG00000100614,ENSG00000105197,ENSG00000107758,ENSG00000112425,ENSG00000115241,ENSG00000119938,ENSG00000132323,ENSG00000132825,ENSG00000138032,ENSG00000138814,ENSG00000139318,ENSG00000148660,ENSG00000149923,ENSG00000155367,ENSG00000156194,ENSG00000158615,ENSG00000163590,ENSG00000163644,ENSG00000164086…	2.29	6.75e-05	0.00832
GO:0019838	growth factor binding	GOMF	123	127	9	349	2.51	114	23004	0.49	BMPR2,CRIM1,CTGF,CYR61,FLT4,HOXA5,IGFBP7,LIFR,SORT1	ENSG00000049323,ENSG00000064205,ENSG00000064300,ENSG00000065361,ENSG00000065534,ENSG00000066468,ENSG00000068078,ENSG00000069702,ENSG00000077238,ENSG00000077782,ENSG00000078618,ENSG00000089692,ENSG00000090006,ENSG00000091181,ENSG00000099769,ENSG00000100311,ENSG00000100368,ENSG00000100385,ENSG00000101825,ENSG00000102755,ENSG00000104415,ENSG00000106128,ENSG00000106799,ENSG00000106991,ENSG00000107821…	1.65	0.000115	0.0126
GO:0030695	GTPase regulator activity	GOMF	442	444	18	340	5.03	424	22694	1.83	ARAP2,ARHGAP18,ARHGAP23,ARHGAP29,BNIP2,CYTH1,DENND5A,HERC1,HOXA5,IQSEC1,JUN,PREX1,RABEP1,RAPGEF2,SOX17,SRGAP2,TBC1D20,TBC1D9	ENSG00000001631,ENSG00000003393,ENSG00000004777,ENSG00000006607,ENSG00000006740,ENSG00000008256,ENSG00000008323,ENSG00000011454,ENSG00000011566,ENSG00000012983,ENSG00000015285,ENSG00000017797,ENSG00000024526,ENSG00000031003,ENSG00000031081,ENSG00000036054,ENSG00000038382,ENSG00000046889,ENSG00000047648,ENSG00000047932,ENSG00000050165,ENSG00000050327,ENSG00000053524,ENSG00000054611,ENSG00000054654…	1.04	0.00017	0.0167
GO:0019899	enzyme binding	GOMF	505	511	19	339	5.31	486	22632	2.1	ADAMTS4,AKAP2,CCND2,CDH5,DENND5A,DHCR24,DIAPH2,EPAS1,FOXO4,HOXA5,KAT2B,LRP1,NFKBIA,PREX1,PRKCE,SELE,SMAD7,SORT1,SOX17	ENSG00000003393,ENSG00000005483,ENSG00000005700,ENSG00000007168,ENSG00000007952,ENSG00000008294,ENSG00000008735,ENSG00000010017,ENSG00000010610,ENSG00000011243,ENSG00000011422,ENSG00000012048,ENSG00000013725,ENSG00000017797,ENSG00000023516,ENSG00000023909,ENSG00000026025,ENSG00000026103,ENSG00000027075,ENSG00000029534,ENSG00000031823,ENSG00000033800,ENSG00000034713,ENSG00000036257,ENSG00000039068…	0.959	0.000307	0.0275
GO:0004721	phosphoprotein phosphatase activity	GOMF	173	174	10	348	2.79	163	22955	0.71	DUSP1,HOXA5,MTMR6,PPAP2B,PPM1D,PPM1F,PPP2CB,PPP6C,PTPN1,SSH2	ENSG00000003987,ENSG00000011485,ENSG00000040199,ENSG00000054148,ENSG00000054356,ENSG00000058272,ENSG00000060069,ENSG00000060656,ENSG00000063601,ENSG00000064655,ENSG00000070159,ENSG00000070190,ENSG00000070778,ENSG00000072135,ENSG00000075711,ENSG00000076201,ENSG00000079335,ENSG00000079393,ENSG00000080031,ENSG00000081237,ENSG00000081377,ENSG00000081721,ENSG00000081913,ENSG00000084112,ENSG00000086717…	1.4	0.000339	0.0278
GO:0042578	phosphoric ester hydrolase activity	GOMF	354	357	15	343	4.19	339	22779	1.47	DUSP1,EML1,FBP1,HOXA5,INPP5A,MTMR6,PPAP2B,PPM1D,PPM1F,PPP2CB,PPP6C,PTPN1,RABEP1,SOX17,SSH2	ENSG00000003987,ENSG00000005421,ENSG00000006007,ENSG00000011485,ENSG00000014914,ENSG00000030066,ENSG00000036828,ENSG00000039650,ENSG00000040199,ENSG00000040933,ENSG00000042088,ENSG00000054148,ENSG00000054356,ENSG00000058272,ENSG00000060069,ENSG00000060656,ENSG00000063601,ENSG00000064655,ENSG00000065989,ENSG00000066557,ENSG00000067113,ENSG00000070159,ENSG00000070190,ENSG00000070778,ENSG00000072135…	1.08	0.000386	0.0293
GO:0005083	GTPase regulator activity	GOMF	287	288	13	345	3.63	274	22844	1.19	ARAP2,ARHGAP29,CYTH1,DENND5A,HERC1,HOXA5,IQSEC1,JUN,PREX1,RAPGEF2,SOX17,TBC1D20,TBC1D9	ENSG00000001631,ENSG00000003393,ENSG00000004777,ENSG00000006607,ENSG00000008256,ENSG00000008323,ENSG00000011454,ENSG00000011566,ENSG00000012983,ENSG00000015285,ENSG00000017797,ENSG00000036054,ENSG00000038382,ENSG00000046889,ENSG00000047648,ENSG00000047932,ENSG00000050327,ENSG00000053524,ENSG00000054611,ENSG00000057608,ENSG00000058335,ENSG00000059915,ENSG00000065491,ENSG00000065882,ENSG00000066248…	1.14	0.000502	0.033
GO:0046332	SMAD binding	GOMF	43	43	5	353	1.4	38	23080	0.16	BMP2,EGR1,JUN,SMAD6,SMAD7	ENSG00000005339,ENSG00000069702,ENSG00000088832,ENSG00000103126,ENSG00000103266,ENSG00000106799,ENSG00000107779,ENSG00000114374,ENSG00000115170,ENSG00000124486,ENSG00000125931,ENSG00000133895,ENSG00000135503,ENSG00000135966,ENSG00000138696,ENSG00000139567,ENSG00000140464,ENSG00000140682,ENSG00000141232,ENSG00000141646,ENSG00000142611,ENSG00000160973,ENSG00000163513,ENSG00000164692,ENSG00000166949…	2.15	0.00048	0.033
GO:0005099	GTPase activator activity	GOMF	93	94	7	351	1.96	86	23032	0.37	ARHGAP29,HOXA5,JUN,PREX1,RAPGEF2,TBC1D20,TBC1D9	ENSG00000004777,ENSG00000011454,ENSG00000017797,ENSG00000036054,ENSG00000046889,ENSG00000047648,ENSG00000054611,ENSG00000057608,ENSG00000065491,ENSG00000065882,ENSG00000067208,ENSG00000068354,ENSG00000071205,ENSG00000075391,ENSG00000089639,ENSG00000089820,ENSG00000095383,ENSG00000097096,ENSG00000099331,ENSG00000099992,ENSG00000100359,ENSG00000100401,ENSG00000100852,ENSG00000104946,ENSG00000105137…	1.68	0.000557	0.0343
GO:0005100	GTPase activator activity	GOMF	27	27	4	354	1.12	23	23095	0.1	ARHGAP29,HOXA5,JUN,PREX1	ENSG00000004777,ENSG00000017797,ENSG00000046889,ENSG00000047648,ENSG00000071205,ENSG00000089639,ENSG00000089820,ENSG00000097096,ENSG00000099331,ENSG00000100852,ENSG00000105137,ENSG00000115904,ENSG00000116285,ENSG00000120318,ENSG00000128512,ENSG00000134516,ENSG00000145819,ENSG00000149798,ENSG00000154096,ENSG00000159314,ENSG00000164741,ENSG00000175220,ENSG00000186635	2.43	0.000707	0.0387
GO:0051219	phosphoprotein binding	GOMF	27	27	4	354	1.12	23	23095	0.1	CAV2,CRK,HOXA5,RRAGA	ENSG00000004478,ENSG00000007168,ENSG00000026508,ENSG00000100030,ENSG00000115085,ENSG00000115290,ENSG00000120500,ENSG00000124181,ENSG00000127445,ENSG00000130561,ENSG00000133275,ENSG00000134575,ENSG00000139687,ENSG00000141582,ENSG00000142273,ENSG00000147507,ENSG00000149534,ENSG00000155307,ENSG00000157978,ENSG00000160691,ENSG00000169258,ENSG00000177885,ENSG00000198793	2.43	0.000707	0.0387
hsa05200	Pathways in cancer	KEGG	329	329	16	342	4.47	313	22805	1.35	BMP2,CDKN1A,CRK,DAPK2,EGR1,EPAS1,FOXO1,FZD4,HOXA5,IL6,JUN,LAMC3,NFKBIA,RHOA,SOX17,STAT5B	ENSG00000002330,ENSG00000002745,ENSG00000004975,ENSG00000005339,ENSG00000005884,ENSG00000005961,ENSG00000006451,ENSG00000007171,ENSG00000007968,ENSG00000015475,ENSG00000017427,ENSG00000017797,ENSG00000019991,ENSG00000023445,ENSG00000026103,ENSG00000033800,ENSG00000039068,ENSG00000044115,ENSG00000047410,ENSG00000049130,ENSG00000050748,ENSG00000051180,ENSG00000051382,ENSG00000053747,ENSG00000056558…	1.22631	5.09651e-05	0.00988723
hsa05220	Chronic myeloid leukemia	KEGG	75	75	7	351	1.96	68	23050	0.29	CDKN1A,CRK,GAB2,HOXA5,NFKBIA,SOX17,STAT5B	ENSG00000002330,ENSG00000007968,ENSG00000051382,ENSG00000073009,ENSG00000078061,ENSG00000085276,ENSG00000092969,ENSG00000097007,ENSG00000099942,ENSG00000100030,ENSG00000100485,ENSG00000101412,ENSG00000102882,ENSG00000105221,ENSG00000105647,ENSG00000105810,ENSG00000105851,ENSG00000106799,ENSG00000109320,ENSG00000110092,ENSG00000110395,ENSG00000111276,ENSG00000112242,ENSG00000114423,ENSG00000115904…	1.91104	0.000147467	0.0143043
hsa04910	Insulin signaling pathway	KEGG	135	139	9	349	2.51	126	22992	0.55	CALM1,CRK,EIF4E2,FBP1,FOXO1,HOXA5,PTPN1,SOCS3,SOX17	ENSG00000002330,ENSG00000005249,ENSG00000044446,ENSG00000050748,ENSG00000051382,ENSG00000067177,ENSG00000067606,ENSG00000068976,ENSG00000072062,ENSG00000072310,ENSG00000076555,ENSG00000078061,ENSG00000079277,ENSG00000079435,ENSG00000082701,ENSG00000095637,ENSG00000099875,ENSG00000099942,ENSG00000100030,ENSG00000100485,ENSG00000100504,ENSG00000100994,ENSG00000102882,ENSG00000102893,ENSG00000103197…	1.54877	0.000233726	0.0151143
hsa04350	TGF-beta signaling pathway	KEGG	90	90	7	351	1.96	83	23035	0.36	BMP2,BMPR2,DCN,PPP2CB,RHOA,SMAD6,SMAD7	ENSG00000005339,ENSG00000039319,ENSG00000049323,ENSG00000055130,ENSG00000067900,ENSG00000080839,ENSG00000090539,ENSG00000092969,ENSG00000100030,ENSG00000100387,ENSG00000100393,ENSG00000101144,ENSG00000102882,ENSG00000103479,ENSG00000104899,ENSG00000105568,ENSG00000105664,ENSG00000106799,ENSG00000107779,ENSG00000108443,ENSG00000108854,ENSG00000111537,ENSG00000112175,ENSG00000113296,ENSG00000113558…	1.71105	0.000456889	0.0187025
hsa04722	Neurotrophin signaling pathway	KEGG	124	126	8	350	2.23	116	23002	0.5	CALM1,CRK,HOXA5,JUN,NFKBIA,RHOA,SORT1,SOX17	ENSG00000002330,ENSG00000050748,ENSG00000051382,ENSG00000058404,ENSG00000064300,ENSG00000070808,ENSG00000070831,ENSG00000071242,ENSG00000072133,ENSG00000076984,ENSG00000078900,ENSG00000080815,ENSG00000082701,ENSG00000087088,ENSG00000090376,ENSG00000095015,ENSG00000097007,ENSG00000099942,ENSG00000100030,ENSG00000100485,ENSG00000100784,ENSG00000102882,ENSG00000103653,ENSG00000104312,ENSG00000104825…	1.51125	0.000641913	0.0187025
hsa04310	Wnt signaling pathway	KEGG	156	156	9	349	2.51	147	22971	0.64	CCND2,DKK2,FZD4,HOXA5,JUN,PPP2CB,PRICKLE2,RHOA,SOX17	ENSG00000002745,ENSG00000004975,ENSG00000005339,ENSG00000050748,ENSG00000055130,ENSG00000058404,ENSG00000061492,ENSG00000066027,ENSG00000067900,ENSG00000068971,ENSG00000070018,ENSG00000070770,ENSG00000070808,ENSG00000072062,ENSG00000072736,ENSG00000072803,ENSG00000075290,ENSG00000078304,ENSG00000080815,ENSG00000081059,ENSG00000082701,ENSG00000085741,ENSG00000087095,ENSG00000092377,ENSG00000100387…	1.39371	0.000674834	0.0187025
hsa04621	NOD-like receptor signaling pathway	kEGG	69	68	6	352	1.68	63	23055	0.27	CXCL2,HOXA5,IL6,NFKBIA,SOX17,TNFAIP3	ENSG00000023445,ENSG00000050748,ENSG00000055208,ENSG00000064012,ENSG00000073009,ENSG00000080824,ENSG00000081770,ENSG00000087077,ENSG00000091106,ENSG00000091592,ENSG00000096384,ENSG00000100030,ENSG00000100324,ENSG00000101966,ENSG00000102882,ENSG00000103313,ENSG00000103490,ENSG00000104312,ENSG00000104825,ENSG00000105483,ENSG00000106100,ENSG00000107643,ENSG00000108688,ENSG00000108691,ENSG00000108700…	1.83063	0.000644197	0.0187025
hsa00533	Glycosaminoglycan biosynthesis - keratan sulfate	KEGG	16	16	3	355	0.84	13	23105	0.06	B3GNT1,B3GNT2,ST3GAL2	ENSG00000008513,ENSG00000033170,ENSG00000086062,ENSG00000110080,ENSG00000117411,ENSG00000121578,ENSG00000126091,ENSG00000140835,ENSG00000156966,ENSG00000158850,ENSG00000175040,ENSG00000175264,ENSG00000183196	2.70935	0.00169924	0.0412065
REACT_12034	Signaling by BMP	REACTOME	23	23	6	352	1.68	17	23101	0.07	BMP2,BMPR2,SKI,SMAD6,SMAD7,SOX17	ENSG00000039319,ENSG00000072401,ENSG00000101938,ENSG00000107779,ENSG00000108854,ENSG00000109332,ENSG00000113658,ENSG00000114739,ENSG00000120693,ENSG00000121989,ENSG00000138696,ENSG00000141646,ENSG00000147869,ENSG00000170365,ENSG00000180875,ENSG00000183691,ENSG00000198742	3.14	9.78e-07	6.45e-05
REACT_11061	Signalling by NGF	REACTOME	217	220	12	346	3.35	205	22913	0.89	CALM1,CDKN1A,CRK,FOXO1,FOXO4,HOXA5,NFKBIA,PPP2CB,PREX1,PRKCE,RHOA,SOX17	ENSG00000002330,ENSG00000005249,ENSG00000006125,ENSG00000006451,ENSG00000038382,ENSG00000040608,ENSG00000042753,ENSG00000051382,ENSG00000058335,ENSG00000064300,ENSG00000066248,ENSG00000068305,ENSG00000071242,ENSG00000072062,ENSG00000076928,ENSG00000078295,ENSG00000078549,ENSG00000080815,ENSG00000081189,ENSG00000081913,ENSG00000082701,ENSG00000089820,ENSG00000090924,ENSG00000096433,ENSG00000099139…	1.35	0.000134	0.00444
REACT_11044	Signaling by Rho GTPases	REACTOME	125	126	8	350	2.23	117	23001	0.51	ARAP2,ARHGAP18,ARHGAP29,HOXA5,PREX1,RHOA,RHOJ,SRGAP2	ENSG00000004777,ENSG00000006740,ENSG00000008853,ENSG00000017797,ENSG00000024526,ENSG00000031003,ENSG00000031081,ENSG00000038382,ENSG00000047648,ENSG00000057608,ENSG00000058335,ENSG00000066248,ENSG00000066933,ENSG00000070831,ENSG00000071205,ENSG00000072422,ENSG00000075884,ENSG00000088756,ENSG00000089639,ENSG00000089820,ENSG00000090924,ENSG00000097096,ENSG00000099331,ENSG00000100485,ENSG00000100852…	1.5	0.000677	0.0112
REACT_18266	Axon guidance	REACTOME	150	150	9	349	2.51	141	22977	0.61	DPYSL2,EGR1,EVL,HOXA5,RHOA,RRAS,SOX17,SPTBN1,SRGAP2	ENSG00000004399,ENSG00000006607,ENSG00000010810,ENSG00000011600,ENSG00000049089,ENSG00000063660,ENSG00000067900,ENSG00000070087,ENSG00000070182,ENSG00000070831,ENSG00000071051,ENSG00000072832,ENSG00000075213,ENSG00000076356,ENSG00000077264,ENSG00000077782,ENSG00000080824,ENSG00000081052,ENSG00000081237,ENSG00000082701,ENSG00000092421,ENSG00000092758,ENSG00000092841,ENSG00000095970,ENSG00000096384…	1.44	0.000508	0.0112
REACT_6844	Signaling by TGF-beta Receptor Complex	REACTOME	15	15	3	355	0.84	12	23106	0.05	SKI,SMAD6,SMAD7	ENSG00000072401,ENSG00000105329,ENSG00000106799,ENSG00000108854,ENSG00000109332,ENSG00000140564,ENSG00000141646,ENSG00000157077,ENSG00000163513,ENSG00000166949,ENSG00000175387,ENSG00000198742	2.79	0.0014	0.0184

## Sheet: LUAD upTranscript downMiRNA
#term	term name	category	term_size	term_size_in_genome	list1_positives	list1_negatives	list1_percentage	list2_positives	list2_negatives	list2_percentage	list1_positive_ids	list2_positive_ids	odds_ratio_log	pvalue	adj_pvalue
GO:0006261	DNA-dependent DNA replication	GOBP	67	67	7	278	2.46	60	23298	0.26	CCNE2,CDC34,DNA2,MCM5,POLD4,PRIM2,RAD9A	ENSG00000009413,ENSG00000035928,ENSG00000039650,ENSG00000048392,ENSG00000051180,ENSG00000062822,ENSG00000070501,ENSG00000073111,ENSG00000075131,ENSG00000076003,ENSG00000077514,ENSG00000085840,ENSG00000093009,ENSG00000094804,ENSG00000100038,ENSG00000100479,ENSG00000101868,ENSG00000103423,ENSG00000104320,ENSG00000104738,ENSG00000106628,ENSG00000107815,ENSG00000108064,ENSG00000111328,ENSG00000112118…	2.28	1.61e-05	0.0177
GO:0006284	base-excision repair	GOBP	27	27	5	280	1.75	22	23336	0.09	DNA2,OGG1,PARP1,PCNA,SMUG1	ENSG00000062822,ENSG00000065057,ENSG00000070501,ENSG00000076248,ENSG00000100823,ENSG00000103152,ENSG00000109674,ENSG00000129071,ENSG00000129484,ENSG00000132781,ENSG00000139372,ENSG00000140398,ENSG00000140521,ENSG00000141510,ENSG00000152669,ENSG00000154328,ENSG00000164104,ENSG00000165392,ENSG00000185379,ENSG00000189403,ENSG00000198890,ENSG00000225830	2.94	1.6e-05	0.0177
GO:0006984	ER-nucleus signaling pathway	GOBP	32	32	5	280	1.75	27	23331	0.12	ATP2A2,DDIT3,EIF2AK2,ERO1L,PAK1	ENSG00000044574,ENSG00000051108,ENSG00000072849,ENSG00000082701,ENSG00000087074,ENSG00000090861,ENSG00000099958,ENSG00000108588,ENSG00000109501,ENSG00000110092,ENSG00000111537,ENSG00000114650,ENSG00000116044,ENSG00000118217,ENSG00000120742,ENSG00000124164,ENSG00000128829,ENSG00000131871,ENSG00000136986,ENSG00000141510,ENSG00000152348,ENSG00000158615,ENSG00000159461,ENSG00000165280,ENSG00000172071…	2.74	3.79e-05	0.0192
GO:0006259	DNA metabolic process	GOBP	648	648	21	264	7.37	627	22731	2.68	BANF1,CASP3,CCNE2,CDC34,DNA2,KCTD13,MCM5,MYC,OGG1,PARP1,PCNA,POLD4,PPIA,PRIM2,RAD9A,RRM2,SMUG1,TK1,TOP2A,TOPBP1,XRCC2	ENSG00000002016,ENSG00000004700,ENSG00000005007,ENSG00000005156,ENSG00000005483,ENSG00000006634,ENSG00000008405,ENSG00000008441,ENSG00000009413,ENSG00000010072,ENSG00000012048,ENSG00000012061,ENSG00000013563,ENSG00000014138,ENSG00000017427,ENSG00000020426,ENSG00000020922,ENSG00000021574,ENSG00000023572,ENSG00000025708,ENSG00000026036,ENSG00000034063,ENSG00000034533,ENSG00000035928,ENSG00000039650…	1.06	4.37e-05	0.0192
GO:0006260	DNA replication	GOBP	238	238	12	273	4.21	226	23132	0.97	CCNE2,CDC34,DNA2,KCTD13,MCM5,PCNA,POLD4,PRIM2,RAD9A,RRM2,TK1,TOP2A	ENSG00000005007,ENSG00000005156,ENSG00000006634,ENSG00000008441,ENSG00000009413,ENSG00000012048,ENSG00000014138,ENSG00000017427,ENSG00000020922,ENSG00000025708,ENSG00000035928,ENSG00000039650,ENSG00000048392,ENSG00000049130,ENSG00000049541,ENSG00000051180,ENSG00000051341,ENSG00000062822,ENSG00000065328,ENSG00000065559,ENSG00000070501,ENSG00000070831,ENSG00000073111,ENSG00000074047,ENSG00000075131…	1.5	3.47e-05	0.0192
hsa00230	Purine metabolism	KEGG	163	163	10	275	3.51	153	23205	0.66	ADSS,CANT1,NME4,PFAS,POLD4,POLR2D,POLR3A,PPAT,PRIM2,RRM2	ENSG00000004455,ENSG00000005075,ENSG00000011052,ENSG00000013503,ENSG00000014138,ENSG00000047315,ENSG00000048392,ENSG00000054179,ENSG00000061918,ENSG00000062822,ENSG00000065989,ENSG00000066379,ENSG00000067225,ENSG00000068654,ENSG00000070019,ENSG00000073417,ENSG00000076685,ENSG00000077514,ENSG00000078295,ENSG00000095464,ENSG00000099817,ENSG00000100142,ENSG00000100413,ENSG00000100479,ENSG00000100938…	1.71	3.01e-05	0.00332
hsa00240	Pyrimidine metabolism	KEGG	103	103	8	277	2.81	95	23263	0.41	CANT1,NME4,POLD4,POLR2D,POLR3A,PRIM2,RRM2,TK1	ENSG00000005075,ENSG00000007001,ENSG00000011052,ENSG00000013503,ENSG00000014138,ENSG00000025708,ENSG00000047230,ENSG00000047315,ENSG00000048392,ENSG00000062822,ENSG00000066379,ENSG00000068654,ENSG00000076685,ENSG00000077514,ENSG00000084774,ENSG00000094841,ENSG00000099817,ENSG00000100024,ENSG00000100142,ENSG00000100413,ENSG00000100479,ENSG00000101868,ENSG00000102967,ENSG00000102978,ENSG00000103024…	1.96	3.57e-05	0.00332
hsa03410	Base excision repair	KEGG	34	34	5	280	1.75	29	23329	0.12	OGG1,PARP1,PCNA,POLD4,SMUG1	ENSG00000005156,ENSG00000041880,ENSG00000062822,ENSG00000065057,ENSG00000070501,ENSG00000073050,ENSG00000076248,ENSG00000077514,ENSG00000100479,ENSG00000100823,ENSG00000102699,ENSG00000103152,ENSG00000105486,ENSG00000106628,ENSG00000109674,ENSG00000115350,ENSG00000124097,ENSG00000129071,ENSG00000129484,ENSG00000132781,ENSG00000139372,ENSG00000140398,ENSG00000148229,ENSG00000154328,ENSG00000166169…	2.66	5.13e-05	0.00332
hsa03030	DNA replication	KEGG	35	35	4	281	1.4	31	23327	0.13	MCM5,PCNA,POLD4,PRIM2	ENSG00000014138,ENSG00000035928,ENSG00000049541,ENSG00000062822,ENSG00000073111,ENSG00000076003,ENSG00000077514,ENSG00000100479,ENSG00000101868,ENSG00000104738,ENSG00000104889,ENSG00000105486,ENSG00000106028,ENSG00000106399,ENSG00000106628,ENSG00000111445,ENSG00000112118,ENSG00000115350,ENSG00000117748,ENSG00000132383,ENSG00000133119,ENSG00000136104,ENSG00000148229,ENSG00000163918,ENSG00000166508…	2.37	0.000806	0.0391
REACT_383	DNA Replication	REACTOME	101	101	8	277	2.81	93	23265	0.4	DNA2,MCM5,PCNA,POLD4,PRIM2,PSMB2,PSMB4,PSMC6	ENSG00000006634,ENSG00000008018,ENSG00000013275,ENSG00000014138,ENSG00000035928,ENSG00000041357,ENSG00000049541,ENSG00000062822,ENSG00000065328,ENSG00000073111,ENSG00000076003,ENSG00000077514,ENSG00000085840,ENSG00000087191,ENSG00000091651,ENSG00000092010,ENSG00000093009,ENSG00000094804,ENSG00000095261,ENSG00000097046,ENSG00000099341,ENSG00000100479,ENSG00000100567,ENSG00000100764,ENSG00000100804…	1.98	3.1e-05	0.00205
REACT_71	Gene Expression	REACTOME	428	433	16	269	5.61	412	22946	1.76	CPSF1,DARS2,EIF4A2,EIF2B4,EIF3G,HNRNPC,MARS2,MED10,NARS2,PARS2,PCBP2,POLR2D,RPL36A,RPL37,RXRB,SNRNP200	ENSG00000003756,ENSG00000005075,ENSG00000005339,ENSG00000008838,ENSG00000008988,ENSG00000011007,ENSG00000011304,ENSG00000011376,ENSG00000012504,ENSG00000013619,ENSG00000020426,ENSG00000025434,ENSG00000031544,ENSG00000031698,ENSG00000037241,ENSG00000042429,ENSG00000047315,ENSG00000060069,ENSG00000060339,ENSG00000060688,ENSG00000063046,ENSG00000063177,ENSG00000063244,ENSG00000064995,ENSG00000065427…	1.2	7.04e-05	0.00232
REACT_1698	Metabolism of nucleotides	REACTOME	87	87	6	279	2.11	81	23277	0.35	ADSS,NME4,PFAS,PPAT,RRM2,TK1	ENSG00000004455,ENSG00000005022,ENSG00000011052,ENSG00000025708,ENSG00000048392,ENSG00000076685,ENSG00000084774,ENSG00000099624,ENSG00000100024,ENSG00000102967,ENSG00000103024,ENSG00000104687,ENSG00000106348,ENSG00000106992,ENSG00000110955,ENSG00000112759,ENSG00000114491,ENSG00000114956,ENSG00000116337,ENSG00000116459,ENSG00000116748,ENSG00000116981,ENSG00000119125,ENSG00000122643,ENSG00000124172…	1.82	0.000649	0.0109
REACT_152	Cell Cycle, Mitotic	REACTOME	327	327	12	273	4.21	315	23043	1.35	AHCTF1,CCNE2,DNA2,MCM5,PCNA,POLD4,PRIM2,PSMB2,PSMB4,PSMC6,RRM2,ZWINT	ENSG00000002822,ENSG00000004897,ENSG00000005249,ENSG00000006634,ENSG00000007168,ENSG00000007968,ENSG00000008018,ENSG00000008128,ENSG00000013275,ENSG00000014138,ENSG00000020426,ENSG00000030066,ENSG00000031691,ENSG00000035928,ENSG00000037042,ENSG00000040275,ENSG00000041357,ENSG00000046651,ENSG00000049541,ENSG00000053900,ENSG00000054282,ENSG00000055130,ENSG00000062822,ENSG00000065328,ENSG00000066027…	1.17	0.000661	0.0109
REACT_6185	HIV Infection	REACTOME	197	197	8	277	2.81	189	23169	0.81	AP1M2,AP1S1,BANF1,POLR2D,PPIA,PSMB2,PSMB4,PSMC6	ENSG00000005022,ENSG00000005075,ENSG00000006125,ENSG00000008018,ENSG00000010610,ENSG00000010810,ENSG00000011007,ENSG00000013275,ENSG00000020426,ENSG00000030066,ENSG00000041357,ENSG00000042753,ENSG00000047249,ENSG00000047315,ENSG00000047410,ENSG00000060069,ENSG00000064995,ENSG00000069248,ENSG00000072958,ENSG00000075188,ENSG00000079246,ENSG00000082898,ENSG00000085231,ENSG00000085415,ENSG00000087191…	1.26	0.00278	0.0246
REACT_1538	Cell Cycle Checkpoints	REACTOME	117	117	6	279	2.11	111	23247	0.48	CCNE2,MCM5,PSMB2,PSMB4,PSMC6,RAD9A	ENSG00000002822,ENSG00000004897,ENSG00000006634,ENSG00000008018,ENSG00000013275,ENSG00000041357,ENSG00000049541,ENSG00000053900,ENSG00000065328,ENSG00000072401,ENSG00000073111,ENSG00000076003,ENSG00000085840,ENSG00000087191,ENSG00000089053,ENSG00000091651,ENSG00000092010,ENSG00000092853,ENSG00000093009,ENSG00000094804,ENSG00000094880,ENSG00000095261,ENSG00000097046,ENSG00000099341,ENSG00000100567…	1.5	0.00298	0.0246
REACT_18266	Axon guidance	REACTOME	150	150	7	278	2.46	143	23215	0.61	COL1A1,COL1A2,COL3A1,LIMK1,PAK1,PFN2,SEMA3A	ENSG00000004399,ENSG00000006607,ENSG00000010810,ENSG00000011600,ENSG00000049089,ENSG00000063660,ENSG00000067560,ENSG00000067900,ENSG00000070182,ENSG00000070831,ENSG00000071051,ENSG00000072832,ENSG00000074054,ENSG00000076356,ENSG00000077264,ENSG00000077782,ENSG00000080824,ENSG00000081052,ENSG00000081237,ENSG00000082701,ENSG00000092421,ENSG00000092758,ENSG00000092841,ENSG00000092964,ENSG00000095970…	1.41	0.00234	0.0246
REACT_216	DNA Repair	REACTOME	116	116	6	279	2.11	110	23248	0.47	OGG1,PCNA,POLD4,POLR2D,SMUG1,UBE2T	ENSG00000002016,ENSG00000005075,ENSG00000005156,ENSG00000009413,ENSG00000011590,ENSG00000012048,ENSG00000012061,ENSG00000020426,ENSG00000020922,ENSG00000035928,ENSG00000042088,ENSG00000047315,ENSG00000049167,ENSG00000049541,ENSG00000051180,ENSG00000062822,ENSG00000065057,ENSG00000067369,ENSG00000070501,ENSG00000073050,ENSG00000076924,ENSG00000077514,ENSG00000079246,ENSG00000099817,ENSG00000100142…	1.51	0.00286	0.0246

## Sheet: LUSC downTranscript UpMiRNA
#term	term name	category	term_size	term_size_in_genome	list1_positives	list1_negatives	list1_percentage	list2_positives	list2_negatives	list2_percentage	list1_positive_ids	list2_positive_ids	odds_ratio_log	pvalue	adj_pvalue
h_cftrPathway	Cystic Fibrosis Transmembrane Conductance Regulator And Beta 2 Adrenergic Receptor Pathway	BIOCARTA	11	10	4	833	0.48	7	22634	0.03	ADRB2,EZR,HOXA5,PRKAR1A	ENSG00000001626,ENSG00000005249,ENSG00000114302,ENSG00000142875,ENSG00000164742,ENSG00000165059,ENSG00000188191	2.74256	0.000433043	0.0294469
h_mCalpainPathway	mCalpain and friends in Cell motility	BIOCARTA	16	15	5	832	0.6	11	22630	0.05	CAPN2,EZR,HOXA5,PRKAR1A,TLN1	ENSG00000005249,ENSG00000014216,ENSG00000114302,ENSG00000138798,ENSG00000142875,ENSG00000143632,ENSG00000146648,ENSG00000150093,ENSG00000165059,ENSG00000186810,ENSG00000188191	2.51474	0.00017905	0.0294469
h_Par1Pathway	Thrombin signaling and protease-activated receptors	BIOCARTA	18	18	5	832	0.6	13	22628	0.06	F2RL3,GNAQ,PRKCB,RHOA,ROCK1	ENSG00000077157,ENSG00000105851,ENSG00000120063,ENSG00000120899,ENSG00000121879,ENSG00000145675,ENSG00000146535,ENSG00000154229,ENSG00000164742,ENSG00000180210,ENSG00000181104,ENSG00000182621,ENSG00000225134	2.3476	0.000330973	0.0294469
h_gpcrPathway	Signaling Pathway from G-Protein Families	BIOCARTA	26	25	6	831	0.72	20	22621	0.09	GNAQ,HOXA5,JUN,PRKAR1A,PRKCB,RPS6KA3	ENSG00000005249,ENSG00000100968,ENSG00000101096,ENSG00000102882,ENSG00000114302,ENSG00000118260,ENSG00000120910,ENSG00000124181,ENSG00000131196,ENSG00000132155,ENSG00000138814,ENSG00000142875,ENSG00000154229,ENSG00000160014,ENSG00000164742,ENSG00000165059,ENSG00000169032,ENSG00000170345,ENSG00000188191,ENSG00000198668	2.10003	0.000251773	0.0294469
GO:0007167	enzyme linked receptor protein signaling pathway	GOBP	427	432	41	796	4.9	386	22255	1.7	ADRB2,APPL1,ATXN7,BMP2,BMPR2,CAMLG,CCL2,CITED2,CTGF,DOK4,EIF4EBP2,FGF2,FGF7,FLT4,FSTL3,HBEGF,HOXA5,JUN,KDR,KL,KLF10,LCP2,LIFR,LTBP2,NDST1,NR3C1,PDGFB,PRKCZ,PTPN1,PTPRJ,SHOC2,SIK2,SMAD6,SMAD7,SOCS3,SOX17,SPTBN1,TIPARP,TXNIP,UBE2D3,ZFYVE16	ENSG00000008735,ENSG00000010610,ENSG00000017427,ENSG00000019991,ENSG00000025434,ENSG00000027644,ENSG00000033170,ENSG00000035720,ENSG00000038382,ENSG00000044524,ENSG00000047936,ENSG00000050820,ENSG00000054598,ENSG00000057593,ENSG00000060656,ENSG00000062524,ENSG00000064300,ENSG00000064393,ENSG00000065361,ENSG00000066468,ENSG00000068078,ENSG00000069702,ENSG00000070019,ENSG00000070193,ENSG00000070388…	1.09	1.02e-08	2.24e-05
GO:0007243	intracellular signal transduction	GOBP	555	559	47	790	5.62	508	22133	2.24	ADRB2,AKAP11,AZI2,C1QTNF2,C5,CARD8,CAT,CCL2,CD74,CD81,DAPK2,DOK4,DUSP6,DUSP8,FGF2,GADD45B,HOXA5,IFNAR1,IL6,ITGA1,LITAF,LRRK2,MBIP,MYD88,NDFIP1,NDST1,NOD1,PINK1,PKD2,RAPGEF2,RHOA,RIPK1,RIPK2,RPS6KA3,S1PR2,SH3RF1,SHANK3,SIK2,SOCS3,SOX17,SPRED1,STK17B,TGM2,TLR7,TMEM9B,TRIB1,ZFP36	ENSG00000000003,ENSG00000003402,ENSG00000006432,ENSG00000007171,ENSG00000008294,ENSG00000008710,ENSG00000008735,ENSG00000009950,ENSG00000010671,ENSG00000010810,ENSG00000011485,ENSG00000011566,ENSG00000012983,ENSG00000017260,ENSG00000017427,ENSG00000019991,ENSG00000023287,ENSG00000033800,ENSG00000034152,ENSG00000035862,ENSG00000036828,ENSG00000050748,ENSG00000051382,ENSG00000055208,ENSG00000056972…	0.952	4.42e-08	2.43e-05
GO:0009966	regulation of signal transduction	GOBP	905	912	66	771	7.89	839	21802	3.71	ADRB2,ARAP2,ARHGEF12,ARHGEF17,ATXN7,BMP2,C1QTNF2,C5,CARD8,CAT,CD74,CD81,CITED2,CRK,CSF1,CTNNA1,DUSP6,DUSP8,ELF1,FBXO8,FGF2,FSTL3,GIT2,GRK5,HOXA5,IL6,IQSEC1,ITGA1,KIAA1244,LITAF,MBIP,MYD88,NDFIP1,NOD1,NR3C1,PDGFB,PPAP2B,PPP2CB,PREX1,PRKCZ,PTPN1,RAPGEF2,RAPGEF5,RGS18,RGS2,RGS5,RHOA,RIPK1,RIPK2,S1PR2,SH3RF1,SIK2,SMAD6,SMAD7,SOCS3,SOX17,SPRED1,SPRY1,SPRY4,TBC1D12,TBC1D2B,TBC1D9,TGM2,TMEM9B,TRIB1,TSPY…	ENSG00000000003,ENSG00000003137,ENSG00000003393,ENSG00000003402,ENSG00000006432,ENSG00000006607,ENSG00000007168,ENSG00000008256,ENSG00000008294,ENSG00000008323,ENSG00000008735,ENSG00000010610,ENSG00000011454,ENSG00000011485,ENSG00000012983,ENSG00000017260,ENSG00000017427,ENSG00000017797,ENSG00000019991,ENSG00000019995,ENSG00000023572,ENSG00000034152,ENSG00000035862,ENSG00000036054,ENSG00000038382…	0.8	3.17e-08	2.43e-05
GO:0001568	blood vessel development	GOBP	285	288	31	806	3.7	254	22387	1.12	ANG,ANPEP,CDH5,CITED2,CTGF,CXCL12,CYR61,DLL4,EGFL7,ENPEP,EPAS1,FGF2,FOXF1,HOXA5,IL6,JUN,KDR,PLXND1,PNPLA6,PPAP2B,PTPRJ,QKI,RECK,RHOB,SMAD7,SOX17,TBXA2R,TGM2,TIPARP,VASH1,VEZF1	ENSG00000006327,ENSG00000007171,ENSG00000007952,ENSG00000008710,ENSG00000010327,ENSG00000023191,ENSG00000025708,ENSG00000026508,ENSG00000027869,ENSG00000030110,ENSG00000044090,ENSG00000049247,ENSG00000049540,ENSG00000054598,ENSG00000057663,ENSG00000063176,ENSG00000064012,ENSG00000064195,ENSG00000066056,ENSG00000066468,ENSG00000067182,ENSG00000069702,ENSG00000070193,ENSG00000070495,ENSG00000075223…	1.22	3.91e-08	2.43e-05
GO:0001944	vasculature development	GOBP	291	294	31	806	3.7	260	22381	1.15	ANG,ANPEP,CDH5,CITED2,CTGF,CXCL12,CYR61,DLL4,EGFL7,ENPEP,EPAS1,FGF2,FOXF1,HOXA5,IL6,JUN,KDR,PLXND1,PNPLA6,PPAP2B,PTPRJ,QKI,RECK,RHOB,SMAD7,SOX17,TBXA2R,TGM2,TIPARP,VASH1,VEZF1	ENSG00000006327,ENSG00000007171,ENSG00000007952,ENSG00000008710,ENSG00000010327,ENSG00000023191,ENSG00000025708,ENSG00000026508,ENSG00000027869,ENSG00000030110,ENSG00000044090,ENSG00000049247,ENSG00000049540,ENSG00000054598,ENSG00000057663,ENSG00000063176,ENSG00000064012,ENSG00000064195,ENSG00000066056,ENSG00000066468,ENSG00000067182,ENSG00000069702,ENSG00000070193,ENSG00000070495,ENSG00000075223…	1.2	6.31e-08	2.77e-05
GO:0016192	vesicle-mediated transport	GOBP	634	637	50	787	5.97	584	22057	2.58	ACTR1A,ADRB2,AP1S2,APOC2,BCAP29,CAV2,CD36,CD93,CHP,COLEC12,CUBN,DAB2,EHD4,ERGIC1,FGF2,GABPA,GGA2,HIP1,HOXA5,IFT57,KIF1C,LDLR,LYST,LZTFL1,MARCH2,MRC1,MS4A2,MYH10,NECAP2,RAB14,RAB5A,RABEP1,RHOB,SAR1A,SCAMP2,SEC22C,SNAP23,SNX2,SOX17,STX11,STX12,STX2,STX3,STX7,STXBP1,UNC13B,VAMP2,VAMP3,VPS39,ZFYVE16	ENSG00000003056,ENSG00000003393,ENSG00000004059,ENSG00000005243,ENSG00000006075,ENSG00000006114,ENSG00000006125,ENSG00000006715,ENSG00000006747,ENSG00000006788,ENSG00000007255,ENSG00000007908,ENSG00000008256,ENSG00000010327,ENSG00000010704,ENSG00000011028,ENSG00000015285,ENSG00000017373,ENSG00000019505,ENSG00000021574,ENSG00000021762,ENSG00000024422,ENSG00000025434,ENSG00000028528,ENSG00000029534…	0.875	1.52e-07	5.58e-05
GO:0030029	actin filament-based process	GOBP	297	299	30	807	3.58	267	22374	1.18	ANG,ARHGEF17,CAPZA2,CNN1,CRK,CXCL12,DSTN,EPB41L2,EZR,FMNL1,GABPA,HOXA5,MYH10,MYL6,NEDD9,PDGFB,PREX1,PRKCZ,RDX,RHOA,RHOJ,RHOU,ROCK1,SHROOM4,SPTBN1,SSH2,TLN1,TMOD1,TMSB4X,TMSL3	ENSG00000006128,ENSG00000006451,ENSG00000006611,ENSG00000006747,ENSG00000007168,ENSG00000007237,ENSG00000007908,ENSG00000010322,ENSG00000015285,ENSG00000017260,ENSG00000024422,ENSG00000034510,ENSG00000042493,ENSG00000047648,ENSG00000049540,ENSG00000050405,ENSG00000050820,ENSG00000061676,ENSG00000064042,ENSG00000064666,ENSG00000065675,ENSG00000070087,ENSG00000070182,ENSG00000070759,ENSG00000070831…	1.14	3.28e-07	8.9e-05
GO:0030036	actin cytoskeleton organization	GOBP	282	283	29	808	3.46	253	22388	1.12	ANG,ARHGEF17,CAPZA2,CNN1,CRK,CXCL12,DSTN,EPB41L2,EZR,FMNL1,GABPA,HOXA5,MYH10,NEDD9,PDGFB,PREX1,PRKCZ,RDX,RHOA,RHOJ,RHOU,ROCK1,SHROOM4,SPTBN1,SSH2,TLN1,TMOD1,TMSB4X,TMSL3	ENSG00000006128,ENSG00000006451,ENSG00000006611,ENSG00000006747,ENSG00000007168,ENSG00000007237,ENSG00000010322,ENSG00000015285,ENSG00000017260,ENSG00000024422,ENSG00000034510,ENSG00000042493,ENSG00000047648,ENSG00000049540,ENSG00000050405,ENSG00000050820,ENSG00000061676,ENSG00000064042,ENSG00000064666,ENSG00000065675,ENSG00000070087,ENSG00000070182,ENSG00000070759,ENSG00000070831,ENSG00000071051…	1.16	3.53e-07	8.9e-05
GO:0048514	blood vessel morphogenesis	GOBP	251	253	27	810	3.23	224	22417	0.99	ANG,ANPEP,CITED2,CTGF,CXCL12,CYR61,DLL4,EGFL7,ENPEP,EPAS1,FGF2,FOXF1,IL6,JUN,KDR,PLXND1,PNPLA6,PTPRJ,QKI,RHOB,SMAD7,SOX17,TBXA2R,TGM2,TIPARP,VASH1,VEZF1	ENSG00000006327,ENSG00000007171,ENSG00000007952,ENSG00000010327,ENSG00000023191,ENSG00000025708,ENSG00000027869,ENSG00000030110,ENSG00000044090,ENSG00000049247,ENSG00000049540,ENSG00000054598,ENSG00000057663,ENSG00000064012,ENSG00000066056,ENSG00000066468,ENSG00000067182,ENSG00000070193,ENSG00000075223,ENSG00000078401,ENSG00000079385,ENSG00000084674,ENSG00000086062,ENSG00000087088,ENSG00000091583…	1.2	3.65e-07	8.9e-05
GO:0016044	membrane organization	GOBP	403	409	36	801	4.3	367	22274	1.62	ADRB2,AP1S2,APOC2,ATG7,CAV2,CD36,CD93,COLEC12,CUBN,DAB2,DHCR24,EHD4,FXC1,GABPA,GCA,GIMAP1,HIP1,HOXA5,LDLR,MARCH2,MRC1,MYH10,NECAP2,RAB5A,RABEP1,SH3GLB1,SNAP23,SNX2,SOX17,STX11,STX2,STX3,STXBP1,VAMP2,VAMP3,ZFYVE16	ENSG00000003056,ENSG00000006114,ENSG00000007168,ENSG00000007908,ENSG00000007952,ENSG00000010278,ENSG00000010327,ENSG00000010704,ENSG00000011028,ENSG00000011347,ENSG00000015475,ENSG00000024422,ENSG00000025434,ENSG00000028528,ENSG00000030110,ENSG00000034971,ENSG00000035720,ENSG00000038945,ENSG00000042753,ENSG00000047249,ENSG00000049759,ENSG00000054219,ENSG00000062598,ENSG00000063245,ENSG00000064687…	1	4.75e-07	0.000104
GO:0007169	transmembrane receptor protein tyrosine kinase signaling pathway	GOBP	273	276	28	809	3.35	245	22396	1.08	ADRB2,APPL1,ATXN7,BMPR2,CAMLG,CCL2,CTGF,DOK4,EIF4EBP2,FGF2,FGF7,FLT4,HBEGF,HOXA5,KDR,KL,LCP2,NDST1,PDGFB,PRKCZ,PTPN1,PTPRJ,SHOC2,SIK2,SOCS3,SOX17,TIPARP,TXNIP	ENSG00000008735,ENSG00000010610,ENSG00000017427,ENSG00000019991,ENSG00000025434,ENSG00000027644,ENSG00000035720,ENSG00000044524,ENSG00000047936,ENSG00000050820,ENSG00000054598,ENSG00000057593,ENSG00000062524,ENSG00000064300,ENSG00000065361,ENSG00000066468,ENSG00000068078,ENSG00000070193,ENSG00000070388,ENSG00000070886,ENSG00000071051,ENSG00000075388,ENSG00000077044,ENSG00000077782,ENSG00000078549…	1.15	5.91e-07	0.000118
GO:0000165	MAPK cascade	GOBP	260	260	27	810	3.23	233	22408	1.03	ADRB2,C1QTNF2,C5,CD74,CD81,DOK4,DUSP6,DUSP8,FGF2,GADD45B,HOXA5,IL6,ITGA1,LRRK2,MBIP,MYD88,NDST1,NOD1,RAPGEF2,RIPK1,RIPK2,S1PR2,SH3RF1,SHANK3,SOX17,SPRED1,TRIB1	ENSG00000006432,ENSG00000008294,ENSG00000008735,ENSG00000011566,ENSG00000012983,ENSG00000019991,ENSG00000023287,ENSG00000034152,ENSG00000035862,ENSG00000036828,ENSG00000050748,ENSG00000051382,ENSG00000064393,ENSG00000064547,ENSG00000065559,ENSG00000068078,ENSG00000070831,ENSG00000073803,ENSG00000074696,ENSG00000076984,ENSG00000077782,ENSG00000078401,ENSG00000078900,ENSG00000080815,ENSG00000081237…	1.16	7.34e-07	0.000134
GO:0042325	regulation of phosphorylation	GOBP	475	477	39	798	4.66	436	22205	1.93	ADRB2,ANG,ATXN7,BMP2,C1QTNF2,C5,CCNG1,CD74,CD81,CSF1,DUSP6,DUSP8,FGF2,GADD45B,HOXA5,IL6,ITGA1,JUN,MBIP,MS4A2,PDGFB,PNPLA6,PPP1R14A,PRKAR1A,PRKCE,PRKCZ,RBL2,RIPK1,S1PR2,SDC4,SMAD6,SMAD7,SOCS3,SOX17,SPRED1,SPRY1,SPRY4,TRIB1,TSPYL2	ENSG00000003393,ENSG00000004660,ENSG00000005249,ENSG00000005700,ENSG00000006432,ENSG00000006530,ENSG00000008294,ENSG00000010610,ENSG00000012983,ENSG00000013725,ENSG00000015133,ENSG00000017427,ENSG00000019991,ENSG00000020426,ENSG00000023287,ENSG00000030110,ENSG00000034152,ENSG00000049130,ENSG00000051382,ENSG00000058866,ENSG00000061938,ENSG00000063176,ENSG00000064547,ENSG00000065357,ENSG00000065559…	0.912	1.34e-06	0.000227
GO:0007010	cytoskeleton organization	GOBP	515	517	41	796	4.9	474	22167	2.09	AKAP5,ANG,ARHGEF17,BBS1,CAPZA2,CEP120,CLASP2,CNN1,CRK,CXCL12,DSTN,EPB41L2,EZR,FMNL1,GABPA,HOXA5,MAP4,MLH1,MYH10,NEDD9,PCM1,PDGFB,PREX1,PRKCZ,RDX,RHOA,RHOJ,RHOU,ROCK1,RP2,SBDS,SHROOM4,SOX17,SPTBN1,SSH2,TLN1,TMOD1,TMSB4X,TMSL3,TUBB1,UBE2B	ENSG00000002834,ENSG00000005810,ENSG00000006075,ENSG00000006128,ENSG00000006451,ENSG00000006611,ENSG00000006747,ENSG00000007047,ENSG00000007168,ENSG00000007237,ENSG00000010017,ENSG00000010322,ENSG00000011426,ENSG00000012048,ENSG00000013810,ENSG00000015285,ENSG00000017260,ENSG00000021574,ENSG00000024422,ENSG00000029534,ENSG00000034510,ENSG00000034677,ENSG00000042493,ENSG00000046651,ENSG00000047648…	0.879	1.59e-06	0.000249
GO:0009611	response to wounding	GOBP	772	776	54	783	6.45	718	21923	3.17	ADRB2,ALOX5,ANXA5,AOC3,BMP2,C1QB,C3AR1,C5,CCL2,CCL4,CD163,CD36,CD55,CD81,CD93,CHURC1,CTGF,CTNNA1,CX3CR1,CXCL2,F2RL3,FGF2,FGF7,GNAQ,HBEGF,HOPX,HOXA5,HPS5,IL6,KDM6B,KL,KLF6,LAMB2,MEFV,MGLL,MS4A2,MYD88,MYH10,NDFIP1,NDST1,NOD1,PDGFB,PLLP,RIPK2,SERPING1,SGMS1,SIGLEC1,SOX17,STX3,TGM2,TIMP3,TLR7,TMBIM4,ZFP36	ENSG00000000971,ENSG00000003436,ENSG00000003989,ENSG00000004848,ENSG00000005844,ENSG00000006074,ENSG00000006075,ENSG00000006128,ENSG00000006210,ENSG00000006606,ENSG00000007908,ENSG00000007952,ENSG00000008516,ENSG00000009709,ENSG00000009724,ENSG00000010278,ENSG00000010327,ENSG00000011347,ENSG00000011422,ENSG00000015285,ENSG00000016402,ENSG00000017427,ENSG00000019991,ENSG00000021852,ENSG00000026508…	0.745	2.09e-06	0.000286
GO:0007163	establishment or maintenance of cell polarity	GOBP	43	42	10	827	1.19	33	22608	0.15	CCL4,CLASP2,CTNNA1,EZR,FOXF1,HOXA5,MACF1,PARD6B,PRICKLE2,SOX17	ENSG00000029534,ENSG00000070831,ENSG00000072518,ENSG00000075711,ENSG00000082701,ENSG00000100345,ENSG00000101680,ENSG00000112186,ENSG00000112655,ENSG00000112851,ENSG00000116641,ENSG00000120057,ENSG00000125084,ENSG00000129654,ENSG00000131236,ENSG00000131899,ENSG00000132694,ENSG00000134376,ENSG00000134516,ENSG00000134982,ENSG00000135525,ENSG00000140443,ENSG00000148498,ENSG00000160469,ENSG00000160654…	2.11	2.07e-06	0.000286
GO:0046486	glycerolipid metabolic process	GOBP	169	169	20	817	2.39	149	22492	0.66	ABHD5,ANG,APOC2,CAT,CD81,CHPT1,FABP3,FGF7,IP6K1,LPL,PDGFB,PIGA,PIGK,PIGQ,PNPLA2,PNPLA6,SACM1L,SERINC1,SH3GLB1,SLC22A4	ENSG00000000419,ENSG00000005421,ENSG00000007168,ENSG00000011405,ENSG00000011422,ENSG00000021826,ENSG00000025434,ENSG00000051382,ENSG00000060642,ENSG00000062282,ENSG00000068745,ENSG00000069943,ENSG00000075651,ENSG00000077044,ENSG00000078142,ENSG00000078269,ENSG00000079435,ENSG00000084674,ENSG00000086848,ENSG00000087111,ENSG00000087237,ENSG00000087253,ENSG00000091583,ENSG00000091622,ENSG00000096717…	1.31	2.72e-06	0.000351
GO:0043067	regulation of programmed cell death	GOBP	844	849	57	780	6.81	787	21854	3.48	ADRB2,ANXA4,ANXA5,APIP,B2M,BTG2,CARD16,CARD8,CAT,CCL2,CD74,CITED2,CTNNA1,DAPK2,DHCR24,DUSP1,FGF2,GIMAP1,HIP1,HOXA5,IFT57,IL6,ITGA1,JUN,KLF10,LIFR,LRRK2,LYST,MLH1,MOAP1,NOD1,NR3C1,PAFAH2,PEA15,PPP2CB,PRKCE,PRKCZ,QRICH1,RHOA,RIPK1,RIPK2,ROCK1,RPS27L,RRM2B,SGMS1,SH3GLB1,SH3RF1,SMAD6,SMAD7,SOCS3,SOX17,STK17B,TGM2,TP53BP2,TPT1,TXNIP,UNC13B	ENSG00000001084,ENSG00000002330,ENSG00000003400,ENSG00000003402,ENSG00000003756,ENSG00000004139,ENSG00000004468,ENSG00000005194,ENSG00000005381,ENSG00000006118,ENSG00000006432,ENSG00000006747,ENSG00000007047,ENSG00000008735,ENSG00000009709,ENSG00000010671,ENSG00000011052,ENSG00000011332,ENSG00000012048,ENSG00000012061,ENSG00000015475,ENSG00000017427,ENSG00000019991,ENSG00000020426,ENSG00000020633…	0.708	3.2e-06	0.00037
GO:0030336	negative regulation of cell migration	GOBP	55	55	11	826	1.31	44	22597	0.19	CITED2,CLIC4,DLL4,EGFL7,FGF2,HOXA5,PDGFB,RRAS,SMAD7,TRIB1,VASH1	ENSG00000010322,ENSG00000035403,ENSG00000060656,ENSG00000066056,ENSG00000069702,ENSG00000089225,ENSG00000090539,ENSG00000091583,ENSG00000100292,ENSG00000105329,ENSG00000107937,ENSG00000116014,ENSG00000120318,ENSG00000122194,ENSG00000128802,ENSG00000130203,ENSG00000137801,ENSG00000139567,ENSG00000140416,ENSG00000140526,ENSG00000146674,ENSG00000149295,ENSG00000152894,ENSG00000154096,ENSG00000154305…	1.92	3.16e-06	0.00037
GO:0048646	anatomical structure formation involved in morphogenesis	GOBP	388	390	33	804	3.94	355	22286	1.57	ADAMTS1,ANG,ANPEP,BMPR2,CAPN2,CITED2,CTGF,CXCL12,CYR61,DLL4,EGFL7,ENPEP,EPAS1,FGF2,HOPX,HOXA5,IL6,JUN,KDR,MACF1,MYH10,PLXND1,PNPLA6,PRKAR1A,RHOB,SHANK3,SOX17,SPRY1,TBXA2R,TMOD1,UBE2B,VASH1,VEZF1	ENSG00000004975,ENSG00000005073,ENSG00000006327,ENSG00000006377,ENSG00000007168,ENSG00000007952,ENSG00000010278,ENSG00000010327,ENSG00000012061,ENSG00000023191,ENSG00000025708,ENSG00000026508,ENSG00000027869,ENSG00000028839,ENSG00000036257,ENSG00000039068,ENSG00000043355,ENSG00000049247,ENSG00000054598,ENSG00000061676,ENSG00000064012,ENSG00000064309,ENSG00000064655,ENSG00000066056,ENSG00000066468…	0.947	4.11e-06	0.00043
GO:0050793	regulation of developmental process	GOBP	996	1005	64	773	7.65	932	21709	4.12	ADRB2,ANXA4,ANXA5,APIP,ATP10A,BMP2,BMPR2,BTG2,CAT,CCL2,CD36,CD74,CD83,CITED2,COL4A4,CSF1,CTNNA1,CXCL12,DHCR24,DUSP1,EGR1,EZR,FGF2,GIMAP1,GNA11,GNAQ,HOPX,HOXA5,ID2,IL6,JUN,KDR,KL,KLF10,LIFR,LPL,MGP,MYH10,NDFIP1,NR3C1,PAFAH2,PALMD,PEA15,PPP2CB,PRKCZ,RHOA,RHOB,RHOJ,RHOU,RIPK1,ROCK1,RPS27L,SGMS1,SH3GLB1,SMAD6,SMAD7,SOCS3,SOX17,SPOCK2,SRGN,TBXA2R,TPT1,VASH1,ZFP36	ENSG00000001084,ENSG00000001617,ENSG00000002330,ENSG00000003402,ENSG00000004948,ENSG00000005073,ENSG00000005194,ENSG00000005339,ENSG00000005381,ENSG00000006118,ENSG00000006327,ENSG00000006747,ENSG00000007237,ENSG00000007372,ENSG00000007392,ENSG00000008735,ENSG00000009709,ENSG00000010327,ENSG00000010810,ENSG00000011052,ENSG00000012061,ENSG00000016082,ENSG00000017427,ENSG00000018189,ENSG00000018408…	0.657	4.12e-06	0.00043
GO:0008610	lipid biosynthetic process	GOBP	392	393	33	804	3.94	359	22282	1.59	ABHD5,ACAA1,ACAA2,ALOX5,ALOX5AP,ANG,APOC2,CD74,CD81,CHPT1,DHCR24,FABP3,FGF2,FGF7,HOXA5,HSD17B11,IGFBP7,LASS2,LPCAT1,LPL,MAT2B,NR3C1,PDGFB,PIGA,PIGK,PIGQ,QKI,SC4MOL,SERINC1,SGMS1,SH3GLB1,SOX17,WDTC1	ENSG00000000419,ENSG00000001626,ENSG00000001630,ENSG00000004779,ENSG00000005187,ENSG00000009950,ENSG00000011405,ENSG00000011422,ENSG00000012048,ENSG00000012660,ENSG00000015520,ENSG00000018510,ENSG00000025423,ENSG00000025434,ENSG00000026652,ENSG00000033011,ENSG00000049319,ENSG00000049860,ENSG00000059377,ENSG00000060642,ENSG00000062282,ENSG00000063176,ENSG00000064763,ENSG00000066322,ENSG00000069943…	0.935	5.11e-06	0.000486
GO:0034613	cellular protein localization	GOBP	658	659	47	790	5.62	611	22030	2.7	AKAP5,AKAP6,AP1S2,ARL6,BCAP29,CD74,CRY2,FGF2,FXC1,GGA2,HOXA5,IL6,JUN,KIF13B,KPNA5,LTBP2,MACF1,RAB14,RAB28,RAB33B,RAB5A,RAB8B,RHOA,RHOB,RHOJ,RHOU,RPGR,RRAS,SAR1A,SH3GLB1,SNX2,SOX17,SPTBN1,SRGN,STAM2,STX11,STX12,STX2,STX3,STX7,TINF2,TOM1L2,TRAK2,TRAM1,TRIM23,VPS39,ZFYVE16	ENSG00000004059,ENSG00000005243,ENSG00000006114,ENSG00000006125,ENSG00000006715,ENSG00000007372,ENSG00000008952,ENSG00000013364,ENSG00000013810,ENSG00000014138,ENSG00000015475,ENSG00000025772,ENSG00000025796,ENSG00000025800,ENSG00000027001,ENSG00000028528,ENSG00000030066,ENSG00000034693,ENSG00000035720,ENSG00000039068,ENSG00000041353,ENSG00000042753,ENSG00000047410,ENSG00000047932,ENSG00000051128…	0.763	5.53e-06	0.000486
GO:0007264	small GTPase mediated signal transduction	GOBP	579	582	43	794	5.14	536	22105	2.37	ARAP2,ARHGAP29,ARHGEF12,ARHGEF17,ARL6,CHP,CRK,CSF1,DHCR24,DYNC1LI2,FBXO8,FGF2,GABPA,GIMAP4,GIT2,GRAP,HOXA5,IQSEC1,KIAA1244,LRRK2,PPP2CB,PREX1,RAB14,RAB28,RAB33B,RAB5A,RAB8B,RAPGEF2,RAPGEF5,RHOA,RHOB,RHOBTB1,RHOBTB2,RHOJ,RHOU,ROCK1,RRAS,SAR1A,SHOC2,TBC1D12,TBC1D2B,TBC1D9,TRIM23	ENSG00000001631,ENSG00000003393,ENSG00000004059,ENSG00000006451,ENSG00000006607,ENSG00000007168,ENSG00000008256,ENSG00000008323,ENSG00000010322,ENSG00000011454,ENSG00000017427,ENSG00000017797,ENSG00000031081,ENSG00000036054,ENSG00000038382,ENSG00000041353,ENSG00000046889,ENSG00000047648,ENSG00000049130,ENSG00000050327,ENSG00000053524,ENSG00000054611,ENSG00000057608,ENSG00000058335,ENSG00000059915…	0.804	5.3e-06	0.000486
GO:0006471	protein ADP-ribosylation	GOBP	21	22	7	830	0.84	14	22627	0.06	GNA11,GNA14,GNAQ,HOXA5,TINF2,TIPARP,TRIM23	ENSG00000041880,ENSG00000060558,ENSG00000068903,ENSG00000077463,ENSG00000089163,ENSG00000107854,ENSG00000111339,ENSG00000124523,ENSG00000129484,ENSG00000129744,ENSG00000142082,ENSG00000143799,ENSG00000167311,ENSG00000173273	2.61	5.36e-06	0.000486
GO:0030334	regulation of cell migration	GOBP	163	163	19	818	2.27	144	22497	0.64	CITED2,CLIC4,CSF1,CXCL12,DLL4,EGFL7,FGF2,HBEGF,HOXA5,ICAM1,IL6,KDR,PARD6B,PDGFB,RRAS,SMAD7,SOX17,TRIB1,VASH1	ENSG00000006128,ENSG00000007372,ENSG00000008294,ENSG00000010322,ENSG00000017427,ENSG00000035403,ENSG00000049247,ENSG00000050820,ENSG00000053747,ENSG00000056345,ENSG00000057593,ENSG00000060656,ENSG00000065320,ENSG00000066056,ENSG00000069702,ENSG00000073060,ENSG00000075651,ENSG00000078401,ENSG00000087077,ENSG00000089225,ENSG00000090539,ENSG00000091136,ENSG00000091583,ENSG00000092969,ENSG00000095015…	1.29	6e-06	0.000507
GO:0051271	negative regulation of cellular component movement	GOBP	60	60	11	826	1.31	49	22592	0.22	CITED2,CLIC4,DLL4,EGFL7,FGF2,HOXA5,PDGFB,RRAS,SMAD7,TRIB1,VASH1	ENSG00000010322,ENSG00000035403,ENSG00000060656,ENSG00000066056,ENSG00000067066,ENSG00000069702,ENSG00000072110,ENSG00000089225,ENSG00000090539,ENSG00000091583,ENSG00000100292,ENSG00000105329,ENSG00000107937,ENSG00000111276,ENSG00000116014,ENSG00000120318,ENSG00000122194,ENSG00000128802,ENSG00000130203,ENSG00000130402,ENSG00000137801,ENSG00000139567,ENSG00000140416,ENSG00000140526,ENSG00000146674…	1.81	7.69e-06	0.000611
GO:0022614	membrane to membrane docking	GOBP	5	5	4	833	0.48	1	22640	0	EZR,ICAM1,MSN,ROCK1	ENSG00000162692	4.69	7.79e-06	0.000611
GO:0016477	cell migration	GOBP	402	405	33	804	3.94	369	22272	1.63	ANG,CCL2,CD34,CITED2,CLIC4,CSF1,CTGF,CXCL12,DLL4,EGFL7,ENPEP,FGF2,FMNL1,GAB2,HBEGF,HOXA5,ICAM1,IL6,ITGA1,KDR,LYST,MSN,MYH10,PARD6B,PDGFB,PPAP2B,ROCK1,RRAS,SBDS,SMAD7,SOX17,TRIB1,VASH1	ENSG00000000457,ENSG00000001617,ENSG00000004848,ENSG00000006128,ENSG00000006210,ENSG00000006327,ENSG00000007168,ENSG00000007372,ENSG00000007908,ENSG00000007952,ENSG00000008294,ENSG00000010322,ENSG00000010438,ENSG00000010810,ENSG00000016082,ENSG00000017427,ENSG00000026508,ENSG00000033170,ENSG00000035403,ENSG00000049130,ENSG00000049247,ENSG00000050820,ENSG00000053747,ENSG00000054598,ENSG00000056345…	0.907	8.67e-06	0.000657
GO:0042981	regulation of apoptotic process	GOBP	836	840	55	782	6.57	781	21860	3.45	ADRB2,ANXA4,ANXA5,APIP,B2M,BTG2,CARD16,CARD8,CAT,CCL2,CD74,CITED2,CTNNA1,DAPK2,DHCR24,DUSP1,GIMAP1,HIP1,HOXA5,IFT57,IL6,ITGA1,JUN,KLF10,LIFR,LYST,MLH1,MOAP1,NOD1,NR3C1,PAFAH2,PEA15,PPP2CB,PRKCE,PRKCZ,QRICH1,RHOA,RIPK1,RIPK2,ROCK1,RPS27L,RRM2B,SGMS1,SH3GLB1,SH3RF1,SMAD6,SMAD7,SOCS3,SOX17,STK17B,TGM2,TP53BP2,TPT1,TXNIP,UNC13B	ENSG00000001084,ENSG00000002330,ENSG00000003400,ENSG00000003402,ENSG00000003756,ENSG00000004139,ENSG00000004468,ENSG00000005194,ENSG00000005381,ENSG00000006432,ENSG00000006747,ENSG00000008735,ENSG00000009709,ENSG00000010671,ENSG00000011052,ENSG00000011332,ENSG00000012048,ENSG00000012061,ENSG00000015475,ENSG00000017427,ENSG00000019991,ENSG00000020426,ENSG00000020633,ENSG00000022556,ENSG00000023287…	0.677	1.02e-05	0.000745
GO:0051270	regulation of cellular component movement	GOBP	186	186	20	817	2.39	166	22475	0.73	BBS1,CITED2,CLIC4,CSF1,CXCL12,DLL4,EGFL7,FGF2,HBEGF,HOXA5,ICAM1,IL6,KDR,PARD6B,PDGFB,RRAS,SMAD7,SOX17,TRIB1,VASH1	ENSG00000001617,ENSG00000006128,ENSG00000007372,ENSG00000008294,ENSG00000010322,ENSG00000017427,ENSG00000035403,ENSG00000049247,ENSG00000050820,ENSG00000053747,ENSG00000056345,ENSG00000057593,ENSG00000060656,ENSG00000065320,ENSG00000066056,ENSG00000067066,ENSG00000069702,ENSG00000072110,ENSG00000073060,ENSG00000075213,ENSG00000075651,ENSG00000078401,ENSG00000086062,ENSG00000087077,ENSG00000089225…	1.2	1.17e-05	0.000829
GO:0001525	angiogenesis	GOBP	188	189	20	817	2.39	168	22473	0.74	ANG,ANPEP,CTGF,CXCL12,CYR61,DLL4,EGFL7,ENPEP,EPAS1,FGF2,IL6,JUN,KDR,PLXND1,PNPLA6,RHOB,SOX17,TBXA2R,VASH1,VEZF1	ENSG00000006327,ENSG00000007952,ENSG00000010327,ENSG00000023191,ENSG00000025708,ENSG00000027869,ENSG00000049247,ENSG00000064012,ENSG00000066056,ENSG00000066468,ENSG00000067182,ENSG00000070193,ENSG00000078401,ENSG00000079385,ENSG00000086062,ENSG00000091583,ENSG00000091879,ENSG00000092969,ENSG00000099250,ENSG00000100292,ENSG00000100345,ENSG00000100644,ENSG00000100697,ENSG00000101346,ENSG00000101384…	1.19	1.37e-05	0.000913
GO:0040012	regulation of locomotion	GOBP	188	188	20	817	2.39	168	22473	0.74	BBS1,CITED2,CLIC4,CSF1,CXCL12,DLL4,EGFL7,FGF2,HBEGF,HOXA5,ICAM1,IL6,KDR,PARD6B,PDGFB,RRAS,SMAD7,SOX17,TRIB1,VASH1	ENSG00000006128,ENSG00000007372,ENSG00000008294,ENSG00000010322,ENSG00000017427,ENSG00000035403,ENSG00000049247,ENSG00000050820,ENSG00000053747,ENSG00000056345,ENSG00000057593,ENSG00000060656,ENSG00000065320,ENSG00000066056,ENSG00000069702,ENSG00000070193,ENSG00000073060,ENSG00000075651,ENSG00000078401,ENSG00000087077,ENSG00000089225,ENSG00000090539,ENSG00000091136,ENSG00000091583,ENSG00000092969…	1.19	1.37e-05	0.000913
GO:0006886	intracellular protein transport	GOBP	629	630	44	793	5.26	585	22056	2.58	AKAP5,AKAP6,AP1S2,ARL6,BCAP29,CD74,CRY2,FGF2,FXC1,GGA2,HOXA5,IL6,JUN,KIF13B,KPNA5,LTBP2,MACF1,RAB14,RAB28,RAB33B,RAB5A,RAB8B,RHOA,RHOB,RHOJ,RHOU,RPGR,RRAS,SAR1A,SNX2,SOX17,SPTBN1,STAM2,STX11,STX12,STX2,STX3,STX7,TOM1L2,TRAK2,TRAM1,TRIM23,VPS39,ZFYVE16	ENSG00000004059,ENSG00000005243,ENSG00000006114,ENSG00000006125,ENSG00000006715,ENSG00000008952,ENSG00000013364,ENSG00000013810,ENSG00000014138,ENSG00000015475,ENSG00000025772,ENSG00000025796,ENSG00000025800,ENSG00000027001,ENSG00000028528,ENSG00000030066,ENSG00000034693,ENSG00000035720,ENSG00000039068,ENSG00000041353,ENSG00000042753,ENSG00000047410,ENSG00000047932,ENSG00000051128,ENSG00000053770…	0.738	1.83e-05	0.00118
GO:0042127	regulation of cell proliferation	GOBP	817	823	53	784	6.33	764	21877	3.37	ADAMTS1,ADRB2,ANG,ATF3,BMP2,BMPR2,BTG2,CAV2,CCL2,CD47,CD81,CDH5,CGRRF1,CHURC1,CSF1,CTNNA1,CXCL12,DHCR24,FABP3,FGF2,FGF7,FLT4,GRN,HBEGF,HOXA5,ID2,IGFBP7,IL6,JUN,KAT2B,KDR,KLF10,LIFR,MYD88,NDFIP1,NFIB,NR3C1,PDGFB,PPM1D,PRKCZ,PTGER2,PURA,RIPK2,RTKN2,S1PR2,SKAP2,SOX17,TGM2,TINF2,TMEM115,TRIB1,TXNIP,VASH1	ENSG00000003756,ENSG00000004468,ENSG00000004848,ENSG00000006128,ENSG00000006377,ENSG00000006747,ENSG00000007171,ENSG00000007264,ENSG00000007372,ENSG00000007952,ENSG00000008083,ENSG00000008226,ENSG00000009694,ENSG00000010278,ENSG00000011052,ENSG00000012048,ENSG00000013573,ENSG00000014216,ENSG00000017427,ENSG00000020426,ENSG00000020633,ENSG00000027847,ENSG00000031544,ENSG00000035862,ENSG00000036257…	0.661	2.16e-05	0.00136
GO:0010033	response to organic substance	GOBP	799	803	52	785	6.21	747	21894	3.3	ACP5,ALDH2,ANG,ANXA5,APPL1,ASAH1,B2M,BTG2,C1QB,CALCOCO2,CCL2,CD83,CHURC1,COLEC12,CTNNA1,CXCL12,CYR61,DUSP1,EDEM1,EGR1,EIF4EBP2,FABP3,HOXA5,ID2,IGFBP7,IL1R1,IL6,JUN,KCNJ8,KLF10,LDLR,LIFR,MGP,MYD88,NR3C1,PDGFB,PRKAR1A,PRKCZ,PTPN1,RIPK1,RIPK2,SETD2,SIK2,SNRPN,SOCS3,SOX17,THRA,TIMP3,TRIB1,TXNIP,UBE2B,WDTC1	ENSG00000001084,ENSG00000001626,ENSG00000004139,ENSG00000004468,ENSG00000004948,ENSG00000005249,ENSG00000005469,ENSG00000005471,ENSG00000006071,ENSG00000006128,ENSG00000006831,ENSG00000007908,ENSG00000010256,ENSG00000010610,ENSG00000010810,ENSG00000011485,ENSG00000012048,ENSG00000012504,ENSG00000013561,ENSG00000021826,ENSG00000023318,ENSG00000023572,ENSG00000025434,ENSG00000026103,ENSG00000026508…	0.663	2.37e-05	0.00145
GO:0048870	cell motility	GOBP	481	484	36	801	4.3	445	22196	1.97	ANG,BBS1,CAPS,CCL2,CD34,CHP,CITED2,CLIC4,CSF1,CTGF,CXCL12,DLL4,EGFL7,ENPEP,FGF2,FMNL1,GAB2,HBEGF,HOXA5,ICAM1,IL6,ITGA1,KDR,LYST,MSN,MYH10,PARD6B,PDGFB,PPAP2B,ROCK1,RRAS,SBDS,SMAD7,SOX17,TRIB1,VASH1	ENSG00000000457,ENSG00000001617,ENSG00000004848,ENSG00000006128,ENSG00000006210,ENSG00000006327,ENSG00000007168,ENSG00000007372,ENSG00000007908,ENSG00000007952,ENSG00000008294,ENSG00000010322,ENSG00000010438,ENSG00000010810,ENSG00000016082,ENSG00000017427,ENSG00000018625,ENSG00000026508,ENSG00000033170,ENSG00000035403,ENSG00000039139,ENSG00000049130,ENSG00000049247,ENSG00000050820,ENSG00000053747…	0.807	2.59e-05	0.00154
GO:0006944	membrane fusion	GOBP	57	62	10	827	1.19	47	22594	0.21	ATG7,CAV2,GCA,RABEP1,SNAP23,STX11,STX2,STX3,VAMP2,VAMP3	ENSG00000010278,ENSG00000030110,ENSG00000035720,ENSG00000065135,ENSG00000066056,ENSG00000079841,ENSG00000087088,ENSG00000099940,ENSG00000100568,ENSG00000101558,ENSG00000102189,ENSG00000103496,ENSG00000104164,ENSG00000104755,ENSG00000105402,ENSG00000105649,ENSG00000105737,ENSG00000106302,ENSG00000106304,ENSG00000108433,ENSG00000113734,ENSG00000114547,ENSG00000115155,ENSG00000116688,ENSG00000116711…	1.76	2.97e-05	0.00172
GO:0046907	intracellular transport	GOBP	898	902	56	781	6.69	842	21799	3.72	ADRB2,AKAP5,AKAP6,AP1S2,ARL6,BCAP29,CD74,CRY2,DSCR3,ERGIC1,FGF2,FXC1,GGA2,GIMAP1,HOXA5,IL6,JUN,KIF13B,KIF1C,KPNA5,LTBP2,LYST,MACF1,MYH10,MYL6,PRKCZ,RAB14,RAB28,RAB33B,RAB5A,RAB8B,RHOA,RHOB,RHOJ,RHOU,RPGR,RRAS,SAR1A,SCAMP2,SEC22C,SNAP23,SNX2,SOX17,SPTBN1,STAM2,STX11,STX12,STX2,STX3,STX7,TOM1L2,TRAK2,TRAM1,TRIM23,VPS39,ZFYVE16	ENSG00000003056,ENSG00000003393,ENSG00000004059,ENSG00000004864,ENSG00000005007,ENSG00000005022,ENSG00000005243,ENSG00000006114,ENSG00000006125,ENSG00000006715,ENSG00000007168,ENSG00000008952,ENSG00000013364,ENSG00000013810,ENSG00000014138,ENSG00000014164,ENSG00000015285,ENSG00000015475,ENSG00000015568,ENSG00000017260,ENSG00000021574,ENSG00000021762,ENSG00000025772,ENSG00000025796,ENSG00000025800…	0.619	3.82e-05	0.00215
GO:0016311	dephosphorylation	GOBP	188	189	19	818	2.27	169	22472	0.75	ACP5,CDC14A,DUSP1,DUSP3,DUSP6,DUSP8,HOXA5,MTM1,MTMR14,MTMR6,PPM1D,PPM1K,PPP2CB,PPP6C,PTPN1,PTPRJ,SACM1L,SOX17,SSH2	ENSG00000003987,ENSG00000011485,ENSG00000014914,ENSG00000039650,ENSG00000054148,ENSG00000054356,ENSG00000060069,ENSG00000060656,ENSG00000063601,ENSG00000064655,ENSG00000067113,ENSG00000070159,ENSG00000070190,ENSG00000070366,ENSG00000070778,ENSG00000072135,ENSG00000073711,ENSG00000076201,ENSG00000078269,ENSG00000079393,ENSG00000080031,ENSG00000081237,ENSG00000081377,ENSG00000081721,ENSG00000084112…	1.13	4.56e-05	0.0025
GO:0043066	negative regulation of apoptotic process	GOBP	401	403	31	806	3.7	370	22271	1.63	ANXA4,ANXA5,APIP,BTG2,CAT,CCL2,CD74,CITED2,CTNNA1,DHCR24,DUSP1,GIMAP1,HOXA5,IL6,LIFR,NR3C1,PAFAH2,PEA15,PPP2CB,PRKCZ,RHOA,RIPK1,ROCK1,RPS27L,SGMS1,SH3GLB1,SMAD6,SMAD7,SOCS3,SOX17,TPT1	ENSG00000001084,ENSG00000003402,ENSG00000005194,ENSG00000005381,ENSG00000008735,ENSG00000009709,ENSG00000011052,ENSG00000012061,ENSG00000017427,ENSG00000019991,ENSG00000020426,ENSG00000023287,ENSG00000023445,ENSG00000023909,ENSG00000026036,ENSG00000026103,ENSG00000044574,ENSG00000049130,ENSG00000054598,ENSG00000056661,ENSG00000057593,ENSG00000057663,ENSG00000060138,ENSG00000063176,ENSG00000064393…	0.839	5.08e-05	0.00272
GO:0007178	transmembrane receptor protein serine/threonine kinase signaling pathway	GOBP	144	145	16	821	1.91	128	22513	0.57	BMP2,BMPR2,CCL2,CITED2,FSTL3,JUN,KLF10,LTBP2,NR3C1,PDGFB,SMAD6,SMAD7,SOX17,SPTBN1,UBE2D3,ZFYVE16	ENSG00000033170,ENSG00000064393,ENSG00000069702,ENSG00000072401,ENSG00000077943,ENSG00000083842,ENSG00000087095,ENSG00000088832,ENSG00000090006,ENSG00000090539,ENSG00000092969,ENSG00000095015,ENSG00000095739,ENSG00000100324,ENSG00000101144,ENSG00000101938,ENSG00000103266,ENSG00000105329,ENSG00000105701,ENSG00000106031,ENSG00000106799,ENSG00000106991,ENSG00000107623,ENSG00000107779,ENSG00000108854…	1.23	5.76e-05	0.00301
GO:0043069	negative regulation of programmed cell death	GOBP	406	409	31	806	3.7	375	22266	1.66	ANXA4,ANXA5,APIP,BTG2,CAT,CCL2,CD74,CITED2,CTNNA1,DHCR24,DUSP1,GIMAP1,HOXA5,IL6,LIFR,NR3C1,PAFAH2,PEA15,PPP2CB,PRKCZ,RHOA,RIPK1,ROCK1,RPS27L,SGMS1,SH3GLB1,SMAD6,SMAD7,SOCS3,SOX17,TPT1	ENSG00000001084,ENSG00000003402,ENSG00000005194,ENSG00000005381,ENSG00000006118,ENSG00000008735,ENSG00000009709,ENSG00000011052,ENSG00000012061,ENSG00000017427,ENSG00000019991,ENSG00000020426,ENSG00000023287,ENSG00000023445,ENSG00000023909,ENSG00000026036,ENSG00000026103,ENSG00000044574,ENSG00000049130,ENSG00000054598,ENSG00000056661,ENSG00000057593,ENSG00000057663,ENSG00000060138,ENSG00000063176…	0.826	6.4e-05	0.00327
GO:0009887	organ morphogenesis	GOBP	791	800	50	787	5.97	741	21900	3.27	ACP5,ADAMTS1,ANG,ANPEP,BBS1,BMP2,BMPR2,CCL2,CITED2,CSF1,CTGF,CTNNA1,CXCL12,CYR61,DLL4,EGFL7,ENPEP,EPAS1,FGF2,FGF7,FOXF1,GYPC,HOXA5,IL6,JUN,KDR,LIFR,MACF1,MGP,NDST1,PKD2,PLXND1,PNPLA6,PRKAR1A,PTPRJ,QKI,RHOB,RPGR,SHANK3,SMAD7,SOCS3,SOX17,SPRY1,STX2,TBXA2R,TGM2,THRA,TIPARP,VASH1,VEZF1	ENSG00000004961,ENSG00000004975,ENSG00000005073,ENSG00000006327,ENSG00000006377,ENSG00000006611,ENSG00000007168,ENSG00000007171,ENSG00000007372,ENSG00000007952,ENSG00000008710,ENSG00000010030,ENSG00000010327,ENSG00000011465,ENSG00000016082,ENSG00000017427,ENSG00000020633,ENSG00000022267,ENSG00000023191,ENSG00000025708,ENSG00000026508,ENSG00000027869,ENSG00000030110,ENSG00000037965,ENSG00000043039…	0.63	7.08e-05	0.00346
GO:0007265	Ras protein signal transduction	GOBP	315	316	26	811	3.11	289	22352	1.28	ARAP2,ARHGAP29,ARHGEF12,ARHGEF17,CRK,CSF1,DHCR24,FBXO8,FGF2,GIT2,GRAP,HOXA5,IQSEC1,KIAA1244,PPP2CB,PREX1,RHOA,RHOB,RHOJ,RHOU,ROCK1,RRAS,SHOC2,TBC1D12,TBC1D2B,TBC1D9	ENSG00000003393,ENSG00000006451,ENSG00000006607,ENSG00000007168,ENSG00000008256,ENSG00000008323,ENSG00000010322,ENSG00000011454,ENSG00000017427,ENSG00000017797,ENSG00000036054,ENSG00000038382,ENSG00000046889,ENSG00000047648,ENSG00000049130,ENSG00000050327,ENSG00000053524,ENSG00000054611,ENSG00000058335,ENSG00000059915,ENSG00000064490,ENSG00000064547,ENSG00000065491,ENSG00000065882,ENSG00000066248…	0.908	6.94e-05	0.00346
GO:0006629	lipid metabolic process	GOBP	944	949	57	780	6.81	887	21754	3.92	ABHD5,ACAA1,ACAA2,ALOX5,ALOX5AP,ANG,APOC2,ASAH1,BBS1,BDH2,BTN3A1,C1QTNF2,CAT,CD36,CD74,CD81,CHPT1,CRYL1,CUBN,DHCR24,FABP3,FGF2,FGF7,GIMAP1,GRN,HOXA5,HSD17B11,IGFBP7,IP6K1,LASS2,LDLR,LPCAT1,LPL,MAT2B,MGLL,NR3C1,PAFAH2,PDGFB,PIGA,PIGK,PIGQ,PLCL2,PNPLA2,PNPLA6,PPAP2B,QKI,RBL2,RETSAT,SACM1L,SC4MOL,SERINC1,SGMS1,SH3GLB1,SLC22A4,SOX17,TPP1,WDTC1	ENSG00000000419,ENSG00000001626,ENSG00000001630,ENSG00000003137,ENSG00000004779,ENSG00000005187,ENSG00000005249,ENSG00000005421,ENSG00000005469,ENSG00000005471,ENSG00000006007,ENSG00000006530,ENSG00000006534,ENSG00000006757,ENSG00000006831,ENSG00000007168,ENSG00000009950,ENSG00000011009,ENSG00000011405,ENSG00000011422,ENSG00000012048,ENSG00000012174,ENSG00000012504,ENSG00000012660,ENSG00000015520…	0.583	7.86e-05	0.00375
GO:0043244	regulation of protein complex disassembly	GOBP	52	51	9	828	1.08	43	22598	0.19	CAPZA2,CLASP2,DSTN,HOXA5,MAP4,RDX,SBDS,SOX17,SPTBN1	ENSG00000005007,ENSG00000006747,ENSG00000042493,ENSG00000050405,ENSG00000070182,ENSG00000075340,ENSG00000077549,ENSG00000078018,ENSG00000087274,ENSG00000090376,ENSG00000094631,ENSG00000100106,ENSG00000101871,ENSG00000115956,ENSG00000116489,ENSG00000116584,ENSG00000120662,ENSG00000120705,ENSG00000127831,ENSG00000131711,ENSG00000132507,ENSG00000132541,ENSG00000134982,ENSG00000135407,ENSG00000136059…	1.74	8.27e-05	0.00387
GO:0044255	cellular lipid metabolic process	GOBP	779	784	49	788	5.85	730	21911	3.22	ABHD5,ACAA1,ACAA2,ALOX5,ALOX5AP,ANG,APOC2,ASAH1,BBS1,BDH2,C1QTNF2,CAT,CD74,CD81,CHPT1,CRYL1,CUBN,DHCR24,FABP3,FGF2,FGF7,GRN,HOXA5,HSD17B11,IGFBP7,IP6K1,LASS2,LDLR,LPCAT1,LPL,MAT2B,NR3C1,PDGFB,PIGA,PIGK,PIGQ,PNPLA2,PNPLA6,PPAP2B,QKI,RETSAT,SACM1L,SC4MOL,SERINC1,SGMS1,SH3GLB1,SLC22A4,SOX17,WDTC1	ENSG00000000419,ENSG00000001626,ENSG00000001630,ENSG00000003137,ENSG00000004779,ENSG00000005187,ENSG00000005249,ENSG00000005421,ENSG00000005469,ENSG00000006530,ENSG00000006831,ENSG00000007168,ENSG00000009950,ENSG00000011009,ENSG00000011405,ENSG00000011422,ENSG00000012048,ENSG00000012174,ENSG00000012504,ENSG00000012660,ENSG00000015520,ENSG00000019186,ENSG00000021762,ENSG00000021826,ENSG00000025423…	0.624	9.4e-05	0.0043
GO:0008654	phospholipid biosynthetic process	GOBP	106	106	13	824	1.55	93	22548	0.41	ABHD5,CD81,CHPT1,FABP3,FGF7,LPCAT1,PDGFB,PIGA,PIGK,PIGQ,SERINC1,SGMS1,SH3GLB1	ENSG00000000419,ENSG00000011405,ENSG00000011422,ENSG00000026652,ENSG00000049860,ENSG00000060642,ENSG00000063176,ENSG00000069943,ENSG00000075651,ENSG00000086848,ENSG00000087111,ENSG00000087157,ENSG00000087253,ENSG00000088766,ENSG00000100288,ENSG00000100564,ENSG00000101126,ENSG00000101290,ENSG00000101464,ENSG00000102125,ENSG00000102230,ENSG00000103502,ENSG00000105655,ENSG00000108474,ENSG00000109182…	1.34	0.000102	0.00441
GO:0043242	negative regulation of protein complex disassembly	GOBP	42	41	8	829	0.96	34	22607	0.15	CAPZA2,CLASP2,HOXA5,MAP4,RDX,SBDS,SOX17,SPTBN1	ENSG00000006747,ENSG00000042493,ENSG00000050405,ENSG00000070182,ENSG00000075340,ENSG00000077549,ENSG00000078018,ENSG00000087274,ENSG00000090376,ENSG00000094631,ENSG00000100106,ENSG00000101871,ENSG00000116489,ENSG00000116584,ENSG00000127831,ENSG00000131711,ENSG00000134982,ENSG00000135407,ENSG00000136059,ENSG00000137877,ENSG00000138100,ENSG00000140854,ENSG00000146950,ENSG00000148180,ENSG00000158856…	1.86	0.000102	0.00441
GO:0001570	vasculogenesis	GOBP	42	43	8	829	0.96	34	22607	0.15	CITED2,EGFL7,FOXF1,KDR,PTPRJ,QKI,SOX17,TIPARP	ENSG00000044090,ENSG00000105974,ENSG00000106991,ENSG00000108175,ENSG00000111206,ENSG00000112715,ENSG00000116874,ENSG00000125931,ENSG00000126016,ENSG00000127616,ENSG00000128602,ENSG00000129991,ENSG00000133454,ENSG00000135547,ENSG00000136280,ENSG00000141052,ENSG00000145715,ENSG00000148053,ENSG00000157483,ENSG00000163513,ENSG00000164252,ENSG00000164458,ENSG00000164690,ENSG00000166224,ENSG00000169398…	1.86	0.000102	0.00441
GO:0006644	phospholipid metabolic process	GOBP	220	220	20	817	2.39	200	22441	0.88	ABHD5,APOC2,CD81,CHPT1,FABP3,FGF7,GRN,IP6K1,LPCAT1,LPL,PDGFB,PIGA,PIGK,PIGQ,PNPLA6,PPAP2B,SACM1L,SERINC1,SGMS1,SH3GLB1	ENSG00000000419,ENSG00000005421,ENSG00000007168,ENSG00000011405,ENSG00000011422,ENSG00000026652,ENSG00000049860,ENSG00000051382,ENSG00000060642,ENSG00000063176,ENSG00000068745,ENSG00000069764,ENSG00000069943,ENSG00000075651,ENSG00000078142,ENSG00000078269,ENSG00000079459,ENSG00000086848,ENSG00000087111,ENSG00000087157,ENSG00000087237,ENSG00000087253,ENSG00000088766,ENSG00000091622,ENSG00000100078…	1.01	0.000128	0.00503
GO:0006897	endocytosis	GOBP	254	255	22	815	2.63	232	22409	1.02	ADRB2,AP1S2,APOC2,CD36,CD93,COLEC12,CUBN,DAB2,EHD4,GABPA,HIP1,HOXA5,LDLR,MARCH2,MRC1,NECAP2,RAB5A,RABEP1,SNX2,SOX17,STXBP1,ZFYVE16	ENSG00000003056,ENSG00000006114,ENSG00000007908,ENSG00000010327,ENSG00000010704,ENSG00000011028,ENSG00000024422,ENSG00000025434,ENSG00000028528,ENSG00000034971,ENSG00000038945,ENSG00000042753,ENSG00000047249,ENSG00000049759,ENSG00000054219,ENSG00000062598,ENSG00000063245,ENSG00000064687,ENSG00000066230,ENSG00000068781,ENSG00000070018,ENSG00000070193,ENSG00000070371,ENSG00000070495,ENSG00000072134…	0.958	0.000123	0.00503
GO:0009725	response to hormone	GOBP	383	384	29	808	3.46	354	22287	1.56	ALDH2,ANG,APPL1,BTG2,C1QB,CCL2,CTNNA1,CXCL12,DUSP1,EIF4EBP2,FABP3,HOXA5,IGFBP7,IL6,LDLR,MGP,PDGFB,PRKAR1A,PRKCZ,PTPN1,SIK2,SNRPN,SOCS3,SOX17,THRA,TIMP3,TXNIP,UBE2B,WDTC1	ENSG00000001084,ENSG00000001626,ENSG00000004468,ENSG00000004948,ENSG00000005249,ENSG00000005471,ENSG00000006071,ENSG00000006128,ENSG00000006831,ENSG00000012048,ENSG00000013561,ENSG00000021826,ENSG00000025434,ENSG00000026103,ENSG00000049247,ENSG00000049319,ENSG00000050820,ENSG00000052344,ENSG00000054356,ENSG00000060656,ENSG00000065361,ENSG00000065675,ENSG00000065833,ENSG00000066230,ENSG00000067225…	0.815	0.000126	0.00503
GO:0006928	movement of cell or subcellular component	GOBP	663	666	43	794	5.14	620	22021	2.74	ANG,BBS1,CAPS,CAPZA2,CCL2,CCL4,CD34,CHP,CITED2,CLIC4,CSF1,CTGF,CXCL12,DLL4,DSTN,EGFL7,ENPEP,FGF2,FMNL1,GAB2,GABPA,HBEGF,HOXA5,ICAM1,IL6,ITGA1,KAL1,KDR,LYST,MACF1,MSN,MYH10,PARD6B,PDGFB,PPAP2B,ROCK1,RRAS,SBDS,SMAD7,SOX17,TLN1,TRIB1,VASH1	ENSG00000000457,ENSG00000001617,ENSG00000004848,ENSG00000005810,ENSG00000005844,ENSG00000006075,ENSG00000006128,ENSG00000006210,ENSG00000006327,ENSG00000006468,ENSG00000007168,ENSG00000007174,ENSG00000007372,ENSG00000007908,ENSG00000007944,ENSG00000007952,ENSG00000008294,ENSG00000010278,ENSG00000010322,ENSG00000010438,ENSG00000010810,ENSG00000011422,ENSG00000012171,ENSG00000016082,ENSG00000017427…	0.654	0.000128	0.00503
GO:0043624	cellular protein complex disassembly	GOBP	67	66	10	827	1.19	57	22584	0.25	CAPZA2,CLASP2,DSTN,HOXA5,MAP4,PTRF,RDX,SBDS,SOX17,SPTBN1	ENSG00000005007,ENSG00000006747,ENSG00000042493,ENSG00000050405,ENSG00000070182,ENSG00000075340,ENSG00000077549,ENSG00000078018,ENSG00000087274,ENSG00000088930,ENSG00000094631,ENSG00000100106,ENSG00000101871,ENSG00000103342,ENSG00000103495,ENSG00000112031,ENSG00000112339,ENSG00000115956,ENSG00000116489,ENSG00000116584,ENSG00000116830,ENSG00000117632,ENSG00000120662,ENSG00000120705,ENSG00000120832…	1.57	0.000124	0.00503
GO:0006650	glycerophospholipid metabolic process	GOBP	125	125	14	823	1.67	111	22530	0.49	ABHD5,CD81,CHPT1,FABP3,FGF7,IP6K1,PDGFB,PIGA,PIGK,PIGQ,PNPLA6,SACM1L,SERINC1,SH3GLB1	ENSG00000000419,ENSG00000005421,ENSG00000007168,ENSG00000011405,ENSG00000011422,ENSG00000051382,ENSG00000060642,ENSG00000068745,ENSG00000069943,ENSG00000075651,ENSG00000078142,ENSG00000078269,ENSG00000086848,ENSG00000087111,ENSG00000087237,ENSG00000087253,ENSG00000091622,ENSG00000100288,ENSG00000100564,ENSG00000101126,ENSG00000101464,ENSG00000102125,ENSG00000102230,ENSG00000103066,ENSG00000103502…	1.24	0.000151	0.00582
GO:0030324	lung development	GOBP	96	97	12	825	1.43	84	22557	0.37	ASAH1,BMPR2,CTGF,EPAS1,FGF2,FGF7,FOXF1,HOPX,HOXA5,KDR,MGP,NFIB	ENSG00000001626,ENSG00000066468,ENSG00000070193,ENSG00000070495,ENSG00000072310,ENSG00000074047,ENSG00000077063,ENSG00000087116,ENSG00000087494,ENSG00000089225,ENSG00000100324,ENSG00000100393,ENSG00000100697,ENSG00000102678,ENSG00000103196,ENSG00000105649,ENSG00000105989,ENSG00000106571,ENSG00000106799,ENSG00000107187,ENSG00000107779,ENSG00000107798,ENSG00000107831,ENSG00000111087,ENSG00000111602…	1.36	0.000156	0.00591
GO:0030282	bone mineralization	GOBP	46	46	8	829	0.96	38	22603	0.17	ADRB2,BMP2,BMPR2,KL,KLF10,MGP,SBDS,SRGN	ENSG00000066468,ENSG00000073756,ENSG00000089041,ENSG00000101144,ENSG00000103855,ENSG00000104884,ENSG00000105329,ENSG00000105894,ENSG00000107779,ENSG00000107789,ENSG00000111012,ENSG00000114739,ENSG00000115170,ENSG00000116711,ENSG00000118972,ENSG00000119699,ENSG00000121989,ENSG00000125378,ENSG00000125398,ENSG00000126549,ENSG00000132464,ENSG00000136235,ENSG00000137745,ENSG00000138696,ENSG00000138756…	1.75	0.000198	0.00723
GO:0031333	negative regulation of protein complex assembly	GOBP	35	35	7	830	0.84	28	22613	0.12	CAPZA2,PRKCZ,RDX,SMAD6,SPTBN1,TMSB4X,TMSL3	ENSG00000006747,ENSG00000034510,ENSG00000042493,ENSG00000070182,ENSG00000070831,ENSG00000075340,ENSG00000077549,ENSG00000087274,ENSG00000100106,ENSG00000101367,ENSG00000116489,ENSG00000117632,ENSG00000120885,ENSG00000127831,ENSG00000135407,ENSG00000136059,ENSG00000137877,ENSG00000148180,ENSG00000154620,ENSG00000158164,ENSG00000158856,ENSG00000160460,ENSG00000163554,ENSG00000173898,ENSG00000177938…	1.92	0.0002	0.00723
GO:0006470	protein dephosphorylation	GOBP	144	145	15	822	1.79	129	22512	0.57	CDC14A,DUSP1,DUSP3,DUSP6,DUSP8,HOXA5,MTM1,MTMR6,PPM1D,PPM1K,PPP2CB,PPP6C,PTPN1,PTPRJ,SSH2	ENSG00000003987,ENSG00000011485,ENSG00000054356,ENSG00000060069,ENSG00000060656,ENSG00000064655,ENSG00000070159,ENSG00000070190,ENSG00000070778,ENSG00000072135,ENSG00000073711,ENSG00000076201,ENSG00000079393,ENSG00000080031,ENSG00000081237,ENSG00000081377,ENSG00000081721,ENSG00000084112,ENSG00000086717,ENSG00000087053,ENSG00000088179,ENSG00000100034,ENSG00000100241,ENSG00000100330,ENSG00000100526…	1.16	0.000201	0.00723
GO:0051493	regulation of cytoskeleton organization	GOBP	129	128	14	823	1.67	115	22526	0.51	AKAP5,CAPZA2,CLASP2,CXCL12,DSTN,HOXA5,MAP4,RDX,RHOA,SBDS,SOX17,SPTBN1,TMSB4X,TMSL3	ENSG00000005810,ENSG00000006128,ENSG00000006747,ENSG00000012048,ENSG00000034510,ENSG00000042493,ENSG00000047648,ENSG00000049540,ENSG00000050405,ENSG00000065675,ENSG00000070087,ENSG00000070182,ENSG00000071051,ENSG00000075340,ENSG00000075711,ENSG00000077063,ENSG00000077549,ENSG00000078018,ENSG00000078114,ENSG00000078401,ENSG00000082898,ENSG00000087274,ENSG00000089041,ENSG00000094631,ENSG00000095015…	1.2	0.000211	0.00735
GO:0030323	respiratory tube development	GOBP	99	100	12	825	1.43	87	22554	0.38	ASAH1,BMPR2,CTGF,EPAS1,FGF2,FGF7,FOXF1,HOPX,HOXA5,KDR,MGP,NFIB	ENSG00000001626,ENSG00000066468,ENSG00000070193,ENSG00000070495,ENSG00000072310,ENSG00000074047,ENSG00000076604,ENSG00000077063,ENSG00000087116,ENSG00000087494,ENSG00000089225,ENSG00000099139,ENSG00000100324,ENSG00000100393,ENSG00000100697,ENSG00000102678,ENSG00000103196,ENSG00000105649,ENSG00000105989,ENSG00000106571,ENSG00000106799,ENSG00000107187,ENSG00000107779,ENSG00000107798,ENSG00000107831…	1.33	0.000209	0.00735
GO:0050790	regulation of catalytic activity	GOBP	852	860	51	786	6.09	801	21840	3.54	ABHD5,ADRB2,ANG,APH1B,APOC2,ARAP2,C1QTNF2,C5,CARD8,CCNG1,CD74,CD81,CSF1,DHCR24,DUSP6,DUSP8,F2RL3,FGF2,GADD45B,GIT2,GNA11,GNAQ,HIP1,HOXA5,IFT57,IL6,ITGA1,MBIP,MOAP1,MS4A2,NOD1,PDGFB,PRKCZ,RBL2,RETSAT,RIPK1,S1PR2,SDC4,SERINC1,SMAD6,SMAD7,SOX17,SPRED1,SPRY1,SPRY4,TBC1D12,TBC1D2B,TBC1D9,TGM2,TRIB1,TSPYL2	ENSG00000002330,ENSG00000003393,ENSG00000004660,ENSG00000004948,ENSG00000006432,ENSG00000006530,ENSG00000007168,ENSG00000007908,ENSG00000008018,ENSG00000008294,ENSG00000010310,ENSG00000010610,ENSG00000011454,ENSG00000012983,ENSG00000013275,ENSG00000017797,ENSG00000019991,ENSG00000020426,ENSG00000022556,ENSG00000023909,ENSG00000025434,ENSG00000030110,ENSG00000034152,ENSG00000034713,ENSG00000036054…	0.571	0.000228	0.00771
GO:0001894	tissue homeostasis	GOBP	72	73	10	827	1.19	62	22579	0.27	ACP5,ADRB2,BBS1,CSF1,CUBN,EPAS1,FGF7,KDR,SOX17,TPP1	ENSG00000004468,ENSG00000020129,ENSG00000087088,ENSG00000087274,ENSG00000087494,ENSG00000089041,ENSG00000091483,ENSG00000095397,ENSG00000102879,ENSG00000104267,ENSG00000104432,ENSG00000107798,ENSG00000110680,ENSG00000112280,ENSG00000112715,ENSG00000113721,ENSG00000116711,ENSG00000118785,ENSG00000120659,ENSG00000121351,ENSG00000122122,ENSG00000128340,ENSG00000129221,ENSG00000132142,ENSG00000132383…	1.48	0.000228	0.00771
GO:0009612	response to mechanical stimulus	GOBP	73	73	10	827	1.19	63	22578	0.28	BMP2,BTG2,CCL2,CXCL12,IL6,JUN,MGP,PKD2,TIMP3,TXNIP	ENSG00000006468,ENSG00000008710,ENSG00000010810,ENSG00000060718,ENSG00000064651,ENSG00000079215,ENSG00000089041,ENSG00000104321,ENSG00000105974,ENSG00000108443,ENSG00000108821,ENSG00000111199,ENSG00000115353,ENSG00000115415,ENSG00000115457,ENSG00000120899,ENSG00000125378,ENSG00000125863,ENSG00000129749,ENSG00000131711,ENSG00000134259,ENSG00000135587,ENSG00000136997,ENSG00000137745,ENSG00000143632…	1.47	0.000256	0.00851
GO:0051128	regulation of cellular component organization	GOBP	462	464	32	805	3.82	430	22211	1.9	AKAP5,APOC2,ATP10A,CAPZA2,CLASP2,COL4A4,CXCL12,DSTN,EHD4,EZR,HIP1,HOXA5,IL6,KDR,MAP4,MYH10,PALMD,PRKCZ,RDX,RHOA,RHOJ,RHOU,SBDS,SMAD6,SMAD7,SOX17,SPTBN1,TINF2,TMSB4X,TMSL3,ZFYVE16,ZZEF1	ENSG00000001617,ENSG00000005007,ENSG00000005810,ENSG00000006128,ENSG00000006327,ENSG00000006451,ENSG00000006747,ENSG00000007237,ENSG00000007908,ENSG00000007952,ENSG00000008128,ENSG00000010810,ENSG00000012048,ENSG00000012061,ENSG00000017427,ENSG00000018189,ENSG00000025434,ENSG00000034510,ENSG00000042493,ENSG00000042753,ENSG00000044090,ENSG00000047410,ENSG00000047648,ENSG00000049540,ENSG00000049759…	0.719	0.000293	0.00962
GO:0007019	microtubule depolymerization	GOBP	18	17	5	832	0.6	13	22628	0.06	CLASP2,HOXA5,MAP4,SBDS,SOX17	ENSG00000078018,ENSG00000094631,ENSG00000101871,ENSG00000116584,ENSG00000117632,ENSG00000131711,ENSG00000134982,ENSG00000138100,ENSG00000140854,ENSG00000165175,ENSG00000180834,ENSG00000186868,ENSG00000235320	2.35	0.000331	0.0107
GO:0009968	negative regulation of signal transduction	GOBP	202	204	18	819	2.15	184	22457	0.81	ADRB2,ATXN7,CARD8,ELF1,FSTL3,HOXA5,NR3C1,PPP2CB,PRKCZ,PTPN1,RGS18,RGS2,RGS5,SMAD6,SMAD7,SOCS3,SOX17,TRIB1	ENSG00000003137,ENSG00000050165,ENSG00000064300,ENSG00000065361,ENSG00000069702,ENSG00000070018,ENSG00000071189,ENSG00000076344,ENSG00000078246,ENSG00000081237,ENSG00000087095,ENSG00000089041,ENSG00000089220,ENSG00000089234,ENSG00000090104,ENSG00000090376,ENSG00000090539,ENSG00000090932,ENSG00000091844,ENSG00000095596,ENSG00000096717,ENSG00000100211,ENSG00000100281,ENSG00000100888,ENSG00000101076…	0.987	0.000349	0.0111
GO:0060541	respiratory system development	GOBP	105	106	12	825	1.43	93	22548	0.41	ASAH1,BMPR2,CTGF,EPAS1,FGF2,FGF7,FOXF1,HOPX,HOXA5,KDR,MGP,NFIB	ENSG00000001626,ENSG00000066468,ENSG00000070193,ENSG00000070495,ENSG00000072310,ENSG00000074047,ENSG00000077063,ENSG00000078246,ENSG00000087116,ENSG00000087494,ENSG00000089225,ENSG00000100324,ENSG00000100393,ENSG00000100697,ENSG00000102678,ENSG00000103196,ENSG00000103494,ENSG00000105649,ENSG00000105989,ENSG00000106571,ENSG00000106799,ENSG00000107187,ENSG00000107779,ENSG00000107798,ENSG00000107831…	1.26	0.000364	0.0114
GO:0032870	cellular response to hormone stimulus	GOBP	137	136	14	823	1.67	123	22518	0.54	ALDH2,APPL1,DUSP1,EIF4EBP2,HOXA5,IGFBP7,PRKAR1A,PRKCZ,PTPN1,SIK2,SOCS3,THRA,UBE2B,WDTC1	ENSG00000005249,ENSG00000006831,ENSG00000025434,ENSG00000050820,ENSG00000065361,ENSG00000072062,ENSG00000072310,ENSG00000078369,ENSG00000087460,ENSG00000095637,ENSG00000096968,ENSG00000101440,ENSG00000103197,ENSG00000103994,ENSG00000105221,ENSG00000105723,ENSG00000106070,ENSG00000106128,ENSG00000108443,ENSG00000109458,ENSG00000111664,ENSG00000111701,ENSG00000112964,ENSG00000114302,ENSG00000114450…	1.14	0.000394	0.0122
GO:0051100	negative regulation of binding	GOBP	51	52	8	829	0.96	43	22598	0.19	ADRB2,CAT,HOXA5,ID2,SMAD7,SOX17,THRA,TRIB1	ENSG00000006047,ENSG00000048649,ENSG00000049768,ENSG00000067066,ENSG00000087494,ENSG00000090376,ENSG00000096717,ENSG00000096968,ENSG00000100292,ENSG00000101076,ENSG00000104964,ENSG00000107937,ENSG00000112559,ENSG00000116030,ENSG00000117318,ENSG00000125968,ENSG00000128602,ENSG00000129654,ENSG00000133895,ENSG00000134070,ENSG00000134744,ENSG00000135766,ENSG00000142655,ENSG00000147889,ENSG00000148143…	1.62	0.000413	0.0126
GO:0048660	regulation of smooth muscle cell proliferation	GOBP	64	64	9	828	1.08	55	22586	0.24	ANG,HBEGF,HOXA5,IL6,JUN,MYD88,PDGFB,TGM2,TRIB1	ENSG00000007952,ENSG00000017427,ENSG00000020426,ENSG00000064989,ENSG00000066468,ENSG00000073756,ENSG00000078401,ENSG00000093010,ENSG00000102755,ENSG00000108443,ENSG00000111537,ENSG00000112715,ENSG00000113302,ENSG00000115415,ENSG00000116688,ENSG00000124882,ENSG00000136826,ENSG00000140945,ENSG00000146648,ENSG00000146674,ENSG00000154229,ENSG00000160691,ENSG00000160712,ENSG00000163273,ENSG00000163513…	1.5	0.000423	0.0127
GO:0008361	regulation of cell size	GOBP	242	242	20	817	2.39	222	22419	0.98	BMP2,CCNG1,CGRRF1,CHPT1,CRIM1,CTGF,CYR61,DAB2,DDX5,EMP2,FGF2,FLT4,HBEGF,HOXA5,IGFBP7,PDGFB,PHF17,SGMS1,TSPYL2,WDTC1	ENSG00000004468,ENSG00000006831,ENSG00000008128,ENSG00000012232,ENSG00000022267,ENSG00000023287,ENSG00000026508,ENSG00000050820,ENSG00000055044,ENSG00000056736,ENSG00000057019,ENSG00000060491,ENSG00000064205,ENSG00000065675,ENSG00000066468,ENSG00000067445,ENSG00000068078,ENSG00000068745,ENSG00000068831,ENSG00000069702,ENSG00000072849,ENSG00000073282,ENSG00000074276,ENSG00000074319,ENSG00000074800…	0.905	0.000451	0.0134
GO:0030031	cell projection assembly	GOBP	108	109	12	825	1.43	96	22545	0.42	ARL6,BBS1,GABPA,HOXA5,MYH10,PCM1,PDGFB,RDX,ROCK1,SOX17,STX2,UBE2B	ENSG00000006451,ENSG00000006453,ENSG00000035403,ENSG00000042493,ENSG00000046651,ENSG00000061676,ENSG00000065675,ENSG00000066427,ENSG00000068793,ENSG00000070831,ENSG00000071051,ENSG00000077522,ENSG00000077549,ENSG00000084463,ENSG00000089041,ENSG00000089327,ENSG00000090534,ENSG00000091409,ENSG00000101076,ENSG00000102302,ENSG00000102554,ENSG00000103494,ENSG00000106799,ENSG00000107954,ENSG00000113296…	1.23	0.000472	0.0138
GO:0034097	response to cytokine	GOBP	79	79	10	827	1.19	69	22572	0.3	ACP5,CALCOCO2,CHURC1,IL1R1,IL6,JUN,LIFR,RIPK1,RIPK2,SOCS3	ENSG00000004468,ENSG00000007908,ENSG00000026103,ENSG00000044524,ENSG00000064012,ENSG00000067066,ENSG00000073756,ENSG00000081985,ENSG00000085231,ENSG00000087258,ENSG00000090376,ENSG00000092969,ENSG00000102879,ENSG00000104964,ENSG00000105173,ENSG00000107758,ENSG00000110169,ENSG00000111012,ENSG00000112658,ENSG00000112964,ENSG00000115415,ENSG00000115919,ENSG00000126895,ENSG00000127472,ENSG00000128918…	1.38	0.00049	0.0142
GO:0016049	cell growth	GOBP	226	226	19	818	2.27	207	22434	0.91	BMP2,CCNG1,CGRRF1,CHPT1,CRIM1,CTGF,CYR61,DAB2,DDX5,EMP2,FGF2,FLT4,HBEGF,HOXA5,IGFBP7,PDGFB,PHF17,SGMS1,TSPYL2	ENSG00000004468,ENSG00000006831,ENSG00000008128,ENSG00000012232,ENSG00000022267,ENSG00000026508,ENSG00000050820,ENSG00000055044,ENSG00000056736,ENSG00000057019,ENSG00000060491,ENSG00000064205,ENSG00000065675,ENSG00000066468,ENSG00000067445,ENSG00000068078,ENSG00000068745,ENSG00000068831,ENSG00000069702,ENSG00000072849,ENSG00000073282,ENSG00000074276,ENSG00000074319,ENSG00000074800,ENSG00000077044…	0.923	0.000503	0.0143
GO:0006468	protein phosphorylation	GOBP	884	893	51	786	6.09	833	21808	3.68	AATK,ALPK1,ALPK3,BMP2,BMPR2,C1QTNF2,C5,CCL2,CD74,CD81,DAPK2,DYRK3,FGF2,FLT4,GADD45B,GMFG,GRK5,HOXA5,IL6,ITGA1,JUN,KDR,LRRK2,MAP3K8,MGC42105,NEK7,PCTK2,PDGFB,PDZD2,PINK1,PLK3,PNPLA6,PRKAR1A,PRKCB,PRKCE,PRKCZ,RIOK2,RIPK1,RIPK2,ROCK1,RPS6KA3,S1PR2,SGK269,SIK2,SMAD6,SMAD7,SOCS3,SOX17,SPTBN1,STK17B,TRIB1	ENSG00000000457,ENSG00000000938,ENSG00000004660,ENSG00000004799,ENSG00000005249,ENSG00000005700,ENSG00000005882,ENSG00000006062,ENSG00000006432,ENSG00000006837,ENSG00000007047,ENSG00000007264,ENSG00000008086,ENSG00000008118,ENSG00000008128,ENSG00000008294,ENSG00000009954,ENSG00000010219,ENSG00000010610,ENSG00000010671,ENSG00000010810,ENSG00000011566,ENSG00000012124,ENSG00000012983,ENSG00000013441…	0.53	0.000535	0.0149
GO:0048659	smooth muscle cell proliferation	GOBP	66	66	9	828	1.08	57	22584	0.25	ANG,HBEGF,HOXA5,IL6,JUN,MYD88,PDGFB,TGM2,TRIB1	ENSG00000007952,ENSG00000017427,ENSG00000020426,ENSG00000064989,ENSG00000066468,ENSG00000073756,ENSG00000078401,ENSG00000093010,ENSG00000102755,ENSG00000108443,ENSG00000111537,ENSG00000112715,ENSG00000113302,ENSG00000115415,ENSG00000116688,ENSG00000124882,ENSG00000135040,ENSG00000135744,ENSG00000136826,ENSG00000140945,ENSG00000146648,ENSG00000146674,ENSG00000154229,ENSG00000160691,ENSG00000160712…	1.46	0.000534	0.0149
GO:0050900	leukocyte migration	GOBP	80	80	10	827	1.19	70	22571	0.31	CCL2,CD34,ICAM1,IL6,ITGA1,LYST,MSN,PDGFB,ROCK1,SBDS	ENSG00000006210,ENSG00000007908,ENSG00000057593,ENSG00000086062,ENSG00000091409,ENSG00000092969,ENSG00000100292,ENSG00000100345,ENSG00000100739,ENSG00000102879,ENSG00000110876,ENSG00000111537,ENSG00000112715,ENSG00000119535,ENSG00000119919,ENSG00000123454,ENSG00000124205,ENSG00000125450,ENSG00000125538,ENSG00000127129,ENSG00000128567,ENSG00000129654,ENSG00000131142,ENSG00000133661,ENSG00000134516…	1.36	0.000542	0.0149
GO:0030500	regulation of bone mineralization	GOBP	30	30	6	831	0.72	24	22617	0.11	ADRB2,BMP2,BMPR2,KL,MGP,SRGN	ENSG00000089041,ENSG00000101144,ENSG00000103855,ENSG00000105329,ENSG00000107779,ENSG00000111012,ENSG00000114739,ENSG00000115170,ENSG00000116711,ENSG00000118972,ENSG00000119699,ENSG00000121989,ENSG00000125378,ENSG00000125398,ENSG00000126549,ENSG00000138696,ENSG00000138756,ENSG00000145192,ENSG00000152595,ENSG00000153162,ENSG00000154122,ENSG00000166949,ENSG00000197594,ENSG00000242252	1.92	0.000575	0.0156
GO:0019433	triglyceride catabolic process	GOBP	12	12	4	833	0.48	8	22633	0.04	ABHD5,APOC2,LPL,PNPLA2	ENSG00000021826,ENSG00000079435,ENSG00000084674,ENSG00000100344,ENSG00000110243,ENSG00000110244,ENSG00000110245,ENSG00000166035	2.61	0.000631	0.0167
GO:0006929	substrate-dependent cell migration	GOBP	12	12	4	833	0.48	8	22633	0.04	FMNL1,HOXA5,MYH10,PDGFB	ENSG00000006327,ENSG00000110955,ENSG00000113296,ENSG00000137575,ENSG00000137809,ENSG00000138161,ENSG00000150630,ENSG00000198087	2.61	0.000631	0.0167
GO:0008285	negative regulation of cell proliferation	GOBP	383	384	27	810	3.23	356	22285	1.57	ADAMTS1,ANG,BMP2,BTG2,CAV2,CDH5,CGRRF1,CHURC1,CTNNA1,DHCR24,FABP3,FGF2,HOXA5,IGFBP7,IL6,JUN,KAT2B,KLF10,NDFIP1,NFIB,PPM1D,SKAP2,SOX17,TINF2,TMEM115,TRIB1,VASH1	ENSG00000003756,ENSG00000006747,ENSG00000007372,ENSG00000008083,ENSG00000008226,ENSG00000009694,ENSG00000010278,ENSG00000011052,ENSG00000020633,ENSG00000027847,ENSG00000031544,ENSG00000035862,ENSG00000041515,ENSG00000049249,ENSG00000049768,ENSG00000055130,ENSG00000055332,ENSG00000060656,ENSG00000064205,ENSG00000064835,ENSG00000066468,ENSG00000067113,ENSG00000068024,ENSG00000069482,ENSG00000069702…	0.736	0.000648	0.017
GO:0006916	negative regulation of apoptotic process	GOBP	250	252	20	817	2.39	230	22411	1.02	ANXA4,ANXA5,BTG2,CCL2,CITED2,DHCR24,DUSP1,HOXA5,IL6,LIFR,NR3C1,PAFAH2,PEA15,PRKCZ,RIPK1,RPS27L,SH3GLB1,SMAD7,SOCS3,TPT1	ENSG00000001084,ENSG00000003402,ENSG00000005194,ENSG00000005381,ENSG00000008735,ENSG00000009709,ENSG00000017427,ENSG00000019991,ENSG00000023445,ENSG00000026036,ENSG00000026103,ENSG00000044574,ENSG00000054598,ENSG00000057593,ENSG00000063176,ENSG00000073282,ENSG00000080815,ENSG00000081189,ENSG00000081770,ENSG00000082146,ENSG00000082701,ENSG00000082805,ENSG00000084207,ENSG00000087088,ENSG00000089685…	0.869	0.000681	0.0176
GO:0051347	positive regulation of transferase activity	GOBP	233	234	19	818	2.27	214	22427	0.95	ADRB2,ANG,C1QTNF2,C5,CD74,CD81,CSF1,FGF2,GADD45B,HOXA5,ITGA1,MS4A2,PDGFB,PRKCZ,RIPK1,S1PR2,SDC4,SERINC1,SOX17	ENSG00000003393,ENSG00000004660,ENSG00000006432,ENSG00000006530,ENSG00000008294,ENSG00000010610,ENSG00000012983,ENSG00000019991,ENSG00000034152,ENSG00000049130,ENSG00000051382,ENSG00000058866,ENSG00000063176,ENSG00000064547,ENSG00000065357,ENSG00000065559,ENSG00000067113,ENSG00000073009,ENSG00000073803,ENSG00000074696,ENSG00000075711,ENSG00000077044,ENSG00000078401,ENSG00000080644,ENSG00000080815…	0.89	0.000729	0.0184
GO:0051090	regulation of sequence-specific DNA binding transcription factor activity	GOBP	98	99	11	826	1.31	87	22554	0.38	CAT,HOXA5,ICAM1,ID2,MYD88,RIPK1,RIPK2,SMAD7,SOX17,THRA,TRIB1	ENSG00000049768,ENSG00000067066,ENSG00000069702,ENSG00000070808,ENSG00000073803,ENSG00000082805,ENSG00000087494,ENSG00000090376,ENSG00000096717,ENSG00000096968,ENSG00000099956,ENSG00000100292,ENSG00000100393,ENSG00000101076,ENSG00000103275,ENSG00000103490,ENSG00000104899,ENSG00000105329,ENSG00000106290,ENSG00000113520,ENSG00000113525,ENSG00000116030,ENSG00000117318,ENSG00000124151,ENSG00000124208…	1.24	0.000737	0.0184
GO:0045321	leukocyte activation	GOBP	366	366	26	811	3.11	340	22301	1.5	CD47,CD74,CD83,CD93,CSF1,CXCL12,EGR1,GAPT,GIMAP1,HOXA5,ICAM1,IFNAR1,IL6,KIF13B,KLF6,LCP2,MLH1,MS4A2,NDFIP1,PAG1,PREX1,RIPK2,SKAP2,SOX17,SWAP70,TLR7	ENSG00000002330,ENSG00000003989,ENSG00000004468,ENSG00000005483,ENSG00000005844,ENSG00000006128,ENSG00000006210,ENSG00000010610,ENSG00000010810,ENSG00000011590,ENSG00000012061,ENSG00000015285,ENSG00000026103,ENSG00000026751,ENSG00000029993,ENSG00000030110,ENSG00000048052,ENSG00000049768,ENSG00000055957,ENSG00000064932,ENSG00000065000,ENSG00000065675,ENSG00000066336,ENSG00000067955,ENSG00000068024…	0.743	0.000724	0.0184
GO:0051246	regulation of protein metabolic process	GOBP	510	514	33	804	3.94	477	22164	2.11	ANG,ATG7,BMP2,CD81,CSF1,EIF1B,EIF2C4,EIF4E2,EIF4EBP2,FGF2,HBEGF,HOXA5,IL6,JUN,LRRK2,NDFIP1,PDGFB,PNPLA6,PPP1R15B,PRKAR1A,PRKCE,PRKCZ,QKI,RIPK1,RNF180,SERPING1,SMAD6,SMAD7,SOCS3,TIMP3,TINF2,UBE2B,UBE2D3	ENSG00000001084,ENSG00000005007,ENSG00000005249,ENSG00000005700,ENSG00000006047,ENSG00000006432,ENSG00000010282,ENSG00000010610,ENSG00000011422,ENSG00000012048,ENSG00000012983,ENSG00000013725,ENSG00000015133,ENSG00000017427,ENSG00000020577,ENSG00000023287,ENSG00000025434,ENSG00000030110,ENSG00000033800,ENSG00000049130,ENSG00000049759,ENSG00000049768,ENSG00000055917,ENSG00000056345,ENSG00000057252…	0.646	0.000783	0.0193
GO:0045597	positive regulation of cell differentiation	GOBP	235	235	19	818	2.27	216	22425	0.95	BMP2,BMPR2,CD36,CD74,CD83,CSF1,CXCL12,FGF2,GIMAP1,HOPX,HOXA5,ID2,IL6,JUN,KLF10,LPL,RHOA,SOCS3,SOX17	ENSG00000002330,ENSG00000005073,ENSG00000006327,ENSG00000006747,ENSG00000007372,ENSG00000011052,ENSG00000038945,ENSG00000049130,ENSG00000049247,ENSG00000049768,ENSG00000050748,ENSG00000065000,ENSG00000065320,ENSG00000069764,ENSG00000074047,ENSG00000075420,ENSG00000077238,ENSG00000079246,ENSG00000081237,ENSG00000084674,ENSG00000087460,ENSG00000088305,ENSG00000089225,ENSG00000090932,ENSG00000091129…	0.88	0.000808	0.0197
GO:0007015	actin filament organization	GOBP	131	132	13	824	1.55	118	22523	0.52	ANG,CAPZA2,CXCL12,DSTN,EZR,NEDD9,PREX1,RDX,RHOA,SHROOM4,SPTBN1,TMSB4X,TMSL3	ENSG00000006128,ENSG00000006611,ENSG00000006747,ENSG00000007237,ENSG00000015285,ENSG00000034510,ENSG00000042493,ENSG00000047648,ENSG00000049540,ENSG00000050405,ENSG00000050820,ENSG00000065675,ENSG00000070087,ENSG00000070182,ENSG00000071051,ENSG00000072110,ENSG00000075340,ENSG00000075618,ENSG00000075711,ENSG00000077264,ENSG00000077549,ENSG00000087274,ENSG00000095015,ENSG00000095637,ENSG00000100106…	1.1	0.000829	0.02
GO:0046461	neutral lipid catabolic process	GOBP	13	13	4	833	0.48	9	22632	0.04	ABHD5,APOC2,LPL,PNPLA2	ENSG00000021826,ENSG00000079435,ENSG00000084674,ENSG00000100344,ENSG00000110243,ENSG00000110244,ENSG00000110245,ENSG00000158874,ENSG00000166035	2.49	0.000886	0.0205
GO:0008284	positive regulation of cell proliferation	GOBP	431	433	29	808	3.46	402	22239	1.78	ADRB2,ANG,ATF3,CCL2,CD47,CD81,CHURC1,CSF1,CXCL12,FGF2,FGF7,FLT4,GRN,HBEGF,HOXA5,ID2,IL6,JUN,KDR,LIFR,MYD88,PDGFB,PRKCZ,PURA,RIPK2,RTKN2,S1PR2,SOX17,TGM2	ENSG00000004468,ENSG00000006128,ENSG00000006377,ENSG00000007264,ENSG00000007372,ENSG00000007952,ENSG00000011052,ENSG00000013573,ENSG00000014216,ENSG00000017427,ENSG00000020426,ENSG00000036257,ENSG00000036828,ENSG00000049130,ENSG00000049247,ENSG00000049768,ENSG00000063176,ENSG00000064300,ENSG00000064393,ENSG00000064989,ENSG00000065320,ENSG00000065325,ENSG00000065675,ENSG00000065883,ENSG00000066468…	0.686	0.000873	0.0205
GO:0043392	negative regulation of DNA binding	GOBP	44	45	7	830	0.84	37	22604	0.16	CAT,HOXA5,ID2,SMAD7,SOX17,THRA,TRIB1	ENSG00000048649,ENSG00000049768,ENSG00000067066,ENSG00000087494,ENSG00000090376,ENSG00000096717,ENSG00000096968,ENSG00000100292,ENSG00000101076,ENSG00000112559,ENSG00000116030,ENSG00000117318,ENSG00000125968,ENSG00000128602,ENSG00000129654,ENSG00000133895,ENSG00000134070,ENSG00000134744,ENSG00000135766,ENSG00000142655,ENSG00000147889,ENSG00000148143,ENSG00000149273,ENSG00000149600,ENSG00000153879…	1.64	0.000865	0.0205
GO:0043535	regulation of blood vessel endothelial cell migration	GOBP	13	13	4	833	0.48	9	22632	0.04	DLL4,FGF2,PDGFB,VASH1	ENSG00000105329,ENSG00000112715,ENSG00000122194,ENSG00000126016,ENSG00000130203,ENSG00000137801,ENSG00000150630,ENSG00000180772,ENSG00000196712	2.49	0.000886	0.0205
GO:0000902	cell morphogenesis	GOBP	433	435	29	808	3.46	404	22237	1.78	ATP10A,BBS1,BMP2,CCL4,CLASP2,CTNNA1,CXCL12,DAB2,EZR,FOXF1,HOXA5,IL6,ITGA1,KAL1,KDR,LAMB2,LIFR,MACF1,MYH10,PALMD,PARD6B,PRICKLE2,RHOA,RHOJ,RHOU,S100A4,SMAD7,SOX17,STXBP1	ENSG00000001617,ENSG00000003393,ENSG00000004848,ENSG00000005810,ENSG00000006327,ENSG00000006468,ENSG00000007168,ENSG00000007237,ENSG00000007372,ENSG00000008300,ENSG00000010810,ENSG00000012171,ENSG00000016082,ENSG00000018189,ENSG00000018408,ENSG00000019991,ENSG00000020633,ENSG00000021645,ENSG00000029534,ENSG00000036257,ENSG00000038427,ENSG00000040608,ENSG00000061337,ENSG00000064300,ENSG00000065320…	0.681	0.000938	0.0215
GO:0008543	fibroblast growth factor receptor signaling pathway	GOBP	33	33	6	831	0.72	27	22614	0.12	CTGF,FGF2,FGF7,KL,NDST1,SHOC2	ENSG00000064300,ENSG00000066468,ENSG00000068078,ENSG00000070193,ENSG00000070388,ENSG00000075388,ENSG00000077782,ENSG00000078579,ENSG00000102678,ENSG00000107831,ENSG00000111241,ENSG00000113578,ENSG00000118972,ENSG00000124813,ENSG00000137218,ENSG00000137801,ENSG00000138675,ENSG00000156427,ENSG00000158815,ENSG00000160867,ENSG00000162552,ENSG00000164161,ENSG00000165588,ENSG00000166037,ENSG00000166225…	1.8	0.000979	0.0222
GO:0002237	response to molecule of bacterial origin	GOBP	87	88	10	827	1.19	77	22564	0.34	B2M,CCL2,HOXA5,IL6,JUN,KCNJ8,MYD88,RIPK2,SOCS3,TRIB1	ENSG00000006071,ENSG00000006128,ENSG00000007908,ENSG00000012504,ENSG00000021826,ENSG00000026103,ENSG00000042832,ENSG00000044524,ENSG00000067182,ENSG00000071564,ENSG00000073060,ENSG00000073756,ENSG00000081985,ENSG00000089041,ENSG00000090376,ENSG00000090534,ENSG00000093010,ENSG00000100030,ENSG00000100368,ENSG00000100739,ENSG00000102794,ENSG00000106459,ENSG00000108443,ENSG00000111012,ENSG00000112062…	1.27	0.00105	0.0236
GO:0007229	integrin-mediated signaling pathway	GOBP	59	59	8	829	0.96	51	22590	0.23	ADAMTS1,CD47,CTGF,GAB2,HOXA5,ITGA1,ITGA9,NEDD9	ENSG00000005844,ENSG00000005884,ENSG00000005961,ENSG00000033170,ENSG00000050820,ENSG00000056345,ENSG00000073670,ENSG00000077943,ENSG00000079385,ENSG00000082781,ENSG00000083457,ENSG00000084636,ENSG00000087301,ENSG00000091409,ENSG00000100345,ENSG00000105855,ENSG00000112851,ENSG00000115221,ENSG00000115232,ENSG00000115956,ENSG00000123560,ENSG00000132470,ENSG00000132855,ENSG00000133246,ENSG00000134028…	1.45	0.00112	0.0244
GO:0010518	positive regulation of phospholipase activity	GOBP	73	73	9	828	1.08	64	22577	0.28	ANG,APOC2,F2RL3,GNA11,GNAQ,HOXA5,MS4A2,PRKCZ,TGM2	ENSG00000007908,ENSG00000050628,ENSG00000060558,ENSG00000064547,ENSG00000078369,ENSG00000078401,ENSG00000078549,ENSG00000102468,ENSG00000106245,ENSG00000110148,ENSG00000110680,ENSG00000113389,ENSG00000115353,ENSG00000115956,ENSG00000120063,ENSG00000120088,ENSG00000120907,ENSG00000124089,ENSG00000125910,ENSG00000127588,ENSG00000132911,ENSG00000135577,ENSG00000135744,ENSG00000135914,ENSG00000136160…	1.34	0.00112	0.0244
GO:0006892	post-Golgi vesicle-mediated transport	GOBP	23	23	5	832	0.6	18	22623	0.08	HOXA5,RAB14,SCAMP2,SNAP23,STX7	ENSG00000021762,ENSG00000047932,ENSG00000070367,ENSG00000070540,ENSG00000085365,ENSG00000092108,ENSG00000103723,ENSG00000111057,ENSG00000116521,ENSG00000123240,ENSG00000123570,ENSG00000125149,ENSG00000134243,ENSG00000142197,ENSG00000152683,ENSG00000157214,ENSG00000196961,ENSG00000197969	2.02	0.00112	0.0244
GO:0001701	in utero embryonic development	GOBP	188	190	16	821	1.91	172	22469	0.76	C5,CAPN2,CITED2,CUBN,DAB2,EPAS1,FOXF1,GABPA,GRN,HOPX,HOXA5,MYH10,N4BP2L2,PKD2,SBDS,WDTC1	ENSG00000003393,ENSG00000004487,ENSG00000005513,ENSG00000008128,ENSG00000008710,ENSG00000011132,ENSG00000013275,ENSG00000033170,ENSG00000034053,ENSG00000036257,ENSG00000039068,ENSG00000039537,ENSG00000054598,ENSG00000056661,ENSG00000060138,ENSG00000061676,ENSG00000066468,ENSG00000069702,ENSG00000071655,ENSG00000073536,ENSG00000076924,ENSG00000078246,ENSG00000078401,ENSG00000079999,ENSG00000084674…	0.934	0.00119	0.0256
GO:0001824	blastocyst development	GOBP	47	47	7	830	0.84	40	22601	0.18	CAPN2,CITED2,GRN,HOPX,HOXA5,N4BP2L2,SBDS	ENSG00000008128,ENSG00000013275,ENSG00000036257,ENSG00000039068,ENSG00000069702,ENSG00000073536,ENSG00000076924,ENSG00000092140,ENSG00000099956,ENSG00000101003,ENSG00000101773,ENSG00000104067,ENSG00000104320,ENSG00000106799,ENSG00000108753,ENSG00000110107,ENSG00000112658,ENSG00000113196,ENSG00000116688,ENSG00000119715,ENSG00000127616,ENSG00000129562,ENSG00000132780,ENSG00000135100,ENSG00000137413…	1.56	0.00129	0.0276
GO:0030509	BMP signaling pathway	GOBP	61	61	8	829	0.96	53	22588	0.23	BMP2,BMPR2,FSTL3,SMAD6,SMAD7,SOX17,UBE2D3,ZFYVE16	ENSG00000069702,ENSG00000072401,ENSG00000083842,ENSG00000090539,ENSG00000101144,ENSG00000101938,ENSG00000105701,ENSG00000106031,ENSG00000106991,ENSG00000107779,ENSG00000108854,ENSG00000113658,ENSG00000114374,ENSG00000114739,ENSG00000115170,ENSG00000120149,ENSG00000120693,ENSG00000121989,ENSG00000124486,ENSG00000125378,ENSG00000125968,ENSG00000128791,ENSG00000128802,ENSG00000130159,ENSG00000134363…	1.41	0.0014	0.0295
GO:0032494	response to peptidoglycan	GOBP	7	7	3	834	0.36	4	22637	0.02	HOXA5,IL6,RIPK2	ENSG00000090376,ENSG00000112062,ENSG00000167207,ENSG00000187796	3.01	0.00142	0.0297
GO:0032886	regulation of microtubule-based process	GOBP	48	47	7	830	0.84	41	22600	0.18	BBS1,CEP120,CLASP2,HOXA5,MAP4,SBDS,SOX17	ENSG00000012048,ENSG00000013810,ENSG00000077063,ENSG00000078018,ENSG00000082898,ENSG00000094631,ENSG00000099901,ENSG00000101367,ENSG00000101624,ENSG00000101871,ENSG00000105974,ENSG00000105989,ENSG00000111276,ENSG00000116584,ENSG00000117632,ENSG00000117724,ENSG00000125124,ENSG00000125863,ENSG00000126001,ENSG00000131711,ENSG00000134222,ENSG00000134318,ENSG00000134982,ENSG00000138100,ENSG00000138162…	1.54	0.00147	0.0304
GO:0008360	regulation of cell shape	GOBP	62	62	8	829	0.96	54	22587	0.24	ATP10A,EZR,IL6,KDR,MYH10,PALMD,RHOJ,RHOU	ENSG00000007237,ENSG00000010810,ENSG00000068793,ENSG00000073712,ENSG00000099864,ENSG00000100345,ENSG00000102302,ENSG00000102879,ENSG00000105357,ENSG00000112715,ENSG00000115414,ENSG00000119729,ENSG00000120063,ENSG00000120318,ENSG00000127084,ENSG00000128283,ENSG00000135424,ENSG00000136541,ENSG00000138279,ENSG00000138771,ENSG00000139132,ENSG00000145715,ENSG00000146192,ENSG00000146535,ENSG00000148935…	1.4	0.00155	0.0319
GO:0001938	positive regulation of endothelial cell proliferation	GOBP	15	15	4	833	0.48	11	22630	0.05	ANG,CCL2,CXCL12,PDGFB	ENSG00000100644,ENSG00000112715,ENSG00000117525,ENSG00000119630,ENSG00000140945,ENSG00000143437,ENSG00000164252,ENSG00000171951,ENSG00000175482,ENSG00000198793,ENSG00000239697	2.29	0.0016	0.0322
GO:0031663	lipopolysaccharide-mediated signaling pathway	GOBP	15	16	4	833	0.48	11	22630	0.05	HOXA5,MYD88,RIPK2,TRIB1	ENSG00000100030,ENSG00000112062,ENSG00000115415,ENSG00000126456,ENSG00000127666,ENSG00000129988,ENSG00000134070,ENSG00000134744,ENSG00000164867,ENSG00000167815,ENSG00000184216	2.29	0.0016	0.0322
GO:0030278	regulation of ossification	GOBP	77	77	9	828	1.08	68	22573	0.3	ADRB2,BMP2,BMPR2,CSF1,HOXA5,IL6,KL,MGP,SRGN	ENSG00000004948,ENSG00000061273,ENSG00000087460,ENSG00000089041,ENSG00000090539,ENSG00000092969,ENSG00000101144,ENSG00000101405,ENSG00000103855,ENSG00000104332,ENSG00000105329,ENSG00000105810,ENSG00000105880,ENSG00000107623,ENSG00000107779,ENSG00000110680,ENSG00000111012,ENSG00000113658,ENSG00000114739,ENSG00000115170,ENSG00000116711,ENSG00000118972,ENSG00000119699,ENSG00000120899,ENSG00000121989…	1.28	0.00164	0.0328
GO:0042060	wound healing	GOBP	269	270	20	817	2.39	249	22392	1.1	ANXA5,C3AR1,CD36,CD93,CHURC1,F2RL3,FGF2,FGF7,GNAQ,HBEGF,HOPX,HPS5,IL6,KLF6,MYH10,PDGFB,SERPING1,STX3,TIMP3,TMBIM4	ENSG00000003436,ENSG00000009709,ENSG00000010278,ENSG00000011347,ENSG00000011422,ENSG00000015285,ENSG00000016402,ENSG00000017427,ENSG00000019991,ENSG00000026508,ENSG00000047579,ENSG00000049323,ENSG00000051382,ENSG00000054179,ENSG00000056345,ENSG00000057019,ENSG00000057593,ENSG00000062038,ENSG00000065361,ENSG00000065675,ENSG00000065978,ENSG00000067225,ENSG00000069974,ENSG00000070018,ENSG00000070193…	0.789	0.00166	0.0329
GO:0031214	biomineral tissue development	GOBP	63	63	8	829	0.96	55	22586	0.24	ADRB2,BMP2,BMPR2,KL,KLF10,MGP,SBDS,SRGN	ENSG00000029559,ENSG00000066468,ENSG00000073756,ENSG00000089041,ENSG00000099721,ENSG00000100109,ENSG00000101144,ENSG00000102174,ENSG00000103855,ENSG00000104884,ENSG00000105329,ENSG00000105894,ENSG00000107779,ENSG00000107789,ENSG00000108821,ENSG00000109205,ENSG00000111012,ENSG00000114739,ENSG00000115170,ENSG00000116711,ENSG00000118785,ENSG00000118972,ENSG00000119699,ENSG00000121989,ENSG00000125363…	1.38	0.00173	0.0332
GO:0035295	tube development	GOBP	213	215	17	820	2.03	196	22445	0.87	ASAH1,BMP2,BMPR2,CTGF,CXCL12,CYR61,EPAS1,FGF2,FGF7,FOXF1,HOPX,HOXA5,KDR,MGP,NFIB,PLXND1,SHANK3	ENSG00000001626,ENSG00000004975,ENSG00000005073,ENSG00000017427,ENSG00000026508,ENSG00000043355,ENSG00000054598,ENSG00000061676,ENSG00000064012,ENSG00000066468,ENSG00000070193,ENSG00000070495,ENSG00000072310,ENSG00000073282,ENSG00000074047,ENSG00000075275,ENSG00000075711,ENSG00000075891,ENSG00000076604,ENSG00000077063,ENSG00000078401,ENSG00000080815,ENSG00000086062,ENSG00000087116,ENSG00000087494…	0.865	0.00171	0.0332
GO:0019941	modification-dependent protein catabolic process	GOBP	599	603	36	801	4.3	563	22078	2.49	ATG7,EDEM1,FBXL17,FBXL3,FBXL5,FBXO33,FBXO38,FBXO8,FEM1C,HERC1,HERC3,HOXA5,MAP1LC3B,MARCH1,MARCH2,MGRN1,PCYOX1,PJA2,PPP2CB,RNF11,RNF123,RNF125,RNF144B,RNF180,SMAD7,SOCS3,SOX17,UBE2B,UBE2D3,UBR1,UFM1,USP12,USP25,USP53,WDR48,WSB1	ENSG00000001084,ENSG00000002746,ENSG00000003096,ENSG00000005810,ENSG00000005981,ENSG00000007944,ENSG00000008018,ENSG00000009335,ENSG00000011275,ENSG00000012048,ENSG00000012963,ENSG00000013275,ENSG00000013561,ENSG00000019995,ENSG00000024048,ENSG00000033178,ENSG00000033800,ENSG00000034063,ENSG00000034677,ENSG00000036257,ENSG00000036672,ENSG00000037637,ENSG00000041357,ENSG00000043093,ENSG00000044090…	0.567	0.00171	0.0332
GO:0008154	actin polymerization or depolymerization	GOBP	78	78	9	828	1.08	69	22572	0.3	ANG,CAPZA2,CXCL12,DSTN,PREX1,RDX,SPTBN1,TMSB4X,TMSL3	ENSG00000006747,ENSG00000007237,ENSG00000015285,ENSG00000034510,ENSG00000042493,ENSG00000047648,ENSG00000049540,ENSG00000050405,ENSG00000070087,ENSG00000070182,ENSG00000071051,ENSG00000075340,ENSG00000075711,ENSG00000077264,ENSG00000077549,ENSG00000087274,ENSG00000095015,ENSG00000100106,ENSG00000102879,ENSG00000106299,ENSG00000106526,ENSG00000111229,ENSG00000112290,ENSG00000115091,ENSG00000115935…	1.27	0.0018	0.0341
GO:0032496	response to lipopolysaccharide	GOBP	78	79	9	828	1.08	69	22572	0.3	CCL2,HOXA5,IL6,JUN,KCNJ8,MYD88,RIPK2,SOCS3,TRIB1	ENSG00000006071,ENSG00000006128,ENSG00000007908,ENSG00000012504,ENSG00000021826,ENSG00000026103,ENSG00000042832,ENSG00000044524,ENSG00000067182,ENSG00000071564,ENSG00000073060,ENSG00000073756,ENSG00000081985,ENSG00000089041,ENSG00000090376,ENSG00000090534,ENSG00000093010,ENSG00000100030,ENSG00000100368,ENSG00000100739,ENSG00000102794,ENSG00000106459,ENSG00000108443,ENSG00000111012,ENSG00000112062…	1.27	0.0018	0.0341
GO:0006954	inflammatory response	GOBP	498	501	31	806	3.7	467	22174	2.06	ADRB2,ALOX5,AOC3,BMP2,C1QB,C3AR1,C5,CCL2,CCL4,CD163,CD55,CXCL2,HOXA5,IL6,KDM6B,KL,MEFV,MGLL,MS4A2,MYD88,NDFIP1,NDST1,NOD1,RIPK2,SERPING1,SGMS1,SIGLEC1,SOX17,TGM2,TLR7,ZFP36	ENSG00000000971,ENSG00000003989,ENSG00000004848,ENSG00000005844,ENSG00000006074,ENSG00000006075,ENSG00000006128,ENSG00000006210,ENSG00000006606,ENSG00000007908,ENSG00000007952,ENSG00000008516,ENSG00000009724,ENSG00000010327,ENSG00000021852,ENSG00000026508,ENSG00000028137,ENSG00000034152,ENSG00000039537,ENSG00000044524,ENSG00000048052,ENSG00000049540,ENSG00000049768,ENSG00000050628,ENSG00000051523…	0.602	0.00204	0.0376
GO:0044265	cellular macromolecule catabolic process	GOBP	872	880	48	789	5.73	824	21817	3.64	ADRB2,ATG7,AUH,CD36,EDEM1,EIF2C4,FBXL17,FBXL3,FBXL5,FBXO33,FBXO38,FBXO8,FEM1C,GPD1L,HERC1,HERC3,HOXA5,JPH2,LDLR,MAP1LC3B,MARCH1,MARCH2,MGRN1,MLH1,PCYOX1,PJA2,PNRC2,PPP2CB,RNF11,RNF123,RNF125,RNF144B,RNF180,SMAD7,SOCS3,SOX17,TIMP3,UBE2B,UBE2D3,UBR1,UFM1,USP12,USP25,USP53,WDR48,WSB1,XPC,ZFP36	ENSG00000001084,ENSG00000002746,ENSG00000003096,ENSG00000005007,ENSG00000005810,ENSG00000005981,ENSG00000007944,ENSG00000008018,ENSG00000009335,ENSG00000009950,ENSG00000011275,ENSG00000012048,ENSG00000012061,ENSG00000012963,ENSG00000013275,ENSG00000013561,ENSG00000013563,ENSG00000014641,ENSG00000017427,ENSG00000019995,ENSG00000020426,ENSG00000021826,ENSG00000023191,ENSG00000024048,ENSG00000026297…	0.477	0.00203	0.0376
GO:0006493	protein O-linked glycosylation	GOBP	26	26	5	832	0.6	21	22620	0.09	GCNT4,GYPC,HOXA5,LDLR,TRAK2	ENSG00000000419,ENSG00000009830,ENSG00000101346,ENSG00000109586,ENSG00000115339,ENSG00000118017,ENSG00000130714,ENSG00000136908,ENSG00000139629,ENSG00000140297,ENSG00000141429,ENSG00000143641,ENSG00000144278,ENSG00000147162,ENSG00000148488,ENSG00000164574,ENSG00000179085,ENSG00000182606,ENSG00000182870,ENSG00000187210,ENSG00000198488	1.87	0.00201	0.0376
GO:0006638	neutral lipid metabolic process	GOBP	51	51	7	830	0.84	44	22597	0.19	ABHD5,ANG,APOC2,CAT,LPL,PNPLA2,SLC22A4	ENSG00000021826,ENSG00000025434,ENSG00000062282,ENSG00000077044,ENSG00000079435,ENSG00000084674,ENSG00000087237,ENSG00000091583,ENSG00000096717,ENSG00000100344,ENSG00000103502,ENSG00000105974,ENSG00000110243,ENSG00000110244,ENSG00000110245,ENSG00000116127,ENSG00000119919,ENSG00000119927,ENSG00000124003,ENSG00000124253,ENSG00000130203,ENSG00000130208,ENSG00000131408,ENSG00000131482,ENSG00000134352…	1.47	0.00211	0.0382
GO:0050679	positive regulation of epithelial cell proliferation	GOBP	38	38	6	831	0.72	32	22609	0.14	FGF2,FGF7,GRN,HOXA5,IL6,KDR	ENSG00000006377,ENSG00000011052,ENSG00000017427,ENSG00000070193,ENSG00000086062,ENSG00000091136,ENSG00000101180,ENSG00000101680,ENSG00000102678,ENSG00000105329,ENSG00000105880,ENSG00000107779,ENSG00000110347,ENSG00000112715,ENSG00000113578,ENSG00000115353,ENSG00000118971,ENSG00000135413,ENSG00000135862,ENSG00000137764,ENSG00000141736,ENSG00000146648,ENSG00000150630,ENSG00000163235,ENSG00000163501…	1.63	0.0021	0.0382
GO:0043537	negative regulation of blood vessel endothelial cell migration	GOBP	8	8	3	834	0.36	5	22636	0.02	DLL4,FGF2,VASH1	ENSG00000105329,ENSG00000122194,ENSG00000130203,ENSG00000137801,ENSG00000180772	2.79	0.00221	0.0395
GO:0043129	surfactant homeostasis	GOBP	8	8	3	834	0.36	5	22636	0.02	EPAS1,FGF7,KDR	ENSG00000087494,ENSG00000112715,ENSG00000116711,ENSG00000133661,ENSG00000178568	2.79	0.00221	0.0395
GO:0006662	glycerol ether metabolic process	GOBP	52	52	7	830	0.84	45	22596	0.2	ABHD5,ANG,APOC2,CAT,LPL,PNPLA2,SLC22A4	ENSG00000021826,ENSG00000025434,ENSG00000062282,ENSG00000077044,ENSG00000079435,ENSG00000084674,ENSG00000087237,ENSG00000091583,ENSG00000096717,ENSG00000100344,ENSG00000100348,ENSG00000103502,ENSG00000105974,ENSG00000110243,ENSG00000110244,ENSG00000110245,ENSG00000112357,ENSG00000116127,ENSG00000119919,ENSG00000119927,ENSG00000124003,ENSG00000124253,ENSG00000130203,ENSG00000130208,ENSG00000131408…	1.44	0.00236	0.0412
GO:0019216	regulation of lipid metabolic process	GOBP	113	113	11	826	1.31	102	22539	0.45	ABHD5,APOC2,C1QTNF2,CD81,GIMAP1,IGFBP7,NR3C1,PDGFB,PNPLA2,RBL2,WDTC1	ENSG00000009950,ENSG00000012048,ENSG00000025434,ENSG00000067113,ENSG00000069482,ENSG00000076555,ENSG00000080839,ENSG00000084674,ENSG00000095637,ENSG00000100003,ENSG00000101076,ENSG00000101200,ENSG00000103150,ENSG00000103266,ENSG00000105221,ENSG00000105329,ENSG00000105699,ENSG00000105974,ENSG00000106617,ENSG00000107223,ENSG00000109320,ENSG00000109819,ENSG00000110243,ENSG00000110244,ENSG00000110245…	1.08	0.00237	0.0412
GO:0051971	positive regulation of transmission of nerve impulse	GOBP	52	52	7	830	0.84	45	22596	0.2	CCL2,COL4A4,HOXA5,IL6,PINK1,PRKCZ,SOX17	ENSG00000006128,ENSG00000049247,ENSG00000073756,ENSG00000079215,ENSG00000101405,ENSG00000109255,ENSG00000115353,ENSG00000116014,ENSG00000120251,ENSG00000128271,ENSG00000143947,ENSG00000145335,ENSG00000146648,ENSG00000148053,ENSG00000150991,ENSG00000152578,ENSG00000155886,ENSG00000160716,ENSG00000164171,ENSG00000164418,ENSG00000170315,ENSG00000171189,ENSG00000178568,ENSG00000180914,ENSG00000184845…	1.44	0.00236	0.0412
GO:0001935	endothelial cell proliferation	GOBP	39	39	6	831	0.72	33	22608	0.15	ANG,CAV2,CCL2,CXCL12,PDGFB,VASH1	ENSG00000007171,ENSG00000073060,ENSG00000075711,ENSG00000077063,ENSG00000091583,ENSG00000100292,ENSG00000100644,ENSG00000105974,ENSG00000105989,ENSG00000110680,ENSG00000112715,ENSG00000117525,ENSG00000118137,ENSG00000119630,ENSG00000130203,ENSG00000130770,ENSG00000131931,ENSG00000137801,ENSG00000140945,ENSG00000143437,ENSG00000152234,ENSG00000154438,ENSG00000157017,ENSG00000157227,ENSG00000164022…	1.6	0.00241	0.0416
GO:0032868	response to insulin	GOBP	114	114	11	826	1.31	103	22538	0.45	APPL1,EIF4EBP2,FABP3,IL6,PRKCZ,PTPN1,SIK2,SOCS3,SOX17,UBE2B,WDTC1	ENSG00000006071,ENSG00000025434,ENSG00000050820,ENSG00000054356,ENSG00000065361,ENSG00000065675,ENSG00000067225,ENSG00000069482,ENSG00000072310,ENSG00000090402,ENSG00000095637,ENSG00000103197,ENSG00000103994,ENSG00000104918,ENSG00000105221,ENSG00000105723,ENSG00000106070,ENSG00000106128,ENSG00000108443,ENSG00000109458,ENSG00000111701,ENSG00000112964,ENSG00000114770,ENSG00000115290,ENSG00000115415…	1.07	0.00254	0.0432
GO:0019725	cellular homeostasis	GOBP	505	507	31	806	3.7	474	22167	2.09	C3AR1,CCL2,CD52,CD55,CLN5,CXCL12,GIMAP1,GLRX,GNA11,GNAQ,HOXA5,IL6,JPH2,JUN,MS4A2,MTM1,NDFIP1,NHLRC2,PKD2,PLLP,PRKCB,PRKCZ,QKI,SLC40A1,SMAD7,SOX17,TBXA2R,TGM2,TMX4,TPT1,WDTC1	ENSG00000001084,ENSG00000004468,ENSG00000004939,ENSG00000004948,ENSG00000005700,ENSG00000006075,ENSG00000006128,ENSG00000006283,ENSG00000007952,ENSG00000010278,ENSG00000010310,ENSG00000010704,ENSG00000011021,ENSG00000012223,ENSG00000013297,ENSG00000017260,ENSG00000018280,ENSG00000018625,ENSG00000023228,ENSG00000023318,ENSG00000023572,ENSG00000023909,ENSG00000030110,ENSG00000036828,ENSG00000039987…	0.587	0.00252	0.0432
GO:0051345	positive regulation of hydrolase activity	GOBP	185	185	15	822	1.79	170	22471	0.75	ABHD5,ANG,APOC2,CARD8,F2RL3,GNA11,GNAQ,HIP1,HOXA5,IFT57,MOAP1,MS4A2,NOD1,PRKCZ,TGM2	ENSG00000003393,ENSG00000007908,ENSG00000017797,ENSG00000022556,ENSG00000025434,ENSG00000030110,ENSG00000034713,ENSG00000036828,ENSG00000039537,ENSG00000047648,ENSG00000050628,ENSG00000058335,ENSG00000060558,ENSG00000064547,ENSG00000078369,ENSG00000078401,ENSG00000078549,ENSG00000087088,ENSG00000087258,ENSG00000088387,ENSG00000090432,ENSG00000091106,ENSG00000091583,ENSG00000091592,ENSG00000095002…	0.88	0.00268	0.0452
GO:0007249	I-kappaB kinase/NF-kappaB signaling	GOBP	167	167	14	823	1.67	153	22488	0.68	AZI2,CARD8,HOXA5,LITAF,MYD88,NDFIP1,NOD1,RHOA,RIPK1,RIPK2,SOX17,TGM2,TLR7,TMEM9B	ENSG00000000003,ENSG00000003402,ENSG00000010671,ENSG00000011485,ENSG00000017260,ENSG00000055208,ENSG00000056972,ENSG00000064012,ENSG00000067182,ENSG00000069399,ENSG00000070061,ENSG00000073009,ENSG00000074696,ENSG00000082512,ENSG00000082805,ENSG00000087077,ENSG00000088832,ENSG00000088888,ENSG00000090432,ENSG00000091947,ENSG00000095015,ENSG00000100065,ENSG00000100097,ENSG00000100292,ENSG00000100614…	0.916	0.0027	0.0452
GO:0043068	positive regulation of programmed cell death	GOBP	423	423	27	810	3.23	396	22245	1.75	ADRB2,B2M,DAPK2,DUSP1,GIMAP1,HIP1,HOXA5,ITGA1,JUN,KLF10,LRRK2,LYST,MLH1,NOD1,NR3C1,PRKCE,RIPK1,RIPK2,RPS27L,RRM2B,SH3GLB1,SH3RF1,STK17B,TGM2,TP53BP2,TXNIP,UNC13B	ENSG00000002330,ENSG00000003400,ENSG00000003402,ENSG00000003756,ENSG00000004468,ENSG00000006432,ENSG00000006747,ENSG00000007047,ENSG00000010671,ENSG00000011332,ENSG00000012048,ENSG00000015475,ENSG00000020633,ENSG00000026103,ENSG00000026508,ENSG00000026751,ENSG00000029363,ENSG00000030110,ENSG00000035681,ENSG00000036257,ENSG00000039537,ENSG00000042286,ENSG00000049249,ENSG00000050748,ENSG00000055130…	0.627	0.00273	0.0453
GO:0051098	regulation of binding	GOBP	150	152	13	824	1.55	137	22504	0.61	ADRB2,CAT,DPH3,HOXA5,ICAM1,ID2,MYD88,RIPK1,RIPK2,SMAD7,SOX17,THRA,TRIB1	ENSG00000003147,ENSG00000005421,ENSG00000006047,ENSG00000030110,ENSG00000048649,ENSG00000049768,ENSG00000064393,ENSG00000067066,ENSG00000069399,ENSG00000069702,ENSG00000070808,ENSG00000073803,ENSG00000075340,ENSG00000079102,ENSG00000080815,ENSG00000082014,ENSG00000082805,ENSG00000087088,ENSG00000087274,ENSG00000087494,ENSG00000088832,ENSG00000090376,ENSG00000096717,ENSG00000096968,ENSG00000099956…	0.952	0.00283	0.046
GO:0048754	branching morphogenesis of an epithelial tube	GOBP	68	68	8	829	0.96	60	22581	0.27	BMP2,CXCL12,CYR61,FOXF1,HOXA5,KDR,MGP,PLXND1	ENSG00000005073,ENSG00000017427,ENSG00000026508,ENSG00000070193,ENSG00000074047,ENSG00000075711,ENSG00000075891,ENSG00000078401,ENSG00000086062,ENSG00000099250,ENSG00000100697,ENSG00000101144,ENSG00000102755,ENSG00000104313,ENSG00000106571,ENSG00000106991,ENSG00000107831,ENSG00000111602,ENSG00000112715,ENSG00000112902,ENSG00000115170,ENSG00000118526,ENSG00000119630,ENSG00000120063,ENSG00000121966…	1.29	0.00282	0.046
GO:0045785	positive regulation of cell adhesion	GOBP	68	68	8	829	0.96	60	22581	0.27	CD36,CD47,CITED2,CSF1,CYR61,PRKCZ,SMAD7,TGM2	ENSG00000006210,ENSG00000008256,ENSG00000075945,ENSG00000089012,ENSG00000090539,ENSG00000091409,ENSG00000091986,ENSG00000092969,ENSG00000105810,ENSG00000106823,ENSG00000108839,ENSG00000109072,ENSG00000110680,ENSG00000112562,ENSG00000113302,ENSG00000113578,ENSG00000116962,ENSG00000118785,ENSG00000134215,ENSG00000134982,ENSG00000137801,ENSG00000138080,ENSG00000140416,ENSG00000140945,ENSG00000141736…	1.29	0.00282	0.046
GO:0010942	positive regulation of cell death	GOBP	425	425	27	810	3.23	398	22243	1.76	ADRB2,B2M,DAPK2,DUSP1,GIMAP1,HIP1,HOXA5,ITGA1,JUN,KLF10,LRRK2,LYST,MLH1,NOD1,NR3C1,PRKCE,RIPK1,RIPK2,RPS27L,RRM2B,SH3GLB1,SH3RF1,STK17B,TGM2,TP53BP2,TXNIP,UNC13B	ENSG00000002330,ENSG00000003400,ENSG00000003402,ENSG00000003756,ENSG00000004468,ENSG00000006432,ENSG00000006747,ENSG00000007047,ENSG00000010671,ENSG00000011332,ENSG00000012048,ENSG00000015475,ENSG00000020633,ENSG00000026103,ENSG00000026508,ENSG00000026751,ENSG00000029363,ENSG00000030110,ENSG00000035681,ENSG00000036257,ENSG00000039537,ENSG00000042286,ENSG00000049249,ENSG00000050748,ENSG00000055130…	0.622	0.00291	0.0466
GO:0001775	cell activation	GOBP	425	425	27	810	3.23	398	22243	1.76	CD47,CD74,CD83,CD93,CSF1,CXCL12,EGR1,GAPT,GIMAP1,HOXA5,ICAM1,IFNAR1,IL6,KIF13B,KLF6,LCP2,MLH1,MS4A2,NDFIP1,PAG1,PDGFB,PREX1,RIPK2,SKAP2,SOX17,SWAP70,TLR7	ENSG00000002330,ENSG00000003989,ENSG00000004468,ENSG00000005483,ENSG00000005844,ENSG00000006128,ENSG00000006210,ENSG00000010278,ENSG00000010610,ENSG00000010810,ENSG00000011590,ENSG00000012061,ENSG00000015285,ENSG00000026103,ENSG00000026751,ENSG00000029993,ENSG00000030110,ENSG00000048052,ENSG00000049768,ENSG00000051382,ENSG00000054179,ENSG00000055957,ENSG00000064932,ENSG00000065000,ENSG00000065675…	0.622	0.00291	0.0466
GO:0000323	lytic vacuole	GOCC	221	224	33	804	3.94	188	22453	0.83	ACP5,ADRB2,ASAH1,CAT,CD36,CD68,CD74,CLN5,CPA3,CTSH,CTSS,CTSZ,CUBN,DRAM1,FUCA1,GLB1,HLA-DMB,LAMP3,LITAF,LMBRD1,MARCH2,PCYOX1,RAB14,RILP,SIAE,SLC17A5,SOX17,SRGN,TPP1,TRIM23,VPS36,VPS39,WDR48	ENSG00000003056,ENSG00000005381,ENSG00000005893,ENSG00000006756,ENSG00000010404,ENSG00000011347,ENSG00000038002,ENSG00000040531,ENSG00000049860,ENSG00000054983,ENSG00000064601,ENSG00000068001,ENSG00000075785,ENSG00000077498,ENSG00000080815,ENSG00000081479,ENSG00000086289,ENSG00000090674,ENSG00000100099,ENSG00000100299,ENSG00000100600,ENSG00000101846,ENSG00000102393,ENSG00000103066,ENSG00000103249…	1.59	3.3e-12	7.68e-10
GO:0005773	vacuole	GOCC	268	271	36	801	4.3	232	22409	1.02	ACP5,ADRB2,ASAH1,ATP6V0D1,CAT,CD36,CD68,CD74,CLN5,CPA3,CTSH,CTSS,CTSZ,CUBN,DRAM1,FUCA1,GLB1,HLA-DMB,LAMP3,LITAF,LMBRD1,MAP1LC3B,MARCH2,PCYOX1,RAB14,RILP,SIAE,SLC17A5,SOX17,SRGN,STX3,TPP1,TRIM23,VPS36,VPS39,WDR48	ENSG00000003056,ENSG00000005381,ENSG00000005893,ENSG00000006756,ENSG00000010404,ENSG00000011347,ENSG00000018280,ENSG00000034713,ENSG00000038002,ENSG00000040531,ENSG00000047249,ENSG00000049860,ENSG00000054983,ENSG00000057663,ENSG00000064601,ENSG00000068001,ENSG00000070540,ENSG00000071553,ENSG00000075785,ENSG00000077498,ENSG00000080815,ENSG00000081479,ENSG00000085978,ENSG00000086289,ENSG00000087053…	1.47	8.24e-12	9.6e-10
GO:0005794	Golgi apparatus	GOCC	889	893	71	766	8.48	818	21823	3.61	AP1S2,ATP6V1B2,B2M,B3GNT7,CALCOCO2,CAT,CAV2,CD36,CD74,CHPT1,CLASP2,CLN5,CUBN,DHCR24,EGR1,ERGIC1,FGF7,FIBIN,FNDC3A,FZD5,GCNT4,GGA2,GIMAP8,GLIPR2,GPRC5A,HERC1,HIP1,HLA-DQB1,HOXA5,IFT57,KIF1C,LITAF,LPCAT1,LRRK2,MAN1A1,MGAT4A,NDFIP1,NDST1,NEDD9,PJA2,PPAP2B,RAB14,RAB33B,RHOU,RNF122,ROCK1,RPGR,SACM1L,SAR1A,SCAMP2,SDC4,SEC14L1,SGMS1,SH3GLB1,SH3RF1,SIK2,SLC35A1,SLC35A4,SOX17,SRGN,STX11,STX12,STX7,SYS1,TG…	ENSG00000000457,ENSG00000002587,ENSG00000003147,ENSG00000004059,ENSG00000005206,ENSG00000005243,ENSG00000005471,ENSG00000006114,ENSG00000006118,ENSG00000007255,ENSG00000007312,ENSG00000007384,ENSG00000008056,ENSG00000008118,ENSG00000008513,ENSG00000008710,ENSG00000011405,ENSG00000015532,ENSG00000017260,ENSG00000026508,ENSG00000027847,ENSG00000028528,ENSG00000033100,ENSG00000033170,ENSG00000034713…	0.905	1.96e-10	1.53e-08
GO:0005768	endosome	GOCC	326	329	36	801	4.3	290	22351	1.28	ADRB2,APPL1,B2M,CD68,CD74,CHMP2B,CRK,CUBN,EHD4,GGA2,HLA-DMB,HLA-DQB1,HOXA5,LDLR,MARCH2,MS4A2,PRKCZ,RAB11FIP1,RAB11FIP2,RAB14,RAB5A,RABEP1,RHOB,RILP,SCAMP2,SLA,SOX17,STAM2,STARD3NL,STX2,STX7,TLR7,TPT1,VPS36,VPS39,ZFYVE16	ENSG00000003056,ENSG00000003393,ENSG00000005893,ENSG00000006715,ENSG00000007952,ENSG00000009844,ENSG00000010322,ENSG00000010610,ENSG00000010704,ENSG00000010810,ENSG00000011021,ENSG00000013016,ENSG00000018625,ENSG00000021574,ENSG00000024422,ENSG00000025423,ENSG00000028528,ENSG00000040531,ENSG00000064687,ENSG00000065923,ENSG00000068400,ENSG00000069329,ENSG00000070540,ENSG00000072274,ENSG00000073464…	1.24	2.1e-09	1.23e-07
GO:0005938	cell cortex	GOCC	146	146	20	817	2.39	126	22515	0.56	CAPZA2,CLASP2,DSTN,EPB41L2,EZR,GABPA,GYPC,HOXA5,MYH10,NDFIP1,NEDD9,PARD6B,PDLIM2,PRKCZ,SEPT8,SHROOM4,SOX17,SPTBN1,TMOD1,UTRN	ENSG00000002834,ENSG00000004939,ENSG00000006747,ENSG00000007168,ENSG00000007171,ENSG00000007908,ENSG00000011426,ENSG00000039560,ENSG00000058085,ENSG00000067840,ENSG00000069696,ENSG00000070182,ENSG00000072110,ENSG00000072518,ENSG00000073712,ENSG00000075624,ENSG00000077549,ENSG00000078747,ENSG00000085733,ENSG00000090316,ENSG00000090989,ENSG00000099331,ENSG00000100167,ENSG00000100345,ENSG00000100721…	1.48	2.59e-07	1.21e-05
GO:0044448	cell cortex part	GOCC	87	86	14	823	1.67	73	22568	0.32	CAPZA2,DSTN,EPB41L2,EZR,GYPC,HOXA5,PDLIM2,PRKCZ,SEPT8,SHROOM4,SOX17,SPTBN1,TMOD1,UTRN	ENSG00000002834,ENSG00000004939,ENSG00000007171,ENSG00000007908,ENSG00000011426,ENSG00000070182,ENSG00000072110,ENSG00000072518,ENSG00000075624,ENSG00000077549,ENSG00000090316,ENSG00000090989,ENSG00000100167,ENSG00000100345,ENSG00000101367,ENSG00000102879,ENSG00000105697,ENSG00000106633,ENSG00000108819,ENSG00000111319,ENSG00000111713,ENSG00000112685,ENSG00000116903,ENSG00000122545,ENSG00000122786…	1.66	2.32e-06	9.02e-05
GO:0031982	vesicle	GOCC	669	675	48	789	5.73	621	22020	2.74	ADAMTS1,ANPEP,AP1S2,APH1B,APPL1,ATP6V0D1,ATP6V1B2,BMP2,CAV2,CD36,CD93,CLIC4,CPA3,CTNNA1,CUBN,DAB2,ENPEP,FNDC3A,FSTL3,GABPA,GPRC5A,HERC3,HIP1,HOXA5,ITGA1,LDLR,LRRK2,MAP1LC3B,MARCH1,NECAP2,PDGFB,PTPN1,RAB11FIP1,RAB14,RAB5A,RAB8B,RILP,SERPING1,SLC17A5,SLC40A1,SOX17,STOM,STX12,STX2,TBXA2R,TGOLN2,TPP1,VAMP2	ENSG00000001626,ENSG00000003147,ENSG00000004948,ENSG00000005243,ENSG00000005893,ENSG00000005955,ENSG00000005961,ENSG00000006071,ENSG00000006114,ENSG00000008056,ENSG00000008282,ENSG00000008294,ENSG00000010278,ENSG00000010671,ENSG00000010704,ENSG00000011347,ENSG00000011405,ENSG00000013016,ENSG00000015285,ENSG00000015520,ENSG00000016490,ENSG00000017427,ENSG00000018280,ENSG00000019505,ENSG00000019991…	0.769	3.9e-06	0.00013
GO:0031410	cytoplasmic vesicle	GOCC	638	643	45	792	5.38	593	22048	2.62	ADAMTS1,AP1S2,APH1B,ATP6V0D1,ATP6V1B2,CAV2,CD36,CD93,CLIC4,CPA3,CTNNA1,CUBN,DAB2,ENPEP,FNDC3A,FSTL3,GABPA,GPRC5A,HERC3,HIP1,HOXA5,ITGA1,LDLR,LRRK2,MAP1LC3B,MARCH1,NECAP2,PDGFB,PTPN1,RAB11FIP1,RAB14,RAB5A,RAB8B,RILP,SERPING1,SLC17A5,SLC40A1,SOX17,STOM,STX12,STX2,TBXA2R,TGOLN2,TPP1,VAMP2	ENSG00000001626,ENSG00000003147,ENSG00000004948,ENSG00000005243,ENSG00000005893,ENSG00000005955,ENSG00000005961,ENSG00000006071,ENSG00000006114,ENSG00000008056,ENSG00000008282,ENSG00000008294,ENSG00000010278,ENSG00000010671,ENSG00000010704,ENSG00000011347,ENSG00000011405,ENSG00000013016,ENSG00000015520,ENSG00000016490,ENSG00000017427,ENSG00000018280,ENSG00000019505,ENSG00000019991,ENSG00000028203…	0.748	1.2e-05	0.00035
GO:0031988	membrane-bounded vesicle	GOCC	535	539	39	798	4.66	496	22145	2.19	ANPEP,AP1S2,APH1B,APPL1,ATP6V0D1,ATP6V1B2,BMP2,CAV2,CD36,CD93,CPA3,CTNNA1,CUBN,DAB2,FNDC3A,FSTL3,GABPA,HIP1,HOXA5,ITGA1,LDLR,LRRK2,NECAP2,PDGFB,RAB11FIP1,RAB14,RAB5A,RILP,SERPING1,SLC17A5,SLC40A1,SOX17,STOM,STX12,STX2,TBXA2R,TGOLN2,TPP1,VAMP2	ENSG00000001626,ENSG00000003147,ENSG00000004948,ENSG00000005243,ENSG00000005893,ENSG00000005961,ENSG00000006071,ENSG00000006114,ENSG00000008056,ENSG00000008282,ENSG00000008294,ENSG00000010278,ENSG00000011347,ENSG00000011405,ENSG00000013016,ENSG00000015285,ENSG00000016490,ENSG00000017427,ENSG00000018280,ENSG00000019505,ENSG00000019991,ENSG00000028203,ENSG00000029559,ENSG00000041353,ENSG00000042493…	0.78	2.19e-05	0.000567
GO:0012505	endomembrane system	GOCC	722	723	47	790	5.62	675	21966	2.98	AKAP6,ALOX5,ALOX5AP,ANPEP,AP1S2,APPL1,B2M,CD36,CUBN,DAB2,DHCR24,DSCR3,EDEM1,FMO2,FNDC3A,GABPA,HIP1,HOXA5,JPH2,KPNA5,LDLR,MAN1A1,MTMR6,NECAP2,PIGA,PIGK,PNPLA6,PPAP2B,PRICKLE2,RAB11FIP1,RAB14,RAB5A,RETSAT,RILP,RNF180,SACM1L,SC4MOL,SCAMP2,SERINC1,SGMS1,SLC35A1,SLC35A4,SYS1,TMF1,TOR1AIP1,TRIM23,VAMP2	ENSG00000000419,ENSG00000001626,ENSG00000001630,ENSG00000002822,ENSG00000003147,ENSG00000005243,ENSG00000005471,ENSG00000005893,ENSG00000005961,ENSG00000006071,ENSG00000006114,ENSG00000006125,ENSG00000007168,ENSG00000007908,ENSG00000007933,ENSG00000008056,ENSG00000008118,ENSG00000008513,ENSG00000010278,ENSG00000010610,ENSG00000010932,ENSG00000012232,ENSG00000013364,ENSG00000015285,ENSG00000015479…	0.661	5.78e-05	0.00135
GO:0015629	actin cytoskeleton	GOCC	352	353	28	809	3.35	324	22317	1.43	ACTR1A,CAPZA2,CGN,CLIC4,CTNNA1,CTNNAL1,DSTN,EPB41L2,EZR,FMNL1,HOXA5,KDM6B,MACF1,MYH10,MYL12A,MYL6,PDLIM2,PKD2,PRKCZ,RAPH1,RHOU,SHROOM4,SOX17,SPTBN1,STK17B,SYNPO,TLN1,UTRN	ENSG00000002834,ENSG00000006788,ENSG00000007237,ENSG00000007376,ENSG00000010017,ENSG00000011243,ENSG00000011426,ENSG00000015285,ENSG00000017373,ENSG00000021574,ENSG00000035403,ENSG00000036448,ENSG00000038219,ENSG00000039068,ENSG00000041515,ENSG00000042493,ENSG00000047648,ENSG00000048991,ENSG00000050405,ENSG00000063169,ENSG00000066032,ENSG00000066933,ENSG00000070087,ENSG00000070182,ENSG00000071909…	0.869	7.08e-05	0.00148
GO:0045121	membrane raft	GOCC	163	163	17	820	2.03	146	22495	0.64	ADRB2,BMPR2,CAV2,CD55,ITGA1,LDLR,LRRK2,MS4A2,PAG1,PLLP,PRKCZ,PTRF,RAB5A,SDC4,SDPR,STOM,STX12	ENSG00000007908,ENSG00000010610,ENSG00000010671,ENSG00000018625,ENSG00000023445,ENSG00000026103,ENSG00000028137,ENSG00000064012,ENSG00000065135,ENSG00000067182,ENSG00000069849,ENSG00000073060,ENSG00000073756,ENSG00000075711,ENSG00000077063,ENSG00000079435,ENSG00000080815,ENSG00000082701,ENSG00000086730,ENSG00000089041,ENSG00000090020,ENSG00000090402,ENSG00000090776,ENSG00000095637,ENSG00000096968…	1.16	7.63e-05	0.00148
GO:0016023	cytoplasmic membrane-bounded vesicle	GOCC	515	519	36	801	4.3	479	22162	2.12	AP1S2,APH1B,ATP6V0D1,ATP6V1B2,CAV2,CD36,CD93,CPA3,CTNNA1,CUBN,DAB2,FNDC3A,FSTL3,GABPA,HIP1,HOXA5,ITGA1,LDLR,LRRK2,NECAP2,PDGFB,RAB11FIP1,RAB14,RAB5A,RILP,SERPING1,SLC17A5,SLC40A1,SOX17,STOM,STX12,STX2,TBXA2R,TGOLN2,TPP1,VAMP2	ENSG00000001626,ENSG00000003147,ENSG00000004948,ENSG00000005243,ENSG00000005893,ENSG00000005961,ENSG00000006071,ENSG00000006114,ENSG00000008056,ENSG00000008282,ENSG00000008294,ENSG00000010278,ENSG00000011347,ENSG00000011405,ENSG00000013016,ENSG00000016490,ENSG00000017427,ENSG00000018280,ENSG00000019505,ENSG00000019991,ENSG00000028203,ENSG00000041353,ENSG00000042493,ENSG00000042753,ENSG00000044574…	0.732	0.000105	0.00188
GO:0045177	apical part of cell	GOCC	172	174	17	820	2.03	155	22486	0.68	ADRB2,ATP6V0D1,CD81,CUBN,ENPEP,EZR,HOXA5,MSN,PARD6B,PRKCZ,RAB14,RDX,SHROOM4,SLC22A4,SOX17,STX2,STX3	ENSG00000001626,ENSG00000005471,ENSG00000006611,ENSG00000007062,ENSG00000010278,ENSG00000010704,ENSG00000016602,ENSG00000023839,ENSG00000026508,ENSG00000039068,ENSG00000061337,ENSG00000064651,ENSG00000064687,ENSG00000065054,ENSG00000065361,ENSG00000066230,ENSG00000069974,ENSG00000070915,ENSG00000073734,ENSG00000075673,ENSG00000076351,ENSG00000077063,ENSG00000077943,ENSG00000081479,ENSG00000081923…	1.1	0.000148	0.00246
GO:0012506	vesicle membrane	GOCC	136	136	14	823	1.67	122	22519	0.54	ANPEP,AP1S2,APPL1,CD36,DAB2,FNDC3A,GABPA,HIP1,LDLR,NECAP2,RAB11FIP1,RAB5A,RILP,VAMP2	ENSG00000001626,ENSG00000003147,ENSG00000005243,ENSG00000005893,ENSG00000005961,ENSG00000006071,ENSG00000006114,ENSG00000008056,ENSG00000010278,ENSG00000015285,ENSG00000018280,ENSG00000041353,ENSG00000042753,ENSG00000054523,ENSG00000056345,ENSG00000066455,ENSG00000067715,ENSG00000069696,ENSG00000069974,ENSG00000070371,ENSG00000071051,ENSG00000072134,ENSG00000077063,ENSG00000080371,ENSG00000081014…	1.14	0.000366	0.00568
GO:0019898	extrinsic component of membrane	GOCC	92	92	11	826	1.31	81	22560	0.36	CUBN,EPB41L2,EPB41L4A,EPB41L5,EZR,GNA14,HOXA5,MSN,RDX,SDCCAG8,SMAD7	ENSG00000004139,ENSG00000006607,ENSG00000007944,ENSG00000011422,ENSG00000039068,ENSG00000060558,ENSG00000069966,ENSG00000070159,ENSG00000070778,ENSG00000076344,ENSG00000078269,ENSG00000078369,ENSG00000082397,ENSG00000087460,ENSG00000088179,ENSG00000088367,ENSG00000089169,ENSG00000095203,ENSG00000100299,ENSG00000102189,ENSG00000102362,ENSG00000104499,ENSG00000108370,ENSG00000109743,ENSG00000110203…	1.31	0.000429	0.00624
GO:0016324	apical plasma membrane	GOCC	125	126	13	824	1.55	112	22529	0.49	ADRB2,ATP6V0D1,CD81,CUBN,ENPEP,EZR,HOXA5,MSN,RAB14,SHROOM4,SLC22A4,STX2,STX3	ENSG00000001626,ENSG00000005471,ENSG00000007062,ENSG00000010278,ENSG00000016602,ENSG00000023839,ENSG00000026508,ENSG00000061337,ENSG00000064651,ENSG00000064687,ENSG00000065054,ENSG00000065361,ENSG00000066230,ENSG00000069974,ENSG00000070915,ENSG00000075673,ENSG00000076351,ENSG00000077063,ENSG00000081479,ENSG00000081923,ENSG00000091137,ENSG00000091138,ENSG00000091262,ENSG00000100170,ENSG00000100373…	1.15	0.000531	0.00728
GO:0016327	apicolateral plasma membrane	GOCC	129	130	13	824	1.55	116	22525	0.51	AMOTL2,CDH5,CGN,CTNNA1,HOXA5,MAGI1,MAGI3,MPP5,PARD6B,PRICKLE2,PRKCZ,SOX17,SYNPO	ENSG00000006116,ENSG00000013297,ENSG00000021461,ENSG00000046604,ENSG00000057294,ENSG00000066405,ENSG00000075461,ENSG00000081277,ENSG00000086062,ENSG00000088808,ENSG00000095637,ENSG00000096696,ENSG00000100941,ENSG00000101558,ENSG00000102981,ENSG00000104067,ENSG00000104863,ENSG00000105289,ENSG00000105732,ENSG00000106404,ENSG00000107186,ENSG00000107317,ENSG00000108878,ENSG00000109099,ENSG00000110955…	1.12	0.000717	0.00928
GO:0005911	cell-cell junction	GOCC	222	223	18	819	2.15	204	22437	0.9	AMOTL2,CDH5,CGN,CTNNA1,GJC2,HOXA5,MAGI1,MAGI3,MLLT4,MPP5,PARD6B,PCDH1,PDZD2,PRKCZ,SMAD7,SOX17,SYNPO,TLN1	ENSG00000005471,ENSG00000006116,ENSG00000013297,ENSG00000021461,ENSG00000023839,ENSG00000035403,ENSG00000039068,ENSG00000046604,ENSG00000057294,ENSG00000060656,ENSG00000062038,ENSG00000064666,ENSG00000065618,ENSG00000066032,ENSG00000066405,ENSG00000073150,ENSG00000073734,ENSG00000075461,ENSG00000075711,ENSG00000079999,ENSG00000081277,ENSG00000082397,ENSG00000086062,ENSG00000088808,ENSG00000089041…	0.883	0.00106	0.013
GO:0009986	cell surface	GOCC	346	347	24	813	2.87	322	22319	1.42	AOC3,BMPR2,CAV2,CD34,CD36,CD69,CD74,CD83,CD93,CUBN,ELTD1,ENPEP,HBEGF,HLA-DQB1,HOXA5,ICAM1,IL6,ITGA1,KAL1,MS4A2,PDGFB,PDLIM2,SDC4,SOX17	ENSG00000003056,ENSG00000004468,ENSG00000005844,ENSG00000005961,ENSG00000006210,ENSG00000006327,ENSG00000007062,ENSG00000007312,ENSG00000008516,ENSG00000010278,ENSG00000010610,ENSG00000011422,ENSG00000012124,ENSG00000013725,ENSG00000026103,ENSG00000026508,ENSG00000035862,ENSG00000044574,ENSG00000054219,ENSG00000056345,ENSG00000056586,ENSG00000056736,ENSG00000057019,ENSG00000057608,ENSG00000064205…	0.716	0.00157	0.0183
GO:0005626	insoluble fraction	GOCC	870	883	48	789	5.73	822	21819	3.63	ADRB2,APPL1,ATP6V0D1,CAMK2N1,CAPN2,CAV2,CD36,CD52,CD68,CDH5,CHPT1,CUBN,CYB5A,CYP2U1,FMO2,FNDC3A,GNA11,GNAQ,HIP1,HOXA5,ITGA1,JPH2,KCNJ8,KL,LRRK2,MAN1A1,PRKCE,PRKCZ,PTPN1,PTRF,PXMP4,RAB14,RAB5A,RAB8B,RECK,RHOB,SH3GLB1,SLC17A5,SLC1A1,SLCO2A1,SNAP23,SOX17,STBD1,STX2,TSPAN13,UTRN,VAMP2,VAMP3	ENSG00000000419,ENSG00000001630,ENSG00000003137,ENSG00000003393,ENSG00000003987,ENSG00000003989,ENSG00000004468,ENSG00000005421,ENSG00000005471,ENSG00000005893,ENSG00000007038,ENSG00000007168,ENSG00000007216,ENSG00000007933,ENSG00000008256,ENSG00000008710,ENSG00000010322,ENSG00000010932,ENSG00000011083,ENSG00000011105,ENSG00000014216,ENSG00000015133,ENSG00000015475,ENSG00000018236,ENSG00000018625…	0.479	0.00194	0.0209
GO:0043296	apical junction complex	GOCC	127	127	12	825	1.43	115	22526	0.51	AMOTL2,CDH5,CGN,CTNNA1,HOXA5,MAGI1,MAGI3,MPP5,PARD6B,PRKCZ,SOX17,SYNPO	ENSG00000006116,ENSG00000013297,ENSG00000021461,ENSG00000046604,ENSG00000057294,ENSG00000066405,ENSG00000075461,ENSG00000081277,ENSG00000086062,ENSG00000088808,ENSG00000095637,ENSG00000096696,ENSG00000100941,ENSG00000101558,ENSG00000102981,ENSG00000104067,ENSG00000104863,ENSG00000105289,ENSG00000105732,ENSG00000106404,ENSG00000107186,ENSG00000107317,ENSG00000108878,ENSG00000109099,ENSG00000110955…	1.05	0.00197	0.0209
GO:0042995	cell projection	GOCC	764	767	43	794	5.14	721	21920	3.18	ADRB2,ALOX5,ANG,ATP6V0D1,BBS1,CAMK2N1,CAPS,CHP,CLIC4,CTNNA1,CUBN,CYBRD1,CYS1,DPYSL2,EFHC1,ENPEP,EZR,GABPA,HOXA5,IFT57,ITGA1,LRRK2,MSN,MTMR14,MYH10,NEDD9,PKD2,PLK3,RAB5A,RAPH1,RDX,RHOU,RPGR,S100A4,SH3RF1,SOX17,SPRY1,SPRY4,STX3,SWAP70,SYNPO,TLN1,UTRN	ENSG00000000457,ENSG00000003147,ENSG00000003393,ENSG00000004948,ENSG00000005810,ENSG00000006128,ENSG00000006283,ENSG00000006327,ENSG00000006611,ENSG00000007047,ENSG00000007062,ENSG00000007168,ENSG00000007174,ENSG00000007237,ENSG00000008118,ENSG00000008256,ENSG00000008710,ENSG00000011052,ENSG00000011485,ENSG00000015413,ENSG00000018189,ENSG00000018625,ENSG00000020129,ENSG00000020577,ENSG00000026025…	0.499	0.00226	0.0229
GO:0009897	external side of plasma membrane	GOCC	148	148	13	824	1.55	135	22506	0.6	CD34,CD69,CD74,CD83,CUBN,ENPEP,HLA-DQB1,HOXA5,ICAM1,IL6,ITGA1,MS4A2,SOX17	ENSG00000005961,ENSG00000007312,ENSG00000010610,ENSG00000012124,ENSG00000013725,ENSG00000026103,ENSG00000026508,ENSG00000054219,ENSG00000056345,ENSG00000069702,ENSG00000081237,ENSG00000081985,ENSG00000083457,ENSG00000085063,ENSG00000086062,ENSG00000089041,ENSG00000089692,ENSG00000090554,ENSG00000091129,ENSG00000091409,ENSG00000096996,ENSG00000100299,ENSG00000100385,ENSG00000101017,ENSG00000101204…	0.967	0.00251	0.0244
GO:0005770	late endosome	GOCC	54	54	7	830	0.84	47	22594	0.21	CD74,HLA-DQB1,RAB14,RILP,SOX17,TPT1,VPS36	ENSG00000003056,ENSG00000005893,ENSG00000006715,ENSG00000040531,ENSG00000074319,ENSG00000075785,ENSG00000078808,ENSG00000091513,ENSG00000100522,ENSG00000100600,ENSG00000101082,ENSG00000105369,ENSG00000109270,ENSG00000109572,ENSG00000110911,ENSG00000115561,ENSG00000116586,ENSG00000116857,ENSG00000119541,ENSG00000120088,ENSG00000123191,ENSG00000123595,ENSG00000124333,ENSG00000130203,ENSG00000133135…	1.4	0.00294	0.0274
GO:0030054	cell junction	GOCC	542	547	32	805	3.82	510	22131	2.25	AMOTL2,CAMK2N1,CDH5,CGN,CTNNA1,EPB41L5,GJC2,HOXA5,MAGI1,MAGI3,MLLT4,MPP5,NEDD9,PARD6B,PCDH1,PDZD2,PJA2,PRKCZ,PTPRJ,RHOU,SDC4,SHANK3,SMAD7,SNAP23,SNTB1,SOX17,SYNPO,TLN1,UNC13B,UTRN,VAMP2,VAMP3	ENSG00000002834,ENSG00000003147,ENSG00000005471,ENSG00000005961,ENSG00000006116,ENSG00000008056,ENSG00000011347,ENSG00000011677,ENSG00000013297,ENSG00000021461,ENSG00000022355,ENSG00000023839,ENSG00000026508,ENSG00000028203,ENSG00000031081,ENSG00000033122,ENSG00000035403,ENSG00000039068,ENSG00000046604,ENSG00000047932,ENSG00000050405,ENSG00000050820,ENSG00000051128,ENSG00000054803,ENSG00000055163…	0.545	0.00391	0.035
GO:0005624	membrane fraction	GOCC	837	850	45	792	5.38	792	21849	3.5	ADRB2,APPL1,ATP6V0D1,CAMK2N1,CAV2,CD36,CD52,CD68,CDH5,CHPT1,CUBN,CYB5A,CYP2U1,FMO2,FNDC3A,GNA11,GNAQ,HIP1,HOXA5,ITGA1,JPH2,KCNJ8,KL,LRRK2,MAN1A1,PRKCE,PRKCZ,PTRF,PXMP4,RAB14,RAB5A,RECK,RHOB,SH3GLB1,SLC17A5,SLC1A1,SLCO2A1,SNAP23,SOX17,STBD1,STX2,TSPAN13,UTRN,VAMP2,VAMP3	ENSG00000000419,ENSG00000001630,ENSG00000003137,ENSG00000003393,ENSG00000003987,ENSG00000003989,ENSG00000004468,ENSG00000005421,ENSG00000005471,ENSG00000005893,ENSG00000007038,ENSG00000007168,ENSG00000007216,ENSG00000007933,ENSG00000008256,ENSG00000008710,ENSG00000010322,ENSG00000010932,ENSG00000011083,ENSG00000011105,ENSG00000015475,ENSG00000018236,ENSG00000018625,ENSG00000019102,ENSG00000020577…	0.449	0.00425	0.0367
GO:0042598	vesicular fraction	GOCC	254	257	18	819	2.15	236	22405	1.04	ADRB2,APPL1,CHPT1,CYB5A,CYP2U1,FMO2,FNDC3A,HOXA5,JPH2,KCNJ8,LRRK2,PRKCZ,PTRF,SH3GLB1,SNAP23,SOX17,STX2,VAMP3	ENSG00000001630,ENSG00000003137,ENSG00000003393,ENSG00000004468,ENSG00000005421,ENSG00000007168,ENSG00000007933,ENSG00000010932,ENSG00000018625,ENSG00000021461,ENSG00000025423,ENSG00000036530,ENSG00000043591,ENSG00000049239,ENSG00000049319,ENSG00000057252,ENSG00000059377,ENSG00000060237,ENSG00000062282,ENSG00000070413,ENSG00000070610,ENSG00000072310,ENSG00000073282,ENSG00000073737,ENSG00000073756…	0.735	0.00459	0.0368
GO:0005905	coated pit	GOCC	44	44	6	831	0.72	38	22603	0.17	AP1S2,CUBN,DAB2,GABPA,LDLR,NECAP2	ENSG00000006125,ENSG00000007908,ENSG00000042753,ENSG00000063245,ENSG00000065609,ENSG00000070371,ENSG00000073921,ENSG00000081479,ENSG00000085832,ENSG00000099834,ENSG00000100478,ENSG00000106367,ENSG00000111737,ENSG00000115977,ENSG00000122705,ENSG00000123384,ENSG00000127527,ENSG00000130147,ENSG00000130787,ENSG00000130881,ENSG00000131477,ENSG00000134243,ENSG00000141367,ENSG00000142192,ENSG00000144381…	1.46	0.00448	0.0368
GO:0031252	cell leading edge	GOCC	142	142	12	825	1.43	130	22511	0.57	CTNNA1,EZR,GABPA,MTMR14,NEDD9,RAB5A,RAPH1,RDX,SH3RF1,SPRY1,SWAP70,TLN1	ENSG00000000457,ENSG00000003393,ENSG00000006327,ENSG00000007168,ENSG00000007237,ENSG00000008256,ENSG00000011052,ENSG00000031081,ENSG00000050820,ENSG00000061676,ENSG00000066032,ENSG00000068793,ENSG00000075651,ENSG00000077420,ENSG00000077549,ENSG00000077943,ENSG00000078098,ENSG00000078269,ENSG00000084112,ENSG00000085733,ENSG00000087460,ENSG00000088992,ENSG00000089159,ENSG00000092439,ENSG00000099331…	0.924	0.00494	0.0383
GO:0044433	cytoplasmic vesicle part	GOCC	162	162	13	824	1.55	149	22492	0.66	AP1S2,CD36,DAB2,GABPA,HIP1,LDLR,NECAP2,PDGFB,RAB11FIP1,RAB5A,RILP,SERPING1,VAMP2	ENSG00000001626,ENSG00000003147,ENSG00000005243,ENSG00000005893,ENSG00000005961,ENSG00000006071,ENSG00000006114,ENSG00000008056,ENSG00000010278,ENSG00000017427,ENSG00000018280,ENSG00000019991,ENSG00000041353,ENSG00000042753,ENSG00000054523,ENSG00000056345,ENSG00000066455,ENSG00000067715,ENSG00000069974,ENSG00000070371,ENSG00000072134,ENSG00000077063,ENSG00000080371,ENSG00000081014,ENSG00000084674…	0.868	0.00544	0.0409
GO:0008289	lipid binding	GOMF	544	544	44	793	5.26	500	22141	2.21	AGXT2L2,ALOX5AP,ANXA4,ANXA5,APOC2,ARAP2,ARHGAP29,CD36,CHPT1,CHURC1,FABP3,GRK5,HIP1,HOXA5,HSDL2,KL,LPL,MOSC2,NR2C1,NR3C1,PAFAH2,PAQR8,PIGK,PLEKHM3,PREX1,PRKCB,PRKCE,PRKCZ,RAPGEF2,ROCK1,S1PR2,SDPR,SH3GLB1,SNX2,SNX22,SNX24,SNX25,SNX30,SOX17,STX3,UNC13B,VAMP2,VPS36,ZFYVE16	ENSG00000002919,ENSG00000003137,ENSG00000004777,ENSG00000004779,ENSG00000005421,ENSG00000006047,ENSG00000006747,ENSG00000008256,ENSG00000010322,ENSG00000011405,ENSG00000012504,ENSG00000021762,ENSG00000021826,ENSG00000023330,ENSG00000025434,ENSG00000027075,ENSG00000028528,ENSG00000031544,ENSG00000036473,ENSG00000048471,ENSG00000049283,ENSG00000052126,ENSG00000057252,ENSG00000058866,ENSG00000063245…	0.898945	4.29255e-07	0.000423245
GO:0016791	phosphatase activity	GOMF	265	267	26	811	3.11	239	22402	1.06	ACP5,CDC14A,CTDSP1,DUSP1,DUSP3,DUSP6,DUSP8,HOXA5,INPP5A,LPIN2,MTM1,MTMR14,MTMR6,PHLPP2,PPAP2B,PPM1D,PPM1K,PPP1R15B,PPP2CB,PPP6C,PTPN1,PTPRJ,RABEP1,SACM1L,SOX17,SSH2	ENSG00000003987,ENSG00000005421,ENSG00000011485,ENSG00000014914,ENSG00000030066,ENSG00000039650,ENSG00000040933,ENSG00000054148,ENSG00000054356,ENSG00000058272,ENSG00000060069,ENSG00000060656,ENSG00000063601,ENSG00000064655,ENSG00000066557,ENSG00000066629,ENSG00000067113,ENSG00000070159,ENSG00000070190,ENSG00000070778,ENSG00000072135,ENSG00000075711,ENSG00000076201,ENSG00000076685,ENSG00000078237…	1.10027	3.3861e-06	0.000962844
GO:0008092	cytoskeletal protein binding	GOMF	523	527	41	796	4.9	482	22159	2.13	ANG,ANXA4,CAPN2,CAPZA2,CGN,CLASP2,CNN1,CTNNA1,DSTN,EPB41L2,EPB41L4A,EPB41L5,EZR,FMNL1,GMFG,HIP1,HOXA5,MACF1,MEFV,MSN,MYH10,PDLIM2,PKD2,RDX,RHOA,RP2,SBDS,SDC4,SDCCAG8,SHROOM4,SNTB1,SOX17,SPTBN1,SSH2,SYNPO,TLN1,TMOD1,TMSB4X,TMSL3,TWF2,UTRN	ENSG00000002834,ENSG00000004939,ENSG00000006453,ENSG00000006607,ENSG00000006715,ENSG00000006747,ENSG00000006788,ENSG00000007047,ENSG00000007168,ENSG00000007237,ENSG00000007944,ENSG00000008056,ENSG00000008294,ENSG00000008735,ENSG00000010810,ENSG00000011426,ENSG00000011454,ENSG00000012048,ENSG00000014216,ENSG00000021574,ENSG00000029534,ENSG00000034510,ENSG00000034713,ENSG00000041515,ENSG00000042493…	0.862028	2.33435e-06	0.000962844
GO:0004721	phosphoprotein phosphatase activity	GOMF	173	174	20	817	2.39	153	22488	0.68	CDC14A,CTDSP1,DUSP1,DUSP3,DUSP6,DUSP8,HOXA5,MTM1,MTMR14,MTMR6,PHLPP2,PPAP2B,PPM1D,PPM1K,PPP1R15B,PPP2CB,PPP6C,PTPN1,PTPRJ,SSH2	ENSG00000003987,ENSG00000011485,ENSG00000054148,ENSG00000054356,ENSG00000058272,ENSG00000060069,ENSG00000060656,ENSG00000063601,ENSG00000064655,ENSG00000070159,ENSG00000070190,ENSG00000070778,ENSG00000072135,ENSG00000075711,ENSG00000076201,ENSG00000079393,ENSG00000080031,ENSG00000081237,ENSG00000081377,ENSG00000081721,ENSG00000081913,ENSG00000084112,ENSG00000086717,ENSG00000087053,ENSG00000088179…	1.28039	3.90606e-06	0.000962844
GO:0003779	actin binding	GOMF	339	340	29	808	3.46	310	22331	1.37	ANG,CAPZA2,CGN,CNN1,CTNNA1,DSTN,EPB41L2,EZR,FMNL1,GMFG,HIP1,HOXA5,MACF1,MEFV,MSN,MYH10,RDX,RP2,SHROOM4,SNTB1,SPTBN1,SSH2,SYNPO,TLN1,TMOD1,TMSB4X,TMSL3,TWF2,UTRN	ENSG00000002834,ENSG00000004939,ENSG00000006453,ENSG00000006747,ENSG00000006788,ENSG00000007237,ENSG00000008056,ENSG00000011426,ENSG00000034510,ENSG00000041515,ENSG00000042493,ENSG00000050405,ENSG00000054654,ENSG00000064042,ENSG00000064666,ENSG00000065534,ENSG00000066933,ENSG00000068793,ENSG00000070087,ENSG00000070182,ENSG00000071127,ENSG00000071909,ENSG00000072110,ENSG00000075340,ENSG00000075618…	0.949893	1.3917e-05	0.00274442
GO:0005525	GTP binding	GOMF	445	446	34	803	4.06	411	22230	1.82	ARL6,DOCK6,DYNC1LI2,EHD4,GABPA,GBP4,GIMAP1,GIMAP2,GIMAP4,GIMAP8,GNA11,GNA14,GNAQ,HOXA5,LRRK2,MAGI1,RAB14,RAB28,RAB33B,RAB5A,RAB8B,RHOA,RHOB,RHOBTB1,RHOBTB2,RHOJ,RHOU,RRAS,SAR1A,SEPT8,SOX17,TGM2,TRIM23,TUBB1	ENSG00000004059,ENSG00000004478,ENSG00000006451,ENSG00000013016,ENSG00000024422,ENSG00000025039,ENSG00000035687,ENSG00000037042,ENSG00000041353,ENSG00000041802,ENSG00000049540,ENSG00000049769,ENSG00000050327,ENSG00000054392,ENSG00000060558,ENSG00000061918,ENSG00000065135,ENSG00000069974,ENSG00000070019,ENSG00000070831,ENSG00000074935,ENSG00000075785,ENSG00000075886,ENSG00000079805,ENSG00000079974…	0.828611	2.84397e-05	0.00385118
GO:0019904	protein domain specific binding	GOMF	336	336	28	809	3.35	308	22333	1.36	BMP2,CARD8,CHMP2B,CRK,DAZAP2,GAB2,GABPA,HOXA5,INPP5A,LDB2,LITAF,LNX2,MS4A2,NDFIP1,NOD1,PAG1,PPP2CB,QKI,RIPK1,RIPK2,SFRS5,SH3BGRL,SH3BGRL2,SHANK3,SLC22A4,TGM2,TLN1,TP53BP2	ENSG00000001626,ENSG00000003147,ENSG00000006453,ENSG00000007392,ENSG00000011485,ENSG00000012061,ENSG00000013810,ENSG00000015133,ENSG00000022556,ENSG00000024422,ENSG00000027869,ENSG00000031081,ENSG00000033170,ENSG00000043591,ENSG00000047648,ENSG00000050820,ENSG00000051523,ENSG00000062598,ENSG00000064547,ENSG00000064703,ENSG00000067066,ENSG00000069702,ENSG00000070047,ENSG00000070476,ENSG00000072201…	0.920126	3.12469e-05	0.00385118
GO:0004722	protein serine/threonine phosphatase activity	GOMF	46	46	9	828	1.08	37	22604	0.16	DUSP6,HOXA5,MTM1,MTMR6,PPM1D,PPM1K,PPP1R15B,PPP2CB,PPP6C	ENSG00000011485,ENSG00000081377,ENSG00000081913,ENSG00000086717,ENSG00000100034,ENSG00000100330,ENSG00000100526,ENSG00000100614,ENSG00000105197,ENSG00000107758,ENSG00000112425,ENSG00000115241,ENSG00000119938,ENSG00000132323,ENSG00000132825,ENSG00000138032,ENSG00000138814,ENSG00000148660,ENSG00000149923,ENSG00000155367,ENSG00000156194,ENSG00000163590,ENSG00000164086,ENSG00000164088,ENSG00000164951…	1.89318	2.99942e-05	0.00385118
GO:0019001	guanyl nucleotide binding	GOMF	456	457	34	803	4.06	422	22219	1.86	ARL6,DOCK6,DYNC1LI2,EHD4,GABPA,GBP4,GIMAP1,GIMAP2,GIMAP4,GIMAP8,GNA11,GNA14,GNAQ,HOXA5,LRRK2,MAGI1,RAB14,RAB28,RAB33B,RAB5A,RAB8B,RHOA,RHOB,RHOBTB1,RHOBTB2,RHOJ,RHOU,RRAS,SAR1A,SEPT8,SOX17,TGM2,TRIM23,TUBB1	ENSG00000004059,ENSG00000004478,ENSG00000006451,ENSG00000013016,ENSG00000024422,ENSG00000025039,ENSG00000035687,ENSG00000037042,ENSG00000041353,ENSG00000041802,ENSG00000049540,ENSG00000049769,ENSG00000050327,ENSG00000054392,ENSG00000060558,ENSG00000061918,ENSG00000065135,ENSG00000069974,ENSG00000070019,ENSG00000070831,ENSG00000074935,ENSG00000075785,ENSG00000075886,ENSG00000079805,ENSG00000079974…	0.801704	4.64567e-05	0.00508959
GO:0008047	enzyme activator activity	GOMF	369	371	29	808	3.46	340	22301	1.5	ALOX5AP,APOC2,ARAP2,ARHGAP18,ARHGAP29,ARHGEF12,CARD8,GIT2,GMFG,HOXA5,IL6,JUN,LRRK2,MMP24,MYH10,NOD1,PREX1,RABEP1,RAPGEF2,RGS18,RGS2,RGS5,RPS27L,SOX17,SRGAP2,TBC1D12,TBC1D2B,TBC1D9,TRIM23	ENSG00000003393,ENSG00000004777,ENSG00000006634,ENSG00000006740,ENSG00000008323,ENSG00000008735,ENSG00000011454,ENSG00000017797,ENSG00000024526,ENSG00000031003,ENSG00000031081,ENSG00000035681,ENSG00000035862,ENSG00000035928,ENSG00000036054,ENSG00000044012,ENSG00000046889,ENSG00000047648,ENSG00000048545,ENSG00000050165,ENSG00000054611,ENSG00000054654,ENSG00000057608,ENSG00000064601,ENSG00000065361…	0.856175	6.56781e-05	0.00647586
GO:0042578	phosphoric ester hydrolase activity	GOMF	354	357	28	809	3.35	326	22315	1.44	ACP5,C3AR1,CDC14A,CTDSP1,DUSP1,DUSP3,DUSP6,DUSP8,HOXA5,INPP5A,LPIN2,MTM1,MTMR14,MTMR6,PHLPP2,PLCL2,PPAP2B,PPM1D,PPM1K,PPP1R15B,PPP2CB,PPP6C,PTPN1,PTPRJ,RABEP1,SACM1L,SOX17,SSH2	ENSG00000003987,ENSG00000005421,ENSG00000006007,ENSG00000011485,ENSG00000014914,ENSG00000030066,ENSG00000036828,ENSG00000039650,ENSG00000040933,ENSG00000042088,ENSG00000054148,ENSG00000054356,ENSG00000058272,ENSG00000060069,ENSG00000060656,ENSG00000063601,ENSG00000064655,ENSG00000065989,ENSG00000066557,ENSG00000066629,ENSG00000067113,ENSG00000070159,ENSG00000070190,ENSG00000070778,ENSG00000072135…	0.862523	7.81067e-05	0.0070012
GO:0005543	phospholipid binding	GOMF	178	178	17	820	2.03	161	22480	0.71	ANXA4,ANXA5,ARAP2,GRK5,HIP1,PAFAH2,PIGK,PREX1,SDPR,SNX2,SNX22,SNX24,SNX25,SNX30,SOX17,VAMP2,ZFYVE16	ENSG00000002919,ENSG00000004777,ENSG00000005421,ENSG00000006747,ENSG00000008256,ENSG00000010322,ENSG00000011405,ENSG00000021826,ENSG00000028528,ENSG00000036473,ENSG00000048471,ENSG00000052126,ENSG00000065357,ENSG00000065609,ENSG00000067715,ENSG00000070087,ENSG00000070190,ENSG00000070540,ENSG00000071189,ENSG00000073060,ENSG00000073921,ENSG00000075651,ENSG00000078246,ENSG00000084674,ENSG00000085449…	1.06289	0.000223822	0.0183907
GO:0032403	protein complex binding	GOMF	198	199	18	819	2.15	180	22461	0.8	ADRB2,ATP6V0D1,CLIC4,CTGF,DOK4,FCGR1C,FCGRT,FSTL3,GNA11,HOXA5,ICAM1,ITGA1,MLH1,MS4A2,NR3C1,PTPN1,SMAD7,SPTBN1	ENSG00000005882,ENSG00000008277,ENSG00000008735,ENSG00000010256,ENSG00000010322,ENSG00000017427,ENSG00000021826,ENSG00000021852,ENSG00000035862,ENSG00000041515,ENSG00000049167,ENSG00000056345,ENSG00000067182,ENSG00000069702,ENSG00000072062,ENSG00000072110,ENSG00000072310,ENSG00000072694,ENSG00000073670,ENSG00000076662,ENSG00000077522,ENSG00000081277,ENSG00000083123,ENSG00000084093,ENSG00000084636…	1.00887	0.000273574	0.0192674
GO:0004857	enzyme inhibitor activity	GOMF	324	327	25	812	2.99	299	22342	1.32	ANXA4,ANXA5,APOC2,C5,CAMK2N1,CARD16,CD55,CPAMD8,CRIM1,GMFG,HOXA5,IL6,KAL1,MBIP,PPP1R14A,RECK,RPS6KA3,SERPING1,SOCS3,SOX17,TIMP3,TMEM59,TRIB1,TXNIP,WDTC1	ENSG00000003436,ENSG00000005700,ENSG00000009830,ENSG00000021355,ENSG00000023191,ENSG00000035862,ENSG00000039537,ENSG00000044574,ENSG00000050165,ENSG00000053108,ENSG00000055955,ENSG00000055957,ENSG00000057149,ENSG00000060237,ENSG00000061938,ENSG00000065150,ENSG00000071575,ENSG00000072080,ENSG00000072133,ENSG00000074317,ENSG00000077984,ENSG00000078967,ENSG00000079257,ENSG00000084234,ENSG00000084734…	0.833156	0.000270286	0.0192674
GO:0019899	enzyme binding	GOMF	504	511	34	803	4.06	470	22171	2.08	ADAMTS4,ADRB2,AKAP11,AKAP2,AKAP5,APOC2,APPL1,CAMK2N1,CDH5,DHCR24,DOCK6,EPAS1,FMNL1,GABPA,GGA2,GRK5,HOXA5,KAT2B,KIF13B,MICALCL,MS4A2,NR2C1,PKD2,PREX1,PRKCE,PRKCZ,RILP,RNF180,ROCK1,SMAD7,SOX17,TRIB1,UBE2B,WDTC1	ENSG00000003393,ENSG00000005483,ENSG00000005700,ENSG00000007168,ENSG00000007908,ENSG00000007952,ENSG00000008294,ENSG00000008735,ENSG00000010017,ENSG00000010610,ENSG00000011243,ENSG00000011422,ENSG00000012048,ENSG00000013725,ENSG00000017797,ENSG00000023909,ENSG00000026025,ENSG00000026103,ENSG00000027075,ENSG00000029534,ENSG00000031823,ENSG00000033800,ENSG00000034713,ENSG00000036257,ENSG00000039068…	0.691814	0.00031261	0.0205489
GO:0051018	protein kinase A binding	GOMF	11	12	4	833	0.48	7	22634	0.03	AKAP11,AKAP5,AKAP6,SDC4	ENSG00000082701,ENSG00000105723,ENSG00000111254,ENSG00000118507,ENSG00000131016,ENSG00000147081,ENSG00000198626	2.74256	0.000433043	0.0263524
GO:0019838	growth factor binding	GOMF	123	127	13	824	1.55	110	22531	0.49	BMPR2,CD36,CRIM1,CTGF,CYR61,FLT4,HOXA5,IGFBP7,IL1R1,KDR,LIFR,LTBP2,PDGFB	ENSG00000049323,ENSG00000064205,ENSG00000064300,ENSG00000065361,ENSG00000065534,ENSG00000066468,ENSG00000068078,ENSG00000069702,ENSG00000077238,ENSG00000077782,ENSG00000078618,ENSG00000089692,ENSG00000090006,ENSG00000091181,ENSG00000099769,ENSG00000100368,ENSG00000100385,ENSG00000101825,ENSG00000102755,ENSG00000104415,ENSG00000106128,ENSG00000106799,ENSG00000106991,ENSG00000107821,ENSG00000108821…	1.17295	0.000454352	0.0263524
GO:0005484	SNAP receptor activity	GOMF	20	20	5	832	0.6	15	22626	0.07	STX11,STX12,STX2,STX3,STX7	ENSG00000099365,ENSG00000099940,ENSG00000103496,ENSG00000104915,ENSG00000106089,ENSG00000106636,ENSG00000108587,ENSG00000124222,ENSG00000135823,ENSG00000136874,ENSG00000151532,ENSG00000162236,ENSG00000168818,ENSG00000177951,ENSG00000178750	2.20441	0.000564447	0.0309192
GO:0030695	GTPase regulator activity	GOMF	442	444	30	807	3.58	412	22229	1.82	ARAP2,ARHGAP18,ARHGAP29,ARHGEF12,ARHGEF17,DOCK6,FBXO8,GIT2,HERC1,HOXA5,IQSEC1,JUN,KIAA1244,LRRK2,MYH10,PREX1,RABEP1,RAPGEF2,RAPGEF5,RGS18,RGS2,RGS5,RILP,RPGR,SOX17,SRGAP2,TBC1D12,TBC1D2B,TBC1D9,VPS39	ENSG00000001631,ENSG00000003393,ENSG00000004777,ENSG00000006607,ENSG00000006740,ENSG00000008256,ENSG00000008323,ENSG00000011454,ENSG00000011566,ENSG00000012983,ENSG00000015285,ENSG00000017797,ENSG00000024526,ENSG00000031003,ENSG00000031081,ENSG00000036054,ENSG00000038382,ENSG00000046889,ENSG00000047648,ENSG00000047932,ENSG00000050165,ENSG00000050327,ENSG00000053524,ENSG00000054611,ENSG00000054654…	0.696003	0.000623747	0.0323692
GO:0005096	GTPase activator activity	GOMF	252	254	20	817	2.39	232	22409	1.02	ARAP2,ARHGAP18,ARHGAP29,ARHGEF12,GIT2,HOXA5,JUN,LRRK2,MYH10,PREX1,RABEP1,RAPGEF2,RGS18,RGS2,RGS5,SOX17,SRGAP2,TBC1D12,TBC1D2B,TBC1D9	ENSG00000004777,ENSG00000006740,ENSG00000008323,ENSG00000011454,ENSG00000017797,ENSG00000024526,ENSG00000031003,ENSG00000031081,ENSG00000036054,ENSG00000046889,ENSG00000047648,ENSG00000050165,ENSG00000054611,ENSG00000054654,ENSG00000057608,ENSG00000065491,ENSG00000065882,ENSG00000066933,ENSG00000067208,ENSG00000068354,ENSG00000071205,ENSG00000072818,ENSG00000074696,ENSG00000075391,ENSG00000075884…	0.860574	0.000752618	0.0353372
GO:0019992	diacylglycerol binding	GOMF	69	69	9	828	1.08	60	22581	0.27	ARHGAP29,CHPT1,PLEKHM3,PRKCB,PRKCE,PRKCZ,RAPGEF2,ROCK1,UNC13B	ENSG00000027075,ENSG00000058866,ENSG00000065357,ENSG00000065675,ENSG00000066933,ENSG00000068028,ENSG00000068831,ENSG00000077044,ENSG00000078061,ENSG00000089639,ENSG00000099331,ENSG00000102780,ENSG00000103502,ENSG00000105287,ENSG00000106069,ENSG00000111077,ENSG00000115825,ENSG00000116584,ENSG00000122966,ENSG00000126583,ENSG00000128656,ENSG00000130477,ENSG00000132155,ENSG00000134215,ENSG00000134318…	1.40873	0.000743558	0.0353372
GO:0050543	icosatetraenoic acid binding	GOMF	6	6	3	834	0.36	3	22638	0.01	ALOX5AP,FABP3,STX3	ENSG00000132170,ENSG00000145335,ENSG00000162881	3.30115	0.000832909	0.0357107
GO:0004725	protein tyrosine phosphatase activity	GOMF	115	115	12	825	1.43	103	22538	0.45	CDC14A,DUSP1,DUSP3,DUSP6,DUSP8,HOXA5,MTM1,MTMR14,MTMR6,PTPN1,PTPRJ,SSH2	ENSG00000003987,ENSG00000054356,ENSG00000060656,ENSG00000063601,ENSG00000064655,ENSG00000070159,ENSG00000070190,ENSG00000070778,ENSG00000072135,ENSG00000076201,ENSG00000079393,ENSG00000080031,ENSG00000081237,ENSG00000081377,ENSG00000081721,ENSG00000084112,ENSG00000087053,ENSG00000088179,ENSG00000100330,ENSG00000100526,ENSG00000101224,ENSG00000102043,ENSG00000104313,ENSG00000105135,ENSG00000105197…	1.15775	0.000833009	0.0357107
GO:0042803	protein homodimerization activity	GOMF	336	336	24	813	2.87	312	22329	1.38	ADRB2,AOC3,APOC2,ATG7,BMP2,C1QB,CALCOCO2,CARD8,CAT,CAV2,CRYL1,CSF1,CUBN,DPYD,GPD1L,HOXA5,LRRK2,MOAP1,NR2C1,NR3C1,PDGFB,SH3GLB1,SMAD6,THRA	ENSG00000003393,ENSG00000004939,ENSG00000005421,ENSG00000005810,ENSG00000005882,ENSG00000006432,ENSG00000006625,ENSG00000007168,ENSG00000007171,ENSG00000010610,ENSG00000018280,ENSG00000018408,ENSG00000025156,ENSG00000030419,ENSG00000049768,ENSG00000049860,ENSG00000061455,ENSG00000065361,ENSG00000065923,ENSG00000066455,ENSG00000067066,ENSG00000070669,ENSG00000071564,ENSG00000073803,ENSG00000075340…	0.747961	0.00105574	0.0433732
GO:0050661	NADP binding	GOMF	46	45	7	830	0.84	39	22602	0.17	CAT,DPYD,FMO2,HOXA5,MTRR,PCYOX1,SOX17	ENSG00000007171,ENSG00000007933,ENSG00000007952,ENSG00000010932,ENSG00000065833,ENSG00000076258,ENSG00000089250,ENSG00000100253,ENSG00000100350,ENSG00000103316,ENSG00000104325,ENSG00000104687,ENSG00000105131,ENSG00000112992,ENSG00000113161,ENSG00000116096,ENSG00000117507,ENSG00000127948,ENSG00000131781,ENSG00000137808,ENSG00000137857,ENSG00000138413,ENSG00000143224,ENSG00000148832,ENSG00000160211…	1.58672	0.0011358	0.0447961
GO:0004177	aminopeptidase activity	GOMF	47	47	7	830	0.84	40	22601	0.18	ABHD13,ABHD5,ANPEP,BBS1,ENPEP,LAP3,MGLL	ENSG00000072657,ENSG00000074603,ENSG00000100439,ENSG00000100997,ENSG00000102174,ENSG00000105131,ENSG00000106077,ENSG00000106484,ENSG00000108039,ENSG00000108578,ENSG00000111142,ENSG00000113441,ENSG00000120915,ENSG00000121064,ENSG00000122121,ENSG00000123992,ENSG00000124299,ENSG00000130226,ENSG00000131187,ENSG00000134900,ENSG00000135047,ENSG00000137274,ENSG00000141279,ENSG00000142002,ENSG00000142327…	1.56135	0.00129413	0.0483947
GO:0008201	heparin binding	GOMF	108	108	11	826	1.31	97	22544	0.43	ADAMTS1,ANG,CCL2,CTGF,CYR61,FGF2,FGF7,HBEGF,LPL,PCOLCE2,SOX17	ENSG00000002726,ENSG00000007168,ENSG00000009694,ENSG00000058085,ENSG00000066468,ENSG00000069702,ENSG00000070193,ENSG00000075388,ENSG00000077782,ENSG00000080573,ENSG00000081148,ENSG00000081237,ENSG00000084674,ENSG00000088926,ENSG00000090539,ENSG00000091583,ENSG00000091986,ENSG00000099937,ENSG00000101144,ENSG00000101282,ENSG00000101670,ENSG00000102678,ENSG00000103196,ENSG00000105290,ENSG00000105894…	1.12981	0.0016477	0.0483947
GO:0004860	protein kinase inhibitor activity	GOMF	36	36	6	831	0.72	30	22611	0.13	CAMK2N1,GMFG,IL6,MBIP,SOCS3,TRIB1	ENSG00000005700,ENSG00000060237,ENSG00000071575,ENSG00000101255,ENSG00000102580,ENSG00000106617,ENSG00000111276,ENSG00000121653,ENSG00000123080,ENSG00000124762,ENSG00000128563,ENSG00000129355,ENSG00000129757,ENSG00000131370,ENSG00000131771,ENSG00000135090,ENSG00000135549,ENSG00000145192,ENSG00000147883,ENSG00000147889,ENSG00000163888,ENSG00000164305,ENSG00000168517,ENSG00000168734,ENSG00000170027…	1.69412	0.00157313	0.0483947
GO:0004197	cysteine-type endopeptidase activity	GOMF	92	92	10	827	1.19	82	22559	0.36	CAPN2,CARD16,CRIM1,CTSH,CTSO,CTSS,CTSZ,HOXA5,PIGK,USP12	ENSG00000003400,ENSG00000003402,ENSG00000014216,ENSG00000036672,ENSG00000039139,ENSG00000058056,ENSG00000064012,ENSG00000077274,ENSG00000078814,ENSG00000092529,ENSG00000100600,ENSG00000101331,ENSG00000101557,ENSG00000102226,ENSG00000103326,ENSG00000103490,ENSG00000104728,ENSG00000105141,ENSG00000105639,ENSG00000105877,ENSG00000106144,ENSG00000108578,ENSG00000109861,ENSG00000111271,ENSG00000111667…	1.20195	0.00162052	0.0483947
GO:0003690	double-stranded DNA binding	GOMF	108	110	11	826	1.31	97	22544	0.43	CGGBP1,EGR1,HNRPDL,HOXA5,JUN,KLF6,MLH1,NFIB,NR3C1,PURA,SOX17	ENSG00000004700,ENSG00000012504,ENSG00000020922,ENSG00000039650,ENSG00000042088,ENSG00000051180,ENSG00000057468,ENSG00000060138,ENSG00000064933,ENSG00000065057,ENSG00000065978,ENSG00000069812,ENSG00000073282,ENSG00000075292,ENSG00000078319,ENSG00000079246,ENSG00000095002,ENSG00000101868,ENSG00000105698,ENSG00000108924,ENSG00000109320,ENSG00000109906,ENSG00000111247,ENSG00000113318,ENSG00000116062…	1.12981	0.0016477	0.0483947
GO:0005520	insulin-like growth factor binding	GOMF	25	25	5	832	0.6	20	22621	0.09	CRIM1,CTGF,CYR61,HOXA5,IGFBP7	ENSG00000064205,ENSG00000099769,ENSG00000104415,ENSG00000107821,ENSG00000112761,ENSG00000115457,ENSG00000129965,ENSG00000136999,ENSG00000137142,ENSG00000140443,ENSG00000141753,ENSG00000146674,ENSG00000146678,ENSG00000164283,ENSG00000166033,ENSG00000167779,ENSG00000169495,ENSG00000170801,ENSG00000171105,ENSG00000197081	1.91651	0.00166878	0.0483947
GO:0005070	SH3/SH2 adaptor activity	GOMF	48	48	7	830	0.84	41	22600	0.18	CRK,GRAP,PAG1,SH3BGRL,SKAP2,SLA,TP53BP2	ENSG00000002834,ENSG00000027869,ENSG00000035720,ENSG00000047648,ENSG00000087266,ENSG00000089820,ENSG00000095370,ENSG00000095585,ENSG00000095637,ENSG00000099942,ENSG00000100351,ENSG00000101082,ENSG00000106069,ENSG00000106070,ENSG00000107338,ENSG00000108797,ENSG00000109458,ENSG00000109684,ENSG00000115290,ENSG00000120833,ENSG00000121774,ENSG00000125731,ENSG00000128656,ENSG00000132704,ENSG00000133124…	1.53662	0.00146919	0.0483947
GO:0030274	LIM domain binding	GOMF	7	7	3	834	0.36	4	22637	0.02	LDB2,RIPK2,TLN1	ENSG00000064547,ENSG00000149474,ENSG00000181031,ENSG00000198728	3.01343	0.00141896	0.0483947
GO:0005351	sugar:proton symporter activity	GOMF	15	15	4	833	0.48	11	22630	0.05	LRCH1,SLC17A5,SLC35A1,SLC35A4	ENSG00000102100,ENSG00000109667,ENSG00000112200,ENSG00000117620,ENSG00000136478,ENSG00000137700,ENSG00000137802,ENSG00000138459,ENSG00000166471,ENSG00000197496,ENSG00000198910	2.2904	0.00159824	0.0483947
hsa04142	Lysosome	KEGG	125	125	17	820	2.03	108	22533	0.48	ACP5,AP1S2,ASAH1,ATP6V0D1,CD68,CLN5,CTSH,CTSO,CTSS,CTSZ,FUCA1,GGA2,GLB1,HOXA5,LAMP3,SLC17A5,TPP1	ENSG00000003056,ENSG00000005893,ENSG00000010404,ENSG00000018280,ENSG00000038002,ENSG00000040531,ENSG00000047249,ENSG00000049860,ENSG00000054983,ENSG00000064601,ENSG00000065000,ENSG00000068697,ENSG00000070371,ENSG00000070718,ENSG00000071553,ENSG00000072958,ENSG00000081014,ENSG00000100083,ENSG00000100280,ENSG00000100299,ENSG00000100448,ENSG00000100478,ENSG00000100600,ENSG00000102393,ENSG00000103066…	1.46451	2.2418e-06	0.00043491
hsa04144	Endocytosis	KEGG	211	211	21	816	2.51	190	22451	0.84	ADRB2,ARAP2,CHMP2B,DAB2,EHD4,GIT2,GRK5,HOXA5,IQSEC1,KDR,LDLR,PARD6B,PRKCZ,RAB11FIP1,RAB11FIP2,RAB5A,RABEP1,SH3GLB1,SOX17,STAM2,VPS36	ENSG00000006125,ENSG00000009844,ENSG00000013016,ENSG00000024422,ENSG00000042753,ENSG00000043591,ENSG00000049283,ENSG00000049759,ENSG00000059915,ENSG00000063245,ENSG00000065361,ENSG00000066468,ENSG00000068078,ENSG00000070371,ENSG00000070831,ENSG00000072134,ENSG00000072274,ENSG00000072818,ENSG00000074319,ENSG00000075651,ENSG00000078747,ENSG00000079805,ENSG00000084070,ENSG00000085832,ENSG00000086065…	1.11217	2.33264e-05	0.00184333
hsa04530	Tight junction	KEGG	136	136	16	821	1.91	120	22521	0.53	CGN,CTNNA1,EPB41L2,MAGI1,MAGI3,MLLT4,MPP5,MYH10,MYL12A,PARD6B,PPP2CB,PRKCB,PRKCE,PRKCZ,RHOA,RRAS	ENSG00000006788,ENSG00000013297,ENSG00000027075,ENSG00000060138,ENSG00000065135,ENSG00000065675,ENSG00000066032,ENSG00000066405,ENSG00000070770,ENSG00000070831,ENSG00000072110,ENSG00000073350,ENSG00000074211,ENSG00000075624,ENSG00000077522,ENSG00000078814,ENSG00000082397,ENSG00000085733,ENSG00000088367,ENSG00000091436,ENSG00000092054,ENSG00000100345,ENSG00000101266,ENSG00000101335,ENSG00000101558…	1.29678	2.85052e-05	0.00184333
hsa04130	SNARE interactions in vesicular transport	KEGG	37	37	8	829	0.96	29	22612	0.13	SNAP23,STX11,STX12,STX2,STX3,STX7,VAMP2,VAMP3	ENSG00000053501,ENSG00000099365,ENSG00000099940,ENSG00000100568,ENSG00000103496,ENSG00000104915,ENSG00000105829,ENSG00000106089,ENSG00000106636,ENSG00000108433,ENSG00000108587,ENSG00000113734,ENSG00000117533,ENSG00000118640,ENSG00000124222,ENSG00000124333,ENSG00000132639,ENSG00000135823,ENSG00000136874,ENSG00000139190,ENSG00000143740,ENSG00000151532,ENSG00000162236,ENSG00000168818,ENSG00000168899…	2.01816	3.88668e-05	0.00188504
hsa04510	Focal adhesion	KEGG	206	207	19	818	2.27	187	22454	0.83	CAPN2,CAV2,COL4A4,CRK,EGR1,FLT4,HOXA5,ITGA1,ITGA9,JUN,KDR,LAMB2,LAMC3,MYL12A,PDGFB,PRKCB,RHOA,ROCK1,TLN1	ENSG00000002330,ENSG00000005884,ENSG00000005961,ENSG00000010810,ENSG00000017427,ENSG00000019991,ENSG00000023445,ENSG00000029559,ENSG00000035403,ENSG00000041982,ENSG00000050748,ENSG00000050820,ENSG00000051382,ENSG00000053747,ENSG00000056345,ENSG00000058085,ENSG00000058272,ENSG00000058335,ENSG00000060718,ENSG00000065534,ENSG00000070831,ENSG00000072110,ENSG00000075624,ENSG00000077264,ENSG00000077522…	1.02569	0.00015516	0.00602019
hsa04810	Regulation of actin cytoskeleton	KEGG	209	209	19	818	2.27	190	22451	0.84	ARHGEF12,CRK,EZR,FGF2,FGF7,HOXA5,ITGA1,ITGA9,MSN,MYH10,MYL12A,PDGFB,RDX,RHOA,ROCK1,RRAS,SSH2,TMSB4X,TMSL3	ENSG00000005844,ENSG00000005884,ENSG00000005961,ENSG00000006747,ENSG00000015285,ENSG00000027644,ENSG00000035403,ENSG00000050820,ENSG00000051382,ENSG00000055163,ENSG00000056345,ENSG00000058272,ENSG00000061676,ENSG00000065534,ENSG00000066468,ENSG00000068078,ENSG00000068793,ENSG00000070087,ENSG00000070193,ENSG00000070388,ENSG00000070831,ENSG00000072110,ENSG00000075388,ENSG00000075624,ENSG00000076928…	1.00964	0.000187222	0.00605351
hsa04621	NOD-like receptor signaling pathway	KEGG	68	68	9	828	1.08	59	22582	0.26	CARD8,CCL2,CXCL2,HOXA5,IL6,MEFV,NOD1,RIPK2,SOX17	ENSG00000023445,ENSG00000050748,ENSG00000055208,ENSG00000064012,ENSG00000073009,ENSG00000080824,ENSG00000081770,ENSG00000087077,ENSG00000091106,ENSG00000091592,ENSG00000096384,ENSG00000100030,ENSG00000100324,ENSG00000101966,ENSG00000102882,ENSG00000103490,ENSG00000104825,ENSG00000107643,ENSG00000108688,ENSG00000108700,ENSG00000109320,ENSG00000109339,ENSG00000110330,ENSG00000112062,ENSG00000112851…	1.42558	0.000667328	0.0184945
hsa04350	TGF-beta signaling pathway	KEGG	90	90	10	827	1.19	80	22561	0.35	BMP2,BMPR2,ID2,PPP2CB,RBL2,RHOA,ROCK1,SMAD6,SMAD7,ZFYVE16	ENSG00000005339,ENSG00000011465,ENSG00000049323,ENSG00000055130,ENSG00000080839,ENSG00000090539,ENSG00000092969,ENSG00000100030,ENSG00000100387,ENSG00000100393,ENSG00000101144,ENSG00000102882,ENSG00000104899,ENSG00000105568,ENSG00000105664,ENSG00000106799,ENSG00000107779,ENSG00000108443,ENSG00000108854,ENSG00000111537,ENSG00000112175,ENSG00000113296,ENSG00000113558,ENSG00000113575,ENSG00000113658…	1.22673	0.00136999	0.0329364
hsa04620	Toll-like receptor signaling pathway	KEGG	107	107	11	826	1.31	96	22545	0.42	CCL4,HOXA5,IFNAR1,IL6,JUN,MAP3K8,MYD88,RIPK1,SOX17,TLR7,TWF2	ENSG00000006075,ENSG00000034152,ENSG00000050748,ENSG00000051382,ENSG00000055208,ENSG00000064012,ENSG00000065559,ENSG00000073009,ENSG00000076984,ENSG00000078902,ENSG00000100030,ENSG00000100324,ENSG00000101017,ENSG00000101916,ENSG00000102882,ENSG00000105221,ENSG00000105647,ENSG00000105851,ENSG00000107643,ENSG00000108984,ENSG00000109320,ENSG00000109339,ENSG00000112062,ENSG00000113302,ENSG00000114013…	1.14022	0.00152798	0.0329364
hsa04670	Leukocyte transendothelial migration	KEGG	113	113	11	826	1.31	102	22539	0.45	CDH5,CTNNA1,CXCL12,EZR,ICAM1,MLLT4,MSN,MYL12A,PRKCB,RHOA,ROCK1	ENSG00000002586,ENSG00000005844,ENSG00000007952,ENSG00000013297,ENSG00000035403,ENSG00000050820,ENSG00000051382,ENSG00000051523,ENSG00000065135,ENSG00000066032,ENSG00000066405,ENSG00000070831,ENSG00000072110,ENSG00000074771,ENSG00000074966,ENSG00000075624,ENSG00000077522,ENSG00000079337,ENSG00000087245,ENSG00000089159,ENSG00000091428,ENSG00000100365,ENSG00000100852,ENSG00000100985,ENSG00000101335…	1.07933	0.00236674	0.0459147
hsa04062	Chemokine signaling pathway	KEGG	186	187	15	822	1.79	171	22470	0.76	ADCY9,CCL2,CCL4,CRK,CX3CR1,CXCL12,CXCL2,GRK5,HOXA5,PREX1,PRKCB,PRKCZ,RHOA,ROCK1,SOX17	ENSG00000000938,ENSG00000006074,ENSG00000006075,ENSG00000006210,ENSG00000006606,ENSG00000015285,ENSG00000050820,ENSG00000051382,ENSG00000065135,ENSG00000068831,ENSG00000069966,ENSG00000070831,ENSG00000072062,ENSG00000073009,ENSG00000078295,ENSG00000078369,ENSG00000082701,ENSG00000089159,ENSG00000096968,ENSG00000099942,ENSG00000100030,ENSG00000100077,ENSG00000100485,ENSG00000101333,ENSG00000101336…	0.874583	0.0028169	0.0496798
REACT_18266	Axon guidance	REACTOME	150	150	18	819	2.15	132	22509	0.58	ARHGEF12,CLASP2,COL4A4,DPYSL2,EGR1,HOXA5,ITGA1,MYH10,MYL6,PLXND1,RHOA,RHOB,ROCK1,RRAS,SOX17,SPTBN1,SRGAP2,TLN1	ENSG00000006607,ENSG00000010810,ENSG00000011600,ENSG00000049089,ENSG00000063660,ENSG00000070087,ENSG00000070182,ENSG00000070831,ENSG00000071051,ENSG00000072832,ENSG00000075213,ENSG00000076356,ENSG00000077264,ENSG00000077782,ENSG00000080824,ENSG00000081237,ENSG00000082701,ENSG00000092421,ENSG00000092758,ENSG00000095970,ENSG00000096384,ENSG00000097007,ENSG00000099250,ENSG00000100030,ENSG00000100345…	1.32116	6.96678e-06	0.000350162
REACT_12034	Signaling by BMP	REACTOME	23	23	7	830	0.84	16	22625	0.07	BMP2,BMPR2,SMAD6,SMAD7,SOX17,UBE2D3,ZFYVE16	ENSG00000072401,ENSG00000101938,ENSG00000107779,ENSG00000108854,ENSG00000113658,ENSG00000114739,ENSG00000120693,ENSG00000121989,ENSG00000138696,ENSG00000141646,ENSG00000147869,ENSG00000157933,ENSG00000170365,ENSG00000180875,ENSG00000183691,ENSG00000198742	2.47871	1.0611e-05	0.000350162
REACT_11184	Neurotoxicity of clostridium toxins	REACTOME	18	18	6	831	0.72	12	22629	0.05	STX11,STX12,STX2,STX3,STX7,VAMP2	ENSG00000067715,ENSG00000099365,ENSG00000103496,ENSG00000104915,ENSG00000106089,ENSG00000124222,ENSG00000132639,ENSG00000135823,ENSG00000139190,ENSG00000143858,ENSG00000162236,ENSG00000170310	2.61121	2.59119e-05	0.000570061
REACT_11044	Signaling by Rho GTPases	REACTOME	125	126	14	823	1.67	111	22530	0.49	ARAP2,ARHGAP18,ARHGAP29,ARHGEF12,ARHGEF17,HOXA5,PREX1,RHOA,RHOB,RHOBTB1,RHOBTB2,RHOJ,RHOU,SRGAP2	ENSG00000004777,ENSG00000006740,ENSG00000017797,ENSG00000024526,ENSG00000031003,ENSG00000031081,ENSG00000038382,ENSG00000047648,ENSG00000057608,ENSG00000058335,ENSG00000066248,ENSG00000066933,ENSG00000070831,ENSG00000071205,ENSG00000075884,ENSG00000088756,ENSG00000089639,ENSG00000089820,ENSG00000090924,ENSG00000097096,ENSG00000099331,ENSG00000100485,ENSG00000100852,ENSG00000101977,ENSG00000102302…	1.23917	0.000150969	0.00249099
REACT_13552	Integrin cell surface interactions	REACTOME	88	88	11	826	1.31	77	22564	0.34	COL4A4,CRK,EGR1,ICAM1,ITGA1,ITGA9,LAMB2,LAMC3,LCP2,PTPN1,TLN1	ENSG00000005844,ENSG00000005884,ENSG00000005961,ENSG00000010810,ENSG00000029559,ENSG00000039068,ENSG00000041982,ENSG00000050820,ENSG00000056345,ENSG00000068831,ENSG00000076662,ENSG00000077420,ENSG00000077943,ENSG00000079337,ENSG00000082074,ENSG00000082781,ENSG00000083457,ENSG00000088053,ENSG00000091136,ENSG00000091409,ENSG00000091428,ENSG00000099866,ENSG00000101680,ENSG00000103653,ENSG00000105371…	1.36161	0.000290398	0.00383326
REACT_11061	Signalling by NGF	REACTOME	219	220	17	820	2.03	202	22439	0.89	ADCY9,APH1B,ARHGEF12,ARHGEF17,CRK,DUSP3,DUSP6,HOXA5,MYD88,PPP2CB,PREX1,PRKAR1A,PRKCE,RHOA,RIPK2,RPS6KA3,SOX17	ENSG00000002330,ENSG00000005249,ENSG00000006125,ENSG00000006451,ENSG00000038382,ENSG00000040608,ENSG00000042753,ENSG00000051382,ENSG00000058335,ENSG00000064300,ENSG00000066248,ENSG00000068305,ENSG00000071242,ENSG00000072062,ENSG00000076928,ENSG00000078295,ENSG00000078549,ENSG00000080815,ENSG00000081189,ENSG00000081913,ENSG00000082701,ENSG00000089820,ENSG00000090924,ENSG00000096433,ENSG00000099139…	0.834197	0.00229321	0.0252254

## Sheet: LUSC upTranscript DownMiRNA
#term	term name	category	term_size	term_size_in_genome	list1_positives	list1_negatives	list1_percentage	list2_positives	list2_negatives	list2_percentage	list1_positive_ids	list2_positive_ids	odds_ratio_log	pvalue	adj_pvalue
h_cpsfPathway	Polyadenylation of mRNA	BIOCARTA	9	8	8	1641	0.49	1	19342	0.01	CPSF1,CPSF2,CPSF3,CPSF4,CSTF1,CSTF2,CSTF3,YY1	ENSG00000100836	4.54641	1.19531e-08	3.25125e-06
h_atrbrcaPathway	Role of BRCA1, BRCA2 and ATR in Cancer Susceptibility	BIOCARTA	22	22	10	1639	0.61	12	19331	0.06	ARID3A,ATR,BRCA2,FANCC,FANCD2,FANCE,FANCF,MRE11A,RAD9A,YY1	ENSG00000012048,ENSG00000051180,ENSG00000113456,ENSG00000136273,ENSG00000141510,ENSG00000149311,ENSG00000149554,ENSG00000152942,ENSG00000183765,ENSG00000187741,ENSG00000213689,ENSG00000221829	2.2853	2.33807e-06	0.000317978
h_mcmPathway	CDK Regulation of DNA Replication	BIOCARTA	17	18	8	1641	0.49	9	19334	0.05	ARID3A,CDC6,CDK2,E2F1,MCM5,ORC2L,ORC6L,YY1	ENSG00000073111,ENSG00000085840,ENSG00000104738,ENSG00000105173,ENSG00000111276,ENSG00000115947,ENSG00000135336,ENSG00000164815,ENSG00000166508	2.34878	1.81877e-05	0.00164902
h_hifPathway	Hypoxia-Inducible Factor in the Cardiovascular System	BIOCARTA	16	14	7	1642	0.42	9	19334	0.05	ARID3A,ASPH,HIF1A,HSP90AA1,LDHA,VEGFA,YY1	ENSG00000078401,ENSG00000100393,ENSG00000118260,ENSG00000130427,ENSG00000134086,ENSG00000143437,ENSG00000164867,ENSG00000177606,ENSG00000185624	2.21464	0.000110564	0.00751834
h_eif2Pathway	Regulation of eIF2	BIOCARTA	9	10	5	1644	0.3	4	19339	0.02	ARID3A,EIF2AK2,EIF2S2,EIF2S3,YY1	ENSG00000082701,ENSG00000086232,ENSG00000100664,ENSG00000172071	2.68814	0.000286328	0.0155762
h_p53hypoxiaPathway	Hypoxia and p53 in the Cardiovascular system	BIOCARTA	20	19	7	1642	0.42	13	19330	0.07	ARID3A,HIF1A,HSP90AA1,HSPA1B,NQO1,RPA1,YY1	ENSG00000085563,ENSG00000100393,ENSG00000104825,ENSG00000107643,ENSG00000116717,ENSG00000124762,ENSG00000132002,ENSG00000135679,ENSG00000141510,ENSG00000146674,ENSG00000147133,ENSG00000149311,ENSG00000177374	1.8467	0.000566242	0.0220026
h_prc2Pathway	The PRC2 Complex Sets Long‚Äìterm Gene Silencing Through Modification of Histone Tails	BIOCARTA	10	10	5	1644	0.3	5	19338	0.03	EED,EZH2,RBBP7,SUZ12P,YY1	ENSG00000111752,ENSG00000116478,ENSG00000162521,ENSG00000168283,ENSG00000196591	2.46494	0.000535572	0.0220026
h_vegfPathway	VEGF, Hypoxia, and Angiogenesis	BIOCARTA	21	23	7	1642	0.42	14	19329	0.07	ARID3A,EIF2B4,EIF2S2,EIF2S3,HIF1A,VEGFA,YY1	ENSG00000037280,ENSG00000066044,ENSG00000105851,ENSG00000119718,ENSG00000121879,ENSG00000128052,ENSG00000134086,ENSG00000143437,ENSG00000145675,ENSG00000154229,ENSG00000164867,ENSG00000166501,ENSG00000173674,ENSG00000225134	1.77254	0.000792132	0.0269325
h_igf1mtorpathway	Skeletal muscle hypertrophy is regulated via AKT/mTOR pathway	BIOCARTA	17	18	6	1643	0.36	11	19332	0.06	ARID3A,EIF2S2,EIF2S3,EIF4E,RPS6KB1,YY1	ENSG00000005882,ENSG00000017427,ENSG00000082701,ENSG00000121879,ENSG00000140443,ENSG00000140992,ENSG00000145675,ENSG00000165458,ENSG00000171862,ENSG00000198793,ENSG00000225134	1.8591	0.00135114	0.0408345
GO:0006396	RNA processing	GOBP	509	595	114	1535	6.91	395	18948	2.04	ADAT2,ARID3A,CCAR1,CDC5L,CHERP,CLNS1A,CPSF1,CPSF2,CPSF3,CPSF4,CPSF6,CRNKL1,CSTF1,CSTF2,CSTF3,CWC15,DCAF13,DGCR14,DHX9,DLD,DUS4L,DUSP11,E2F1,EFTUD2,EIF2C2,ESRP1,EXOSC1,EXOSC3,EXOSC8,FCF1,FUS,GRSF1,HNRNPA1,HNRNPA2B1,HNRNPD,HNRNPF,HNRNPM,HNRNPUL1,IVNS1ABP,KHDRBS1,KRR1,LSM1,LSM2,LSM5,LSM8,MAGOHB,MOCS3,MRM1,MTPAP,NFE2L2,NONO,NOP56,NPM3,NUFIP1,PA2G4,PAPOLA,PAPOLG,PCBP2,PDCD11,PHF5A,PNN,PNPT1,POLR2D,POL…	ENSG00000003756,ENSG00000004534,ENSG00000006744,ENSG00000008128,ENSG00000011260,ENSG00000031698,ENSG00000033030,ENSG00000037474,ENSG00000037897,ENSG00000039123,ENSG00000043514,ENSG00000046647,ENSG00000047315,ENSG00000048740,ENSG00000049883,ENSG00000055044,ENSG00000059588,ENSG00000060688,ENSG00000061936,ENSG00000063244,ENSG00000064607,ENSG00000064703,ENSG00000065457,ENSG00000067596,ENSG00000068438…	1.27	3.63e-25	8.01e-22
GO:0016071	mRNA metabolic process	GOBP	335	408	85	1564	5.15	250	19093	1.29	ARID3A,CCAR1,CDC5L,CLNS1A,CPSF1,CPSF2,CPSF3,CPSF4,CPSF6,CRNKL1,CSTF1,CSTF2,CSTF3,CWC15,DGCR14,DHX9,DNAJB11,EFTUD2,EIF2C2,EIF2C3,ESRP1,FUS,GRSF1,GSPT1,HNRNPA1,HNRNPA2B1,HNRNPD,HNRNPF,HNRNPM,HNRNPUL1,HSPA1B,KHDRBS1,LSM1,LSM2,LSM5,LSM8,MAGOHB,MTPAP,NONO,PAIP1,PAPOLA,PAPOLG,PCBP2,PHF5A,PNN,PNPT1,POLR2D,POLR2F,POLR2G,POLR2H,PPIL1,PRPF39,PRPF40A,PTBP1,RALY,RBMX,RNMT,SERBP1,SFPQ,SFRS2,SFRS9,SIP1,SLBP,SM…	ENSG00000003756,ENSG00000004948,ENSG00000005007,ENSG00000006047,ENSG00000008128,ENSG00000023191,ENSG00000033030,ENSG00000039123,ENSG00000046647,ENSG00000047315,ENSG00000048740,ENSG00000049883,ENSG00000060688,ENSG00000061936,ENSG00000063244,ENSG00000064607,ENSG00000064703,ENSG00000066044,ENSG00000067596,ENSG00000070047,ENSG00000070495,ENSG00000070756,ENSG00000076242,ENSG00000076924,ENSG00000077312…	1.42	8.57e-23	9.45e-20
GO:0006397	mRNA processing	GOBP	296	353	75	1574	4.55	221	19122	1.14	ARID3A,CCAR1,CDC5L,CLNS1A,CPSF1,CPSF2,CPSF3,CPSF4,CPSF6,CRNKL1,CSTF1,CSTF2,CSTF3,CWC15,DGCR14,DHX9,EFTUD2,EIF2C2,ESRP1,FUS,GRSF1,HNRNPA1,HNRNPA2B1,HNRNPD,HNRNPF,HNRNPM,HNRNPUL1,KHDRBS1,LSM1,LSM2,LSM5,LSM8,MAGOHB,MTPAP,NONO,PAPOLA,PAPOLG,PCBP2,PHF5A,PNN,POLR2D,POLR2F,POLR2G,POLR2H,PPIL1,PRPF39,PRPF40A,PTBP1,RALY,RBMX,RNMT,SFPQ,SFRS2,SFRS9,SIP1,SLBP,SMC1A,SMNDC1,SNRNP200,SNRNP25,SNRNP27,SNRNP48,SNR…	ENSG00000003756,ENSG00000008128,ENSG00000033030,ENSG00000039123,ENSG00000046647,ENSG00000047315,ENSG00000048740,ENSG00000049883,ENSG00000060688,ENSG00000061936,ENSG00000063244,ENSG00000064607,ENSG00000064703,ENSG00000067596,ENSG00000070047,ENSG00000070495,ENSG00000070756,ENSG00000076242,ENSG00000076924,ENSG00000077312,ENSG00000078328,ENSG00000079134,ENSG00000082516,ENSG00000083544,ENSG00000084072…	1.42	3.23e-20	2.38e-17
GO:0006259	DNA metabolic process	GOBP	570	648	106	1543	6.43	464	18879	2.4	ARID3A,ATR,BANF1,BCCIP,BRCA2,CASP3,CCDC88A,CCNE2,CDC34,CDC6,CDK2,CDK2AP1,CHAF1A,CSNK1E,DCLRE1A,DNA2,DNAH14,DSCC1,DUT,E2F1,EPHA4,ERCC2,ESCO1,ESCO2,FANCC,FANCD2,FANCE,FANCF,FEN1,FOXD1,GINS1,GINS4,HMGA1,HMGB1,HMGB2,HSPD1,KCTD13,KIF22,KPNA1,KPNA2,MCM5,MDC1,MND1,MORF4L1,MRE11A,MTMR15,MYC,NCOA6,NONO,OGG1,ORC2L,ORC6L,PARP1,PARP2,PCNA,PDGFA,PMS2L5,POLA1,POLD4,POLE3,POLL,PPIA,PRIM2,PRMT6,RAD21,RAD23A,RAD5…	ENSG00000002016,ENSG00000004700,ENSG00000005007,ENSG00000005156,ENSG00000006634,ENSG00000008405,ENSG00000008441,ENSG00000009413,ENSG00000010072,ENSG00000012048,ENSG00000012061,ENSG00000013563,ENSG00000017427,ENSG00000020426,ENSG00000025708,ENSG00000026036,ENSG00000034063,ENSG00000034533,ENSG00000035928,ENSG00000041880,ENSG00000048392,ENSG00000049167,ENSG00000049768,ENSG00000051180,ENSG00000051341…	1.03	3.81e-17	2.1e-14
GO:0008380	RNA splicing	GOBP	265	311	65	1584	3.94	200	19143	1.03	ARID3A,CCAR1,CDC5L,CLNS1A,CPSF1,CPSF2,CPSF3,CRNKL1,CSTF1,CSTF2,CSTF3,CWC15,DGCR14,DHX9,EFTUD2,ESRP1,FUS,HNRNPA1,HNRNPA2B1,HNRNPD,HNRNPF,HNRNPM,HNRNPUL1,IVNS1ABP,LSM1,LSM2,LSM5,LSM8,MAGOHB,NONO,PAPOLA,PCBP2,PHF5A,PNN,POLR2D,POLR2F,POLR2G,POLR2H,PPIL1,PRPF39,PRPF40A,PTBP1,RALY,RBMX,SFPQ,SFRS2,SFRS9,SIP1,SMC1A,SMNDC1,SNRNP200,SNRNP25,SNRNP27,SNRNP48,SNRPD1,SNRPG,STRAP,SYNCRIP,THOC3,TRA2B,WBP11,WDR77…	ENSG00000003756,ENSG00000033030,ENSG00000039123,ENSG00000046647,ENSG00000047315,ENSG00000048740,ENSG00000060688,ENSG00000061936,ENSG00000063244,ENSG00000064607,ENSG00000064703,ENSG00000067596,ENSG00000070495,ENSG00000070756,ENSG00000075292,ENSG00000076924,ENSG00000077312,ENSG00000078328,ENSG00000079134,ENSG00000082516,ENSG00000083544,ENSG00000084072,ENSG00000087365,ENSG00000088247,ENSG00000090470…	1.37	6.27e-17	2.77e-14
GO:0006281	DNA repair	GOBP	295	335	66	1583	4	229	19114	1.18	ARID3A,ATR,BCCIP,BRCA2,CHAF1A,CSNK1E,DCLRE1A,DNA2,ERCC2,ESCO1,ESCO2,FANCC,FANCD2,FANCE,FANCF,FEN1,FOXD1,HMGB1,HMGB2,KIF22,MDC1,MORF4L1,MRE11A,MTMR15,NCOA6,NONO,OGG1,PARP1,PARP2,PCNA,PMS2L5,POLA1,POLD4,POLL,PRMT6,RAD21,RAD23A,RAD51AP1,RAD51C,RAD54B,RAD9A,RAG1,RECQL5,RFC2,RFC3,RNF8,RPA1,RPAIN,RPS3,SFPQ,SHFM1,SMC1A,SMC3,SMUG1,SUPT16H,TDG,TOP2A,TOPBP1,TRIP13,TYMS,UBE2V2,USP1,XRCC2,YY1,ZNRF1,ZNRF2	ENSG00000002016,ENSG00000004700,ENSG00000005007,ENSG00000005156,ENSG00000008405,ENSG00000009413,ENSG00000010072,ENSG00000012048,ENSG00000012061,ENSG00000020426,ENSG00000026036,ENSG00000034063,ENSG00000034533,ENSG00000035928,ENSG00000041880,ENSG00000048392,ENSG00000049167,ENSG00000051180,ENSG00000051341,ENSG00000057468,ENSG00000062822,ENSG00000064655,ENSG00000064933,ENSG00000065057,ENSG00000065613…	1.25	4.78e-15	1.76e-12
GO:0006974	cellular response to DNA damage stimulus	GOBP	382	429	77	1572	4.67	305	19038	1.58	ARID3A,ATAD5,ATR,BAZ1B,BCCIP,BRCA2,CASP3,CCNA2,CDC2,CHAF1A,CSNK1E,DCLRE1A,DDIT3,DNA2,ERCC2,ESCO1,ESCO2,FANCC,FANCD2,FANCE,FANCF,FEN1,FOXD1,HMGB1,HMGB2,KIF22,MAP2K6,MDC1,MORF4L1,MRE11A,MTMR15,NCOA6,NONO,OGG1,PARP1,PARP2,PCNA,PMS2L5,POLA1,POLD4,POLL,PRMT6,RAD21,RAD23A,RAD51AP1,RAD51C,RAD54B,RAD9A,RAG1,RECQL5,RFC2,RFC3,RINT1,RNF8,RPA1,RPAIN,RPS3,SFPQ,SHFM1,SMC1A,SMC3,SMUG1,SUPT16H,TDG,TIPIN,TOP2A,TO…	ENSG00000002016,ENSG00000004700,ENSG00000005007,ENSG00000005156,ENSG00000008405,ENSG00000009413,ENSG00000010072,ENSG00000012048,ENSG00000012061,ENSG00000020426,ENSG00000026036,ENSG00000034063,ENSG00000034533,ENSG00000035928,ENSG00000041880,ENSG00000048392,ENSG00000049167,ENSG00000051180,ENSG00000051341,ENSG00000057468,ENSG00000061794,ENSG00000062822,ENSG00000064393,ENSG00000064655,ENSG00000064933…	1.12	1.07e-14	2.94e-12
GO:0034984	cellular response to DNA damage stimulus	GOBP	344	389	72	1577	4.37	272	19071	1.41	ARID3A,ATR,BCCIP,BRCA2,CCNA2,CDC2,CHAF1A,CSNK1E,DCLRE1A,DNA2,ERCC2,ESCO1,ESCO2,FANCC,FANCD2,FANCE,FANCF,FEN1,FOXD1,HMGB1,HMGB2,KIF22,MAP2K6,MDC1,MORF4L1,MRE11A,MTMR15,NCOA6,NONO,OGG1,PARP1,PARP2,PCNA,PMS2L5,POLA1,POLD4,POLL,PRMT6,RAD21,RAD23A,RAD51AP1,RAD51C,RAD54B,RAD9A,RAG1,RECQL5,RFC2,RFC3,RINT1,RNF8,RPA1,RPAIN,RPS3,SFPQ,SHFM1,SMC1A,SMC3,SMUG1,SUPT16H,TDG,TIPIN,TOP2A,TOPBP1,TRIAP1,TRIP13,TYMS,…	ENSG00000002016,ENSG00000004700,ENSG00000005007,ENSG00000005156,ENSG00000008405,ENSG00000009413,ENSG00000010072,ENSG00000012048,ENSG00000012061,ENSG00000020426,ENSG00000026036,ENSG00000034063,ENSG00000034533,ENSG00000035928,ENSG00000041880,ENSG00000048392,ENSG00000049167,ENSG00000051180,ENSG00000051341,ENSG00000057468,ENSG00000062822,ENSG00000064393,ENSG00000064655,ENSG00000064933,ENSG00000065057…	1.16	1.06e-14	2.94e-12
GO:0000375	RNA splicing, via transesterification reactions	GOBP	148	176	43	1606	2.61	105	19238	0.54	ARID3A,CCAR1,CLNS1A,CPSF1,CPSF2,CPSF3,CRNKL1,CSTF1,CSTF2,CSTF3,CWC15,DHX9,EFTUD2,FUS,HNRNPA1,HNRNPA2B1,HNRNPD,HNRNPF,HNRNPM,HNRNPUL1,LSM2,LSM8,PAPOLA,PCBP2,PHF5A,POLR2D,POLR2F,POLR2G,POLR2H,PTBP1,RBMX,SFRS2,SFRS9,SIP1,SMC1A,SMNDC1,SNRNP200,SNRPD1,SNRPG,TRA2B,WDR77,YBX1,YY1	ENSG00000003756,ENSG00000046647,ENSG00000047315,ENSG00000048740,ENSG00000060688,ENSG00000061936,ENSG00000063244,ENSG00000064703,ENSG00000070495,ENSG00000077312,ENSG00000082516,ENSG00000083544,ENSG00000087365,ENSG00000092199,ENSG00000096746,ENSG00000099817,ENSG00000099995,ENSG00000100028,ENSG00000100138,ENSG00000100650,ENSG00000100836,ENSG00000101489,ENSG00000102978,ENSG00000104824,ENSG00000104852…	1.59	2.05e-14	5.03e-12
GO:0007049	cell cycle	GOBP	804	954	124	1525	7.52	680	18663	3.52	ADCY3,AKAP8,ANAPC1,ARID3A,ATR,BAK1,BCCIP,BRCA2,BUB1B,BUB3,CASP3,CCAR1,CCNA2,CCNE2,CCNK,CDC123,CDC2,CDC34,CDC5L,CDC6,CDCA5,CDK2,CDK2AP1,CDK4,CDK5R1,CEP76,CHAF1A,CKS1B,CKS2,COPS5,DBF4B,DCLRE1A,DDIT3,DDX12,DLG1,DSCC1,DST,E2F1,E2F3,E2F4,ERCC2,ERCC6L,ERH,ESCO1,ESCO2,ESPL1,FAM83D,FANCD2,GSG2,GSPT1,HAUS3,HAUS5,HAUS6,HBP1,HMGA2,ILF3,JUB,KHDRBS1,KIF11,KIF22,KPNA2,MAD2L1,MAP2K6,MAPK13,MAPK6,MAPRE1,MDC1,MIS…	ENSG00000002016,ENSG00000003137,ENSG00000004897,ENSG00000005007,ENSG00000005156,ENSG00000006634,ENSG00000007237,ENSG00000007968,ENSG00000008018,ENSG00000008128,ENSG00000010292,ENSG00000011426,ENSG00000011485,ENSG00000012048,ENSG00000013275,ENSG00000013573,ENSG00000013810,ENSG00000017427,ENSG00000019991,ENSG00000020426,ENSG00000020633,ENSG00000023287,ENSG00000024048,ENSG00000034063,ENSG00000036257…	0.803	1.9e-13	3.81e-11
GO:0006260	DNA replication	GOBP	216	238	52	1597	3.15	164	19179	0.85	ARID3A,ATR,BRCA2,CCDC88A,CCNE2,CDC34,CDC6,CDK2,CDK2AP1,CHAF1A,DNA2,DNAH14,DSCC1,DUT,E2F1,FEN1,FOXD1,GINS1,GINS4,HMGA1,HMGB1,HMGB2,KCTD13,MCM5,MRE11A,NCOA6,ORC2L,ORC6L,PCNA,PDGFA,POLA1,POLD4,POLE3,POLL,PRIM2,RAD9A,RBBP7,RFC2,RFC3,RNASEH1,RPA1,RPAIN,RRM2,SET,SSBP1,SUPT16H,TFAM,TIPIN,TK1,TOP2A,TYMS,YY1	ENSG00000005007,ENSG00000005156,ENSG00000006634,ENSG00000008441,ENSG00000009413,ENSG00000012048,ENSG00000017427,ENSG00000025708,ENSG00000035928,ENSG00000048392,ENSG00000051180,ENSG00000051341,ENSG00000062822,ENSG00000065328,ENSG00000065559,ENSG00000070501,ENSG00000070831,ENSG00000073111,ENSG00000074047,ENSG00000077514,ENSG00000085840,ENSG00000087085,ENSG00000092330,ENSG00000092853,ENSG00000093009…	1.34	1.8e-13	3.81e-11
GO:0006261	DNA-dependent DNA replication	GOBP	63	67	26	1623	1.58	37	19306	0.19	ARID3A,BRCA2,CCNE2,CDC34,CDC6,CDK2AP1,DNA2,E2F1,FEN1,FOXD1,HMGA1,HMGB1,HMGB2,MCM5,ORC2L,POLA1,POLD4,PRIM2,RAD9A,RFC3,RNASEH1,RPA1,RPAIN,TFAM,TIPIN,YY1	ENSG00000009413,ENSG00000035928,ENSG00000048392,ENSG00000051180,ENSG00000062822,ENSG00000070501,ENSG00000073111,ENSG00000077514,ENSG00000085840,ENSG00000093009,ENSG00000100479,ENSG00000103423,ENSG00000104738,ENSG00000107815,ENSG00000115947,ENSG00000124535,ENSG00000127311,ENSG00000132604,ENSG00000134987,ENSG00000136480,ENSG00000140521,ENSG00000146857,ENSG00000147601,ENSG00000152942,ENSG00000163918…	2.12	3.2e-13	5.88e-11
GO:0033554	cellular response to stress	GOBP	548	630	93	1556	5.64	455	18888	2.35	AKT2,ARID3A,ATR,BCCIP,BRCA2,CCNA2,CDC2,CHAF1A,CHST3,CRKL,CSNK1E,DCLRE1A,DDIT3,DERL1,DERL3,DHX9,DNA2,EIF2AK2,EIF2B1,EIF2B4,ERCC2,ERO1L,ESCO1,ESCO2,FANCC,FANCD2,FANCE,FANCF,FEN1,FOXD1,HIF1A,HMGB1,HMGB2,HSPA5,KIF22,MAP1B,MAP2K6,MAP3K7,MAPK9,MDC1,MORF4L1,MRE11A,MTMR15,NCOA6,NFE2L2,NONO,OGG1,PAK1,PARP1,PARP2,PCNA,PIK3C3,PMS2L5,POLA1,POLD4,POLL,PRDX1,PRMT6,RAD21,RAD23A,RAD51AP1,RAD51C,RAD54B,RAD9A,RAG1…	ENSG00000002016,ENSG00000004700,ENSG00000005007,ENSG00000005156,ENSG00000005381,ENSG00000006432,ENSG00000008405,ENSG00000008735,ENSG00000009413,ENSG00000010072,ENSG00000010704,ENSG00000012048,ENSG00000012061,ENSG00000012983,ENSG00000020426,ENSG00000023287,ENSG00000026036,ENSG00000034063,ENSG00000034533,ENSG00000035928,ENSG00000036828,ENSG00000038427,ENSG00000041880,ENSG00000044115,ENSG00000048392…	0.909	9.76e-13	1.66e-10
GO:0022402	cell cycle process	GOBP	542	649	92	1557	5.58	450	18893	2.33	ADCY3,AKAP8,ANAPC1,ARID3A,BRCA2,BUB1B,BUB3,CCNA2,CCNK,CDC123,CDC2,CDC34,CDC6,CDCA5,CDK2,CDK2AP1,CDK4,CEP76,CKS2,DCLRE1A,DDIT3,DSCC1,DST,E2F1,E2F4,ERCC6L,ESPL1,FAM83D,FANCD2,GSPT1,HAUS3,HAUS5,HAUS6,HBP1,HMGA2,ILF3,KHDRBS1,KIF11,KIF22,KPNA2,MAD2L1,MAP2K6,MAPRE1,MIS12,MND1,MPHOSPH6,MPHOSPH9,MRE11A,MTBP,MYC,NCAPD3,PA2G4,PLK1,POLA1,PSMA2,PSMB2,PSMB4,PSMD10,PSMD11,PSMD12,PSMD14,PSMD7,PSME3,PSMF1,PSMG2,…	ENSG00000002016,ENSG00000003137,ENSG00000004897,ENSG00000005156,ENSG00000006634,ENSG00000007237,ENSG00000008018,ENSG00000008128,ENSG00000010292,ENSG00000011426,ENSG00000011485,ENSG00000012048,ENSG00000013275,ENSG00000013573,ENSG00000013810,ENSG00000017427,ENSG00000019991,ENSG00000020426,ENSG00000024048,ENSG00000036257,ENSG00000041357,ENSG00000041515,ENSG00000044090,ENSG00000051180,ENSG00000053900…	0.909	1.28e-12	2.02e-10
GO:0000278	mitotic cell cycle	GOBP	403	478	75	1574	4.55	328	19015	1.7	AKAP8,ANAPC1,ARID3A,BRCA2,BUB1B,BUB3,CCNA2,CCNK,CDC123,CDC2,CDC34,CDC6,CDCA5,CDK2,CDK2AP1,CDK4,DCLRE1A,DLG1,DSCC1,E2F1,E2F4,ERCC6L,ESPL1,FAM83D,GSPT1,HAUS3,HAUS5,HAUS6,HMGA2,KHDRBS1,KIF11,KIF22,KPNA2,MAD2L1,MAPRE1,MIS12,MPHOSPH6,MPHOSPH9,MTBP,MYC,NCAPD3,PLK1,POLA1,PSMA2,PSMB2,PSMB4,PSMD10,PSMD11,PSMD12,PSMD14,PSMD7,PSME3,PSMF1,PSMG2,RAD21,RCC2,RINT1,RNF2,RNF8,RPS27A,SEH1L,SETD8,SMC1A,SMC3,TAF2,TI…	ENSG00000004897,ENSG00000006634,ENSG00000008018,ENSG00000008128,ENSG00000010292,ENSG00000011426,ENSG00000011485,ENSG00000012048,ENSG00000013275,ENSG00000013573,ENSG00000017427,ENSG00000019991,ENSG00000020426,ENSG00000036257,ENSG00000041357,ENSG00000041515,ENSG00000044090,ENSG00000053900,ENSG00000054598,ENSG00000055130,ENSG00000062822,ENSG00000065675,ENSG00000065883,ENSG00000066279,ENSG00000068903…	1.02	1.65e-12	2.42e-10
GO:0044265	cellular macromolecule catabolic process	GOBP	759	880	112	1537	6.79	647	18696	3.34	ALDOC,ANAPC1,APH1A,ARID3A,BUB1B,BUB3,CAND1,CASP3,CBLB,CDC2,CDC34,DCAF15,DERL1,DERL3,DHTKD1,DNA2,E2F1,EIF2C3,ERCC2,FBXL18,FBXO11,FBXO22,FBXO27,FBXO45,FBXW9,FEN1,GAN,GCLC,GMCL1,GPI,GSPT1,HIBADH,HIF1A,HNRNPD,HSPA1B,KCMF1,LDHA,LNX1,MAD2L1,MAN1B1,MDH1,MIB1,MTBP,MYC,NPLOC4,OGG1,PFKP,PGAM1,PGAM4,PIAS2,PIAS4,PNPT1,PPP2R5C,PRKAG1,PSMA2,PSMB2,PSMB4,PSMD10,PSMD11,PSMD12,PSMD14,PSMD7,PSME3,PSMF1,PYCR2,PYGL,R…	ENSG00000002746,ENSG00000003096,ENSG00000004897,ENSG00000005007,ENSG00000005981,ENSG00000008018,ENSG00000009950,ENSG00000012048,ENSG00000012061,ENSG00000012963,ENSG00000013275,ENSG00000013561,ENSG00000013563,ENSG00000017427,ENSG00000019995,ENSG00000020426,ENSG00000023191,ENSG00000024048,ENSG00000026297,ENSG00000034063,ENSG00000034677,ENSG00000036257,ENSG00000036672,ENSG00000037637,ENSG00000041357…	0.745	4.94e-11	6.81e-09
GO:0000279	M phase	GOBP	325	394	60	1589	3.64	265	19078	1.37	ADCY3,AKAP8,ANAPC1,ARID3A,BRCA2,BUB1B,BUB3,CCNA2,CCNK,CDC2,CDC6,CDCA5,CDK2,CKS2,DCLRE1A,DSCC1,ERCC6L,ESPL1,FAM83D,FANCD2,HAUS3,HAUS5,HAUS6,HMGA2,ILF3,KIF11,KIF22,KPNA2,MAD2L1,MAPRE1,MIS12,MND1,MPHOSPH6,MPHOSPH9,MRE11A,NCAPD3,PLK1,PSMG2,RAD21,RAD51C,RAD54B,RCC2,RNF8,RPA1,SEH1L,SETD8,SMC1A,SMC3,SYCP2,TIPIN,TPX2,TRIP13,TUBB,TUBB2A,WEE1,XRCC2,YEATS4,YY1,ZNF318,ZWINT	ENSG00000002016,ENSG00000003137,ENSG00000004897,ENSG00000005156,ENSG00000008128,ENSG00000010292,ENSG00000011426,ENSG00000011485,ENSG00000013573,ENSG00000013810,ENSG00000017427,ENSG00000019991,ENSG00000024048,ENSG00000044090,ENSG00000051180,ENSG00000053900,ENSG00000054796,ENSG00000057468,ENSG00000065883,ENSG00000066279,ENSG00000066923,ENSG00000068903,ENSG00000071242,ENSG00000072864,ENSG00000074054…	1	3.88e-10	4.79e-08
GO:0051716	cellular response to stimulus	GOBP	757	873	109	1540	6.61	648	18695	3.35	AKT2,ARID3A,ATR,BCCIP,BRCA2,CCNA2,CDC2,CHAF1A,CHST3,CRKL,CSNK1E,DCLRE1A,DDIT3,DERL1,DERL3,DHX9,DNA2,EIF2AK2,EIF2B1,EIF2B4,EIF2C2,ERCC2,ERO1L,ESCO1,ESCO2,F2RL1,FANCC,FANCD2,FANCE,FANCF,FEN1,FOXD1,GNAS,GOT1,HIF1A,HMGB1,HMGB2,HSPA5,IGFBP2,IRS1,ITGA6,KDM3A,KIF22,LDHA,MAP1B,MAP2K6,MAP3K7,MAPK9,MDC1,MORF4L1,MRE11A,MTMR15,NCOA6,NFE2L2,NONO,OGG1,PAK1,PARP1,PARP2,PCNA,PIK3C3,PMS2L5,POLA1,POLD4,POLL,PRDX1,…	ENSG00000002016,ENSG00000004700,ENSG00000005007,ENSG00000005156,ENSG00000005249,ENSG00000005381,ENSG00000006210,ENSG00000006432,ENSG00000006831,ENSG00000008405,ENSG00000008735,ENSG00000009413,ENSG00000010072,ENSG00000010704,ENSG00000012048,ENSG00000012061,ENSG00000012983,ENSG00000019186,ENSG00000020426,ENSG00000021300,ENSG00000023287,ENSG00000025434,ENSG00000026036,ENSG00000031544,ENSG00000034063…	0.714	3.91e-10	4.79e-08
GO:0043631	RNA polyadenylation	GOBP	14	14	10	1639	0.61	4	19339	0.02	CPSF1,CPSF3,CSTF1,CSTF2,CSTF3,GRSF1,PAPOLA,PAPOLG,YY1,ZC3H3	ENSG00000070756,ENSG00000105290,ENSG00000142192,ENSG00000218823	3.38	6.51e-09	7.55e-07
GO:0019941	modification-dependent protein catabolic process	GOBP	517	603	79	1570	4.79	438	18905	2.26	ANAPC1,ARID3A,BUB1B,BUB3,CAND1,CBLB,CDC2,CDC34,DCAF15,DERL1,DERL3,E2F1,FBXL18,FBXO11,FBXO22,FBXO27,FBXO45,FBXW9,GAN,GCLC,GMCL1,KCMF1,LNX1,MAD2L1,MAN1B1,MIB1,MTBP,NPLOC4,PIAS2,PIAS4,PPP2R5C,PSMA2,PSMB2,PSMB4,PSMD10,PSMD11,PSMD12,PSMD14,PSMD7,PSME3,PSMF1,RAD23A,RNF2,RNF34,RNF7,RNF8,RPS27A,SAE1,SENP5,SH3RF2,STAMBP,SUMO2,TOM1L1,TRIM11,TULP4,UBA1,UBA2,UBA5,UBA6,UBAC1,UBE2E3,UBE2G1,UBE2L3,UBE2O,UBE2S,U…	ENSG00000002746,ENSG00000003096,ENSG00000004897,ENSG00000005981,ENSG00000008018,ENSG00000012048,ENSG00000012963,ENSG00000013275,ENSG00000013561,ENSG00000019995,ENSG00000024048,ENSG00000034063,ENSG00000034677,ENSG00000036257,ENSG00000036672,ENSG00000037637,ENSG00000041357,ENSG00000043093,ENSG00000044090,ENSG00000048028,ENSG00000049759,ENSG00000053900,ENSG00000055130,ENSG00000055483,ENSG00000058056…	0.776	7.8e-09	8.6e-07
GO:0000087	mitotic M phase	GOBP	231	275	45	1604	2.73	186	19157	0.96	AKAP8,ANAPC1,ARID3A,BUB1B,BUB3,CCNA2,CCNK,CDC2,CDC6,CDCA5,CDK2,DCLRE1A,DSCC1,ERCC6L,ESPL1,FAM83D,HAUS3,HAUS5,HAUS6,HMGA2,KIF11,KIF22,MAD2L1,MAPRE1,MIS12,MPHOSPH6,MPHOSPH9,NCAPD3,PLK1,PSMG2,RAD21,RCC2,RNF8,SEH1L,SETD8,SMC1A,SMC3,TIPIN,TPX2,TUBB,TUBB2A,WEE1,YEATS4,YY1,ZWINT	ENSG00000004897,ENSG00000008128,ENSG00000010292,ENSG00000011426,ENSG00000011485,ENSG00000013573,ENSG00000017427,ENSG00000019991,ENSG00000044090,ENSG00000053900,ENSG00000065883,ENSG00000066279,ENSG00000068903,ENSG00000071242,ENSG00000072864,ENSG00000074054,ENSG00000074755,ENSG00000076382,ENSG00000078401,ENSG00000080986,ENSG00000083642,ENSG00000086827,ENSG00000087586,ENSG00000089053,ENSG00000089220…	1.06	1.1e-08	1.16e-06
GO:0031124	mRNA 3'-end processing	GOBP	18	18	11	1638	0.67	7	19336	0.04	ARID3A,CPSF1,CPSF3,CSTF1,CSTF2,CSTF3,GRSF1,PAPOLA,SLBP,YY1,ZC3H3	ENSG00000070756,ENSG00000076242,ENSG00000105290,ENSG00000128016,ENSG00000136937,ENSG00000138376,ENSG00000142192	2.92	1.29e-08	1.29e-06
GO:0006310	DNA recombination	GOBP	111	125	28	1621	1.7	83	19260	0.43	ARID3A,BANF1,BRCA2,HMGA1,HMGB1,HSPD1,KPNA1,KPNA2,MND1,MRE11A,NCOA6,NONO,PPIA,RAD21,RAD51AP1,RAD51C,RAD54B,RAG1,RECQL5,RPA1,RPAIN,RUNX1,SFPQ,SHFM1,TRIP13,TSN,XRCC2,YY1	ENSG00000002016,ENSG00000004700,ENSG00000005156,ENSG00000012048,ENSG00000012061,ENSG00000026036,ENSG00000049768,ENSG00000051180,ENSG00000054796,ENSG00000057468,ENSG00000071564,ENSG00000073861,ENSG00000076242,ENSG00000076248,ENSG00000079246,ENSG00000085224,ENSG00000085999,ENSG00000095002,ENSG00000100918,ENSG00000101017,ENSG00000104998,ENSG00000105486,ENSG00000109471,ENSG00000111537,ENSG00000111732…	1.39	2.24e-08	2.05e-06
GO:0042254	ribosome biogenesis	GOBP	111	124	28	1621	1.7	83	19260	0.43	ARID3A,BMS1,DCAF13,EIF2A,EXOSC1,EXOSC3,EXOSC8,FCF1,GTPBP10,ISG20L2,KRR1,MINA,NIP7,NOP56,NPM3,PA2G4,PDCD11,RPL35A,RPS7,RRP1B,SDAD1,TFB2M,UTP11L,UTP14A,WBP11,WDR12,WDR3,YY1	ENSG00000011260,ENSG00000053372,ENSG00000055044,ENSG00000068438,ENSG00000077348,ENSG00000083520,ENSG00000086189,ENSG00000089157,ENSG00000100029,ENSG00000100138,ENSG00000101181,ENSG00000101546,ENSG00000103472,ENSG00000104626,ENSG00000105171,ENSG00000105193,ENSG00000105202,ENSG00000105372,ENSG00000107937,ENSG00000108270,ENSG00000108592,ENSG00000109534,ENSG00000109536,ENSG00000111641,ENSG00000112578…	1.39	2.24e-08	2.05e-06
GO:0031123	RNA 3'-end processing	GOBP	23	24	12	1637	0.73	11	19332	0.06	ARID3A,CPSF1,CPSF3,CSTF1,CSTF2,CSTF3,GRSF1,PAPOLA,PAPOLG,SLBP,YY1,ZC3H3	ENSG00000070756,ENSG00000072756,ENSG00000076242,ENSG00000104626,ENSG00000105290,ENSG00000128016,ENSG00000136937,ENSG00000138376,ENSG00000142192,ENSG00000164880,ENSG00000218823	2.56	3.17e-08	2.79e-06
GO:0007067	mitotic nuclear division	GOBP	225	265	43	1606	2.61	182	19161	0.94	AKAP8,ANAPC1,ARID3A,BUB1B,BUB3,CCNA2,CCNK,CDC2,CDC6,CDCA5,CDK2,DCLRE1A,DSCC1,ERCC6L,ESPL1,FAM83D,HAUS3,HAUS5,HAUS6,HMGA2,KIF11,KIF22,MAD2L1,MAPRE1,MIS12,NCAPD3,PLK1,PSMG2,RAD21,RCC2,RNF8,SEH1L,SETD8,SMC1A,SMC3,TIPIN,TPX2,TUBB,TUBB2A,WEE1,YEATS4,YY1,ZWINT	ENSG00000004897,ENSG00000008128,ENSG00000010292,ENSG00000011426,ENSG00000011485,ENSG00000013573,ENSG00000017427,ENSG00000019991,ENSG00000044090,ENSG00000053900,ENSG00000065883,ENSG00000066279,ENSG00000068903,ENSG00000071242,ENSG00000072864,ENSG00000074054,ENSG00000074755,ENSG00000076382,ENSG00000078401,ENSG00000080986,ENSG00000083642,ENSG00000086827,ENSG00000087586,ENSG00000089053,ENSG00000089220…	1.04	4.15e-08	3.52e-06
GO:0051301	cell division	GOBP	252	287	46	1603	2.79	206	19137	1.06	ANAPC1,ARID3A,BRCA2,BUB1B,CCNA2,CCNE2,CCNK,CDC123,CDC2,CDC6,CDCA5,CDK2,CDK4,CKS1B,CKS2,DCLRE1A,ERCC2,ERCC6L,ESPL1,FAM83D,FOXD1,HAUS3,HAUS5,HAUS6,HMGA2,KIF11,MAD2L1,MAPRE1,MIS12,NCAPD3,PLK1,RAD21,RCC2,RNF8,SENP5,SETD8,SMC1A,SMC3,SPAST,SYCP2,TIAL1,TIPIN,TOP2A,WEE1,YY1,ZWINT	ENSG00000005156,ENSG00000010292,ENSG00000011426,ENSG00000050820,ENSG00000051382,ENSG00000053900,ENSG00000066279,ENSG00000067208,ENSG00000068903,ENSG00000072864,ENSG00000073350,ENSG00000074054,ENSG00000076382,ENSG00000079335,ENSG00000080986,ENSG00000082258,ENSG00000083642,ENSG00000086827,ENSG00000089053,ENSG00000089685,ENSG00000090273,ENSG00000090316,ENSG00000091732,ENSG00000092036,ENSG00000092969…	0.981	6.05e-08	4.94e-06
GO:0006352	DNA-templated transcription, initiation	GOBP	118	125	28	1621	1.7	90	19253	0.47	ARID3A,BRF2,CAND1,CCNK,CCNL2,E2F3,ERCC2,GTF2A2,GTF2E1,GTF2E2,HMGB1,MAZ,MED14,MYC,NCOA6,POLE3,POLR2D,POLR2F,POLR2G,POLR2H,TAF11,TAF2,TAF4,TAF5,TAF6,TBPL1,TRIM24,YY1	ENSG00000007968,ENSG00000008838,ENSG00000020426,ENSG00000042429,ENSG00000047315,ENSG00000048649,ENSG00000054118,ENSG00000068781,ENSG00000077809,ENSG00000085231,ENSG00000090971,ENSG00000099817,ENSG00000102387,ENSG00000102978,ENSG00000103472,ENSG00000105085,ENSG00000105258,ENSG00000106546,ENSG00000108510,ENSG00000110768,ENSG00000111358,ENSG00000112282,ENSG00000112592,ENSG00000112658,ENSG00000120656…	1.31	9.2e-08	7.25e-06
GO:0051603	proteolysis involved in cellular protein catabolic process	GOBP	558	652	80	1569	4.85	478	18865	2.47	ANAPC1,APH1A,ARID3A,BUB1B,BUB3,CAND1,CBLB,CDC2,CDC34,DCAF15,DERL1,DERL3,E2F1,FBXL18,FBXO11,FBXO22,FBXO27,FBXO45,FBXW9,GAN,GCLC,GMCL1,KCMF1,LNX1,MAD2L1,MAN1B1,MIB1,MTBP,NPLOC4,PIAS2,PIAS4,PPP2R5C,PSMA2,PSMB2,PSMB4,PSMD10,PSMD11,PSMD12,PSMD14,PSMD7,PSME3,PSMF1,RAD23A,RNF2,RNF34,RNF7,RNF8,RPS27A,SAE1,SENP5,SH3RF2,STAMBP,SUMO2,TOM1L1,TRIM11,TULP4,UBA1,UBA2,UBA5,UBA6,UBAC1,UBE2E3,UBE2G1,UBE2L3,UBE2O,U…	ENSG00000002746,ENSG00000003096,ENSG00000004897,ENSG00000005981,ENSG00000008018,ENSG00000012048,ENSG00000012963,ENSG00000013275,ENSG00000013561,ENSG00000019995,ENSG00000024048,ENSG00000034063,ENSG00000034677,ENSG00000036257,ENSG00000036672,ENSG00000037637,ENSG00000041357,ENSG00000043093,ENSG00000044090,ENSG00000048028,ENSG00000049759,ENSG00000053900,ENSG00000055130,ENSG00000055483,ENSG00000058056…	0.699	1.06e-07	8.06e-06
GO:0044257	cellular protein catabolic process	GOBP	560	655	80	1569	4.85	480	18863	2.48	ANAPC1,APH1A,ARID3A,BUB1B,BUB3,CAND1,CBLB,CDC2,CDC34,DCAF15,DERL1,DERL3,E2F1,FBXL18,FBXO11,FBXO22,FBXO27,FBXO45,FBXW9,GAN,GCLC,GMCL1,KCMF1,LNX1,MAD2L1,MAN1B1,MIB1,MTBP,NPLOC4,PIAS2,PIAS4,PPP2R5C,PSMA2,PSMB2,PSMB4,PSMD10,PSMD11,PSMD12,PSMD14,PSMD7,PSME3,PSMF1,RAD23A,RNF2,RNF34,RNF7,RNF8,RPS27A,SAE1,SENP5,SH3RF2,STAMBP,SUMO2,TOM1L1,TRIM11,TULP4,UBA1,UBA2,UBA5,UBA6,UBAC1,UBE2E3,UBE2G1,UBE2L3,UBE2O,U…	ENSG00000002746,ENSG00000003096,ENSG00000004897,ENSG00000005981,ENSG00000008018,ENSG00000012048,ENSG00000012963,ENSG00000013275,ENSG00000013561,ENSG00000019995,ENSG00000024048,ENSG00000034063,ENSG00000034677,ENSG00000036257,ENSG00000036672,ENSG00000037637,ENSG00000041357,ENSG00000043093,ENSG00000044090,ENSG00000048028,ENSG00000049759,ENSG00000053900,ENSG00000055130,ENSG00000055483,ENSG00000058056…	0.695	1.23e-07	9.08e-06
GO:0051276	chromosome organization	GOBP	568	637	80	1569	4.85	488	18855	2.52	ACTL6A,AEBP2,AKAP8,ARID3A,BASP1,BAZ1B,BRCA2,BUB3,CBX2,CBX3,CDC2,CDCA5,CHAF1A,CHD6,CHRAC1,DSCC1,EED,ESPL1,EZH2,FAM117B,FANCD2,GSG2,H2AFZ,HAT1,HDAC10,HIST2H2BF,HMGA1,HMGA2,HMGB1,HMGB2,HP1BP3,KDM3A,KDM4B,KDM4D,KDM5A,KDM5B,KDM5C,LEO1,LRRC59,MAD2L1,MIS12,MORF4L1,MRE11A,MSL3,MYC,NCAPD3,PARP1,PHF21A,PRMT6,RAD51AP1,RAD51C,RBBP7,RNF2,RNF8,RPA1,SEH1L,SERBP1,SET,SETD1B,SETD8,SETDB1,SMARCC1,SMC1A,SMC3,SOS2,S…	ENSG00000005339,ENSG00000006712,ENSG00000010292,ENSG00000012061,ENSG00000012817,ENSG00000013573,ENSG00000025770,ENSG00000026036,ENSG00000035928,ENSG00000042286,ENSG00000043143,ENSG00000048052,ENSG00000048649,ENSG00000049768,ENSG00000054267,ENSG00000056661,ENSG00000057468,ENSG00000061455,ENSG00000061936,ENSG00000064655,ENSG00000064787,ENSG00000066117,ENSG00000066135,ENSG00000066923,ENSG00000067445…	0.678	2.25e-07	1.6e-05
GO:0009262	deoxyribonucleotide metabolic process	GOBP	27	28	12	1637	0.73	15	19328	0.08	ADA,ARID3A,DERA,DGUOK,DUT,OGG1,RRM2,SMUG1,TBPL1,TDG,TYMS,YY1	ENSG00000048392,ENSG00000065057,ENSG00000103152,ENSG00000112667,ENSG00000125458,ENSG00000129071,ENSG00000152669,ENSG00000154027,ENSG00000156110,ENSG00000166548,ENSG00000167325,ENSG00000168393,ENSG00000196478,ENSG00000205309,ENSG00000229048	2.25	3.02e-07	2.09e-05
GO:0007005	mitochondrion organization	GOBP	120	129	27	1622	1.64	93	19250	0.48	ARID3A,BAK1,CASP3,CXADR,DNA2,DNAJC19,GGCT,HSP90AA1,LETM1,MFN1,MTX2,MYC,NDUFAF4,PMAIP1,PPIF,RNASEH1,SDHAF1,SSBP1,TFAM,TFB2M,TIMM17A,TIMM17B,TIMM23,TIMM50,TIMM8B,YWHAZ,YY1	ENSG00000006695,ENSG00000025708,ENSG00000025772,ENSG00000027001,ENSG00000042286,ENSG00000048392,ENSG00000049883,ENSG00000072756,ENSG00000078269,ENSG00000078900,ENSG00000087088,ENSG00000087470,ENSG00000089041,ENSG00000095015,ENSG00000097033,ENSG00000099821,ENSG00000100216,ENSG00000100300,ENSG00000100347,ENSG00000100575,ENSG00000102125,ENSG00000103423,ENSG00000104980,ENSG00000105327,ENSG00000105649…	1.24	4.89e-07	3.27e-05
GO:0006379	mRNA cleavage	GOBP	12	11	8	1641	0.49	4	19339	0.02	ARID3A,CPSF1,CPSF3,CSTF1,CSTF2,CSTF3,EIF2C2,YY1	ENSG00000105171,ENSG00000136937,ENSG00000155363,ENSG00000181784	3.16	5.3e-07	3.44e-05
GO:0000075	cell cycle checkpoint	GOBP	67	81	19	1630	1.15	48	19295	0.25	ARID3A,ATR,BUB1B,BUB3,CCNA2,CCNE2,CDC2,CDC6,DLG1,ERCC2,MAD2L1,PSMG2,RAD9A,RINT1,SMC1A,TIPIN,TRIAP1,YY1,ZWINT	ENSG00000012048,ENSG00000086827,ENSG00000087206,ENSG00000089685,ENSG00000091436,ENSG00000093009,ENSG00000095002,ENSG00000101773,ENSG00000103264,ENSG00000104499,ENSG00000105393,ENSG00000110092,ENSG00000112062,ENSG00000112742,ENSG00000113456,ENSG00000114391,ENSG00000114670,ENSG00000116670,ENSG00000132819,ENSG00000134982,ENSG00000136273,ENSG00000136492,ENSG00000138764,ENSG00000138778,ENSG00000139687…	1.54	5.72e-07	3.61e-05
GO:0006364	rRNA processing	GOBP	80	92	21	1628	1.27	59	19284	0.31	ARID3A,DCAF13,EXOSC1,EXOSC3,EXOSC8,FCF1,KRR1,NOP56,NPM3,PA2G4,PDCD11,RPL35A,RPS7,RRP1B,TFB2M,UTP11L,UTP14A,WBP11,WDR12,WDR3,YY1	ENSG00000011260,ENSG00000055044,ENSG00000068438,ENSG00000077348,ENSG00000083520,ENSG00000086189,ENSG00000100029,ENSG00000101546,ENSG00000104626,ENSG00000105171,ENSG00000105193,ENSG00000105202,ENSG00000105372,ENSG00000108592,ENSG00000109534,ENSG00000109536,ENSG00000111641,ENSG00000114767,ENSG00000115268,ENSG00000117133,ENSG00000120314,ENSG00000122406,ENSG00000122687,ENSG00000124383,ENSG00000126524…	1.44	6.13e-07	3.76e-05
GO:0006412	translation	GOBP	564	631	78	1571	4.73	486	18857	2.51	ABCF1,AIMP2,ARID3A,CDK4,CHST2,COPS5,DARS,DARS2,E2F1,EEF1G,EIF2A,EIF2AK2,EIF2B1,EIF2B4,EIF2C2,EIF2C3,EIF2S2,EIF2S3,EIF3B,EIF3G,EIF3H,EIF4A1,EIF4A2,EIF4E,EIF4E2,EIF5A2,FAM83D,GFM1,GSPT1,HBS1L,HRSP12,IARS,MARCKS,MARS2,MAZ,METAP1,MKNK2,MRPL17,MRPL18,MRPL2,MRPL35,MRPL47,MRPL9,MRPS10,MRPS7,MTFMT,NARS2,NCK2,PA2G4,PAIP1,PARS2,PDCD11,PHLPP1,PPP3R1,PRDM1,PSTK,PTOV1,RPL22L1,RPL35A,RPL36A,RPL37,RPL39L,RPL8,R…	ENSG00000005007,ENSG00000006047,ENSG00000008988,ENSG00000011376,ENSG00000020577,ENSG00000031698,ENSG00000037241,ENSG00000054611,ENSG00000055917,ENSG00000055950,ENSG00000059691,ENSG00000060303,ENSG00000063046,ENSG00000063177,ENSG00000067704,ENSG00000068323,ENSG00000071082,ENSG00000072315,ENSG00000073792,ENSG00000075151,ENSG00000078687,ENSG00000079277,ENSG00000082515,ENSG00000083799,ENSG00000083845…	0.656	6.65e-07	3.86e-05
GO:0006270	DNA replication initiation	GOBP	24	25	11	1638	0.67	13	19330	0.07	ARID3A,CCNE2,CDC34,CDC6,E2F1,MCM5,ORC2L,POLA1,RAD9A,TIPIN,YY1	ENSG00000073111,ENSG00000085840,ENSG00000093009,ENSG00000104738,ENSG00000115947,ENSG00000124535,ENSG00000134987,ENSG00000146857,ENSG00000152942,ENSG00000164815,ENSG00000166508,ENSG00000185129,ENSG00000204086	2.3	6.5e-07	3.86e-05
GO:0046907	intracellular transport	GOBP	770	902	98	1551	5.94	672	18671	3.47	ALS2,ANP32A,AP1B1,AP1S1,AP3M2,ARF5,ARID3A,ARL1,ARL10,ARL4C,ARL4D,ATP2A2,BAK1,CBLB,CDH1,CHML,COG5,CWC15,DERL1,DIRAS1,DNAJC19,EIF5A2,GNAS,GOSR2,HMGXB4,HNRNPA1,HPS4,HSP90AA1,KDELR1,KHDRBS1,KPNA1,KPNA2,KPNA4,KPNB1,KRAS,MTX2,NRBP1,NUP188,NUP205,NUP210,NUP43,NUPL2,PCNA,PDIA3,PEX13,POM121,POM121C,PPIF,PRDX1,PRKCI,RAB10,RAB11A,RAB22A,RAB38,RAB7A,RAB8A,RABL2A,RAE1,RAP2B,RASSF9,RIT1,RND3,RPAIN,RRBP1,SCAMP3…	ENSG00000003056,ENSG00000004864,ENSG00000005007,ENSG00000005022,ENSG00000005243,ENSG00000006114,ENSG00000006715,ENSG00000013364,ENSG00000013810,ENSG00000015285,ENSG00000015568,ENSG00000019582,ENSG00000021762,ENSG00000025772,ENSG00000025796,ENSG00000027001,ENSG00000028528,ENSG00000030066,ENSG00000031823,ENSG00000034713,ENSG00000039319,ENSG00000041353,ENSG00000041802,ENSG00000042753,ENSG00000047932…	0.563	1.27e-06	7.21e-05
GO:0006886	intracellular protein transport	GOBP	537	630	74	1575	4.49	463	18880	2.39	AP1B1,AP1S1,AP3M2,ARF5,ARID3A,ARL1,ARL10,ARL4C,ARL4D,CBLB,CDH1,CHML,CWC15,DERL1,DIRAS1,DNAJC19,EIF5A2,GNAS,GOSR2,HPS4,KDELR1,KPNA1,KPNA2,KPNA4,KPNB1,KRAS,MTX2,NUP188,NUP205,NUP210,NUP43,NUPL2,PCNA,PDIA3,PEX13,POM121,POM121C,PRDX1,PRKCI,RAB10,RAB11A,RAB22A,RAB38,RAB7A,RAB8A,RABL2A,RAP2B,RASSF9,RIT1,RND3,RPAIN,RRBP1,SEC24D,SEC61G,SEH1L,SNAPIN,STX6,SYNGR1,SYTL1,TIMM17A,TIMM17B,TIMM23,TIMM50,TIMM8B,T…	ENSG00000005243,ENSG00000006114,ENSG00000006715,ENSG00000013364,ENSG00000013810,ENSG00000019582,ENSG00000025772,ENSG00000025796,ENSG00000027001,ENSG00000028528,ENSG00000030066,ENSG00000039319,ENSG00000041353,ENSG00000042753,ENSG00000047932,ENSG00000051128,ENSG00000053770,ENSG00000055044,ENSG00000058262,ENSG00000058804,ENSG00000065150,ENSG00000065308,ENSG00000065665,ENSG00000065675,ENSG00000067167…	0.65	1.47e-06	7.89e-05
GO:0016072	rRNA metabolic process	GOBP	84	96	21	1628	1.27	63	19280	0.33	ARID3A,DCAF13,EXOSC1,EXOSC3,EXOSC8,FCF1,KRR1,NOP56,NPM3,PA2G4,PDCD11,RPL35A,RPS7,RRP1B,TFB2M,UTP11L,UTP14A,WBP11,WDR12,WDR3,YY1	ENSG00000011260,ENSG00000055044,ENSG00000068438,ENSG00000077348,ENSG00000083520,ENSG00000086189,ENSG00000100029,ENSG00000101546,ENSG00000104626,ENSG00000105171,ENSG00000105193,ENSG00000105202,ENSG00000105372,ENSG00000108592,ENSG00000109534,ENSG00000109536,ENSG00000111641,ENSG00000113360,ENSG00000114767,ENSG00000115268,ENSG00000117133,ENSG00000120314,ENSG00000122406,ENSG00000122687,ENSG00000124383…	1.37	1.46e-06	7.89e-05
GO:0006271	DNA strand elongation involved in DNA replication	GOBP	7	5	6	1643	0.36	1	19342	0.01	ARID3A,DNA2,FEN1,POLA1,RFC3,YY1	ENSG00000163918	4.26	1.52e-06	7.99e-05
GO:0000070	mitotic sister chromatid segregation	GOBP	32	32	12	1637	0.73	20	19323	0.1	AKAP8,ARID3A,BUB3,CDCA5,DSCC1,ESPL1,MAD2L1,NCAPD3,SEH1L,SMC1A,YY1,ZWINT	ENSG00000010292,ENSG00000013573,ENSG00000080986,ENSG00000083642,ENSG00000086827,ENSG00000094880,ENSG00000109805,ENSG00000112941,ENSG00000117650,ENSG00000121152,ENSG00000125337,ENSG00000126787,ENSG00000129933,ENSG00000131165,ENSG00000136824,ENSG00000138778,ENSG00000164190,ENSG00000204197,ENSG00000233450,ENSG00000237649	1.96	2.71e-06	0.000136
GO:0006417	regulation of translation	GOBP	123	140	26	1623	1.58	97	19246	0.5	ARID3A,CDK4,E2F1,EIF2A,EIF2B1,EIF2B4,EIF2C2,EIF2C3,EIF3B,EIF3H,EIF4A2,EIF4E,EIF4E2,EIF5A2,HRSP12,METAP1,MKNK2,NCK2,PA2G4,PAIP1,PSTK,TARBP2,TRMT6,YJEFN3,YY1,ZFP36L1	ENSG00000005007,ENSG00000006047,ENSG00000020577,ENSG00000055917,ENSG00000063046,ENSG00000073792,ENSG00000075151,ENSG00000078687,ENSG00000079277,ENSG00000083845,ENSG00000085760,ENSG00000086232,ENSG00000087074,ENSG00000089154,ENSG00000092345,ENSG00000092847,ENSG00000100030,ENSG00000100354,ENSG00000100664,ENSG00000104408,ENSG00000105290,ENSG00000105887,ENSG00000106211,ENSG00000106682,ENSG00000109618…	1.16	2.76e-06	0.000136
GO:0006284	base-excision repair	GOBP	27	27	11	1638	0.67	16	19327	0.08	DNA2,HMGB1,HMGB2,OGG1,PARP1,PARP2,PCNA,PRMT6,SMUG1,TDG,YY1	ENSG00000062822,ENSG00000065057,ENSG00000070501,ENSG00000076248,ENSG00000100823,ENSG00000103152,ENSG00000109674,ENSG00000129071,ENSG00000140398,ENSG00000140521,ENSG00000141510,ENSG00000152669,ENSG00000154328,ENSG00000165392,ENSG00000185379,ENSG00000225830	2.09	2.72e-06	0.000136
GO:0051409	response to nitrosative stress	GOBP	5	3	5	1644	0.3	0	19343	0	ADH5,ARID3A,GCLC,GCLM,YY1		1.8e+304	2.97e-06	0.00014
GO:0051438	regulation of ubiquitin-protein transferase activity	GOBP	74	82	19	1630	1.15	55	19288	0.28	ANAPC1,ARID3A,BUB1B,BUB3,CDC2,MAD2L1,PLK1,PSMA2,PSMB2,PSMB4,PSMD10,PSMD11,PSMD12,PSMD14,PSMD7,PSME3,PSMF1,RPS27A,YY1	ENSG00000004897,ENSG00000008018,ENSG00000013275,ENSG00000041357,ENSG00000053900,ENSG00000055130,ENSG00000087191,ENSG00000089053,ENSG00000092010,ENSG00000094880,ENSG00000099341,ENSG00000100519,ENSG00000100567,ENSG00000100764,ENSG00000100804,ENSG00000100902,ENSG00000100911,ENSG00000101182,ENSG00000101665,ENSG00000105325,ENSG00000108294,ENSG00000112029,ENSG00000113558,ENSG00000117399,ENSG00000129084…	1.41	2.98e-06	0.00014
GO:0007059	chromosome segregation	GOBP	68	73	18	1631	1.09	50	19293	0.26	AKAP8,ARID3A,BUB3,CDCA5,DSCC1,ESPL1,MAD2L1,MIS12,NCAPD3,RAD21,RAD51C,RIOK3,SEH1L,SMC1A,SMC3,TOP2A,YY1,ZWINT	ENSG00000010292,ENSG00000012048,ENSG00000013573,ENSG00000066923,ENSG00000076242,ENSG00000077935,ENSG00000080815,ENSG00000080986,ENSG00000083642,ENSG00000086827,ENSG00000094880,ENSG00000100918,ENSG00000101972,ENSG00000102974,ENSG00000103275,ENSG00000109805,ENSG00000112941,ENSG00000117650,ENSG00000117697,ENSG00000118007,ENSG00000119408,ENSG00000120498,ENSG00000121152,ENSG00000123485,ENSG00000125337…	1.45	3.37e-06	0.000155
GO:0000819	sister chromatid segregation	GOBP	33	33	12	1637	0.73	21	19322	0.11	AKAP8,ARID3A,BUB3,CDCA5,DSCC1,ESPL1,MAD2L1,NCAPD3,SEH1L,SMC1A,YY1,ZWINT	ENSG00000010292,ENSG00000013573,ENSG00000080986,ENSG00000083642,ENSG00000086827,ENSG00000094880,ENSG00000109805,ENSG00000112941,ENSG00000117650,ENSG00000121152,ENSG00000125337,ENSG00000126787,ENSG00000129933,ENSG00000131023,ENSG00000131165,ENSG00000136824,ENSG00000138778,ENSG00000164190,ENSG00000204197,ENSG00000233450,ENSG00000237649	1.91	3.96e-06	0.000178
GO:0016568	chromatin modification	GOBP	248	288	41	1608	2.49	207	19136	1.07	ACTL6A,AEBP2,ARID3A,BAZ1B,CBX2,CBX3,CHD6,CHRAC1,EED,EZH2,GSG2,HAT1,HDAC10,HMGA1,KDM3A,KDM4B,KDM4D,KDM5A,KDM5B,KDM5C,LEO1,MORF4L1,MSL3,PHF21A,PRMT6,RBBP7,RNF2,RNF8,SET,SETD1B,SETD8,SETDB1,SMARCC1,SUDS3,SUV39H1,SUV420H2,SUZ12P,TAF5,TRIM16,YEATS4,YY1	ENSG00000005339,ENSG00000006712,ENSG00000012817,ENSG00000043143,ENSG00000048052,ENSG00000048649,ENSG00000049768,ENSG00000056661,ENSG00000061455,ENSG00000064655,ENSG00000066117,ENSG00000066135,ENSG00000068903,ENSG00000070495,ENSG00000071243,ENSG00000071564,ENSG00000071655,ENSG00000073584,ENSG00000076108,ENSG00000077684,ENSG00000077721,ENSG00000080503,ENSG00000080603,ENSG00000080839,ENSG00000082014…	0.857	4.35e-06	0.000192
GO:0051436	negative regulation of ubiquitin-protein ligase activity involved in mitotic cell cycle	GOBP	63	69	17	1632	1.03	46	19297	0.24	ANAPC1,ARID3A,BUB1B,BUB3,MAD2L1,PSMA2,PSMB2,PSMB4,PSMD10,PSMD11,PSMD12,PSMD14,PSMD7,PSME3,PSMF1,RPS27A,YY1	ENSG00000004897,ENSG00000008018,ENSG00000013275,ENSG00000041357,ENSG00000053900,ENSG00000087191,ENSG00000089053,ENSG00000092010,ENSG00000094880,ENSG00000099341,ENSG00000100519,ENSG00000100567,ENSG00000100764,ENSG00000100804,ENSG00000100902,ENSG00000100911,ENSG00000101182,ENSG00000105325,ENSG00000108294,ENSG00000112029,ENSG00000117399,ENSG00000129084,ENSG00000130177,ENSG00000136930,ENSG00000142507…	1.47	4.72e-06	0.000204
GO:0007051	spindle organization	GOBP	39	50	13	1636	0.79	26	19317	0.13	ARID3A,BUB1B,CKS2,ESPL1,HAUS3,HAUS5,HAUS6,KIF11,SMC1A,SMC3,TUBB,YY1,ZWINT	ENSG00000013810,ENSG00000076242,ENSG00000076382,ENSG00000080986,ENSG00000087586,ENSG00000092036,ENSG00000099901,ENSG00000100242,ENSG00000101162,ENSG00000112029,ENSG00000112742,ENSG00000117632,ENSG00000126524,ENSG00000131351,ENSG00000132341,ENSG00000137807,ENSG00000137814,ENSG00000152240,ENSG00000160299,ENSG00000168944,ENSG00000173273,ENSG00000175063,ENSG00000180198,ENSG00000197102,ENSG00000198901…	1.78	4.82e-06	0.000205
GO:0006302	double-strand break repair	GOBP	51	59	15	1634	0.91	36	19307	0.19	ARID3A,BRCA2,FEN1,MRE11A,POLA1,RAD21,RAD51AP1,RAD54B,RNF8,RPA1,SHFM1,TRIP13,UBE2V2,XRCC2,YY1	ENSG00000002016,ENSG00000004700,ENSG00000012048,ENSG00000012061,ENSG00000026036,ENSG00000051180,ENSG00000076242,ENSG00000079246,ENSG00000085999,ENSG00000087206,ENSG00000095002,ENSG00000104313,ENSG00000105393,ENSG00000107290,ENSG00000112096,ENSG00000112941,ENSG00000121031,ENSG00000136273,ENSG00000136492,ENSG00000141510,ENSG00000152422,ENSG00000158019,ENSG00000158161,ENSG00000160957,ENSG00000163961…	1.59	5.33e-06	0.000222
GO:0017085	response to insecticide	GOBP	8	7	6	1643	0.36	2	19341	0.01	ARID3A,MAP1B,RFC3,TRIM16,TYMS,YY1	ENSG00000153234,ENSG00000187134	3.56	5.68e-06	0.000232
GO:0034613	cellular protein localization	GOBP	559	659	74	1575	4.49	485	18858	2.51	AP1B1,AP1S1,AP3M2,ARF5,ARID3A,ARL1,ARL10,ARL4C,ARL4D,CBLB,CDH1,CHML,CWC15,DERL1,DIRAS1,DNAJC19,EIF5A2,GNAS,GOSR2,HPS4,KDELR1,KPNA1,KPNA2,KPNA4,KPNB1,KRAS,MTX2,NUP188,NUP205,NUP210,NUP43,NUPL2,PCNA,PDIA3,PEX13,POM121,POM121C,PRDX1,PRKCI,RAB10,RAB11A,RAB22A,RAB38,RAB7A,RAB8A,RABL2A,RAP2B,RASSF9,RIT1,RND3,RPAIN,RRBP1,SEC24D,SEC61G,SEH1L,SNAPIN,STX6,SYNGR1,SYTL1,TIMM17A,TIMM17B,TIMM23,TIMM50,TIMM8B,T…	ENSG00000005243,ENSG00000006114,ENSG00000006715,ENSG00000007372,ENSG00000013364,ENSG00000013810,ENSG00000019582,ENSG00000025772,ENSG00000025796,ENSG00000027001,ENSG00000028528,ENSG00000030066,ENSG00000039319,ENSG00000041353,ENSG00000042753,ENSG00000047932,ENSG00000051128,ENSG00000053770,ENSG00000055044,ENSG00000058262,ENSG00000058804,ENSG00000060656,ENSG00000065150,ENSG00000065308,ENSG00000065665…	0.603	6.41e-06	0.000257
GO:0051444	negative regulation of ubiquitin-protein transferase activity	GOBP	65	71	17	1632	1.03	48	19295	0.25	ANAPC1,ARID3A,BUB1B,BUB3,MAD2L1,PSMA2,PSMB2,PSMB4,PSMD10,PSMD11,PSMD12,PSMD14,PSMD7,PSME3,PSMF1,RPS27A,YY1	ENSG00000004897,ENSG00000008018,ENSG00000013275,ENSG00000041357,ENSG00000053900,ENSG00000087191,ENSG00000089053,ENSG00000092010,ENSG00000094880,ENSG00000099341,ENSG00000100519,ENSG00000100567,ENSG00000100764,ENSG00000100804,ENSG00000100902,ENSG00000100911,ENSG00000101182,ENSG00000101665,ENSG00000105325,ENSG00000108294,ENSG00000112029,ENSG00000117399,ENSG00000129084,ENSG00000130177,ENSG00000136930…	1.43	7.48e-06	0.000295
GO:0006413	translational initiation	GOBP	72	77	18	1631	1.09	54	19289	0.28	ARID3A,E2F1,EIF2B1,EIF2B4,EIF2C2,EIF2S2,EIF2S3,EIF3B,EIF3G,EIF3H,EIF4A2,EIF4E,EIF4E2,PAIP1,RPS3,TAS2R20,TRMT6,YY1	ENSG00000063046,ENSG00000075151,ENSG00000083845,ENSG00000084623,ENSG00000085760,ENSG00000086232,ENSG00000092345,ENSG00000100129,ENSG00000100353,ENSG00000100664,ENSG00000104131,ENSG00000104408,ENSG00000106211,ENSG00000106682,ENSG00000107581,ENSG00000110321,ENSG00000114784,ENSG00000114867,ENSG00000119718,ENSG00000120727,ENSG00000122033,ENSG00000124374,ENSG00000132507,ENSG00000137947,ENSG00000143486…	1.37	8.1e-06	0.000308
GO:0065002	intracellular protein transmembrane transport	GOBP	72	78	18	1631	1.09	54	19289	0.28	DNAJC19,EIF5A2,NUP188,NUP205,NUP210,NUP43,NUPL2,POM121,POM121C,RRBP1,SEC61G,SEH1L,TIMM17A,TIMM17B,TIMM23,TIMM50,TIMM8B,YY1	ENSG00000013364,ENSG00000030066,ENSG00000058262,ENSG00000058804,ENSG00000065308,ENSG00000065665,ENSG00000067167,ENSG00000069248,ENSG00000075188,ENSG00000075336,ENSG00000093000,ENSG00000100216,ENSG00000100575,ENSG00000100883,ENSG00000104980,ENSG00000106803,ENSG00000108559,ENSG00000109519,ENSG00000110713,ENSG00000111581,ENSG00000113569,ENSG00000119392,ENSG00000120725,ENSG00000124587,ENSG00000124789…	1.37	8.1e-06	0.000308
GO:0050826	response to freezing	GOBP	214	243	36	1613	2.18	178	19165	0.92	ADRM1,ARID3A,BASP1,CCAR1,CCNL2,CKAP4,COPS6,CSDA,E2F1,E2F3,FBRS,FOXD1,GNAS,GRSF1,HNRNPD,MARCKS,MAZ,MEX3C,PHLPP1,PRPF40A,PTBP1,PYCR2,RSRC2,SCAMP3,SIX4,SIX5,SOX4,STK39,SUZ12P,TRUB1,UBE2Z,UBFD1,YY1,ZFR,ZNF367,ZNRF2	ENSG00000004848,ENSG00000006459,ENSG00000011114,ENSG00000043355,ENSG00000048740,ENSG00000055917,ENSG00000056487,ENSG00000061455,ENSG00000064651,ENSG00000065883,ENSG00000074047,ENSG00000082701,ENSG00000084234,ENSG00000086758,ENSG00000087095,ENSG00000089157,ENSG00000089902,ENSG00000091542,ENSG00000095203,ENSG00000095713,ENSG00000099399,ENSG00000100320,ENSG00000100461,ENSG00000101191,ENSG00000101849…	0.877	1.1e-05	0.000411
GO:0042309	homoiothermy	GOBP	215	244	36	1613	2.18	179	19164	0.93	ADRM1,ARID3A,BASP1,CCAR1,CCNL2,CKAP4,COPS6,CSDA,E2F1,E2F3,FBRS,FOXD1,GNAS,GRSF1,HNRNPD,MARCKS,MAZ,MEX3C,PHLPP1,PRPF40A,PTBP1,PYCR2,RSRC2,SCAMP3,SIX4,SIX5,SOX4,STK39,SUZ12P,TRUB1,UBE2Z,UBFD1,YY1,ZFR,ZNF367,ZNRF2	ENSG00000004848,ENSG00000006459,ENSG00000011114,ENSG00000043355,ENSG00000048740,ENSG00000055917,ENSG00000056487,ENSG00000061455,ENSG00000064651,ENSG00000065883,ENSG00000074047,ENSG00000082701,ENSG00000084234,ENSG00000086758,ENSG00000087095,ENSG00000089157,ENSG00000089902,ENSG00000091542,ENSG00000095203,ENSG00000095713,ENSG00000099399,ENSG00000100320,ENSG00000100461,ENSG00000101191,ENSG00000101849…	0.871	1.22e-05	0.000449
GO:0022616	DNA strand elongation	GOBP	9	7	6	1643	0.36	3	19340	0.02	ARID3A,DNA2,FEN1,POLA1,RFC3,YY1	ENSG00000128513,ENSG00000163918,ENSG00000164362	3.16	1.59e-05	0.000575
GO:0010629	negative regulation of gene expression	GOBP	419	499	58	1591	3.52	361	18982	1.87	ARID3A,ATP8B1,CBX2,CBX3,CREBZF,CSDA,DNAJB6,DR1,E2F1,EED,EIF2C2,EIF2C3,FOXD1,GCLC,HAT1,HIC2,HMGA1,HMGA2,HMGB1,HMGB2,ILF3,JARID2,KDM5B,KHDRBS1,MBD2,MYC,MYPOP,NAB1,NAB2,NKRF,ORC2L,OVOL2,PA2G4,PAWR,PCGF6,PHF21A,PIAS4,PRDM1,PRMT6,RBBP7,RNF2,SETD8,SIM2,SIN3A,SIN3B,SIRT5,SNAI2,SOX2,SOX9,SUDS3,SUZ12P,TARBP2,TRIM24,XPO5,YJEFN3,YWHAQ,YY1,ZC3H8	ENSG00000009950,ENSG00000010803,ENSG00000011590,ENSG00000012048,ENSG00000012504,ENSG00000015153,ENSG00000025434,ENSG00000029363,ENSG00000031544,ENSG00000037965,ENSG00000043039,ENSG00000048649,ENSG00000049768,ENSG00000053702,ENSG00000056661,ENSG00000060656,ENSG00000061455,ENSG00000064393,ENSG00000064703,ENSG00000065526,ENSG00000066336,ENSG00000067066,ENSG00000068903,ENSG00000071282,ENSG00000071655…	0.651	1.71e-05	0.000607
GO:0051351	positive regulation of ligase activity	GOBP	69	77	17	1632	1.03	52	19291	0.27	ANAPC1,ARID3A,CDC2,GCLM,PLK1,PSMA2,PSMB2,PSMB4,PSMD10,PSMD11,PSMD12,PSMD14,PSMD7,PSME3,PSMF1,RPS27A,YY1	ENSG00000004897,ENSG00000008018,ENSG00000013275,ENSG00000041357,ENSG00000053900,ENSG00000055130,ENSG00000087191,ENSG00000089053,ENSG00000092010,ENSG00000094880,ENSG00000099341,ENSG00000100519,ENSG00000100567,ENSG00000100764,ENSG00000100804,ENSG00000100902,ENSG00000100911,ENSG00000101182,ENSG00000105325,ENSG00000108294,ENSG00000112029,ENSG00000113558,ENSG00000117399,ENSG00000129084,ENSG00000130177…	1.35	1.77e-05	0.000619
GO:0006984	ER-nucleus signaling pathway	GOBP	32	32	11	1638	0.67	21	19322	0.11	ARID3A,ATP2A2,DDIT3,DERL1,DERL3,EIF2AK2,ERO1L,HSPA5,NFE2L2,PAK1,YY1	ENSG00000051108,ENSG00000072849,ENSG00000082701,ENSG00000087074,ENSG00000090861,ENSG00000108588,ENSG00000109501,ENSG00000110092,ENSG00000111537,ENSG00000114650,ENSG00000118217,ENSG00000124164,ENSG00000131871,ENSG00000141510,ENSG00000152348,ENSG00000158615,ENSG00000159461,ENSG00000165280,ENSG00000172071,ENSG00000178607,ENSG00000179979	1.82	1.86e-05	0.000643
GO:0006461	protein complex assembly	GOBP	597	690	76	1573	4.61	521	18822	2.69	ACTR3,ADRM1,ALDOC,AQP11,ARID3A,BRF2,CAND1,CCNK,CCNL2,CDH1,CHAF1A,DARS,DLG1,E2F3,ERCC2,FAM98A,FAM98B,FANCC,FKBP4,GPI,GTF2A2,GTF2E1,GTF2E2,HMGA1,HMGB1,HSP90AA1,HSPD1,IRS1,KCND2,KPNB1,LLGL1,LNX1,LRP4,MAP1B,MAPRE1,MAZ,MBD2,MED14,MEX3D,MIS12,MTMR2,MYC,NCK2,NCOA6,NDUFAF4,NUP205,PAK1,PAK2,PDSS1,PEX13,PFKP,POLE3,POLR2D,POLR2F,POLR2G,POLR2H,PRKAG1,PRNP,PSMG2,RRM2,SDHAF1,SOX4,SPAST,TAF11,TAF2,TAF4,TAF5,TAF…	ENSG00000005339,ENSG00000006695,ENSG00000006747,ENSG00000007237,ENSG00000007968,ENSG00000008294,ENSG00000008311,ENSG00000008735,ENSG00000008838,ENSG00000010017,ENSG00000010704,ENSG00000011426,ENSG00000011485,ENSG00000013364,ENSG00000014919,ENSG00000015285,ENSG00000019582,ENSG00000020426,ENSG00000021488,ENSG00000023445,ENSG00000026103,ENSG00000034510,ENSG00000036473,ENSG00000037042,ENSG00000042429…	0.557	1.95e-05	0.000662
GO:0007143	female meiotic division	GOBP	13	12	7	1642	0.42	6	19337	0.03	ADCY3,ARID3A,PLK1,RAD51C,SYCP2,TRIP13,YY1	ENSG00000101224,ENSG00000106003,ENSG00000112029,ENSG00000124882,ENSG00000146857,ENSG00000155816	2.62	2.05e-05	0.000685
GO:0009890	negative regulation of biosynthetic process	GOBP	480	572	64	1585	3.88	416	18927	2.15	ARID3A,ATP8B1,ATR,BRCA2,CBX2,CBX3,CD276,CDC6,CREBZF,CSDA,DNAJB6,DR1,E2F1,EED,EIF2B1,EIF2B4,EIF2C2,EIF2C3,FOXD1,GCLC,HAT1,HIC2,HMGA1,HMGA2,HMGB1,HMGB2,ILF3,JARID2,KDM5B,KHDRBS1,MBD2,MYPOP,NAB1,NAB2,NKRF,ORC2L,OVOL2,PA2G4,PAWR,PCGF6,PDGFA,PHF21A,PIAS4,PRDM1,PRMT6,RAD9A,RBBP7,RNF2,SETD8,SIM2,SIN3A,SIN3B,SIRT5,SNAI2,SOX2,SOX9,SUDS3,SUZ12P,TIPIN,TRIM24,YJEFN3,YWHAQ,YY1,ZC3H8	ENSG00000006047,ENSG00000009950,ENSG00000010282,ENSG00000010803,ENSG00000011590,ENSG00000012048,ENSG00000012504,ENSG00000015153,ENSG00000025434,ENSG00000029363,ENSG00000031544,ENSG00000037965,ENSG00000043039,ENSG00000048649,ENSG00000049768,ENSG00000053702,ENSG00000056345,ENSG00000056661,ENSG00000060656,ENSG00000061455,ENSG00000064393,ENSG00000064703,ENSG00000065526,ENSG00000065802,ENSG00000066336…	0.608	2.12e-05	0.000699
GO:0009409	response to cold	GOBP	230	266	37	1612	2.24	193	19150	1	ADM,ADRM1,ARID3A,BASP1,CCAR1,CCNL2,CKAP4,COPS6,CSDA,E2F1,E2F3,FBRS,FOXD1,GNAS,GRSF1,HNRNPD,MARCKS,MAZ,MEX3C,PHLPP1,PRPF40A,PTBP1,PYCR2,RSRC2,SCAMP3,SIX4,SIX5,SOX4,STK39,SUZ12P,TRUB1,UBE2Z,UBFD1,YY1,ZFR,ZNF367,ZNRF2	ENSG00000004848,ENSG00000006459,ENSG00000011114,ENSG00000043355,ENSG00000043591,ENSG00000048740,ENSG00000055917,ENSG00000056487,ENSG00000061455,ENSG00000064651,ENSG00000065883,ENSG00000074047,ENSG00000082701,ENSG00000084234,ENSG00000086758,ENSG00000087095,ENSG00000089157,ENSG00000089902,ENSG00000091542,ENSG00000092969,ENSG00000095203,ENSG00000095713,ENSG00000099399,ENSG00000099622,ENSG00000100320…	0.823	2.33e-05	0.000756
GO:0007093	mitotic cell cycle checkpoint	GOBP	39	48	12	1637	0.73	27	19316	0.14	ARID3A,BUB1B,BUB3,CCNA2,CDC2,DLG1,MAD2L1,PSMG2,RINT1,TRIAP1,YY1,ZWINT	ENSG00000012048,ENSG00000086827,ENSG00000087206,ENSG00000103264,ENSG00000104499,ENSG00000105393,ENSG00000110092,ENSG00000112742,ENSG00000114391,ENSG00000116670,ENSG00000132819,ENSG00000134982,ENSG00000136273,ENSG00000138778,ENSG00000140464,ENSG00000141510,ENSG00000149311,ENSG00000152942,ENSG00000158019,ENSG00000159593,ENSG00000160469,ENSG00000169679,ENSG00000174442,ENSG00000185088,ENSG00000185515…	1.66	2.8e-05	0.000895
GO:0006979	response to oxidative stress	GOBP	140	174	26	1623	1.58	114	19229	0.59	ADA,ALS2,ARID3A,ATRN,CDC2,COL1A1,DDIT3,ERCC2,FANCC,GCLC,GCLM,GPX7,GPX8,GSS,HIF1A,IDH1,MMP14,NDUFA12,NQO1,OXR1,PRDX1,PRNP,SRXN1,STAT1,TMEM194B,YY1	ENSG00000005381,ENSG00000012061,ENSG00000048392,ENSG00000049167,ENSG00000055118,ENSG00000065518,ENSG00000074706,ENSG00000080815,ENSG00000087250,ENSG00000087258,ENSG00000089057,ENSG00000089159,ENSG00000089220,ENSG00000095303,ENSG00000096968,ENSG00000100292,ENSG00000100348,ENSG00000100393,ENSG00000100804,ENSG00000101049,ENSG00000101204,ENSG00000103222,ENSG00000103415,ENSG00000104321,ENSG00000104695…	0.994	3.15e-05	0.00094
GO:0009116	nucleoside metabolic process	GOBP	65	78	16	1633	0.97	49	19294	0.25	ADA,ARID3A,CTPS,DERA,DGUOK,DUT,ERH,NME4,NT5C3,PPAT,PRPS2,PRPSAP2,TBPL1,TPMT,UMPS,YY1	ENSG00000007001,ENSG00000011052,ENSG00000025708,ENSG00000038274,ENSG00000068120,ENSG00000070610,ENSG00000086288,ENSG00000088305,ENSG00000099256,ENSG00000099810,ENSG00000102967,ENSG00000103200,ENSG00000104237,ENSG00000113161,ENSG00000116237,ENSG00000120265,ENSG00000123009,ENSG00000124713,ENSG00000125779,ENSG00000131473,ENSG00000133027,ENSG00000135318,ENSG00000138621,ENSG00000142185,ENSG00000143156…	1.35	3.14e-05	0.00094
GO:0051437	positive regulation of ubiquitin-protein ligase activity involved in regulation of mitotic cell cycle transition	GOBP	65	72	16	1633	0.97	49	19294	0.25	ANAPC1,ARID3A,CDC2,PLK1,PSMA2,PSMB2,PSMB4,PSMD10,PSMD11,PSMD12,PSMD14,PSMD7,PSME3,PSMF1,RPS27A,YY1	ENSG00000004897,ENSG00000008018,ENSG00000013275,ENSG00000041357,ENSG00000053900,ENSG00000055130,ENSG00000087191,ENSG00000089053,ENSG00000092010,ENSG00000094880,ENSG00000099341,ENSG00000100519,ENSG00000100567,ENSG00000100764,ENSG00000100804,ENSG00000100902,ENSG00000100911,ENSG00000101182,ENSG00000105325,ENSG00000108294,ENSG00000112029,ENSG00000113558,ENSG00000117399,ENSG00000129084,ENSG00000130177…	1.35	3.14e-05	0.00094
GO:0000724	double-strand break repair via homologous recombination	GOBP	18	18	8	1641	0.49	10	19333	0.05	ARID3A,BRCA2,RAD51AP1,RAD54B,RPA1,SHFM1,XRCC2,YY1	ENSG00000002016,ENSG00000012048,ENSG00000026036,ENSG00000051180,ENSG00000085999,ENSG00000136273,ENSG00000175595,ENSG00000177889,ENSG00000188486,ENSG00000197299	2.24	3.05e-05	0.00094
GO:0006297	nucleotide-excision repair, DNA gap filling	GOBP	18	17	8	1641	0.49	10	19333	0.05	ARID3A,FOXD1,PCNA,POLD4,RFC2,RFC3,RPA1,YY1	ENSG00000035928,ENSG00000062822,ENSG00000077514,ENSG00000100479,ENSG00000105486,ENSG00000106399,ENSG00000111445,ENSG00000163918,ENSG00000174405,ENSG00000177084	2.24	3.05e-05	0.00094
GO:0009266	response to temperature stimulus	GOBP	288	335	43	1606	2.61	245	19098	1.27	ADM,ADRM1,ARID3A,BASP1,CCAR1,CCNL2,CKAP4,COPS6,CSDA,DHX9,E2F1,E2F3,EIF2B1,EIF2B4,ERO1L,FBRS,FOXD1,GCLC,GNAS,GRSF1,HNRNPD,MARCKS,MAZ,MEX3C,PHLPP1,PRPF40A,PTBP1,PYCR2,RPS6KB1,RSRC2,SCAMP3,SIX4,SIX5,SOX4,STK39,SUZ12P,TRUB1,UBE2Z,UBFD1,YY1,ZFR,ZNF367,ZNRF2	ENSG00000004848,ENSG00000006459,ENSG00000011114,ENSG00000043355,ENSG00000043591,ENSG00000048740,ENSG00000055917,ENSG00000056487,ENSG00000061455,ENSG00000064300,ENSG00000064651,ENSG00000065675,ENSG00000065883,ENSG00000074047,ENSG00000079257,ENSG00000082701,ENSG00000084234,ENSG00000086758,ENSG00000087095,ENSG00000089157,ENSG00000089220,ENSG00000089250,ENSG00000089902,ENSG00000091542,ENSG00000092969…	0.736	3.45e-05	0.00101
GO:0009200	deoxyribonucleoside triphosphate metabolic process	GOBP	10	10	6	1643	0.36	4	19339	0.02	ADA,ARID3A,DGUOK,DUT,TBPL1,YY1	ENSG00000048392,ENSG00000156110,ENSG00000196478,ENSG00000229048	2.87	3.71e-05	0.00108
GO:0051443	positive regulation of ubiquitin-protein transferase activity	GOBP	66	74	16	1633	0.97	50	19293	0.26	ANAPC1,ARID3A,CDC2,PLK1,PSMA2,PSMB2,PSMB4,PSMD10,PSMD11,PSMD12,PSMD14,PSMD7,PSME3,PSMF1,RPS27A,YY1	ENSG00000004897,ENSG00000008018,ENSG00000013275,ENSG00000041357,ENSG00000053900,ENSG00000055130,ENSG00000087191,ENSG00000089053,ENSG00000092010,ENSG00000094880,ENSG00000099341,ENSG00000100519,ENSG00000100567,ENSG00000100764,ENSG00000100804,ENSG00000100902,ENSG00000100911,ENSG00000101182,ENSG00000105325,ENSG00000108294,ENSG00000112029,ENSG00000113558,ENSG00000117399,ENSG00000129084,ENSG00000130177…	1.33	3.84e-05	0.0011
GO:0050658	RNA transport	GOBP	95	104	20	1629	1.21	75	19268	0.39	ARID3A,EIF5A2,HNRNPA1,HNRNPA2B1,KHDRBS1,MAGOHB,NUP188,NUP205,NUP210,NUP43,NUPL2,POM121,POM121C,RAE1,SEH1L,THOC3,XPO1,XPOT,YY1,ZC3H3	ENSG00000005007,ENSG00000013364,ENSG00000030066,ENSG00000058804,ENSG00000069248,ENSG00000075188,ENSG00000078328,ENSG00000079134,ENSG00000088247,ENSG00000093000,ENSG00000100836,ENSG00000101888,ENSG00000102081,ENSG00000108559,ENSG00000110713,ENSG00000111581,ENSG00000112531,ENSG00000113569,ENSG00000114503,ENSG00000116698,ENSG00000119392,ENSG00000120533,ENSG00000123136,ENSG00000124789,ENSG00000125351…	1.15	4.01e-05	0.00114
GO:0007126	meiotic nuclear division	GOBP	96	110	20	1629	1.21	76	19267	0.39	ADCY3,ARID3A,BRCA2,CKS2,ESPL1,FANCD2,MND1,MRE11A,PLK1,RAD21,RAD51C,RAD54B,RPA1,SMC1A,SMC3,SYCP2,TRIP13,XRCC2,YY1,ZNF318	ENSG00000002016,ENSG00000003137,ENSG00000005156,ENSG00000024048,ENSG00000051180,ENSG00000054796,ENSG00000057468,ENSG00000066923,ENSG00000076242,ENSG00000077935,ENSG00000085999,ENSG00000086827,ENSG00000092345,ENSG00000095627,ENSG00000099985,ENSG00000100918,ENSG00000101224,ENSG00000101972,ENSG00000105325,ENSG00000106003,ENSG00000112029,ENSG00000112053,ENSG00000113456,ENSG00000116062,ENSG00000117650…	1.14	4.7e-05	0.00125
GO:0051321	meiotic cell cycle	GOBP	96	112	20	1629	1.21	76	19267	0.39	ADCY3,ARID3A,BRCA2,CKS2,ESPL1,FANCD2,MND1,MRE11A,PLK1,RAD21,RAD51C,RAD54B,RPA1,SMC1A,SMC3,SYCP2,TRIP13,XRCC2,YY1,ZNF318	ENSG00000002016,ENSG00000003137,ENSG00000005156,ENSG00000024048,ENSG00000051180,ENSG00000054796,ENSG00000057468,ENSG00000066923,ENSG00000076242,ENSG00000077935,ENSG00000085999,ENSG00000086827,ENSG00000092345,ENSG00000095627,ENSG00000099985,ENSG00000100918,ENSG00000101224,ENSG00000101972,ENSG00000105325,ENSG00000106003,ENSG00000112029,ENSG00000112053,ENSG00000113456,ENSG00000116062,ENSG00000117650…	1.14	4.7e-05	0.00125
GO:0000226	microtubule cytoskeleton organization	GOBP	135	165	25	1624	1.52	110	19233	0.57	ARID3A,BRCA2,BUB1B,CEP135,CEP76,CKS2,ESPL1,HAUS3,HAUS5,HAUS6,KIF11,MAP1B,MAPRE1,MARK1,MARK4,SEH1L,SMC1A,SMC3,SPAST,TTL,TUBB,TUBGCP5,XPO1,YY1,ZWINT	ENSG00000010017,ENSG00000012048,ENSG00000013810,ENSG00000034677,ENSG00000046651,ENSG00000047849,ENSG00000058453,ENSG00000072864,ENSG00000074054,ENSG00000074935,ENSG00000076242,ENSG00000076382,ENSG00000077063,ENSG00000078018,ENSG00000078674,ENSG00000080986,ENSG00000087586,ENSG00000088970,ENSG00000089685,ENSG00000092036,ENSG00000092850,ENSG00000094631,ENSG00000095066,ENSG00000099901,ENSG00000100242…	0.99	4.66e-05	0.00125
GO:0006289	nucleotide-excision repair	GOBP	60	63	15	1634	0.91	45	19298	0.23	ARID3A,BRCA2,DCLRE1A,ERCC2,FANCC,FOXD1,OGG1,PCNA,POLD4,POLL,RAD23A,RFC2,RFC3,RPA1,YY1	ENSG00000012061,ENSG00000020426,ENSG00000035928,ENSG00000049167,ENSG00000062822,ENSG00000065057,ENSG00000065613,ENSG00000066427,ENSG00000076924,ENSG00000077514,ENSG00000100479,ENSG00000105486,ENSG00000106078,ENSG00000106399,ENSG00000109674,ENSG00000110768,ENSG00000111358,ENSG00000111445,ENSG00000119318,ENSG00000134058,ENSG00000134480,ENSG00000134899,ENSG00000135018,ENSG00000136936,ENSG00000140398…	1.37	4.53e-05	0.00125
GO:0016481	negative regulation of transcription, DNA-templated	GOBP	385	458	53	1596	3.21	332	19011	1.72	ARID3A,ATP8B1,CBX2,CBX3,CREBZF,CSDA,DNAJB6,DR1,E2F1,EED,FOXD1,GCLC,HAT1,HIC2,HMGA1,HMGA2,HMGB1,HMGB2,ILF3,JARID2,KDM5B,KHDRBS1,MBD2,MYPOP,NAB1,NAB2,NKRF,ORC2L,OVOL2,PA2G4,PAWR,PCGF6,PHF21A,PIAS4,PRDM1,PRMT6,RBBP7,RNF2,SETD8,SIM2,SIN3A,SIN3B,SIRT5,SNAI2,SOX2,SOX9,SUDS3,SUZ12P,TRIM24,YJEFN3,YWHAQ,YY1,ZC3H8	ENSG00000009950,ENSG00000010803,ENSG00000011590,ENSG00000012048,ENSG00000012504,ENSG00000015153,ENSG00000025434,ENSG00000029363,ENSG00000031544,ENSG00000037965,ENSG00000043039,ENSG00000048649,ENSG00000049768,ENSG00000053702,ENSG00000056661,ENSG00000060656,ENSG00000061455,ENSG00000064393,ENSG00000064703,ENSG00000065526,ENSG00000066336,ENSG00000067066,ENSG00000068903,ENSG00000071282,ENSG00000071655…	0.643	4.5e-05	0.00125
GO:0060216	definitive hemopoiesis	GOBP	7	8	5	1644	0.3	2	19341	0.01	ARID3A,CBFB,HOXA9,RUNX1,YY1	ENSG00000120093,ENSG00000172845	3.38	5.46e-05	0.00143
GO:0006366	transcription from RNA polymerase II promoter	GOBP	760	893	90	1559	5.46	670	18673	3.46	ABT1,ADRM1,ARID3A,CAND1,CBFB,CBX2,CCNK,CNOT2,COPS5,CSDA,DDIT3,DR1,E2F1,E2F3,E2F4,ERCC2,FOXD1,FUBP1,GTF2A2,GTF2E1,GTF2E2,HIF1A,HMGA2,HMGB1,HMGB2,HOXD9,HTATSF1,JARID2,KDM5A,KLF5,LMO4,MAZ,MBD2,MED10,MED14,MED20,MED6,MSL3,MYC,MYPOP,NCOA6,NFE2L2,NFE2L3,NUFIP1,ORC2L,PARP1,PAWR,PHF21A,PIAS4,PLAGL2,POLR2D,POLR2F,POLR2G,POLR2H,PRDM1,RAI1,RBBP7,RNF2,RUNX1,SIM2,SIN3A,SIX1,SIX4,SMARCC1,SNAI2,SNF8,SOX12,SOX2,…	ENSG00000001167,ENSG00000005102,ENSG00000005339,ENSG00000005513,ENSG00000006047,ENSG00000006468,ENSG00000007372,ENSG00000007866,ENSG00000007968,ENSG00000008441,ENSG00000008838,ENSG00000009950,ENSG00000010030,ENSG00000011007,ENSG00000011590,ENSG00000012048,ENSG00000012504,ENSG00000013561,ENSG00000016082,ENSG00000017427,ENSG00000020426,ENSG00000020633,ENSG00000025434,ENSG00000030419,ENSG00000031544…	0.476	5.67e-05	0.00147
GO:0006403	RNA localization	GOBP	98	107	20	1629	1.21	78	19265	0.4	ARID3A,EIF5A2,HNRNPA1,HNRNPA2B1,KHDRBS1,MAGOHB,NUP188,NUP205,NUP210,NUP43,NUPL2,POM121,POM121C,RAE1,SEH1L,THOC3,XPO1,XPOT,YY1,ZC3H3	ENSG00000005007,ENSG00000013364,ENSG00000030066,ENSG00000058804,ENSG00000069248,ENSG00000075188,ENSG00000078328,ENSG00000079134,ENSG00000088247,ENSG00000093000,ENSG00000100836,ENSG00000101888,ENSG00000102081,ENSG00000108559,ENSG00000110713,ENSG00000111581,ENSG00000112531,ENSG00000113569,ENSG00000114503,ENSG00000116698,ENSG00000119392,ENSG00000120533,ENSG00000123136,ENSG00000124214,ENSG00000124789…	1.11	6.4e-05	0.00164
GO:0006024	glycosaminoglycan biosynthetic process	GOBP	15	21	7	1642	0.42	8	19335	0.04	ARID3A,B3GAT3,B4GALT7,CHST3,CHST7,EXT1,YY1	ENSG00000015532,ENSG00000103489,ENSG00000105509,ENSG00000109814,ENSG00000111846,ENSG00000136213,ENSG00000147408,ENSG00000183196	2.33	6.67e-05	0.00169
GO:0009628	response to abiotic stimulus	GOBP	549	642	69	1580	4.18	480	18863	2.48	ADM,ADRM1,ARID3A,ARSA,BAK1,BASP1,BRCA2,CASP3,CCAR1,CCNL2,CKAP4,COL1A1,COL3A1,COPS3,COPS6,CSDA,DHX9,E2F1,E2F3,EIF2B1,EIF2B4,ERCC2,ERO1L,FANCD2,FBRS,FEN1,FOXD1,GCLC,GNAS,GRSF1,HNRNPD,IGFBP2,KRAS,KRT5,MAP1B,MARCKS,MAZ,MEX3C,MMP14,MYC,PHLPP1,PRPF40A,PTBP1,PYCR2,RAD54B,RNF8,RPAIN,RPS6KB1,RSRC2,SCAMP3,SIX4,SIX5,SMC1A,SNAI2,SOX2,SOX4,STAT1,STK39,SUZ12P,TOPBP1,TRUB1,UBE2Z,UBFD1,USP1,XRCC2,YY1,ZFR,ZNF367,…	ENSG00000004848,ENSG00000006128,ENSG00000006459,ENSG00000006468,ENSG00000007952,ENSG00000010810,ENSG00000011114,ENSG00000012048,ENSG00000012061,ENSG00000018625,ENSG00000021300,ENSG00000031544,ENSG00000042832,ENSG00000043355,ENSG00000043591,ENSG00000048545,ENSG00000048740,ENSG00000049167,ENSG00000054277,ENSG00000055917,ENSG00000056487,ENSG00000060718,ENSG00000061455,ENSG00000062822,ENSG00000064300…	0.54	6.93e-05	0.00174
GO:0001659	temperature homeostasis	GOBP	233	266	36	1613	2.18	197	19146	1.02	ADRM1,ARID3A,BASP1,CCAR1,CCNL2,CKAP4,COPS6,CSDA,E2F1,E2F3,FBRS,FOXD1,GNAS,GRSF1,HNRNPD,MARCKS,MAZ,MEX3C,PHLPP1,PRPF40A,PTBP1,PYCR2,RSRC2,SCAMP3,SIX4,SIX5,SOX4,STK39,SUZ12P,TRUB1,UBE2Z,UBFD1,YY1,ZFR,ZNF367,ZNRF2	ENSG00000004848,ENSG00000006459,ENSG00000011114,ENSG00000043355,ENSG00000043591,ENSG00000048740,ENSG00000050628,ENSG00000055917,ENSG00000056487,ENSG00000061455,ENSG00000064651,ENSG00000065883,ENSG00000074047,ENSG00000082701,ENSG00000084234,ENSG00000086758,ENSG00000087095,ENSG00000089157,ENSG00000089902,ENSG00000091542,ENSG00000095203,ENSG00000095713,ENSG00000099399,ENSG00000100320,ENSG00000100461…	0.774	7.1e-05	0.00176
GO:0060323	head morphogenesis	GOBP	11	11	6	1643	0.36	5	19338	0.03	ANKRD11,ARID3A,ASPH,COL1A1,FLVCR1,YY1	ENSG00000087245,ENSG00000107679,ENSG00000134853,ENSG00000150347,ENSG00000163659	2.65	7.61e-05	0.00185
GO:0046686	response to cadmium ion	GOBP	11	13	6	1643	0.36	5	19338	0.03	ARID3A,CDC2,GSS,MAPK9,PRNP,YY1	ENSG00000107643,ENSG00000111276,ENSG00000141458,ENSG00000148180,ENSG00000188786	2.65	7.61e-05	0.00185
GO:0006354	DNA-templated transcription, elongation	GOBP	56	57	14	1635	0.85	42	19301	0.22	ADRM1,ARID3A,ERCC2,GTF2A2,GTF2E1,GTF2E2,POLR2D,POLR2F,POLR2G,POLR2H,TAF11,TAF5,TAF6,YY1	ENSG00000011007,ENSG00000020426,ENSG00000047315,ENSG00000085231,ENSG00000099817,ENSG00000102978,ENSG00000103363,ENSG00000105258,ENSG00000110768,ENSG00000111358,ENSG00000112592,ENSG00000118985,ENSG00000120656,ENSG00000125651,ENSG00000128886,ENSG00000134058,ENSG00000134480,ENSG00000136807,ENSG00000137947,ENSG00000141384,ENSG00000145736,ENSG00000147133,ENSG00000147669,ENSG00000163161,ENSG00000165417…	1.37	8.07e-05	0.00193
GO:0007017	microtubule-based process	GOBP	244	294	37	1612	2.24	207	19136	1.07	ARID3A,BICD2,BRCA2,BUB1B,CEP135,CEP76,CKS2,DNAH14,DYNLL1,ESPL1,HAUS3,HAUS5,HAUS6,KIF11,KIF18A,KIF22,KIF24,KIF26B,KIFC2,KPNA2,MAP1B,MAPRE1,MARK1,MARK4,PEX13,SEH1L,SMC1A,SMC3,SPAST,TTL,TUBB,TUBB2A,TUBGCP5,UBN2,XPO1,YY1,ZWINT	ENSG00000007174,ENSG00000010017,ENSG00000012048,ENSG00000013810,ENSG00000034677,ENSG00000037042,ENSG00000039139,ENSG00000046651,ENSG00000047849,ENSG00000049769,ENSG00000054523,ENSG00000058453,ENSG00000066735,ENSG00000068796,ENSG00000072864,ENSG00000074054,ENSG00000074935,ENSG00000075886,ENSG00000076242,ENSG00000076382,ENSG00000077063,ENSG00000077380,ENSG00000078018,ENSG00000078674,ENSG00000080986…	0.752	8.48e-05	0.00201
GO:0012501	programmed cell death	GOBP	962	1108	108	1541	6.55	854	18489	4.42	ADA,ADM,ADNP,ALDOC,ARID3A,AVEN,BAG4,BAK1,BCL2L11,BCL2L12,BRCA2,BUB1B,CASP2,CASP3,CCAR1,CDC2,CDH1,CDK5R1,CIAPIN1,CSDA,CTSB,DDIT3,DDIT4,DLG5,DNAJB6,DPF2,DYNLL1,E2F1,EIF2AK2,ERCC2,ESPL1,FOXD1,FXR1,GCLC,GCLM,GGCT,GPI,GSPT1,HIF1A,HMGB1,HSPA1B,HSPA5,HSPD1,ITGB3BP,KRAS,LTBR,MAP2K6,MAP3K7,MAPK9,MARK4,MYC,NDUFS3,NGFRAP1,NQO1,PAK1,PAK2,PAWR,PDCD10,PDCD5,PDCD6,PDIA3,PHLPP1,PIGT,PIK3R2,PLAGL2,PMAIP1,POLR2G,P…	ENSG00000002330,ENSG00000003400,ENSG00000003402,ENSG00000003756,ENSG00000005381,ENSG00000006327,ENSG00000006432,ENSG00000006747,ENSG00000007968,ENSG00000008128,ENSG00000008735,ENSG00000009709,ENSG00000010322,ENSG00000010671,ENSG00000011052,ENSG00000011332,ENSG00000012048,ENSG00000012061,ENSG00000017427,ENSG00000019582,ENSG00000019991,ENSG00000020426,ENSG00000020633,ENSG00000022556,ENSG00000023287…	0.417	9.67e-05	0.00227
GO:0005996	monosaccharide metabolic process	GOBP	210	244	33	1616	2	177	19166	0.92	ABHD10,AKR1A1,AKT2,ALDOC,ARID3A,CHST2,CHST7,DHTKD1,DUSP12,GMDS,GPI,HIBADH,HIF1A,IRS1,LDHA,MDH1,MYC,NANP,PDK1,PFKP,PGAM1,PGAM4,PGM2,PGM2L1,PGM3,PMM2,PRKAG1,PRPS2,PYGL,RPIA,SLC35A2,TALDO1,YY1	ENSG00000001036,ENSG00000002330,ENSG00000004799,ENSG00000005882,ENSG00000007350,ENSG00000009950,ENSG00000010322,ENSG00000013288,ENSG00000017427,ENSG00000049239,ENSG00000067225,ENSG00000067992,ENSG00000074800,ENSG00000075624,ENSG00000079739,ENSG00000082074,ENSG00000086062,ENSG00000093217,ENSG00000095794,ENSG00000100417,ENSG00000100889,ENSG00000101346,ENSG00000102032,ENSG00000102144,ENSG00000104522…	0.794	0.0001	0.00233
GO:0015031	protein transport	GOBP	878	1031	100	1549	6.06	778	18565	4.02	AP1B1,AP1S1,AP3M2,ARF5,ARID3A,ARL1,ARL10,ARL4C,ARL4D,BLOC1S3,CBLB,CCDC91,CDCA4,CDH1,CHML,CHMP4C,COG5,COL1A1,CWC15,DERL1,DIRAS1,DNAJC19,EIF5A2,FOXD1,GNAS,GOLT1B,GOSR2,HPS4,KDELR1,KIF18A,KPNA1,KPNA2,KPNA4,KPNB1,KRAS,LRRC59,MTX2,NMD3,NUP188,NUP205,NUP210,NUP43,NUPL2,PANX1,PCNA,PDIA3,PEX13,PIK3C3,POM121,POM121C,PRDX1,PRKCI,RAB10,RAB11A,RAB22A,RAB38,RAB7A,RAB8A,RABL2A,RAP2B,RASL10B,RASSF9,RINT1,RIT1,R…	ENSG00000002919,ENSG00000004777,ENSG00000005243,ENSG00000006114,ENSG00000006715,ENSG00000008853,ENSG00000011132,ENSG00000013364,ENSG00000013810,ENSG00000019582,ENSG00000022556,ENSG00000025772,ENSG00000025796,ENSG00000027001,ENSG00000028528,ENSG00000029725,ENSG00000030066,ENSG00000031823,ENSG00000034053,ENSG00000034713,ENSG00000038945,ENSG00000039319,ENSG00000041353,ENSG00000041802,ENSG00000042753…	0.432	0.000102	0.00234
GO:0007032	endosome organization	GOBP	16	16	7	1642	0.42	9	19334	0.05	ALS2,AQP11,CLCN3,PIK3C3,RAB22A,STX6,YY1	ENSG00000051009,ENSG00000095066,ENSG00000104142,ENSG00000108774,ENSG00000111540,ENSG00000119541,ENSG00000166971,ENSG00000168172,ENSG00000178038	2.21	0.000111	0.00249
GO:0006457	protein folding	GOBP	176	201	29	1620	1.76	147	19196	0.76	ARID3A,BAG4,CCT2,CCT5,CD3EAP,DNAJB11,DNAJB6,DNAJC19,DNAJC7,DNAJC9,E2F1,ERO1L,FKBP11,FKBP3,FKBP4,HSP90AA1,HSPA4L,HSPD1,PDIA6,PDRG1,PFDN4,PPIA,PPID,PPIF,PPIL1,SLMAP,UGGT1,VBP1,YY1	ENSG00000019582,ENSG00000023318,ENSG00000025796,ENSG00000053747,ENSG00000065485,ENSG00000069345,ENSG00000077232,ENSG00000077800,ENSG00000079150,ENSG00000084072,ENSG00000086061,ENSG00000088832,ENSG00000089248,ENSG00000090006,ENSG00000090861,ENSG00000096060,ENSG00000096384,ENSG00000097033,ENSG00000100023,ENSG00000100380,ENSG00000100591,ENSG00000101152,ENSG00000102309,ENSG00000103266,ENSG00000103423…	0.849	0.000111	0.00249
GO:0030968	endoplasmic reticulum unfolded protein response	GOBP	21	21	8	1641	0.49	13	19330	0.07	ARID3A,DDIT3,DERL1,DERL3,EIF2AK2,ERO1L,NFE2L2,YY1	ENSG00000051108,ENSG00000072849,ENSG00000087074,ENSG00000090861,ENSG00000110092,ENSG00000111537,ENSG00000118217,ENSG00000124164,ENSG00000131871,ENSG00000159461,ENSG00000165280,ENSG00000172071,ENSG00000178607	1.98	0.000114	0.00253
GO:0034620	cellular response to unfolded protein	GOBP	21	21	8	1641	0.49	13	19330	0.07	ARID3A,DDIT3,DERL1,DERL3,EIF2AK2,ERO1L,NFE2L2,YY1	ENSG00000051108,ENSG00000072849,ENSG00000087074,ENSG00000090861,ENSG00000110092,ENSG00000111537,ENSG00000118217,ENSG00000124164,ENSG00000131871,ENSG00000159461,ENSG00000165280,ENSG00000172071,ENSG00000178607	1.98	0.000114	0.00253
GO:0044262	cellular carbohydrate metabolic process	GOBP	332	385	46	1603	2.79	286	19057	1.48	ABHD10,AKT2,ALDOC,ARID3A,B3GALNT2,B3GNT5,CERCAM,CS,DHTKD1,DOLPP1,DUSP12,EXT1,GALNT1,GALNT2,GALNT3,GALNT7,GOT1,GPI,GSR,GYS1,HIBADH,HIF1A,IDH1,IDH2,IRS1,LDHA,MAN1B1,MDH1,NANP,PFKP,PGAM1,PGAM4,PGM3,PHKG2,PMM2,PPP1R2,PPP1R3D,PRKAG1,PYCR2,PYGL,RPIA,SLC35A2,TALDO1,TUSC3,UGGT1,YY1	ENSG00000000419,ENSG00000006007,ENSG00000008513,ENSG00000009830,ENSG00000009950,ENSG00000010610,ENSG00000017427,ENSG00000033011,ENSG00000035664,ENSG00000038274,ENSG00000044446,ENSG00000049239,ENSG00000056998,ENSG00000067225,ENSG00000070526,ENSG00000070610,ENSG00000070731,ENSG00000071073,ENSG00000072195,ENSG00000073849,ENSG00000074800,ENSG00000075624,ENSG00000078269,ENSG00000080815,ENSG00000081479…	0.648	0.000119	0.00261
GO:0032446	protein modification by small protein conjugation	GOBP	143	173	25	1624	1.52	118	19225	0.61	ARID3A,CAND1,CDC34,FBXO11,GCLC,GSPT1,LEO1,LNX1,MIB1,NHLRC1,PIAS2,PIAS4,RNF2,RNF7,RNF8,RPS27A,SAE1,SUMO2,SUZ12P,TRAF4,TRIM65,UBE2L3,UBE2V2,UBE3C,YY1	ENSG00000006712,ENSG00000012048,ENSG00000013561,ENSG00000048140,ENSG00000049167,ENSG00000049759,ENSG00000057663,ENSG00000072803,ENSG00000077721,ENSG00000086758,ENSG00000088832,ENSG00000092140,ENSG00000092148,ENSG00000094631,ENSG00000095015,ENSG00000100023,ENSG00000100387,ENSG00000101665,ENSG00000102471,ENSG00000103266,ENSG00000103275,ENSG00000103549,ENSG00000104228,ENSG00000106336,ENSG00000107937…	0.92	0.000123	0.00266
GO:0051325	interphase	GOBP	103	119	20	1629	1.21	83	19260	0.43	ARID3A,BRCA2,CDC123,CDC34,CDC6,CDCA5,CDK2,CDK2AP1,CDK4,E2F1,E2F4,GSPT1,KHDRBS1,KPNA2,MTBP,POLA1,TAF2,TIPIN,TPD52L1,YY1	ENSG00000006634,ENSG00000013573,ENSG00000020426,ENSG00000036257,ENSG00000041515,ENSG00000053900,ENSG00000055130,ENSG00000062822,ENSG00000065675,ENSG00000079805,ENSG00000089053,ENSG00000089685,ENSG00000094880,ENSG00000097007,ENSG00000097046,ENSG00000100526,ENSG00000101773,ENSG00000105173,ENSG00000105810,ENSG00000105821,ENSG00000106772,ENSG00000108094,ENSG00000110092,ENSG00000111276,ENSG00000111602…	1.05	0.000132	0.00283
GO:0019047	establishment of integrated proviral latency	GOBP	8	8	5	1644	0.3	3	19340	0.02	ARID3A,BANF1,HMGA1,PPIA,YY1	ENSG00000079246,ENSG00000152422,ENSG00000174405	2.98	0.000136	0.00289
GO:0045184	establishment of protein localization	GOBP	886	1040	100	1549	6.06	786	18557	4.06	AP1B1,AP1S1,AP3M2,ARF5,ARID3A,ARL1,ARL10,ARL4C,ARL4D,BLOC1S3,CBLB,CCDC91,CDCA4,CDH1,CHML,CHMP4C,COG5,COL1A1,CWC15,DERL1,DIRAS1,DNAJC19,EIF5A2,FOXD1,GNAS,GOLT1B,GOSR2,HPS4,KDELR1,KIF18A,KPNA1,KPNA2,KPNA4,KPNB1,KRAS,LRRC59,MTX2,NMD3,NUP188,NUP205,NUP210,NUP43,NUPL2,PANX1,PCNA,PDIA3,PEX13,PIK3C3,POM121,POM121C,PRDX1,PRKCI,RAB10,RAB11A,RAB22A,RAB38,RAB7A,RAB8A,RABL2A,RAP2B,RASL10B,RASSF9,RINT1,RIT1,R…	ENSG00000002919,ENSG00000004777,ENSG00000005243,ENSG00000006114,ENSG00000006715,ENSG00000008853,ENSG00000011132,ENSG00000013364,ENSG00000013810,ENSG00000019582,ENSG00000022556,ENSG00000025772,ENSG00000025796,ENSG00000027001,ENSG00000028528,ENSG00000029725,ENSG00000030066,ENSG00000031823,ENSG00000034053,ENSG00000034713,ENSG00000038945,ENSG00000039319,ENSG00000041353,ENSG00000041802,ENSG00000042753…	0.421	0.000143	0.00298
GO:0006213	pyrimidine nucleoside metabolic process	GOBP	27	30	9	1640	0.55	18	19325	0.09	ARID3A,CTPS,DUT,ERH,NME4,NT5C3,TBPL1,UMPS,YY1	ENSG00000007001,ENSG00000011052,ENSG00000025708,ENSG00000086288,ENSG00000102967,ENSG00000103200,ENSG00000104237,ENSG00000123009,ENSG00000143156,ENSG00000156136,ENSG00000172113,ENSG00000181322,ENSG00000183696,ENSG00000188641,ENSG00000196478,ENSG00000229048,ENSG00000239672,ENSG00000243678	1.77	0.000142	0.00298
GO:0006915	apoptotic process	GOBP	951	1097	106	1543	6.43	845	18498	4.37	ADA,ADM,ADNP,ALDOC,ARID3A,AVEN,BAG4,BAK1,BCL2L11,BCL2L12,BRCA2,BUB1B,CASP2,CASP3,CCAR1,CDC2,CDH1,CDK5R1,CIAPIN1,CSDA,CTSB,DDIT3,DDIT4,DLG5,DNAJB6,DPF2,DYNLL1,E2F1,EIF2AK2,ERCC2,ESPL1,FOXD1,FXR1,GCLC,GCLM,GGCT,GPI,GSPT1,HIF1A,HMGB1,HSPA1B,HSPA5,HSPD1,ITGB3BP,KRAS,LTBR,MAP2K6,MAP3K7,MAPK9,MYC,NDUFS3,NGFRAP1,NQO1,PAK1,PAK2,PAWR,PDCD10,PDCD5,PDCD6,PDIA3,PHLPP1,PIGT,PIK3R2,PLAGL2,PMAIP1,POLR2G,PPIF,PP…	ENSG00000002330,ENSG00000003400,ENSG00000003402,ENSG00000003756,ENSG00000005381,ENSG00000006327,ENSG00000006432,ENSG00000006747,ENSG00000007968,ENSG00000008128,ENSG00000008735,ENSG00000009709,ENSG00000010322,ENSG00000010671,ENSG00000011052,ENSG00000011332,ENSG00000012048,ENSG00000012061,ENSG00000017427,ENSG00000019582,ENSG00000019991,ENSG00000020426,ENSG00000020633,ENSG00000022556,ENSG00000023287…	0.408	0.000148	0.00305
GO:0043588	skin development	GOBP	33	37	10	1639	0.61	23	19320	0.12	COL1A1,COL1A2,COL3A1,COL5A1,COL5A2,COL5A3,ERCC2,IRF6,PDGFA,YY1	ENSG00000064300,ENSG00000073282,ENSG00000087116,ENSG00000090861,ENSG00000101846,ENSG00000125878,ENSG00000134982,ENSG00000138759,ENSG00000138795,ENSG00000164690,ENSG00000165240,ENSG00000171403,ENSG00000175793,ENSG00000187005,ENSG00000204487,ENSG00000206437,ENSG00000223448,ENSG00000227507,ENSG00000231314,ENSG00000236237,ENSG00000236925,ENSG00000238114,ENSG00000244617	1.63	0.00015	0.00307
GO:0019852	L-ascorbic acid metabolic process	GOBP	5	4	4	1645	0.24	1	19342	0.01	AKR1A1,ARID3A,GCLC,YY1	ENSG00000089057	3.85	0.000178	0.00347
GO:0000080	mitotic G1 phase	GOBP	17	17	7	1642	0.42	10	19333	0.05	ARID3A,CDC123,CDC6,CDK2,E2F1,MTBP,YY1	ENSG00000094880,ENSG00000105810,ENSG00000135679,ENSG00000136270,ENSG00000147133,ENSG00000158402,ENSG00000165702,ENSG00000167393,ENSG00000173327,ENSG00000185324	2.11	0.000175	0.00347
GO:0001938	positive regulation of endothelial cell proliferation	GOBP	17	15	7	1642	0.42	10	19333	0.05	ARID3A,FOXD1,HIF1A,POLD4,SCG2,VEGFA,YY1	ENSG00000100311,ENSG00000107562,ENSG00000108691,ENSG00000117525,ENSG00000119630,ENSG00000140945,ENSG00000143437,ENSG00000198793,ENSG00000214274,ENSG00000239697	2.11	0.000175	0.00347
GO:0009636	response to toxic substance	GOBP	53	60	13	1636	0.79	40	19303	0.21	ARID3A,BAK1,BLMH,CDH1,IKBKB,MAP1B,NQO1,PTGR1,RFC3,RPS6KB1,TRIM16,TYMS,YY1	ENSG00000005421,ENSG00000026103,ENSG00000062650,ENSG00000070019,ENSG00000087088,ENSG00000089220,ENSG00000092068,ENSG00000100867,ENSG00000106799,ENSG00000111676,ENSG00000112658,ENSG00000115884,ENSG00000120915,ENSG00000123191,ENSG00000124762,ENSG00000128309,ENSG00000135312,ENSG00000136936,ENSG00000137274,ENSG00000138061,ENSG00000143819,ENSG00000147507,ENSG00000149124,ENSG00000149452,ENSG00000153234…	1.34	0.000177	0.00347
GO:0045454	cell redox homeostasis	GOBP	60	65	14	1635	0.85	46	19297	0.24	ARID3A,C11orf31,DDIT3,DLD,GCLC,GLRX3,GSR,PDIA3,PDIA6,PRDX1,QSOX2,TXNDC12,TXNL1,YY1	ENSG00000023318,ENSG00000065485,ENSG00000077232,ENSG00000086288,ENSG00000087301,ENSG00000100348,ENSG00000100823,ENSG00000113621,ENSG00000116138,ENSG00000116260,ENSG00000117592,ENSG00000118990,ENSG00000123131,ENSG00000125827,ENSG00000126432,ENSG00000130489,ENSG00000131871,ENSG00000136244,ENSG00000136810,ENSG00000139921,ENSG00000142669,ENSG00000148334,ENSG00000153066,ENSG00000155660,ENSG00000156709…	1.28	0.000179	0.00347
GO:0046683	response to organophosphorus	GOBP	5	4	4	1645	0.24	1	19342	0.01	ARID3A,RFC3,TRIM16,TYMS	ENSG00000187134	3.85	0.000178	0.00347
GO:0006006	glucose metabolic process	GOBP	155	171	26	1623	1.58	129	19214	0.67	ABHD10,AKR1A1,AKT2,ALDOC,ARID3A,DHTKD1,DUSP12,GPI,HIBADH,HIF1A,IRS1,LDHA,MDH1,MYC,PDK1,PFKP,PGAM1,PGAM4,PGM2,PGM2L1,PGM3,PRKAG1,RPIA,SLC35A2,TALDO1,YY1	ENSG00000002330,ENSG00000004799,ENSG00000005882,ENSG00000007350,ENSG00000009950,ENSG00000010322,ENSG00000017427,ENSG00000049239,ENSG00000067225,ENSG00000067992,ENSG00000074800,ENSG00000075624,ENSG00000079739,ENSG00000082074,ENSG00000095794,ENSG00000100889,ENSG00000102144,ENSG00000105679,ENSG00000105723,ENSG00000105953,ENSG00000106617,ENSG00000106633,ENSG00000109814,ENSG00000109846,ENSG00000110090…	0.87	0.000183	0.0035
GO:0051297	centrosome organization	GOBP	34	36	10	1639	0.61	24	19319	0.12	ARID3A,BRCA2,CEP135,CEP76,HAUS3,HAUS5,HAUS6,KIF11,XPO1,YY1	ENSG00000012048,ENSG00000058453,ENSG00000072864,ENSG00000074935,ENSG00000078674,ENSG00000092036,ENSG00000099901,ENSG00000103540,ENSG00000116717,ENSG00000117650,ENSG00000126756,ENSG00000131351,ENSG00000134318,ENSG00000137814,ENSG00000140463,ENSG00000144635,ENSG00000152240,ENSG00000153140,ENSG00000156876,ENSG00000170037,ENSG00000175216,ENSG00000177143,ENSG00000181163,ENSG00000213397	1.59	0.000198	0.00373
GO:0051329	mitotic interphase	GOBP	98	113	19	1630	1.15	79	19264	0.41	ARID3A,BRCA2,CDC123,CDC34,CDC6,CDCA5,CDK2,CDK2AP1,CDK4,E2F1,E2F4,GSPT1,KHDRBS1,KPNA2,MTBP,POLA1,TAF2,TPD52L1,YY1	ENSG00000006634,ENSG00000013573,ENSG00000020426,ENSG00000036257,ENSG00000041515,ENSG00000053900,ENSG00000055130,ENSG00000062822,ENSG00000065675,ENSG00000079805,ENSG00000089053,ENSG00000089685,ENSG00000094880,ENSG00000097007,ENSG00000097046,ENSG00000100526,ENSG00000101773,ENSG00000105173,ENSG00000105810,ENSG00000105821,ENSG00000108094,ENSG00000110092,ENSG00000111276,ENSG00000113916,ENSG00000115170…	1.04	0.000197	0.00373
GO:0009892	negative regulation of metabolic process	GOBP	601	719	72	1577	4.37	529	18814	2.73	ARID3A,ATP8B1,ATR,BAK1,BRCA2,CBX2,CBX3,CD276,CDC6,CREBZF,CSDA,DNAJB6,DR1,DYNLL1,E2F1,EED,EIF2B1,EIF2B4,EIF2C2,EIF2C3,FOXD1,GCLC,HAT1,HIC2,HMGA1,HMGA2,HMGB1,HMGB2,ILF3,JARID2,KDM5B,KHDRBS1,MBD2,MYC,MYPOP,NAB1,NAB2,NKRF,ORC2L,OVOL2,PA2G4,PAWR,PCGF6,PDGFA,PHF21A,PIAS4,PRDM1,PRKRIP1,PRMT6,RAD9A,RBBP7,RNF2,RPS3,SET,SETD8,SIM2,SIN3A,SIN3B,SIRT5,SNAI2,SOX2,SOX9,SUDS3,SUZ12P,TARBP2,TIPIN,TRIM24,XPO5,YJEF…	ENSG00000005700,ENSG00000006047,ENSG00000009950,ENSG00000010282,ENSG00000010803,ENSG00000011590,ENSG00000012048,ENSG00000012061,ENSG00000012504,ENSG00000015153,ENSG00000025434,ENSG00000029363,ENSG00000031544,ENSG00000037965,ENSG00000043039,ENSG00000048649,ENSG00000049768,ENSG00000053702,ENSG00000056345,ENSG00000056661,ENSG00000057663,ENSG00000060656,ENSG00000061455,ENSG00000064393,ENSG00000064703…	0.485	0.000216	0.00403
GO:0008033	tRNA processing	GOBP	76	80	16	1633	0.97	60	19283	0.31	ADAT2,ARID3A,DLD,DUS4L,E2F1,MOCS3,NFE2L2,RG9MTD1,RPP40,SSB,TRMT5,TRMT6,TRMT61B,TRUB1,TSEN15,YY1	ENSG00000006744,ENSG00000031698,ENSG00000037474,ENSG00000037897,ENSG00000043514,ENSG00000065457,ENSG00000072506,ENSG00000072756,ENSG00000086848,ENSG00000088826,ENSG00000090861,ENSG00000091127,ENSG00000100416,ENSG00000104907,ENSG00000105171,ENSG00000107614,ENSG00000110060,ENSG00000113272,ENSG00000119943,ENSG00000121486,ENSG00000122435,ENSG00000129317,ENSG00000130299,ENSG00000141642,ENSG00000141994…	1.15	0.00023	0.00427
GO:0007127	meiosis I	GOBP	41	46	11	1638	0.67	30	19313	0.16	ARID3A,CKS2,ESPL1,FANCD2,MRE11A,RAD21,RAD51C,RAD54B,SYCP2,TRIP13,YY1	ENSG00000002016,ENSG00000005156,ENSG00000051180,ENSG00000054796,ENSG00000057468,ENSG00000066923,ENSG00000076242,ENSG00000100918,ENSG00000113456,ENSG00000116062,ENSG00000120498,ENSG00000124702,ENSG00000126856,ENSG00000141696,ENSG00000143194,ENSG00000146857,ENSG00000149311,ENSG00000149554,ENSG00000155816,ENSG00000161860,ENSG00000171772,ENSG00000182185,ENSG00000185379,ENSG00000185627,ENSG00000197181…	1.46	0.000236	0.00435
GO:0006091	generation of precursor metabolites and energy	GOBP	352	403	47	1602	2.85	305	19038	1.58	ACO2,AKT2,ALDOC,ARID3A,ATP5C1,ATP5G1,ATP5G3,CISD1,COX6A1,CROT,CS,DHTKD1,DLD,ERO1L,ETFA,GNAS,GOT1,GPI,GYS1,HIF1A,IDH1,IDH2,IRS1,LDHA,MDH1,NDUFA11,NDUFA12,NDUFS3,NDUFS6,PFKP,PGAM1,PGAM4,PHKG2,PPP1R2,PPP1R3D,PRKAG1,PYGL,SDHC,SLC25A12,SLC35A2,STEAP1,SYTL1,TUSC3,TXNL1,UQCRFS1,YJEFN3,YY1	ENSG00000004779,ENSG00000004864,ENSG00000006695,ENSG00000007202,ENSG00000007952,ENSG00000009950,ENSG00000010256,ENSG00000010310,ENSG00000014919,ENSG00000016082,ENSG00000016490,ENSG00000017427,ENSG00000033627,ENSG00000035664,ENSG00000044446,ENSG00000047249,ENSG00000051523,ENSG00000056998,ENSG00000060971,ENSG00000065518,ENSG00000066926,ENSG00000067225,ENSG00000067829,ENSG00000071203,ENSG00000071967…	0.605	0.000243	0.00442
GO:0009264	deoxyribonucleotide catabolic process	GOBP	13	14	6	1643	0.36	7	19336	0.04	ADA,DERA,OGG1,SMUG1,TDG,YY1	ENSG00000065057,ENSG00000103152,ENSG00000112667,ENSG00000125458,ENSG00000129071,ENSG00000152669,ENSG00000205309	2.31	0.000246	0.00442
GO:0043488	regulation of mRNA stability	GOBP	13	16	6	1643	0.36	7	19336	0.04	HNRNPD,PAIP1,SERBP1,VEGFA,YY1,ZFP36L1	ENSG00000004948,ENSG00000006047,ENSG00000066044,ENSG00000070756,ENSG00000128016,ENSG00000152518,ENSG00000185024	2.31	0.000246	0.00442
GO:0006266	DNA ligation	GOBP	9	9	5	1644	0.3	4	19339	0.02	ARID3A,HMGB1,HMGB2,TOP2A,YY1	ENSG00000051180,ENSG00000152422,ENSG00000170430,ENSG00000174405	2.69	0.000286	0.00505
GO:0051028	mRNA transport	GOBP	85	92	17	1632	1.03	68	19275	0.35	ARID3A,EIF5A2,HNRNPA1,MAGOHB,NUP188,NUP205,NUP210,NUP43,NUPL2,POM121,POM121C,RAE1,SEH1L,THOC3,XPO1,YY1,ZC3H3	ENSG00000005007,ENSG00000013364,ENSG00000030066,ENSG00000058804,ENSG00000069248,ENSG00000075188,ENSG00000079134,ENSG00000088247,ENSG00000093000,ENSG00000100836,ENSG00000101888,ENSG00000102081,ENSG00000108559,ENSG00000110713,ENSG00000111581,ENSG00000112531,ENSG00000113569,ENSG00000114503,ENSG00000116698,ENSG00000119392,ENSG00000120533,ENSG00000123136,ENSG00000124789,ENSG00000125351,ENSG00000125450…	1.08	0.000285	0.00505
GO:0009166	nucleotide catabolic process	GOBP	42	50	11	1638	0.67	31	19312	0.16	ADA,ARID3A,DERA,ENTPD3,NFE2L2,OGG1,OLA1,RAB11A,SMUG1,TDG,YY1	ENSG00000007001,ENSG00000065057,ENSG00000073417,ENSG00000091262,ENSG00000099331,ENSG00000099624,ENSG00000103152,ENSG00000110955,ENSG00000112667,ENSG00000113231,ENSG00000113448,ENSG00000119541,ENSG00000119729,ENSG00000125458,ENSG00000129071,ENSG00000131473,ENSG00000135318,ENSG00000138185,ENSG00000152669,ENSG00000154269,ENSG00000163161,ENSG00000165609,ENSG00000170502,ENSG00000173786,ENSG00000180389…	1.43	0.000298	0.00521
GO:0031023	microtubule organizing center organization	GOBP	36	39	10	1639	0.61	26	19317	0.13	ARID3A,BRCA2,CEP135,CEP76,HAUS3,HAUS5,HAUS6,KIF11,XPO1,YY1	ENSG00000012048,ENSG00000058453,ENSG00000072864,ENSG00000074935,ENSG00000078674,ENSG00000088970,ENSG00000092036,ENSG00000099901,ENSG00000103540,ENSG00000112877,ENSG00000116717,ENSG00000117650,ENSG00000126756,ENSG00000131351,ENSG00000134318,ENSG00000137814,ENSG00000140463,ENSG00000144635,ENSG00000152240,ENSG00000153140,ENSG00000156876,ENSG00000170037,ENSG00000175216,ENSG00000177143,ENSG00000181163…	1.51	0.000332	0.00577
GO:0006325	chromatin organization	GOBP	467	525	58	1591	3.52	409	18934	2.11	ACTL6A,AEBP2,ARID3A,BASP1,BAZ1B,CBX2,CBX3,CHAF1A,CHD6,CHRAC1,EED,EZH2,FAM117B,GSG2,H2AFZ,HAT1,HDAC10,HIST2H2BF,HMGA1,HMGA2,HMGB1,HMGB2,HP1BP3,KDM3A,KDM4B,KDM4D,KDM5A,KDM5B,KDM5C,LEO1,LRRC59,MORF4L1,MSL3,PHF21A,PRMT6,RAD51AP1,RBBP7,RNF2,RNF8,SERBP1,SET,SETD1B,SETD8,SETDB1,SMARCC1,SOS2,SOX2,SUDS3,SUPT16H,SUV39H1,SUV420H2,SUZ12P,TAF5,TCOF1,TRIM16,TSPYL5,YEATS4,YY1	ENSG00000005339,ENSG00000006712,ENSG00000012817,ENSG00000043143,ENSG00000048052,ENSG00000048649,ENSG00000049768,ENSG00000054267,ENSG00000056661,ENSG00000061455,ENSG00000061936,ENSG00000064655,ENSG00000064787,ENSG00000066117,ENSG00000066135,ENSG00000067445,ENSG00000068903,ENSG00000070495,ENSG00000071243,ENSG00000071564,ENSG00000071655,ENSG00000073111,ENSG00000073584,ENSG00000076108,ENSG00000077684…	0.523	0.000346	0.00596
GO:0000096	sulfur amino acid metabolic process	GOBP	19	24	7	1642	0.42	12	19331	0.06	ARID3A,GCLC,GCLM,MRI1,MTHFD1,SMS,YY1	ENSG00000038274,ENSG00000116761,ENSG00000116984,ENSG00000124275,ENSG00000124713,ENSG00000129596,ENSG00000132840,ENSG00000145692,ENSG00000160200,ENSG00000177000,ENSG00000179918,ENSG00000182551	1.93	0.000395	0.00675
GO:0001782	B cell homeostasis	GOBP	14	15	6	1643	0.36	8	19335	0.04	ADA,BAK1,BCL2L11,CASP3,IKBKB,YY1	ENSG00000049768,ENSG00000087088,ENSG00000142867,ENSG00000159958,ENSG00000160999,ENSG00000171608,ENSG00000171791,ENSG00000240505	2.18	0.000403	0.00678
GO:0060322	head development	GOBP	14	14	6	1643	0.36	8	19335	0.04	ANKRD11,ARID3A,ASPH,COL1A1,FLVCR1,YY1	ENSG00000087245,ENSG00000107372,ENSG00000107679,ENSG00000132130,ENSG00000134853,ENSG00000150347,ENSG00000163659,ENSG00000171316	2.18	0.000403	0.00678
GO:0006790	sulfur compound metabolic process	GOBP	96	121	18	1631	1.09	78	19265	0.4	ARID3A,CARKD,CHST2,CHST3,CHST7,DLD,EXT1,GCLC,GCLM,GSR,GSS,IDH1,MRI1,MTHFD1,SMS,TPMT,TPST1,YY1	ENSG00000007350,ENSG00000008394,ENSG00000011465,ENSG00000017427,ENSG00000038274,ENSG00000040531,ENSG00000063854,ENSG00000078070,ENSG00000088305,ENSG00000092621,ENSG00000099998,ENSG00000100031,ENSG00000100121,ENSG00000111962,ENSG00000112096,ENSG00000112964,ENSG00000116237,ENSG00000116761,ENSG00000116984,ENSG00000117479,ENSG00000119943,ENSG00000120265,ENSG00000121897,ENSG00000124275,ENSG00000124302…	1	0.000439	0.00734
GO:0008104	protein localization	GOBP	980	1156	106	1543	6.43	874	18469	4.52	ALS2,AP1B1,AP1S1,AP3M2,ARF5,ARID3A,ARL1,ARL10,ARL4C,ARL4D,BLOC1S3,CBLB,CCDC91,CDCA4,CDH1,CELSR1,CHML,CHMP4C,COG5,COL1A1,CWC15,DERL1,DIRAS1,DLG1,DNAJC19,EIF5A2,FOXD1,GNAS,GOLT1B,GOSR2,HPS4,KDELR1,KIF18A,KPNA1,KPNA2,KPNA4,KPNB1,KRAS,LRP4,LRRC59,MTX2,NMD3,NUP188,NUP205,NUP210,NUP43,NUPL2,PANX1,PCNA,PDIA3,PEX13,PIK3C3,POM121,POM121C,PRDX1,PRKCI,RAB10,RAB11A,RAB22A,RAB38,RAB7A,RAB8A,RABL2A,RAP2B,RASL1…	ENSG00000002919,ENSG00000004777,ENSG00000005243,ENSG00000006114,ENSG00000006715,ENSG00000007372,ENSG00000008853,ENSG00000011132,ENSG00000013364,ENSG00000013810,ENSG00000019582,ENSG00000022556,ENSG00000025772,ENSG00000025796,ENSG00000027001,ENSG00000028528,ENSG00000029725,ENSG00000030066,ENSG00000031823,ENSG00000034053,ENSG00000034510,ENSG00000034713,ENSG00000038945,ENSG00000039319,ENSG00000041353…	0.373	0.000449	0.00744
GO:0006099	tricarboxylic acid cycle	GOBP	25	24	8	1641	0.49	17	19326	0.09	ACO2,ARID3A,CS,IDH1,IDH2,MDH1,SDHC,YY1	ENSG00000007202,ENSG00000067829,ENSG00000073578,ENSG00000091483,ENSG00000101365,ENSG00000112992,ENSG00000117118,ENSG00000119689,ENSG00000122729,ENSG00000134398,ENSG00000138400,ENSG00000146701,ENSG00000163541,ENSG00000166411,ENSG00000168291,ENSG00000172340,ENSG00000204370	1.71	0.000458	0.00754
GO:0006520	cellular amino acid metabolic process	GOBP	247	303	35	1614	2.12	212	19131	1.1	AFMID,ARG2,ARID3A,CTPS,DARS,DARS2,FAM83D,GCLC,GCLM,GOT1,GOT2,GSS,HIBADH,IARS,MARS2,MCCC2,MRI1,MTHFD1,NARS2,PARS2,PFAS,PPAT,PPP3R1,PRDM1,PSAT1,PTBP1,PTOV1,PTS,PYCR2,SLC25A15,SLC7A5,SMS,THNSL1,YARS,YY1	ENSG00000003989,ENSG00000008311,ENSG00000011376,ENSG00000021488,ENSG00000031698,ENSG00000036054,ENSG00000036473,ENSG00000038274,ENSG00000040531,ENSG00000047230,ENSG00000054611,ENSG00000059573,ENSG00000067704,ENSG00000068323,ENSG00000070669,ENSG00000074803,ENSG00000077498,ENSG00000078070,ENSG00000079215,ENSG00000079931,ENSG00000080166,ENSG00000083444,ENSG00000084092,ENSG00000084110,ENSG00000084774…	0.671	0.000485	0.00793
GO:0048871	multicellular organismal homeostasis	GOBP	295	339	40	1609	2.43	255	19088	1.32	ADRM1,ANKRD11,ARID3A,BASP1,CCAR1,CCNL2,CKAP4,COPS6,CSDA,E2F1,E2F3,FBRS,FOXD1,GNAS,GRSF1,HNRNPD,MARCKS,MAZ,MEX3C,PHLPP1,PRPF40A,PTBP1,PYCR2,RPA1,RSRC2,SCAMP3,SIX4,SIX5,SOX4,STK39,SUZ12P,TRUB1,UBE2Z,UBFD1,VEGFA,XDH,YY1,ZFR,ZNF367,ZNRF2	ENSG00000004848,ENSG00000006459,ENSG00000011114,ENSG00000020129,ENSG00000043355,ENSG00000043591,ENSG00000048740,ENSG00000050628,ENSG00000055917,ENSG00000056487,ENSG00000061455,ENSG00000064651,ENSG00000065883,ENSG00000074047,ENSG00000082701,ENSG00000084234,ENSG00000086758,ENSG00000087088,ENSG00000087095,ENSG00000087494,ENSG00000089041,ENSG00000089157,ENSG00000089902,ENSG00000091483,ENSG00000091542…	0.621	0.000499	0.008
GO:0006605	protein targeting	GOBP	238	276	34	1615	2.06	204	19139	1.05	ARID3A,CBLB,CDH1,CWC15,DNAJC19,GNAS,HPS4,KPNA1,KPNA2,KPNA4,KPNB1,MTX2,NUP205,NUPL2,PDIA3,PEX13,PRDX1,PRKCI,RASSF9,RPAIN,SEC61G,SYNGR1,TIMM17A,TIMM17B,TIMM23,TIMM8B,TOMM20,XPO1,XPO5,YJEFN3,YWHAG,YWHAQ,YWHAZ,YY1	ENSG00000013810,ENSG00000025772,ENSG00000025796,ENSG00000027001,ENSG00000039319,ENSG00000051128,ENSG00000055044,ENSG00000065150,ENSG00000065675,ENSG00000067167,ENSG00000067191,ENSG00000067560,ENSG00000069974,ENSG00000070193,ENSG00000072062,ENSG00000072756,ENSG00000082074,ENSG00000082146,ENSG00000082701,ENSG00000083312,ENSG00000084734,ENSG00000086200,ENSG00000087077,ENSG00000092969,ENSG00000096717…	0.681	0.000499	0.008
GO:0030206	chondroitin sulfate biosynthetic process	GOBP	6	8	4	1645	0.24	2	19341	0.01	ARID3A,CHST3,CHST7,YY1	ENSG00000136213,ENSG00000147408	3.16	0.0005	0.008
GO:0043009	chordate embryonic development	GOBP	296	352	40	1609	2.43	256	19087	1.32	ADA,ALS2,ANKRD11,ARID3A,BCL2L11,BRCA2,CDH1,CELSR1,CELSR2,COL1A1,COPS3,CSDA,DLG1,DLL1,E2F1,ERCC2,FLVCR1,GINS1,GNAS,HIF1A,HOXA9,HOXD9,LMO4,MAP3K7,MIB1,NCOA6,NLE1,OVOL2,PITPNB,PRDM1,PTK7,ROR2,RPA1,RUNX1,SFRP1,SFRP2,SIX1,SIX4,XRCC2,YY1	ENSG00000005102,ENSG00000005513,ENSG00000007372,ENSG00000008128,ENSG00000009709,ENSG00000011132,ENSG00000012048,ENSG00000013275,ENSG00000030582,ENSG00000032742,ENSG00000034053,ENSG00000036257,ENSG00000039537,ENSG00000043355,ENSG00000052850,ENSG00000054598,ENSG00000056661,ENSG00000060718,ENSG00000061676,ENSG00000071655,ENSG00000074047,ENSG00000076924,ENSG00000078246,ENSG00000078401,ENSG00000080815…	0.617	0.000535	0.00848
GO:0051318	G1 phase	GOBP	20	20	7	1642	0.42	13	19330	0.07	ARID3A,CDC123,CDC6,CDK2,E2F1,MTBP,YY1	ENSG00000094880,ENSG00000105810,ENSG00000106772,ENSG00000135679,ENSG00000136270,ENSG00000139687,ENSG00000147133,ENSG00000158402,ENSG00000165702,ENSG00000167393,ENSG00000173327,ENSG00000185324,ENSG00000197343	1.85	0.000566	0.00892
GO:0044419	interspecies interaction between organisms	GOBP	307	344	41	1608	2.49	266	19077	1.38	ARID3A,BANF1,CDCA4,CLDN1,COPS6,CPSF4,CXADR,DERL1,DLG1,EIF2AK2,EIF4A2,EIF4E,ERCC2,F11R,FOXD1,FUS,GTF2A2,HMGA1,HSPD1,IVNS1ABP,KCTD5,KPNA1,KPNA2,KPNB1,LTBR,PAAF1,PAK2,POLA1,PPIA,PRMT6,PVRL1,RAD23A,STAT1,SUV39H1,SYNCRIP,TAF11,TAF4,TAF5,TFRC,XPO1,YY1	ENSG00000003402,ENSG00000005022,ENSG00000005339,ENSG00000010610,ENSG00000010810,ENSG00000026025,ENSG00000029725,ENSG00000047249,ENSG00000049759,ENSG00000056345,ENSG00000062650,ENSG00000064393,ENSG00000065150,ENSG00000065526,ENSG00000066135,ENSG00000067066,ENSG00000067182,ENSG00000067560,ENSG00000072694,ENSG00000073008,ENSG00000075151,ENSG00000076248,ENSG00000077942,ENSG00000080603,ENSG00000080839…	0.604	0.000584	0.00914
GO:0032526	response to retinoic acid	GOBP	32	36	9	1640	0.55	23	19320	0.12	ARID3A,IGFBP2,PDGFA,RUNX1,SCAMP3,SOX2,TFRC,TRIM16,YY1	ENSG00000072310,ENSG00000081479,ENSG00000086696,ENSG00000092969,ENSG00000104381,ENSG00000106484,ENSG00000125845,ENSG00000126903,ENSG00000129355,ENSG00000131759,ENSG00000136826,ENSG00000138207,ENSG00000163453,ENSG00000164690,ENSG00000165272,ENSG00000165506,ENSG00000172819,ENSG00000185499,ENSG00000185920,ENSG00000186350,ENSG00000206449,ENSG00000214014,ENSG00000227772	1.53	0.000594	0.00922
GO:0019318	hexose metabolic process	GOBP	185	209	28	1621	1.7	157	19186	0.81	ABHD10,AKR1A1,AKT2,ALDOC,ARID3A,DHTKD1,DUSP12,GMDS,GPI,HIBADH,HIF1A,IRS1,LDHA,MDH1,MYC,PDK1,PFKP,PGAM1,PGAM4,PGM2,PGM2L1,PGM3,PMM2,PRKAG1,RPIA,SLC35A2,TALDO1,YY1	ENSG00000001036,ENSG00000002330,ENSG00000004799,ENSG00000005882,ENSG00000007350,ENSG00000009950,ENSG00000010322,ENSG00000013288,ENSG00000017427,ENSG00000049239,ENSG00000067225,ENSG00000067992,ENSG00000074800,ENSG00000075624,ENSG00000079739,ENSG00000082074,ENSG00000086062,ENSG00000095794,ENSG00000100417,ENSG00000100889,ENSG00000101346,ENSG00000102032,ENSG00000102144,ENSG00000104522,ENSG00000104774…	0.747	0.000603	0.00931
GO:0007062	sister chromatid cohesion	GOBP	15	14	6	1643	0.36	9	19334	0.05	ARID3A,DSCC1,ESPL1,RAD51C,SMC1A,SMC3	ENSG00000077935,ENSG00000083642,ENSG00000100918,ENSG00000102974,ENSG00000112941,ENSG00000129933,ENSG00000146857,ENSG00000163535,ENSG00000164190	2.06	0.000627	0.00953
GO:0043487	regulation of RNA stability	GOBP	15	18	6	1643	0.36	9	19334	0.05	HNRNPD,PAIP1,SERBP1,VEGFA,YY1,ZFP36L1	ENSG00000004948,ENSG00000006047,ENSG00000028137,ENSG00000066044,ENSG00000070756,ENSG00000128016,ENSG00000152518,ENSG00000171487,ENSG00000185024	2.06	0.000627	0.00953
GO:0006839	mitochondrial transport	GOBP	75	79	15	1634	0.91	60	19283	0.31	BAK1,DNAJC19,HSP90AA1,MTX2,PPIF,SLC25A12,SLC25A15,SLC25A17,SLC25A33,TIMM17A,TIMM17B,TIMM23,TIMM8B,YWHAZ,YY1	ENSG00000004864,ENSG00000005022,ENSG00000025772,ENSG00000027001,ENSG00000072756,ENSG00000075303,ENSG00000079215,ENSG00000080815,ENSG00000085491,ENSG00000087088,ENSG00000099624,ENSG00000100075,ENSG00000100216,ENSG00000100300,ENSG00000100575,ENSG00000102078,ENSG00000104980,ENSG00000108528,ENSG00000109424,ENSG00000109519,ENSG00000114120,ENSG00000116688,ENSG00000120329,ENSG00000125434,ENSG00000125454…	1.08	0.000636	0.00961
GO:0009792	embryo development ending in birth or egg hatching	GOBP	299	356	40	1609	2.43	259	19084	1.34	ADA,ALS2,ANKRD11,ARID3A,BCL2L11,BRCA2,CDH1,CELSR1,CELSR2,COL1A1,COPS3,CSDA,DLG1,DLL1,E2F1,ERCC2,FLVCR1,GINS1,GNAS,HIF1A,HOXA9,HOXD9,LMO4,MAP3K7,MIB1,NCOA6,NLE1,OVOL2,PITPNB,PRDM1,PTK7,ROR2,RPA1,RUNX1,SFRP1,SFRP2,SIX1,SIX4,XRCC2,YY1	ENSG00000005102,ENSG00000005513,ENSG00000007372,ENSG00000008128,ENSG00000009709,ENSG00000011132,ENSG00000012048,ENSG00000013275,ENSG00000030582,ENSG00000032742,ENSG00000034053,ENSG00000036257,ENSG00000039537,ENSG00000043355,ENSG00000052850,ENSG00000054598,ENSG00000056661,ENSG00000060718,ENSG00000061676,ENSG00000071655,ENSG00000074047,ENSG00000076924,ENSG00000078246,ENSG00000078401,ENSG00000080815…	0.605	0.000654	0.00981
GO:0033189	response to vitamin A	GOBP	39	45	10	1639	0.61	29	19314	0.15	ARID3A,IGFBP2,MAP1B,PDGFA,RUNX1,SCAMP3,SOX2,TFRC,TRIM16,YY1	ENSG00000072310,ENSG00000081479,ENSG00000086696,ENSG00000090402,ENSG00000092969,ENSG00000104154,ENSG00000104381,ENSG00000106484,ENSG00000125845,ENSG00000126903,ENSG00000128918,ENSG00000129355,ENSG00000131759,ENSG00000132170,ENSG00000134200,ENSG00000136826,ENSG00000138207,ENSG00000149485,ENSG00000163453,ENSG00000164690,ENSG00000165272,ENSG00000165506,ENSG00000172819,ENSG00000185499,ENSG00000185920…	1.4	0.000669	0.0099
GO:0051726	regulation of cell cycle	GOBP	280	322	38	1611	2.3	242	19101	1.25	ARID3A,ATR,BAK1,BCCIP,BRCA2,BUB1B,BUB3,CASP3,CCNA2,CCNE2,CCNK,CDC123,CDC2,CDC6,CDK2,CDK4,CDK5R1,CEP76,CKS1B,CKS2,COPS5,DLG1,E2F1,ERCC2,ESPL1,MAD2L1,MTBP,MYC,PSMG2,RAD9A,RINT1,SMC1A,TAF6,TIPIN,TRIAP1,XPO1,YY1,ZWINT	ENSG00000007968,ENSG00000008128,ENSG00000011426,ENSG00000012048,ENSG00000013810,ENSG00000017427,ENSG00000020426,ENSG00000020633,ENSG00000041515,ENSG00000044090,ENSG00000054598,ENSG00000065675,ENSG00000065883,ENSG00000068903,ENSG00000070444,ENSG00000070669,ENSG00000070770,ENSG00000073146,ENSG00000074755,ENSG00000078401,ENSG00000078725,ENSG00000082258,ENSG00000086827,ENSG00000087088,ENSG00000087206…	0.622	0.000669	0.0099
GO:0043067	regulation of programmed cell death	GOBP	743	849	83	1566	5.03	660	18683	3.41	ADA,ADM,ADNP,ARID3A,AVEN,BAG4,BAK1,BCL2L11,BRCA2,CASP2,CASP3,CDC2,CDH1,CDK5R1,CIAPIN1,CSDA,CTSB,DDIT3,DLG5,DNAJB6,DPF2,DYNLL1,E2F1,ERCC2,FOXD1,GCLC,GCLM,GPI,GSPT1,HIF1A,HMGB1,HSPA1B,HSPA5,HSPD1,KRAS,MAP2K6,MAP3K7,MAPK9,MARK4,MYC,NDUFS3,NGFRAP1,NQO1,PAWR,PDCD5,PDCD6,PDIA3,PIK3R2,PLAGL2,PMAIP1,PPIF,PPP3R1,PRDX1,PRNP,PSME3,PSMG2,RAD9A,RAG1,RNF7,RPS3,RTKN,RUNX1,SCG2,SERBP1,SFRP1,SMNDC1,SOX4,SOX9,STAM…	ENSG00000002330,ENSG00000003400,ENSG00000003402,ENSG00000003756,ENSG00000005381,ENSG00000006432,ENSG00000006747,ENSG00000008735,ENSG00000009709,ENSG00000010671,ENSG00000011052,ENSG00000011332,ENSG00000012048,ENSG00000012061,ENSG00000017427,ENSG00000019582,ENSG00000019991,ENSG00000020426,ENSG00000020633,ENSG00000022556,ENSG00000023287,ENSG00000023445,ENSG00000026036,ENSG00000026103,ENSG00000026751…	0.406	0.000702	0.0103
GO:0016055	Wnt signaling pathway	GOBP	125	156	21	1628	1.27	104	19239	0.54	ARID3A,BCL9,CELSR2,CSNK1G1,CSNK2A1,DVL3,FRAT2,FZD10,FZD7,HBP1,HMGXB4,LRP4,MBD2,PIAS4,ROR2,SFRP1,SFRP2,SOX2,SOX4,YY1,ZBTB33	ENSG00000002745,ENSG00000019995,ENSG00000050165,ENSG00000060656,ENSG00000065717,ENSG00000070018,ENSG00000070193,ENSG00000070770,ENSG00000072803,ENSG00000081059,ENSG00000082701,ENSG00000085741,ENSG00000087095,ENSG00000100211,ENSG00000100614,ENSG00000100888,ENSG00000101282,ENSG00000102312,ENSG00000102678,ENSG00000103197,ENSG00000104290,ENSG00000104415,ENSG00000104964,ENSG00000105568,ENSG00000105989…	0.87	0.000716	0.0105
GO:0005975	carbohydrate metabolic process	GOBP	565	676	66	1583	4	499	18844	2.58	ABHD10,AKR1A1,AKT2,ALDH1B1,ALDOC,ARID3A,B3GALNT2,B3GAT3,B3GNT5,B4GALT4,B4GALT7,CCDC88A,CERCAM,CHST2,CHST3,CHST7,CS,DHTKD1,DOLPP1,DUSP12,EXT1,GALNT1,GALNT2,GALNT3,GALNT7,GANAB,GMDS,GOT1,GPI,GSR,GYS1,HAS3,HIBADH,HIF1A,IDH1,IDH2,IRS1,LDHA,MAN1B1,MDH1,MPI,MYC,NANP,PDK1,PFKP,PGAM1,PGAM4,PGM2,PGM2L1,PGM3,PHKG2,PMM2,PNPT1,PPP1R2,PPP1R3D,PRKAG1,PRPS2,PYCR2,PYGL,RPE,RPIA,SLC35A2,TALDO1,TUSC3,UGGT1,YY1	ENSG00000000419,ENSG00000001036,ENSG00000002330,ENSG00000004799,ENSG00000005882,ENSG00000006007,ENSG00000007350,ENSG00000007541,ENSG00000008513,ENSG00000009830,ENSG00000009950,ENSG00000010322,ENSG00000010610,ENSG00000011465,ENSG00000012504,ENSG00000013288,ENSG00000015532,ENSG00000017427,ENSG00000033011,ENSG00000035664,ENSG00000038274,ENSG00000044446,ENSG00000049239,ENSG00000053371,ENSG00000054598…	0.454	0.000764	0.011
GO:0034976	response to endoplasmic reticulum stress	GOBP	33	34	9	1640	0.55	24	19319	0.12	ARID3A,DDIT3,DERL1,DERL3,EIF2AK2,ERO1L,HSPA5,NFE2L2,YY1	ENSG00000051108,ENSG00000072849,ENSG00000082701,ENSG00000087074,ENSG00000090861,ENSG00000108588,ENSG00000109501,ENSG00000110092,ENSG00000111537,ENSG00000113163,ENSG00000118217,ENSG00000124164,ENSG00000128272,ENSG00000131871,ENSG00000135506,ENSG00000135842,ENSG00000141510,ENSG00000152348,ENSG00000158615,ENSG00000159461,ENSG00000165280,ENSG00000172071,ENSG00000178607,ENSG00000196296	1.49	0.00076	0.011
GO:0006081	cellular aldehyde metabolic process	GOBP	27	26	8	1641	0.49	19	19324	0.1	ADH5,AKR1A1,ARID3A,GPI,IDH1,IDH2,KDM3A,TALDO1	ENSG00000006534,ENSG00000053371,ENSG00000072210,ENSG00000108602,ENSG00000111669,ENSG00000116745,ENSG00000118514,ENSG00000124767,ENSG00000132746,ENSG00000138207,ENSG00000143149,ENSG00000162482,ENSG00000164904,ENSG00000165092,ENSG00000172482,ENSG00000184254,ENSG00000197580,ENSG00000198074,ENSG00000198099	1.6	0.000816	0.0116
GO:0030199	collagen fibril organization	GOBP	27	28	8	1641	0.49	19	19324	0.1	ARID3A,COL1A1,COL1A2,COL3A1,COL5A1,COL5A2,COL5A3,YY1	ENSG00000054598,ENSG00000060718,ENSG00000087116,ENSG00000092969,ENSG00000106799,ENSG00000113083,ENSG00000139219,ENSG00000139329,ENSG00000143196,ENSG00000149257,ENSG00000156140,ENSG00000157766,ENSG00000165240,ENSG00000168477,ENSG00000176692,ENSG00000187955,ENSG00000196712,ENSG00000204248,ENSG00000230930	1.6	0.000816	0.0116
GO:0006220	pyrimidine nucleotide metabolic process	GOBP	40	42	10	1639	0.61	30	19313	0.16	ARID3A,CTPS,DUT,NME4,SMUG1,TBPL1,TDG,TYMS,UMPS,YY1	ENSG00000011052,ENSG00000025708,ENSG00000047230,ENSG00000065057,ENSG00000084774,ENSG00000086288,ENSG00000102967,ENSG00000103200,ENSG00000104237,ENSG00000123009,ENSG00000125458,ENSG00000129071,ENSG00000129187,ENSG00000134326,ENSG00000143156,ENSG00000147224,ENSG00000152669,ENSG00000154027,ENSG00000156136,ENSG00000162368,ENSG00000168393,ENSG00000172113,ENSG00000181322,ENSG00000183696,ENSG00000188641…	1.37	0.000829	0.0117
GO:0016051	carbohydrate biosynthetic process	GOBP	118	145	20	1629	1.21	98	19245	0.51	AKT2,ARID3A,B3GAT3,B4GALT7,CERCAM,CHST3,CHST7,EXT1,GMDS,GOT1,GPI,GYS1,IRS1,NANP,PGM3,PHKG2,PMM2,PYGL,SLC35A2,YY1	ENSG00000015532,ENSG00000033011,ENSG00000035664,ENSG00000038274,ENSG00000056998,ENSG00000072195,ENSG00000086062,ENSG00000088451,ENSG00000090382,ENSG00000095380,ENSG00000100417,ENSG00000100889,ENSG00000103489,ENSG00000104522,ENSG00000105509,ENSG00000106633,ENSG00000109814,ENSG00000111669,ENSG00000111674,ENSG00000111726,ENSG00000111846,ENSG00000112309,ENSG00000113580,ENSG00000114480,ENSG00000114738…	0.88	0.000845	0.0119
GO:0006107	oxaloacetate metabolic process	GOBP	11	10	5	1644	0.3	6	19337	0.03	ARID3A,CS,GOT1,GOT2,MDH1	ENSG00000112964,ENSG00000124253,ENSG00000126561,ENSG00000146701,ENSG00000173599,ENSG00000173757	2.28	0.000918	0.0127
GO:0006750	glutathione biosynthetic process	GOBP	11	9	5	1644	0.3	6	19337	0.03	ARID3A,GCLC,GCLM,GSS,YY1	ENSG00000099998,ENSG00000100031,ENSG00000100121,ENSG00000131067,ENSG00000133475,ENSG00000167741	2.28	0.000918	0.0127
GO:0009299	mRNA transcription	GOBP	11	10	5	1644	0.3	6	19337	0.03	ARID3A,DDIT3,HIF1A,TAF11,YY1	ENSG00000048649,ENSG00000095015,ENSG00000124882,ENSG00000135272,ENSG00000143437,ENSG00000171855	2.28	0.000918	0.0127
GO:0006536	glutamate metabolic process	GOBP	16	15	6	1643	0.36	10	19333	0.05	ARID3A,GCLC,GCLM,GOT1,GOT2,YY1	ENSG00000079215,ENSG00000100033,ENSG00000126522,ENSG00000128683,ENSG00000136750,ENSG00000139344,ENSG00000148672,ENSG00000161270,ENSG00000161653,ENSG00000182890	1.95	0.000936	0.0128
GO:0006084	acetyl-CoA metabolic process	GOBP	34	33	9	1640	0.55	25	19318	0.13	ACO2,ARID3A,CS,DLD,IDH1,IDH2,MDH1,SDHC,YY1	ENSG00000007202,ENSG00000067829,ENSG00000073578,ENSG00000091483,ENSG00000101365,ENSG00000103150,ENSG00000112992,ENSG00000115919,ENSG00000117118,ENSG00000119689,ENSG00000122729,ENSG00000131069,ENSG00000132142,ENSG00000134398,ENSG00000138400,ENSG00000146701,ENSG00000150768,ENSG00000151790,ENSG00000154930,ENSG00000163541,ENSG00000166411,ENSG00000168291,ENSG00000172340,ENSG00000172497,ENSG00000204370	1.44	0.000962	0.0131
GO:0006007	glucose catabolic process	GOBP	86	86	16	1633	0.97	70	19273	0.36	ALDOC,ARID3A,DHTKD1,GPI,HIBADH,HIF1A,LDHA,MDH1,PFKP,PGAM1,PGAM4,PRKAG1,RPIA,SLC35A2,TALDO1,YY1	ENSG00000002330,ENSG00000007350,ENSG00000009950,ENSG00000017427,ENSG00000049239,ENSG00000067225,ENSG00000074800,ENSG00000075624,ENSG00000082074,ENSG00000102144,ENSG00000105679,ENSG00000105953,ENSG00000106617,ENSG00000106633,ENSG00000111640,ENSG00000111669,ENSG00000111674,ENSG00000111716,ENSG00000112319,ENSG00000116747,ENSG00000120802,ENSG00000122882,ENSG00000123836,ENSG00000129965,ENSG00000130313…	0.992	0.000976	0.0132
GO:0006102	isocitrate metabolic process	GOBP	7	6	4	1645	0.24	3	19340	0.02	ACO2,IDH1,IDH2,YY1	ENSG00000067829,ENSG00000101365,ENSG00000166411	2.75	0.00109	0.0143
GO:0006534	cysteine metabolic process	GOBP	7	6	4	1645	0.24	3	19340	0.02	ARID3A,GCLC,GCLM,YY1	ENSG00000116761,ENSG00000129596,ENSG00000160200	2.75	0.00109	0.0143
GO:0007089	traversing start control point of mitotic cell cycle	GOBP	7	6	4	1645	0.24	3	19340	0.02	ARID3A,CDC6,CDK2,MTBP	ENSG00000135679,ENSG00000158402,ENSG00000185324	2.75	0.00109	0.0143
GO:0033762	response to glucagon	GOBP	7	7	4	1645	0.24	3	19340	0.02	ARID3A,CCNA2,RPS6KB1,YY1	ENSG00000072310,ENSG00000129596,ENSG00000158571	2.75	0.00109	0.0143
GO:0051000	positive regulation of nitric-oxide synthase activity	GOBP	7	9	4	1645	0.24	3	19340	0.02	ARID3A,HIF1A,KRAS,YY1	ENSG00000129965,ENSG00000130203,ENSG00000180772	2.75	0.00109	0.0143
GO:0006626	protein targeting to mitochondrion	GOBP	28	29	8	1641	0.49	20	19323	0.1	DNAJC19,MTX2,TIMM17A,TIMM17B,TIMM23,TIMM8B,YWHAZ,YY1	ENSG00000025772,ENSG00000027001,ENSG00000072756,ENSG00000100216,ENSG00000100300,ENSG00000100575,ENSG00000104980,ENSG00000109519,ENSG00000116688,ENSG00000126953,ENSG00000130204,ENSG00000132286,ENSG00000134809,ENSG00000144559,ENSG00000146267,ENSG00000164284,ENSG00000173171,ENSG00000175768,ENSG00000177034,ENSG00000184903	1.55	0.00106	0.0143
GO:0042981	regulation of apoptotic process	GOBP	735	840	81	1568	4.91	654	18689	3.38	ADA,ADM,ADNP,ARID3A,AVEN,BAG4,BAK1,BCL2L11,BRCA2,CASP2,CASP3,CDC2,CDH1,CDK5R1,CIAPIN1,CSDA,CTSB,DDIT3,DLG5,DNAJB6,DPF2,DYNLL1,E2F1,ERCC2,FOXD1,GCLC,GCLM,GPI,GSPT1,HIF1A,HMGB1,HSPA1B,HSPA5,HSPD1,KRAS,MAP2K6,MAP3K7,MAPK9,MYC,NDUFS3,NGFRAP1,NQO1,PAWR,PDCD5,PDCD6,PDIA3,PIK3R2,PLAGL2,PMAIP1,PPIF,PPP3R1,PRDX1,PRNP,PSME3,PSMG2,RAD9A,RAG1,RNF7,RPS3,RTKN,RUNX1,SCG2,SERBP1,SFRP1,SMNDC1,SOX4,SOX9,STAMBP,STA…	ENSG00000002330,ENSG00000003400,ENSG00000003402,ENSG00000003756,ENSG00000005381,ENSG00000006432,ENSG00000006747,ENSG00000008735,ENSG00000009709,ENSG00000010671,ENSG00000011052,ENSG00000011332,ENSG00000012048,ENSG00000012061,ENSG00000017427,ENSG00000019582,ENSG00000019991,ENSG00000020426,ENSG00000020633,ENSG00000022556,ENSG00000023287,ENSG00000023445,ENSG00000026036,ENSG00000026103,ENSG00000026751…	0.389	0.0012	0.0156
GO:0006446	regulation of translational initiation	GOBP	42	45	10	1639	0.61	32	19311	0.17	ARID3A,E2F1,EIF2B1,EIF2B4,EIF2C2,EIF3B,EIF3H,EIF4A2,TRMT6,YY1	ENSG00000063046,ENSG00000075151,ENSG00000085760,ENSG00000086232,ENSG00000092345,ENSG00000100664,ENSG00000104408,ENSG00000106211,ENSG00000106682,ENSG00000110321,ENSG00000114784,ENSG00000114867,ENSG00000119718,ENSG00000120727,ENSG00000122033,ENSG00000124374,ENSG00000132507,ENSG00000148730,ENSG00000152430,ENSG00000158417,ENSG00000172071,ENSG00000173812,ENSG00000178982,ENSG00000188120,ENSG00000204490…	1.3	0.00125	0.0161
GO:0009303	rRNA transcription	GOBP	17	17	6	1643	0.36	11	19332	0.06	CD3EAP,GTF3C2,GTF3C3,NPM3,TCOF1,YY1	ENSG00000122034,ENSG00000125484,ENSG00000137054,ENSG00000141510,ENSG00000147889,ENSG00000148308,ENSG00000155115,ENSG00000155438,ENSG00000185024,ENSG00000214274,ENSG00000219200	1.86	0.00135	0.0173
GO:0001832	blastocyst growth	GOBP	12	12	5	1644	0.3	7	19336	0.04	ARID3A,BRCA2,E2F1,GINS1,YY1	ENSG00000110107,ENSG00000119715,ENSG00000126524,ENSG00000127616,ENSG00000137413,ENSG00000146918,ENSG00000164880	2.13	0.00147	0.0183
GO:0006555	methionine metabolic process	GOBP	12	13	5	1644	0.3	7	19336	0.04	ARID3A,MRI1,MTHFD1,SMS,YY1	ENSG00000116984,ENSG00000124275,ENSG00000124713,ENSG00000132840,ENSG00000145692,ENSG00000177000,ENSG00000182551	2.13	0.00147	0.0183
GO:0006596	polyamine biosynthetic process	GOBP	12	11	5	1644	0.3	7	19336	0.04	ARID3A,AZIN1,ODC1,SMS,YY1	ENSG00000104904,ENSG00000116649,ENSG00000116771,ENSG00000123505,ENSG00000132164,ENSG00000142920,ENSG00000196422	2.13	0.00147	0.0183
GO:0031572	G2 DNA damage checkpoint	GOBP	12	13	5	1644	0.3	7	19336	0.04	ARID3A,CCNA2,CDC2,RINT1,YY1	ENSG00000012048,ENSG00000087206,ENSG00000105393,ENSG00000158019,ENSG00000160469,ENSG00000185515,ENSG00000197299	2.13	0.00147	0.0183
GO:0035162	embryonic hemopoiesis	GOBP	12	10	5	1644	0.3	7	19336	0.04	ARID3A,HIF1A,RUNX1,VEGFA,YY1	ENSG00000083168,ENSG00000105610,ENSG00000111252,ENSG00000118058,ENSG00000125686,ENSG00000163513,ENSG00000185630	2.13	0.00147	0.0183
GO:0051298	centrosome duplication	GOBP	12	12	5	1644	0.3	7	19336	0.04	ARID3A,BRCA2,CEP76,XPO1,YY1	ENSG00000012048,ENSG00000072864,ENSG00000103540,ENSG00000134318,ENSG00000156876,ENSG00000170037,ENSG00000181163	2.13	0.00147	0.0183
GO:0001935	endothelial cell proliferation	GOBP	36	39	9	1640	0.55	27	19316	0.14	ARID3A,DLG1,FOXD1,HIF1A,MMP14,POLD4,SCG2,VEGFA,YY1	ENSG00000071246,ENSG00000077063,ENSG00000091583,ENSG00000100292,ENSG00000100311,ENSG00000105974,ENSG00000105989,ENSG00000107562,ENSG00000108691,ENSG00000110680,ENSG00000117525,ENSG00000118137,ENSG00000119630,ENSG00000130203,ENSG00000130770,ENSG00000131931,ENSG00000137801,ENSG00000140945,ENSG00000143437,ENSG00000154438,ENSG00000164022,ENSG00000173482,ENSG00000181634,ENSG00000196712,ENSG00000198793…	1.37	0.0015	0.0185
GO:0009790	embryo development	GOBP	521	619	60	1589	3.64	461	18882	2.38	ADA,ALS2,ANKRD11,ARID3A,BCL2L11,BRCA2,CDH1,CDK5R1,CELSR1,CELSR2,COL1A1,COPS3,CSDA,DDIT3,DLD,DLG1,DLL1,DLX5,E2F1,ERCC2,EXT1,FBN2,FLVCR1,FOXD1,GINS1,GNAS,GRSF1,HIF1A,HOXA9,HOXC4,HOXD9,LMO4,LRP4,MAP1B,MAP3K7,MIB1,MYC,NCOA6,NFE2L2,NLE1,OVOL2,PDGFA,PGM3,PITPNB,PRDM1,PTK7,RNF2,ROR2,RPA1,RUNX1,SFRP1,SFRP2,SIM2,SIX1,SIX4,SOX2,TOP2A,VEGFA,XRCC2,YY1	ENSG00000003137,ENSG00000005073,ENSG00000005102,ENSG00000005513,ENSG00000006377,ENSG00000007372,ENSG00000008128,ENSG00000009709,ENSG00000011132,ENSG00000012048,ENSG00000013275,ENSG00000030582,ENSG00000032742,ENSG00000034053,ENSG00000036257,ENSG00000039537,ENSG00000043355,ENSG00000051382,ENSG00000052850,ENSG00000053747,ENSG00000054598,ENSG00000056661,ENSG00000060718,ENSG00000061676,ENSG00000064309…	0.436	0.00181	0.0222
GO:0030261	chromosome condensation	GOBP	24	25	7	1642	0.42	17	19326	0.09	AKAP8,ARID3A,CDC2,CDCA5,NCAPD3,TOP2A,YY1	ENSG00000010292,ENSG00000025770,ENSG00000042286,ENSG00000100813,ENSG00000109805,ENSG00000112941,ENSG00000121152,ENSG00000122304,ENSG00000131165,ENSG00000136824,ENSG00000146857,ENSG00000146918,ENSG00000156709,ENSG00000169598,ENSG00000175646,ENSG00000178257,ENSG00000187166	1.58	0.00191	0.0233
GO:0006401	RNA catabolic process	GOBP	52	67	11	1638	0.67	41	19302	0.21	ARID3A,DNA2,EIF2C3,FEN1,GSPT1,HNRNPD,HSPA1B,PNPT1,RNASEH1,YY1,ZFP36L1	ENSG00000005007,ENSG00000023191,ENSG00000026297,ENSG00000076242,ENSG00000088930,ENSG00000090621,ENSG00000092847,ENSG00000104408,ENSG00000104889,ENSG00000105771,ENSG00000110063,ENSG00000111335,ENSG00000113360,ENSG00000116698,ENSG00000117751,ENSG00000125351,ENSG00000128016,ENSG00000131795,ENSG00000134398,ENSG00000134698,ENSG00000140694,ENSG00000141543,ENSG00000148090,ENSG00000151461,ENSG00000152518…	1.15	0.00203	0.0246
GO:0002507	tolerance induction	GOBP	8	10	4	1645	0.24	4	19339	0.02	ARID3A,CBLB,KRT5,YY1	ENSG00000049768,ENSG00000129654,ENSG00000131203,ENSG00000163513	2.46	0.00205	0.0247
GO:0055114	oxidation-reduction process	GOBP	577	677	65	1584	3.94	512	18831	2.65	ADH5,AKR1A1,ALDH1B1,ARID3A,ASPH,ASPHD2,CPOX,DHTKD1,DLD,DUS4L,EHHADH,ERO1L,ETFA,FOXD1,FOXRED1,GCLM,GPX7,GPX8,GSR,HIBADH,IDH1,IDH2,KDM3A,KDM4B,KDM4D,KDM5A,KDM5B,KDM5C,L2HGDH,LDHA,LEPRE1,LOXL2,LOXL4,MDH1,MTHFD1,NDUFA11,NDUFA12,NDUFS3,NDUFS6,NFE2L2,NQO1,P4HA1,PRDX1,PTGR1,PYCR2,QSOX2,RDH10,RRM2,RUNX1,SC5DL,SDHC,SDR42E1,SLC25A12,SRD5A1,SRXN1,STEAP1,TET1,TET3,TUSC3,TXNDC12,TXNL1,UQCRFS1,XDH,YJEFN3,YY1	ENSG00000002726,ENSG00000003137,ENSG00000004779,ENSG00000004864,ENSG00000004961,ENSG00000005381,ENSG00000006534,ENSG00000006695,ENSG00000007952,ENSG00000008311,ENSG00000009765,ENSG00000010256,ENSG00000010932,ENSG00000012779,ENSG00000012817,ENSG00000014919,ENSG00000016391,ENSG00000019186,ENSG00000021461,ENSG00000025423,ENSG00000035115,ENSG00000036530,ENSG00000042286,ENSG00000042445,ENSG00000047457…	0.412	0.00207	0.0248
GO:0006096	glycolytic process	GOBP	68	68	13	1636	0.79	55	19288	0.28	ALDOC,ARID3A,DHTKD1,GPI,HIF1A,LDHA,MDH1,PFKP,PGAM1,PGAM4,PRKAG1,SLC35A2,YY1	ENSG00000009950,ENSG00000017427,ENSG00000067225,ENSG00000074800,ENSG00000075624,ENSG00000102144,ENSG00000105679,ENSG00000105953,ENSG00000106617,ENSG00000106633,ENSG00000111640,ENSG00000111669,ENSG00000111674,ENSG00000111716,ENSG00000112319,ENSG00000116747,ENSG00000120802,ENSG00000122882,ENSG00000129965,ENSG00000131828,ENSG00000136872,ENSG00000137996,ENSG00000138376,ENSG00000141959,ENSG00000143437…	1.02	0.00219	0.0261
GO:0001776	leukocyte homeostasis	GOBP	38	45	9	1640	0.55	29	19314	0.15	ADA,ARID3A,BAK1,BCL2L11,CASP3,FANCC,IKBKB,YY1,ZC3H8	ENSG00000026103,ENSG00000049768,ENSG00000087088,ENSG00000089041,ENSG00000092969,ENSG00000103423,ENSG00000107758,ENSG00000109471,ENSG00000111537,ENSG00000119919,ENSG00000125735,ENSG00000126561,ENSG00000133895,ENSG00000134460,ENSG00000136244,ENSG00000137700,ENSG00000142867,ENSG00000151694,ENSG00000157456,ENSG00000158869,ENSG00000159958,ENSG00000160999,ENSG00000171608,ENSG00000171791,ENSG00000173757…	1.3	0.00225	0.0264
GO:0050999	regulation of nitric-oxide synthase activity	GOBP	13	15	5	1644	0.3	8	19335	0.04	ARG2,ARID3A,HIF1A,KRAS,YY1	ENSG00000102393,ENSG00000121989,ENSG00000129965,ENSG00000130203,ENSG00000142546,ENSG00000146648,ENSG00000180772,ENSG00000182533	1.99	0.00224	0.0264
GO:0002262	myeloid cell homeostasis	GOBP	13	15	5	1644	0.3	8	19335	0.04	ARID3A,BAK1,BCL2L11,FANCC,YY1	ENSG00000049768,ENSG00000087088,ENSG00000111537,ENSG00000126561,ENSG00000136244,ENSG00000137700,ENSG00000151694,ENSG00000158869	1.99	0.00224	0.0264
GO:0016570	histone modification	GOBP	128	140	20	1629	1.21	108	19235	0.56	ACTL6A,ARID3A,BAZ1B,EED,EZH2,HAT1,HDAC10,KDM3A,LEO1,MORF4L1,PRMT6,RNF2,RNF8,SET,SUV39H1,SUV420H2,SUZ12P,TRIM16,YEATS4,YY1	ENSG00000005339,ENSG00000006712,ENSG00000043143,ENSG00000048052,ENSG00000049768,ENSG00000056661,ENSG00000064655,ENSG00000066135,ENSG00000068903,ENSG00000070495,ENSG00000071243,ENSG00000071564,ENSG00000071655,ENSG00000076108,ENSG00000077684,ENSG00000077721,ENSG00000083168,ENSG00000085231,ENSG00000086758,ENSG00000087206,ENSG00000088305,ENSG00000094631,ENSG00000096717,ENSG00000100393,ENSG00000100425…	0.782	0.00234	0.0273
GO:0048568	embryonic organ development	GOBP	53	56	11	1638	0.67	42	19301	0.22	ADA,ARID3A,DDIT3,HIF1A,HOXC4,OVOL2,ROR2,RUNX1,SOX2,VEGFA,YY1	ENSG00000061676,ENSG00000070193,ENSG00000074047,ENSG00000077092,ENSG00000081059,ENSG00000083168,ENSG00000099139,ENSG00000101144,ENSG00000102678,ENSG00000103241,ENSG00000105610,ENSG00000106571,ENSG00000111252,ENSG00000116035,ENSG00000117707,ENSG00000118058,ENSG00000118513,ENSG00000118526,ENSG00000123473,ENSG00000125686,ENSG00000128918,ENSG00000136574,ENSG00000136630,ENSG00000137273,ENSG00000138207…	1.13	0.00239	0.0277
GO:0052547	regulation of peptidase activity	GOBP	85	91	15	1634	0.91	70	19273	0.36	ARID3A,BAK1,CDH1,CSTA,DNAJB6,GPI,GSPT1,HSPA5,HSPD1,MYC,PMAIP1,RAG1,RPS3,STAT1,YY1	ENSG00000002330,ENSG00000022556,ENSG00000039537,ENSG00000051108,ENSG00000078618,ENSG00000087088,ENSG00000089685,ENSG00000091106,ENSG00000091592,ENSG00000099968,ENSG00000101439,ENSG00000103490,ENSG00000104689,ENSG00000105327,ENSG00000105483,ENSG00000105974,ENSG00000108405,ENSG00000113600,ENSG00000114446,ENSG00000115541,ENSG00000117525,ENSG00000120868,ENSG00000120889,ENSG00000123358,ENSG00000126709…	0.927	0.00239	0.0277
GO:0006275	regulation of DNA replication	GOBP	61	69	12	1637	0.73	49	19294	0.25	ARID3A,ATR,BRCA2,CCDC88A,CDC6,CDK2,DNA2,PCNA,PDGFA,RAD9A,TIPIN,YY1	ENSG00000017427,ENSG00000065559,ENSG00000070831,ENSG00000074047,ENSG00000092330,ENSG00000093009,ENSG00000100311,ENSG00000102977,ENSG00000105568,ENSG00000107854,ENSG00000107937,ENSG00000109321,ENSG00000112312,ENSG00000113575,ENSG00000117318,ENSG00000119699,ENSG00000124535,ENSG00000124882,ENSG00000128513,ENSG00000129965,ENSG00000130427,ENSG00000132604,ENSG00000134853,ENSG00000136244,ENSG00000136273…	1.06	0.00249	0.0286
GO:0009451	RNA modification	GOBP	46	50	10	1639	0.61	36	19307	0.19	APOBEC3F,ARID3A,DNAJB11,MOCS3,RPUSD2,SSB,TFB2M,TRMT61B,TRUB1,YY1	ENSG00000007376,ENSG00000037474,ENSG00000037897,ENSG00000068438,ENSG00000086189,ENSG00000090861,ENSG00000091127,ENSG00000108592,ENSG00000110060,ENSG00000113272,ENSG00000122687,ENSG00000124701,ENSG00000129317,ENSG00000130299,ENSG00000130826,ENSG00000140694,ENSG00000142544,ENSG00000145388,ENSG00000145912,ENSG00000148584,ENSG00000151576,ENSG00000160193,ENSG00000160710,ENSG00000162927,ENSG00000165526…	1.19	0.00259	0.029
GO:0007140	male meiosis	GOBP	19	22	6	1643	0.36	13	19330	0.07	ARID3A,BRCA2,RAD51C,SYCP2,TRIP13,YY1	ENSG00000003137,ENSG00000024048,ENSG00000054796,ENSG00000076242,ENSG00000100918,ENSG00000120498,ENSG00000122728,ENSG00000133101,ENSG00000139351,ENSG00000143194,ENSG00000152455,ENSG00000167077,ENSG00000187741	1.69	0.00258	0.029
GO:0043331	response to dsRNA	GOBP	19	21	6	1643	0.36	13	19330	0.07	ARID3A,EIF2C2,PMAIP1,STAT1,TARBP2,YY1	ENSG00000100030,ENSG00000100697,ENSG00000100906,ENSG00000102317,ENSG00000104312,ENSG00000121361,ENSG00000126456,ENSG00000127666,ENSG00000164342,ENSG00000166949,ENSG00000167207,ENSG00000180228,ENSG00000187796	1.69	0.00258	0.029
GO:0050927	positive regulation of positive chemotaxis	GOBP	19	19	6	1643	0.36	13	19330	0.07	ARID3A,F2RL1,KRT5,SCG2,VEGFA,YY1	ENSG00000057593,ENSG00000070193,ENSG00000107562,ENSG00000117525,ENSG00000128052,ENSG00000140945,ENSG00000154229,ENSG00000164171,ENSG00000166949,ENSG00000169429,ENSG00000170989,ENSG00000172232,ENSG00000172349	1.69	0.00258	0.029
GO:0048538	thymus development	GOBP	19	22	6	1643	0.36	13	19330	0.07	BCL2L11,CRKL,JARID2,SIX1,SIX4,YY1	ENSG00000080815,ENSG00000105997,ENSG00000106799,ENSG00000125813,ENSG00000127152,ENSG00000134982,ENSG00000157456,ENSG00000167815,ENSG00000171791,ENSG00000182389,ENSG00000184058,ENSG00000185630,ENSG00000185811	1.69	0.00258	0.029
GO:0000077	DNA damage checkpoint	GOBP	39	44	9	1640	0.55	30	19313	0.16	ARID3A,ATR,CCNA2,CDC2,RAD9A,RINT1,TIPIN,TRIAP1,YY1	ENSG00000012048,ENSG00000087206,ENSG00000091436,ENSG00000095002,ENSG00000103264,ENSG00000104499,ENSG00000105393,ENSG00000110092,ENSG00000112062,ENSG00000113456,ENSG00000114670,ENSG00000132819,ENSG00000136273,ENSG00000136492,ENSG00000140464,ENSG00000141510,ENSG00000149311,ENSG00000149554,ENSG00000152942,ENSG00000154767,ENSG00000158019,ENSG00000159593,ENSG00000160469,ENSG00000164053,ENSG00000179295…	1.26	0.00272	0.0303
GO:0043281	regulation of cysteine-type endopeptidase activity involved in apoptotic process	GOBP	78	84	14	1635	0.85	64	19279	0.33	ARID3A,BAK1,CDH1,DNAJB6,GPI,GSPT1,HSPA5,HSPD1,MYC,PMAIP1,RAG1,RPS3,STAT1,YY1	ENSG00000002330,ENSG00000022556,ENSG00000039537,ENSG00000051108,ENSG00000087088,ENSG00000089685,ENSG00000091106,ENSG00000091592,ENSG00000099968,ENSG00000103490,ENSG00000104689,ENSG00000105327,ENSG00000105483,ENSG00000108405,ENSG00000113600,ENSG00000114446,ENSG00000115541,ENSG00000117525,ENSG00000120868,ENSG00000120889,ENSG00000123358,ENSG00000126709,ENSG00000128271,ENSG00000129355,ENSG00000132906…	0.948	0.0028	0.0311
GO:0001701	in utero embryonic development	GOBP	158	190	23	1626	1.39	135	19208	0.7	ADA,ALS2,ANKRD11,ARID3A,BCL2L11,BRCA2,CDH1,COPS3,CSDA,E2F1,ERCC2,FLVCR1,GINS1,HIF1A,MIB1,NCOA6,NLE1,PITPNB,PRDM1,RPA1,RUNX1,XRCC2,YY1	ENSG00000005513,ENSG00000008128,ENSG00000011132,ENSG00000013275,ENSG00000030582,ENSG00000032742,ENSG00000034053,ENSG00000036257,ENSG00000039537,ENSG00000054598,ENSG00000056661,ENSG00000061676,ENSG00000071655,ENSG00000076924,ENSG00000078246,ENSG00000078401,ENSG00000084674,ENSG00000092140,ENSG00000095002,ENSG00000099956,ENSG00000100146,ENSG00000100324,ENSG00000100888,ENSG00000101115,ENSG00000101773…	0.699	0.00296	0.0326
GO:0048872	homeostasis of number of cells	GOBP	104	127	17	1632	1.03	87	19256	0.45	ADA,ARID3A,BAK1,BCL2L11,CASP3,ERCC2,FANCC,FLVCR1,HIF1A,IKBKB,PRDX1,RPA1,RUNX1,SFXN1,VEGFA,YY1,ZC3H8	ENSG00000026103,ENSG00000049768,ENSG00000066336,ENSG00000066926,ENSG00000070495,ENSG00000087088,ENSG00000089041,ENSG00000089472,ENSG00000090316,ENSG00000091483,ENSG00000092969,ENSG00000100292,ENSG00000100813,ENSG00000102265,ENSG00000103423,ENSG00000103472,ENSG00000104432,ENSG00000105372,ENSG00000105610,ENSG00000105612,ENSG00000105810,ENSG00000107758,ENSG00000107798,ENSG00000108511,ENSG00000109471…	0.835	0.00297	0.0326
GO:0006913	nucleocytoplasmic transport	GOBP	284	325	36	1613	2.18	248	19095	1.28	ANP32A,ARID3A,CBLB,CDH1,DIRAS1,HNRNPA1,KHDRBS1,KPNA1,KPNA2,KPNA4,KPNB1,KRAS,NUP205,NUPL2,PDIA3,PRDX1,RAB10,RAB11A,RAB22A,RAB38,RAB7A,RAB8A,RABL2A,RAE1,RAP2B,RIT1,RND3,RPAIN,SET,XPO1,XPO5,XPOT,YJEFN3,YY1,ZC3H3,ZNF384	ENSG00000005007,ENSG00000013810,ENSG00000030066,ENSG00000041353,ENSG00000041802,ENSG00000055044,ENSG00000065150,ENSG00000065675,ENSG00000067560,ENSG00000069248,ENSG00000069974,ENSG00000070193,ENSG00000070831,ENSG00000072062,ENSG00000079974,ENSG00000080371,ENSG00000082074,ENSG00000082146,ENSG00000082701,ENSG00000083312,ENSG00000084734,ENSG00000086200,ENSG00000087077,ENSG00000088320,ENSG00000092969…	0.541	0.00301	0.0329
GO:0046677	response to antibiotic	GOBP	47	52	10	1639	0.61	37	19306	0.19	ACTR3,ARID3A,CHD6,KRT5,MFSD9,PLK1,SLC17A9,UQCRFS1,YY1,ZC3H8	ENSG00000011021,ENSG00000036565,ENSG00000070915,ENSG00000079215,ENSG00000096968,ENSG00000103485,ENSG00000104695,ENSG00000104951,ENSG00000108691,ENSG00000110628,ENSG00000119457,ENSG00000121807,ENSG00000124568,ENSG00000131591,ENSG00000133027,ENSG00000134294,ENSG00000136244,ENSG00000136856,ENSG00000139974,ENSG00000146399,ENSG00000148110,ENSG00000154229,ENSG00000156875,ENSG00000157703,ENSG00000160791…	1.16	0.00306	0.0333
GO:0010907	positive regulation of glucose metabolic process	GOBP	14	15	5	1644	0.3	9	19334	0.05	AKT2,ARID3A,HIF1A,IRS1,YY1	ENSG00000009950,ENSG00000017427,ENSG00000105679,ENSG00000106633,ENSG00000128989,ENSG00000129965,ENSG00000143437,ENSG00000171105,ENSG00000185950	1.88	0.00326	0.0339
GO:0051169	nuclear transport	GOBP	285	327	36	1613	2.18	249	19094	1.29	ANP32A,ARID3A,CBLB,CDH1,DIRAS1,HNRNPA1,KHDRBS1,KPNA1,KPNA2,KPNA4,KPNB1,KRAS,NUP205,NUPL2,PDIA3,PRDX1,RAB10,RAB11A,RAB22A,RAB38,RAB7A,RAB8A,RABL2A,RAE1,RAP2B,RIT1,RND3,RPAIN,SET,XPO1,XPO5,XPOT,YJEFN3,YY1,ZC3H3,ZNF384	ENSG00000005007,ENSG00000013810,ENSG00000030066,ENSG00000041353,ENSG00000041802,ENSG00000055044,ENSG00000064835,ENSG00000065150,ENSG00000065675,ENSG00000067560,ENSG00000069248,ENSG00000069974,ENSG00000070193,ENSG00000070831,ENSG00000072062,ENSG00000079974,ENSG00000080371,ENSG00000082074,ENSG00000082146,ENSG00000082701,ENSG00000083312,ENSG00000084734,ENSG00000086200,ENSG00000087077,ENSG00000088320…	0.537	0.00319	0.0339
GO:0042982	amyloid precursor protein metabolic process	GOBP	14	17	5	1644	0.3	9	19334	0.05	APH1A,ARID3A,DLG1,PAWR,YY1	ENSG00000057252,ENSG00000080815,ENSG00000087085,ENSG00000088832,ENSG00000108270,ENSG00000125967,ENSG00000167755,ENSG00000188603,ENSG00000205155	1.88	0.00326	0.0339
GO:0001578	microtubule bundle formation	GOBP	14	14	5	1644	0.3	9	19334	0.05	ARID3A,MAP1B,MARK4,SPAST,YY1	ENSG00000046651,ENSG00000074054,ENSG00000078018,ENSG00000107954,ENSG00000119048,ENSG00000130479,ENSG00000134222,ENSG00000171368,ENSG00000214021	1.88	0.00326	0.0339
GO:0006221	pyrimidine nucleotide biosynthetic process	GOBP	26	27	7	1642	0.42	19	19324	0.1	ARID3A,CTPS,NME4,TBPL1,TYMS,UMPS,YY1	ENSG00000011052,ENSG00000047230,ENSG00000084774,ENSG00000086288,ENSG00000102967,ENSG00000103200,ENSG00000104237,ENSG00000123009,ENSG00000134326,ENSG00000143156,ENSG00000147224,ENSG00000154027,ENSG00000162368,ENSG00000168393,ENSG00000172113,ENSG00000181322,ENSG00000188641,ENSG00000239672,ENSG00000243678	1.47	0.00317	0.0339
GO:0006749	glutathione metabolic process	GOBP	26	27	7	1642	0.42	19	19324	0.1	ARID3A,GCLC,GCLM,GSR,GSS,IDH1,YY1	ENSG00000008394,ENSG00000040531,ENSG00000063854,ENSG00000099998,ENSG00000100031,ENSG00000100121,ENSG00000112096,ENSG00000116761,ENSG00000124767,ENSG00000131067,ENSG00000133475,ENSG00000160211,ENSG00000167468,ENSG00000167741,ENSG00000197448,ENSG00000197763,ENSG00000211445,ENSG00000233276,ENSG00000243955	1.47	0.00317	0.0339
GO:0007030	Golgi organization	GOBP	14	16	5	1644	0.3	9	19334	0.05	ARID3A,ARL1,GORASP2,NPLOC4,YY1	ENSG00000066455,ENSG00000107651,ENSG00000123240,ENSG00000140859,ENSG00000166685,ENSG00000169032,ENSG00000173230,ENSG00000175073,ENSG00000180535	1.88	0.00326	0.0339
GO:0006268	DNA unwinding involved in DNA replication	GOBP	14	14	5	1644	0.3	9	19334	0.05	E2F1,HMGA1,HMGB1,HMGB2,YY1	ENSG00000051180,ENSG00000073111,ENSG00000104738,ENSG00000107815,ENSG00000166508,ENSG00000177302,ENSG00000184428,ENSG00000185129,ENSG00000198900	1.88	0.00326	0.0339
GO:0051225	spindle assembly	GOBP	14	22	5	1644	0.3	9	19334	0.05	HAUS3,HAUS5,HAUS6,TUBB,YY1	ENSG00000076242,ENSG00000092036,ENSG00000101162,ENSG00000112029,ENSG00000131351,ENSG00000137814,ENSG00000152240,ENSG00000173273,ENSG00000213397	1.88	0.00326	0.0339
GO:0000271	polysaccharide biosynthetic process	GOBP	63	79	12	1637	0.73	51	19292	0.26	AKT2,ARID3A,B3GAT3,B4GALT7,CERCAM,CHST3,CHST7,EXT1,GYS1,IRS1,PHKG2,YY1	ENSG00000015532,ENSG00000033011,ENSG00000035664,ENSG00000038274,ENSG00000056998,ENSG00000072195,ENSG00000088451,ENSG00000095380,ENSG00000103489,ENSG00000105509,ENSG00000106633,ENSG00000109814,ENSG00000111726,ENSG00000111846,ENSG00000114480,ENSG00000114738,ENSG00000115592,ENSG00000115652,ENSG00000116985,ENSG00000117308,ENSG00000119938,ENSG00000127334,ENSG00000129965,ENSG00000130309,ENSG00000136213…	1.02	0.0033	0.0341
GO:0001825	blastocyst formation	GOBP	20	20	6	1643	0.36	14	19329	0.07	ADA,ARID3A,CDH1,E2F1,NLE1,YY1	ENSG00000036257,ENSG00000108753,ENSG00000112658,ENSG00000113196,ENSG00000116688,ENSG00000119715,ENSG00000156574,ENSG00000163508,ENSG00000165556,ENSG00000171223,ENSG00000171476,ENSG00000172845,ENSG00000187140,ENSG00000197905	1.62	0.00345	0.0346
GO:0009143	nucleoside triphosphate catabolic process	GOBP	20	23	6	1643	0.36	14	19329	0.07	ADA,ARID3A,ENTPD3,OLA1,RAB11A,YY1	ENSG00000091262,ENSG00000099331,ENSG00000099624,ENSG00000110955,ENSG00000119541,ENSG00000119729,ENSG00000131473,ENSG00000138185,ENSG00000154269,ENSG00000163161,ENSG00000180389,ENSG00000196365,ENSG00000197616,ENSG00000241837	1.62	0.00345	0.0346
GO:0000050	urea cycle	GOBP	9	9	4	1645	0.24	5	19338	0.03	ARG2,ARID3A,SLC25A15,YY1	ENSG00000036473,ENSG00000126522,ENSG00000130707,ENSG00000161653,ENSG00000197386	2.24	0.00347	0.0346
GO:0007098	centrosome cycle	GOBP	20	22	6	1643	0.36	14	19329	0.07	ARID3A,BRCA2,CEP76,KIF11,XPO1,YY1	ENSG00000012048,ENSG00000072864,ENSG00000074935,ENSG00000099901,ENSG00000103540,ENSG00000116717,ENSG00000117650,ENSG00000134318,ENSG00000144635,ENSG00000153140,ENSG00000156876,ENSG00000170037,ENSG00000177143,ENSG00000181163	1.62	0.00345	0.0346
GO:0050650	chondroitin sulfate proteoglycan biosynthetic process	GOBP	9	11	4	1645	0.24	5	19338	0.03	ARID3A,CHST3,CHST7,YY1	ENSG00000017427,ENSG00000136213,ENSG00000147408,ENSG00000169826,ENSG00000170891	2.24	0.00347	0.0346
GO:0050918	positive chemotaxis	GOBP	20	21	6	1643	0.36	14	19329	0.07	ARID3A,F2RL1,KRT5,SCG2,VEGFA,YY1	ENSG00000057593,ENSG00000070193,ENSG00000103197,ENSG00000107562,ENSG00000117525,ENSG00000128052,ENSG00000140945,ENSG00000154229,ENSG00000164171,ENSG00000166949,ENSG00000169429,ENSG00000170989,ENSG00000172232,ENSG00000172349	1.62	0.00345	0.0346
GO:0060325	face morphogenesis	GOBP	9	9	4	1645	0.24	5	19338	0.03	ARID3A,ASPH,COL1A1,YY1	ENSG00000087245,ENSG00000107679,ENSG00000134853,ENSG00000150347,ENSG00000163659	2.24	0.00347	0.0346
GO:0009263	deoxyribonucleotide biosynthetic process	GOBP	9	8	4	1645	0.24	5	19338	0.03	RRM2,TBPL1,TYMS,YY1	ENSG00000048392,ENSG00000154027,ENSG00000156110,ENSG00000167325,ENSG00000168393	2.24	0.00347	0.0346
GO:0008544	epidermis development	GOBP	189	218	26	1623	1.58	163	19180	0.84	ARID3A,ATP2A2,CASP3,COL1A1,COL1A2,COL3A1,COL5A1,COL5A2,COL5A3,COL7A1,CSTA,DSP,ERCC2,IRF6,JAG1,KRT5,LAMC2,LRP4,MREG,NAB1,NAB2,PDGFA,PPHLN1,SOX9,TRIM16,YY1	ENSG00000007372,ENSG00000011052,ENSG00000015285,ENSG00000020633,ENSG00000043039,ENSG00000053747,ENSG00000054654,ENSG00000064300,ENSG00000065618,ENSG00000070193,ENSG00000072210,ENSG00000073282,ENSG00000080166,ENSG00000080815,ENSG00000083444,ENSG00000087116,ENSG00000087494,ENSG00000090861,ENSG00000092295,ENSG00000092969,ENSG00000094796,ENSG00000099866,ENSG00000101846,ENSG00000104055,ENSG00000105141…	0.634	0.00365	0.0363
GO:0052548	regulation of endopeptidase activity	GOBP	81	87	14	1635	0.85	67	19276	0.35	ARID3A,BAK1,CDH1,DNAJB6,GPI,GSPT1,HSPA5,HSPD1,MYC,PMAIP1,RAG1,RPS3,STAT1,YY1	ENSG00000002330,ENSG00000022556,ENSG00000039537,ENSG00000051108,ENSG00000078618,ENSG00000087088,ENSG00000089685,ENSG00000091106,ENSG00000091592,ENSG00000099968,ENSG00000103490,ENSG00000104689,ENSG00000105327,ENSG00000105483,ENSG00000108405,ENSG00000113600,ENSG00000114446,ENSG00000115541,ENSG00000117525,ENSG00000120868,ENSG00000120889,ENSG00000123358,ENSG00000126709,ENSG00000128271,ENSG00000129355…	0.902	0.004	0.0396
GO:0050872	white fat cell differentiation	GOBP	5	5	3	1646	0.18	2	19341	0.01	AACS,ARID3A,YY1	ENSG00000096717,ENSG00000132170	2.87	0.00429	0.0413
GO:0000019	regulation of mitotic recombination	GOBP	5	4	3	1646	0.18	2	19341	0.01	ARID3A,MRE11A,YY1	ENSG00000076242,ENSG00000197299	2.87	0.00429	0.0413
GO:0002246	wound healing involved in inflammatory response	GOBP	5	5	3	1646	0.18	2	19341	0.01	ARID3A,HIF1A,YY1	ENSG00000100292,ENSG00000181104	2.87	0.00429	0.0413
GO:0010042	response to manganese ion	GOBP	5	5	3	1646	0.18	2	19341	0.01	ARID3A,TFRC,YY1	ENSG00000168615,ENSG00000171105	2.87	0.00429	0.0413
GO:0050847	progesterone receptor signaling pathway	GOBP	5	4	3	1646	0.18	2	19341	0.01	ARID3A,UBR5,YY1	ENSG00000082175,ENSG00000119138	2.87	0.00429	0.0413
GO:0045747	positive regulation of Notch signaling pathway	GOBP	5	5	3	1646	0.18	2	19341	0.01	JAG1,SOX2,YY1	ENSG00000073282,ENSG00000157404	2.87	0.00429	0.0413
GO:0046164	alcohol catabolic process	GOBP	108	112	17	1632	1.03	91	19252	0.47	ALDOC,ARID3A,DHTKD1,GPI,HIBADH,HIF1A,LDHA,MDH1,PFKP,PGAM1,PGAM4,PRKAG1,PYCR2,RPIA,SLC35A2,TALDO1,YY1	ENSG00000002330,ENSG00000007350,ENSG00000009950,ENSG00000017427,ENSG00000049239,ENSG00000067225,ENSG00000074800,ENSG00000075624,ENSG00000082074,ENSG00000100253,ENSG00000102144,ENSG00000104524,ENSG00000105679,ENSG00000105953,ENSG00000106617,ENSG00000106633,ENSG00000111640,ENSG00000111669,ENSG00000111674,ENSG00000111716,ENSG00000112319,ENSG00000113552,ENSG00000116747,ENSG00000117308,ENSG00000120802…	0.79	0.00443	0.0425
GO:0006282	regulation of DNA repair	GOBP	21	22	6	1643	0.36	15	19328	0.08	ARID3A,RNF8,RPS3,UBE2V2,USP1,YY1	ENSG00000012048,ENSG00000026036,ENSG00000087206,ENSG00000104313,ENSG00000105393,ENSG00000124208,ENSG00000126583,ENSG00000153879,ENSG00000158019,ENSG00000158161,ENSG00000163961,ENSG00000166313,ENSG00000177889,ENSG00000185515,ENSG00000188486	1.55	0.00451	0.0429
GO:0010466	negative regulation of peptidase activity	GOBP	21	21	6	1643	0.36	15	19328	0.08	CSTA,DNAJB6,GPI,HSPA5,RAG1,YY1	ENSG00000051108,ENSG00000089685,ENSG00000101439,ENSG00000123358,ENSG00000126709,ENSG00000128271,ENSG00000129355,ENSG00000134248,ENSG00000136244,ENSG00000137834,ENSG00000160213,ENSG00000163098,ENSG00000164880,ENSG00000175793,ENSG00000233276	1.55	0.00451	0.0429
GO:0007009	plasma membrane organization	GOBP	15	17	5	1644	0.3	10	19333	0.05	ARID3A,COL5A1,PLSCR1,SYT7,YY1	ENSG00000007952,ENSG00000089041,ENSG00000092969,ENSG00000125414,ENSG00000128274,ENSG00000133026,ENSG00000163220,ENSG00000163746,ENSG00000182533,ENSG00000188157	1.77	0.00458	0.043
GO:0007052	mitotic spindle organization	GOBP	15	14	5	1644	0.3	10	19333	0.05	ARID3A,KIF11,SMC1A,SMC3,YY1	ENSG00000100242,ENSG00000112742,ENSG00000117632,ENSG00000126524,ENSG00000132341,ENSG00000137807,ENSG00000173273,ENSG00000180198,ENSG00000197102,ENSG00000198901	1.77	0.00458	0.043
GO:0051881	regulation of mitochondrial membrane potential	GOBP	15	17	5	1644	0.3	10	19333	0.05	ARID3A,BAK1,GCLC,GCLM,YY1	ENSG00000087088,ENSG00000089041,ENSG00000112096,ENSG00000126709,ENSG00000128271,ENSG00000171552,ENSG00000171791,ENSG00000183773,ENSG00000187094,ENSG00000197386	1.77	0.00458	0.043
GO:0008156	negative regulation of DNA replication	GOBP	28	29	7	1642	0.42	21	19322	0.11	ARID3A,ATR,BRCA2,CDC6,RAD9A,TIPIN,YY1	ENSG00000092330,ENSG00000093009,ENSG00000102977,ENSG00000107937,ENSG00000112312,ENSG00000119699,ENSG00000128513,ENSG00000132604,ENSG00000136273,ENSG00000141510,ENSG00000146857,ENSG00000147601,ENSG00000152942,ENSG00000161610,ENSG00000163191,ENSG00000181085,ENSG00000182156,ENSG00000184205,ENSG00000186575,ENSG00000197299,ENSG00000234602	1.37	0.00496	0.0462
GO:0017148	negative regulation of translation	GOBP	28	36	7	1642	0.42	21	19322	0.11	ARID3A,EIF2B1,EIF2B4,EIF2C2,EIF2C3,YJEFN3,YY1	ENSG00000006047,ENSG00000073792,ENSG00000086232,ENSG00000092847,ENSG00000104408,ENSG00000115461,ENSG00000116001,ENSG00000120727,ENSG00000124374,ENSG00000134698,ENSG00000140319,ENSG00000141543,ENSG00000143742,ENSG00000148730,ENSG00000154229,ENSG00000159217,ENSG00000172071,ENSG00000180581,ENSG00000214274,ENSG00000235183,ENSG00000243056	1.37	0.00496	0.0462
GO:0048193	Golgi vesicle transport	GOBP	83	96	14	1635	0.85	69	19274	0.36	ARID3A,ARL1,COG5,GOSR2,NRBP1,PRKCI,RAB8A,SCAMP3,SEC22A,SEC24D,SPAST,STX6,WIPI1,YY1	ENSG00000021762,ENSG00000034713,ENSG00000047932,ENSG00000054116,ENSG00000061987,ENSG00000066455,ENSG00000079332,ENSG00000079950,ENSG00000085365,ENSG00000086827,ENSG00000092108,ENSG00000092531,ENSG00000093183,ENSG00000095139,ENSG00000100151,ENSG00000100934,ENSG00000104388,ENSG00000104915,ENSG00000105402,ENSG00000105669,ENSG00000106636,ENSG00000107862,ENSG00000108587,ENSG00000111057,ENSG00000111481…	0.872	0.00502	0.0465
GO:0009117	nucleotide metabolic process	GOBP	377	446	44	1605	2.67	333	19010	1.72	ADA,ADCY3,ADM,ADSS,AFMID,ARID3A,ATP11B,ATP13A3,ATP2A2,ATP5C1,ATP5G1,ATP5G3,ATP8B1,CTPS,DERA,DGUOK,DUT,ENTPD3,GNAS,HIBADH,MDH1,MTHFD1,NFE2L2,NME4,NT5C3,OGG1,OLA1,PFAS,PGAM1,PPAT,PRPS2,PRPSAP2,RAB11A,RGS1,RPIA,RRM2,SMUG1,SYTL1,TALDO1,TBPL1,TDG,TYMS,UMPS,YY1	ENSG00000004864,ENSG00000004948,ENSG00000007001,ENSG00000007952,ENSG00000010310,ENSG00000011052,ENSG00000016490,ENSG00000017483,ENSG00000018625,ENSG00000025708,ENSG00000033627,ENSG00000035862,ENSG00000040531,ENSG00000043591,ENSG00000044012,ENSG00000047230,ENSG00000047249,ENSG00000048392,ENSG00000048545,ENSG00000049239,ENSG00000054793,ENSG00000058668,ENSG00000061918,ENSG00000064270,ENSG00000064989…	0.448	0.00541	0.049
GO:0000731	DNA synthesis involved in DNA repair	GOBP	10	9	4	1645	0.24	6	19337	0.03	ARID3A,POLA1,RFC3,YY1	ENSG00000062822,ENSG00000077514,ENSG00000124535,ENSG00000129355,ENSG00000165392,ENSG00000177084	2.06	0.00542	0.049
GO:0006014	D-ribose metabolic process	GOBP	10	10	4	1645	0.24	6	19337	0.03	ARID3A,PRPS2,PYGL,YY1	ENSG00000138030,ENSG00000147224,ENSG00000160211,ENSG00000163931,ENSG00000165609,ENSG00000167733	2.06	0.00542	0.049
GO:0006312	mitotic recombination	GOBP	10	9	4	1645	0.24	6	19337	0.03	ARID3A,MRE11A,RAD54B,YY1	ENSG00000002016,ENSG00000012061,ENSG00000051180,ENSG00000076242,ENSG00000129566,ENSG00000197299	2.06	0.00542	0.049
GO:0030204	chondroitin sulfate metabolic process	GOBP	10	14	4	1645	0.24	6	19337	0.03	ARID3A,CHST3,CHST7,YY1	ENSG00000011465,ENSG00000136213,ENSG00000147408,ENSG00000165072,ENSG00000173376,ENSG00000196104	2.06	0.00542	0.049
GO:0070584	mitochondrion morphogenesis	GOBP	10	10	4	1645	0.24	6	19337	0.03	ARID3A,BAK1,MFN1,SSBP1	ENSG00000006695,ENSG00000087088,ENSG00000113163,ENSG00000116688,ENSG00000198836,ENSG00000214253	2.06	0.00542	0.049
GO:0005694	chromosome	GOCC	579	653	90	1559	5.46	489	18854	2.53	AKAP8,ARID3A,ATR,BANF1,BASP1,BAZ1B,BRD4,BUB1B,BUB3,CBX2,CBX3,CCNL2,CDCA5,CDK2,CENPQ,CHD6,CHRAC1,CSNK2A1,DSCC1,E2F1,EED,EPHA4,ERCC6L,FAM117B,FANCC,FANCD2,H2AFZ,HIST2H2BF,HMGA1,HMGA2,HMGB1,HMGB2,HMGB3,HMGN1,HNRNPD,HP1BP3,ITGB3BP,JRKL,KIF22,LRRC59,MAD2L1,MBD2,MIS12,MORF4L1,MRE11A,MSL3,NCAPD3,NUFIP1,NUP43,ORC2L,ORC6L,PCNA,POLA1,PRIM2,RAD21,RAD51AP1,RCC2,RFC2,RFC3,RNF2,RNF8,RPA1,SEH1L,SERBP1,SETD8,SET…	ENSG00000005007,ENSG00000005339,ENSG00000008056,ENSG00000010292,ENSG00000011590,ENSG00000012048,ENSG00000012061,ENSG00000030066,ENSG00000035928,ENSG00000051180,ENSG00000054267,ENSG00000054598,ENSG00000054796,ENSG00000056661,ENSG00000057468,ENSG00000061455,ENSG00000061936,ENSG00000062650,ENSG00000064787,ENSG00000064933,ENSG00000066027,ENSG00000066923,ENSG00000067066,ENSG00000067369,ENSG00000067445…	0.8	2.87e-10	6.74e-08
GO:0030529	ribonucleoprotein complex	GOCC	587	660	90	1559	5.46	497	18846	2.57	ABCF1,ARID3A,CDC5L,CHST2,CPSF6,CRNKL1,CWC15,DCAF13,DGCR14,DHX9,E2F1,EDC3,EFTUD2,EIF2C2,EIF2C3,FXR1,HNRNPA1,HNRNPA2B1,HNRNPD,HNRNPF,HNRNPM,HNRNPUL1,IVNS1ABP,KRR1,LSM1,LSM2,LSM5,LSM8,MARCKS,MAZ,MEX3B,MRPL17,MRPL18,MRPL2,MRPL35,MRPL46,MRPL47,MRPL9,MRPS10,MRPS7,MSI1,MSI2,NOP56,NUFIP1,PA2G4,PATL1,PCBP2,PDCD11,PHF5A,PHLPP1,PNN,PPIL1,PTBP1,RALY,RBMX,RPL22L1,RPL35A,RPL36A,RPL37,RPL39L,RPL8,RPP40,RPS27A,R…	ENSG00000003756,ENSG00000005007,ENSG00000006047,ENSG00000008988,ENSG00000011260,ENSG00000012048,ENSG00000013364,ENSG00000033030,ENSG00000037241,ENSG00000038358,ENSG00000039123,ENSG00000046647,ENSG00000055044,ENSG00000055950,ENSG00000060303,ENSG00000060688,ENSG00000061794,ENSG00000063177,ENSG00000063244,ENSG00000064703,ENSG00000064726,ENSG00000067596,ENSG00000070756,ENSG00000071082,ENSG00000072315…	0.783	5.88e-10	6.9e-08
GO:0005739	mitochondrion	GOCC	986	1128	130	1519	7.88	856	18487	4.43	ABCB6,ABHD10,ACO2,ACP6,ADH5,AGPAT5,ALDH1B1,ALDOC,ARG2,ARID3A,ATP5C1,ATP5G1,ATP5G3,BAK1,BCL2L11,C14orf2,CASP3,CISD1,COX5A,COX6A1,COX7A2L,COX7B,CPOX,CRLS1,CS,CTSB,DARS2,DGUOK,DHTKD1,DLD,DNA2,DNAJC19,DSP,DUT,E2F1,EHHADH,ETFA,FAHD1,FAM136A,FEN1,FOXRED1,GFM1,GOT2,GSR,GTF3C2,HIBADH,HSPA1B,HSPD1,IDH2,ILF3,KIAA0101,L2HGDH,LETM1,LRRC59,LYPLA1,MARS2,MCCC2,MFN1,MRM1,MRPL17,MRPL18,MRPL2,MRPL35,MRPL46,MRPL47,…	ENSG00000002330,ENSG00000002549,ENSG00000004455,ENSG00000004779,ENSG00000004799,ENSG00000004864,ENSG00000004961,ENSG00000005022,ENSG00000005187,ENSG00000005379,ENSG00000005381,ENSG00000005882,ENSG00000006530,ENSG00000006695,ENSG00000007923,ENSG00000008311,ENSG00000008394,ENSG00000008405,ENSG00000009307,ENSG00000010256,ENSG00000010810,ENSG00000011376,ENSG00000012048,ENSG00000013275,ENSG00000013306…	0.614	2.59e-09	2.03e-07
GO:0000793	condensed chromosome	GOCC	103	119	26	1623	1.58	77	19266	0.4	AKAP8,ARID3A,BAZ1B,BUB1B,CBX3,CDK2,ERCC6L,FANCD2,HMGB1,HMGB2,MAD2L1,MIS12,MRE11A,NCAPD3,ORC2L,RPA1,SMC1A,SMC3,SS18L1,SUV39H1,SUV420H2,SYCP2,TOP2A,TOPBP1,YY1,ZWINT	ENSG00000005339,ENSG00000008056,ENSG00000010292,ENSG00000012048,ENSG00000051180,ENSG00000057468,ENSG00000062650,ENSG00000066923,ENSG00000067369,ENSG00000069248,ENSG00000072864,ENSG00000074054,ENSG00000076242,ENSG00000076382,ENSG00000077935,ENSG00000080986,ENSG00000086827,ENSG00000100029,ENSG00000100242,ENSG00000100401,ENSG00000100918,ENSG00000102901,ENSG00000102974,ENSG00000103275,ENSG00000106610…	1.39	6.94e-08	4.07e-06
GO:0012505	endomembrane system	GOCC	608	723	84	1565	5.09	524	18819	2.71	ACTR3,AP1S1,ARID3A,ASPH,ASPHD2,ATP11B,ATP2A2,B3GAT3,CBX3,CHST2,CHST3,CHST7,CLCN3,CLSTN2,DERL1,DERL3,DLG1,DOLPP1,E2F1,EIF5A2,EPS15L1,ERLIN2,ERO1L,EXT1,GALNT2,GMCL1,GNAS,GOSR2,HSPA5,HSPD1,KPNA1,KPNA2,KPNA4,KPNB1,LAMP2,LAPTM4B,LEMD2,LMNB1,MAD2L1,MATR3,NARF,NCK2,NPLOC4,NRBP1,NRM,NUP188,NUP205,NUP210,NUP43,NUPL2,PAK1,PARP1,PCNA,PIGO,PIGT,PIGX,POLA1,POM121,POM121C,RAE1,RASSF9,RRBP1,SCAMP3,SEC22A,SEC24D…	ENSG00000000419,ENSG00000003147,ENSG00000005243,ENSG00000005471,ENSG00000006114,ENSG00000007908,ENSG00000008056,ENSG00000008118,ENSG00000008513,ENSG00000010278,ENSG00000010610,ENSG00000010932,ENSG00000012232,ENSG00000012779,ENSG00000013364,ENSG00000015285,ENSG00000023318,ENSG00000030066,ENSG00000034713,ENSG00000041353,ENSG00000042445,ENSG00000042753,ENSG00000050628,ENSG00000051108,ENSG00000052802…	0.656	2.59e-07	1.22e-05
GO:0044429	mitochondrial part	GOCC	535	599	73	1576	4.43	462	18881	2.39	ABCB6,ACO2,ALDH1B1,ARID3A,ATP5C1,ATP5G1,ATP5G3,BAK1,BCL2L11,CISD1,COX5A,COX6A1,COX7A2L,COX7B,CPOX,CRLS1,CS,DARS2,DLD,DNA2,DNAJC19,ETFA,FAHD1,GOT2,HSPD1,L2HGDH,LETM1,LRRC59,MARS2,MCCC2,MFN1,MRPL17,MRPL18,MRPL35,MRPL47,MRPL9,MTCH2,MTX2,NARS2,NDUFA11,NDUFA12,NDUFS3,NDUFS6,NIPSNAP1,NLN,NME4,OAT,PARS2,PDHX,PDK1,PNPT1,PPIF,SDHAF1,SDHC,SFXN1,SLC25A12,SLC25A15,SLC25A17,SLC25A33,SSBP1,STOML2,TFAM,TFB2M,TI…	ENSG00000002330,ENSG00000004455,ENSG00000004779,ENSG00000004799,ENSG00000004864,ENSG00000004961,ENSG00000005022,ENSG00000005187,ENSG00000005882,ENSG00000006530,ENSG00000006695,ENSG00000007923,ENSG00000008394,ENSG00000009307,ENSG00000010256,ENSG00000010810,ENSG00000011376,ENSG00000012048,ENSG00000013306,ENSG00000014919,ENSG00000016391,ENSG00000023330,ENSG00000025772,ENSG00000027001,ENSG00000033050…	0.638	2.48e-06	9.73e-05
GO:0019866	organelle inner membrane	GOCC	304	336	47	1602	2.85	257	19086	1.33	ARID3A,ATP11B,ATP5C1,ATP5G1,ATP5G3,CBX3,COX5A,COX6A1,COX7A2L,COX7B,CRLS1,DNAJC19,FAHD1,GOT2,HSPD1,L2HGDH,LEMD2,LETM1,LMNB1,MATR3,MRPL17,MTCH2,NARF,NDUFA11,NDUFA12,NDUFS3,NDUFS6,NIPSNAP1,NME4,PCNA,PPIF,SDHC,SFXN1,SIGMAR1,SLC25A12,SLC25A15,SLC25A17,SLC25A33,STOML2,TIMM17A,TIMM17B,TIMM23,TIMM50,TIMM8B,UQCRFS1,YJEFN3,YY1	ENSG00000004455,ENSG00000004779,ENSG00000004799,ENSG00000004864,ENSG00000004961,ENSG00000005022,ENSG00000007923,ENSG00000008394,ENSG00000009307,ENSG00000010256,ENSG00000013306,ENSG00000014919,ENSG00000016391,ENSG00000036473,ENSG00000042493,ENSG00000059573,ENSG00000060762,ENSG00000065518,ENSG00000066926,ENSG00000069535,ENSG00000072210,ENSG00000072506,ENSG00000073578,ENSG00000075239,ENSG00000075303…	0.779	5.96e-06	0.000175
GO:0046930	pore complex	GOCC	77	88	19	1630	1.15	58	19285	0.3	BAK1,EIF5A2,KPNA1,KPNA2,KPNA4,KPNB1,MAD2L1,NUP188,NUP205,NUP210,NUP43,NUPL2,POM121,POM121C,RAE1,SEH1L,XPO1,XPOT,YY1	ENSG00000013364,ENSG00000021852,ENSG00000030066,ENSG00000039537,ENSG00000058804,ENSG00000065150,ENSG00000069248,ENSG00000075188,ENSG00000083312,ENSG00000086200,ENSG00000087088,ENSG00000093000,ENSG00000094914,ENSG00000100401,ENSG00000102753,ENSG00000102898,ENSG00000108559,ENSG00000110713,ENSG00000111581,ENSG00000112936,ENSG00000113569,ENSG00000113600,ENSG00000116030,ENSG00000117408,ENSG00000119392…	1.35	5.63e-06	0.000175
GO:0031090	organelle membrane	GOCC	885	1033	106	1543	6.43	779	18564	4.03	ABCB6,ACTR3,AP1S1,ARID3A,ASPH,ASPHD2,ATP11B,ATP2A2,ATP5C1,ATP5G1,ATP5G3,B3GAT3,BAK1,BCL2L11,CBX3,CHST2,CHST3,CHST7,CISD1,CLCN3,CLSTN2,COX5A,COX6A1,COX7A2L,COX7B,CRLS1,DERL1,DERL3,DLG1,DNAJC19,DOLPP1,E2F1,ERLIN2,ERO1L,EXT1,FAHD1,GALNT2,GNAS,GOSR2,GOT2,HSPA5,HSPD1,L2HGDH,LAMP2,LEMD2,LETM1,LMNB1,MATR3,MFN1,MRPL17,MTCH2,MTMR2,MTX2,NARF,NCK2,NDUFA11,NDUFA12,NDUFS3,NDUFS6,NIPSNAP1,NME4,PAK1,PCNA,PEX13,…	ENSG00000000419,ENSG00000002330,ENSG00000003147,ENSG00000004455,ENSG00000004779,ENSG00000004799,ENSG00000004864,ENSG00000004961,ENSG00000005022,ENSG00000005243,ENSG00000005471,ENSG00000006114,ENSG00000006530,ENSG00000006695,ENSG00000007923,ENSG00000008056,ENSG00000008394,ENSG00000008513,ENSG00000009307,ENSG00000010256,ENSG00000010278,ENSG00000010610,ENSG00000010932,ENSG00000012232,ENSG00000012779…	0.493	7.72e-06	0.000201
GO:0005851	eukaryotic translation initiation factor 2B complex	GOCC	5	6	4	1645	0.24	1	19342	0.01	ARID3A,EIF2B1,EIF2B4,YY1	ENSG00000119718	3.85	0.000178	0.00418
GO:0000502	proteasome complex	GOCC	62	66	14	1635	0.85	48	19295	0.25	ADRM1,ARID3A,PSMA2,PSMB2,PSMB4,PSMD10,PSMD11,PSMD12,PSMD14,PSMD7,PSME3,PSMF1,SHFM1,YY1	ENSG00000008018,ENSG00000013275,ENSG00000041357,ENSG00000087191,ENSG00000092010,ENSG00000099341,ENSG00000100519,ENSG00000100567,ENSG00000100764,ENSG00000100804,ENSG00000100902,ENSG00000100911,ENSG00000101182,ENSG00000106211,ENSG00000108294,ENSG00000119912,ENSG00000125255,ENSG00000129084,ENSG00000136930,ENSG00000142507,ENSG00000143106,ENSG00000154611,ENSG00000159352,ENSG00000159459,ENSG00000161057…	1.24	0.000259	0.00468
GO:0042175	nuclear outer membrane-endoplasmic reticulum membrane network	GOCC	202	241	31	1618	1.88	171	19172	0.88	ARID3A,ASPH,ASPHD2,ATP2A2,CLSTN2,DERL1,DERL3,DLG1,DOLPP1,ERLIN2,ERO1L,EXT1,GOSR2,HSPA5,NPLOC4,PIGO,PIGT,PIGX,RAE1,RRBP1,SEC22A,SEC24D,SIGMAR1,SLC33A1,SPTLC1,TMEM38B,TUSC3,UBQLN4,VMA21,XPO1,YY1	ENSG00000000419,ENSG00000010610,ENSG00000010932,ENSG00000012232,ENSG00000023318,ENSG00000042445,ENSG00000051108,ENSG00000052802,ENSG00000057252,ENSG00000060642,ENSG00000070081,ENSG00000072310,ENSG00000072849,ENSG00000072952,ENSG00000072954,ENSG00000073737,ENSG00000078124,ENSG00000079459,ENSG00000080815,ENSG00000083807,ENSG00000086696,ENSG00000086848,ENSG00000087088,ENSG00000087111,ENSG00000088035…	0.765	0.000247	0.00468
GO:0005583	fibrillar collagen trimer	GOCC	13	13	6	1643	0.36	7	19336	0.04	COL1A1,COL1A2,COL3A1,COL5A1,COL5A2,COL5A3	ENSG00000060718,ENSG00000137745,ENSG00000139219,ENSG00000139329,ENSG00000196739,ENSG00000204248,ENSG00000230930	2.31	0.000246	0.00468
GO:0005783	endoplasmic reticulum	GOCC	850	1009	95	1554	5.76	755	18588	3.9	ALG10,ANP32A,APH1A,AQP11,ARID3A,ASPH,ASPHD2,ATP2A2,BAK1,CALU,CANT1,CCDC88A,CERCAM,CHERP,CISD2,CKAP4,CLSTN2,CNIH4,CRELD2,DERL1,DERL3,DLG1,DNAJB11,DOLPP1,EIF5A2,ELOVL2,ERLIN2,ERO1L,EXT1,GANAB,GOLT1B,GOSR2,GPR37,HSPA1B,HSPA5,KDELC1,KDELR1,KTELC1,LCLAT1,LEPRE1,LPGAT1,LRRC59,MAN1B1,NCK2,NFE2L2,NHLRC1,NPLOC4,NT5C3,NUP210,P4HA1,PDCD6,PDIA3,PDIA6,PIGO,PIGT,PIGX,POM121,POM121C,PRNP,PTGFRN,RAB38,RCE1,RCN2,…	ENSG00000000419,ENSG00000003137,ENSG00000006042,ENSG00000007255,ENSG00000007384,ENSG00000008394,ENSG00000009830,ENSG00000010282,ENSG00000010610,ENSG00000010932,ENSG00000012232,ENSG00000012660,ENSG00000013563,ENSG00000013588,ENSG00000015532,ENSG00000019582,ENSG00000021461,ENSG00000023318,ENSG00000025423,ENSG00000025796,ENSG00000027697,ENSG00000028116,ENSG00000029534,ENSG00000033011,ENSG00000034971…	0.409	0.000293	0.00492
GO:0005581	collagen trimer	GOCC	36	41	10	1639	0.61	26	19317	0.13	COL10A1,COL16A1,COL1A1,COL1A2,COL3A1,COL5A1,COL5A2,COL5A3,COL7A1,YY1	ENSG00000060718,ENSG00000081052,ENSG00000082293,ENSG00000092758,ENSG00000112280,ENSG00000113083,ENSG00000134871,ENSG00000137745,ENSG00000139219,ENSG00000139329,ENSG00000144810,ENSG00000169031,ENSG00000182871,ENSG00000187498,ENSG00000187955,ENSG00000188153,ENSG00000196739,ENSG00000197467,ENSG00000197565,ENSG00000204248,ENSG00000206290,ENSG00000223699,ENSG00000227801,ENSG00000230930,ENSG00000232541…	1.51	0.000332	0.0052
GO:0005625	soluble fraction	GOCC	293	343	40	1609	2.43	253	19090	1.31	ACP1,ADH5,ADM,AKT2,ARID3A,BLMH,CROT,CTSB,CXCL13,DARS,DOCK3,EIF2B1,GCLM,GOT1,GPI,GSR,GSS,GYS1,IARS,IDH1,LAMC2,MAP1B,MAPK13,MDH1,NMB,PFKP,PHKG2,PRPS2,PYGL,RAB38,RPS6KB1,RUNX1,SYTL1,TALDO1,UBR5,USP14,YARS,YWHAQ,YWHAZ,YY1	ENSG00000006075,ENSG00000012779,ENSG00000026036,ENSG00000026103,ENSG00000027869,ENSG00000035681,ENSG00000048740,ENSG00000049167,ENSG00000056998,ENSG00000060237,ENSG00000062524,ENSG00000064205,ENSG00000065675,ENSG00000065833,ENSG00000065989,ENSG00000067225,ENSG00000070669,ENSG00000075624,ENSG00000077063,ENSG00000077942,ENSG00000078579,ENSG00000081041,ENSG00000082701,ENSG00000084110,ENSG00000085733…	0.629	0.000435	0.00639
GO:0048471	perinuclear region of cytoplasm	GOCC	234	268	33	1616	2	201	19142	1.04	ABCC5,ANP32A,ARID3A,ATXN10,CCAR1,CDH1,CDK5R1,CHERP,DNAJB6,GALNT1,GALNT2,GALNT3,HMGB2,HSPA5,LAMC2,MAD2L1,MAP1B,NHLRC1,NRBP1,PAK2,PTOV1,RPS6KB1,SEC24D,SERBP1,SET,SLC2A12,SPAST,STX6,TARBP2,TFRC,TPD52L1,TRIAP1,YY1	ENSG00000003147,ENSG00000006283,ENSG00000007908,ENSG00000008294,ENSG00000010704,ENSG00000026103,ENSG00000041515,ENSG00000042832,ENSG00000049283,ENSG00000055163,ENSG00000056586,ENSG00000065989,ENSG00000068793,ENSG00000072952,ENSG00000075651,ENSG00000077498,ENSG00000078269,ENSG00000083799,ENSG00000087085,ENSG00000087302,ENSG00000089250,ENSG00000091136,ENSG00000099331,ENSG00000100151,ENSG00000100401…	0.665	0.000753	0.0104
GO:0030880	RNA polymerase complex	GOCC	27	29	8	1641	0.49	19	19324	0.1	ARID3A,CD3EAP,POLR1D,POLR2D,POLR2F,POLR3A,POLR3K,YY1	ENSG00000047315,ENSG00000068654,ENSG00000099817,ENSG00000100413,ENSG00000105176,ENSG00000113356,ENSG00000132664,ENSG00000139218,ENSG00000152944,ENSG00000162702,ENSG00000163848,ENSG00000168495,ENSG00000169957,ENSG00000177700,ENSG00000180353,ENSG00000181222,ENSG00000186141,ENSG00000228419,ENSG00000229904	1.6	0.000816	0.0107
GO:0000932	cytoplasmic mRNA processing body	GOCC	22	22	7	1642	0.42	15	19328	0.08	ARID3A,EDC3,EIF2C2,EIF2C3,MEX3B,PATL1,YY1	ENSG00000005007,ENSG00000038358,ENSG00000064726,ENSG00000092847,ENSG00000100354,ENSG00000110367,ENSG00000132256,ENSG00000133243,ENSG00000134698,ENSG00000155363,ENSG00000172795,ENSG00000184887,ENSG00000189266,ENSG00000214575,ENSG00000215700	1.7	0.00108	0.0129
GO:0032040	small-subunit processome	GOCC	7	6	4	1645	0.24	3	19340	0.02	UTP11L,UTP14A,WDR3,YY1	ENSG00000134987,ENSG00000183751,ENSG00000214320	2.75	0.00109	0.0129
GO:0000307	cyclin-dependent protein kinase holoenzyme complex	GOCC	12	11	5	1644	0.3	7	19336	0.04	CDK2,CDK4,CDK5R1,PCNA,YY1	ENSG00000105810,ENSG00000110092,ENSG00000112576,ENSG00000118971,ENSG00000124762,ENSG00000164885,ENSG00000171450	2.13	0.00147	0.0165
GO:0044420	extracellular matrix component	GOCC	107	124	18	1631	1.09	89	19254	0.46	ARID3A,CILP,COL10A1,COL16A1,COL1A1,COL1A2,COL3A1,COL5A1,COL5A2,COL5A3,COL7A1,DST,LAMC2,NFE2L2,SMC3,TNC,VEGFA,YY1	ENSG00000035862,ENSG00000042781,ENSG00000050555,ENSG00000053747,ENSG00000060718,ENSG00000065320,ENSG00000065618,ENSG00000077942,ENSG00000079215,ENSG00000081052,ENSG00000082293,ENSG00000087085,ENSG00000091128,ENSG00000091136,ENSG00000092758,ENSG00000092969,ENSG00000099721,ENSG00000100767,ENSG00000101680,ENSG00000102678,ENSG00000105290,ENSG00000112280,ENSG00000112562,ENSG00000112769,ENSG00000112851…	0.87	0.00164	0.0175
GO:0005838	proteasome regulatory particle	GOCC	8	8	4	1645	0.24	4	19339	0.02	ARID3A,PSMD10,PSMD12,PSMD7	ENSG00000099341,ENSG00000173692,ENSG00000175166,ENSG00000185627	2.46	0.00205	0.021
GO:0045120	pronucleus	GOCC	14	15	5	1644	0.3	9	19334	0.05	AKAP8,CCNA2,EED,EZH2,YY1	ENSG00000080345,ENSG00000092199,ENSG00000100721,ENSG00000104824,ENSG00000108468,ENSG00000112592,ENSG00000117724,ENSG00000185122,ENSG00000197299	1.88	0.00326	0.0314
GO:0005793	endoplasmic reticulum-Golgi intermediate compartment	GOCC	33	38	8	1641	0.49	25	19318	0.13	GNPNAT1,HSPA5,KDELR1,PDIA6,RGMB,TMED2,UGGT1,YY1	ENSG00000023318,ENSG00000070081,ENSG00000074842,ENSG00000103335,ENSG00000104805,ENSG00000107651,ENSG00000111885,ENSG00000113719,ENSG00000115414,ENSG00000117500,ENSG00000142186,ENSG00000148248,ENSG00000149257,ENSG00000156232,ENSG00000166825,ENSG00000169223,ENSG00000170348,ENSG00000172794,ENSG00000173230,ENSG00000174851,ENSG00000182149,ENSG00000182372,ENSG00000184840,ENSG00000185624,ENSG00000196535	1.33	0.00334	0.0314
GO:0016342	catenin complex	GOCC	5	5	3	1646	0.18	2	19341	0.01	CDH1,PVRL1,YY1	ENSG00000101665,ENSG00000115266	2.87	0.00429	0.0388
GO:0000178	exosome (RNase complex)	GOCC	10	12	4	1645	0.24	6	19337	0.03	EXOSC1,EXOSC3,EXOSC8,YY1	ENSG00000077348,ENSG00000083520,ENSG00000130713,ENSG00000171824,ENSG00000197223,ENSG00000223496	2.06	0.00542	0.0472
GO:0003723	RNA binding	GOMF	690	779	138	1511	8.37	552	18791	2.85	ABT1,APOBEC3F,ARID3A,ASCC1,CDC5L,CHERP,CPSF1,CPSF2,CPSF3,CPSF4,CPSF6,CRNKL1,CSTF1,CSTF2,CSTF3,CWC15,DDX12,DDX49,DDX52,DHX9,DUSP11,EEF1G,EIF2A,EIF2AK2,EIF2C2,EIF2C3,EIF2S2,EIF3B,EIF3G,EIF4A1,EIF4A2,EIF4E,EIF4E2,EIF5A2,ESRP1,EXOSC1,EXOSC3,EXOSC8,FAM120A,FOXD1,FUBP1,FUBP3,FUS,FXR1,GRSF1,HNRNPA1,HNRNPA2B1,HNRNPD,HNRNPF,HNRNPM,HNRNPUL1,HTATSF1,ILF3,KHDRBS1,KRR1,LARP1B,LSM1,LSM2,LSM5,LSM8,MAGOHB,MATR3,…	ENSG00000003756,ENSG00000004534,ENSG00000005007,ENSG00000006047,ENSG00000007376,ENSG00000008988,ENSG00000009307,ENSG00000013573,ENSG00000026297,ENSG00000031698,ENSG00000037474,ENSG00000037897,ENSG00000040341,ENSG00000048740,ENSG00000055044,ENSG00000055917,ENSG00000058799,ENSG00000059588,ENSG00000061936,ENSG00000063046,ENSG00000063177,ENSG00000063244,ENSG00000064607,ENSG00000065457,ENSG00000065526…	1.13431	3.81283e-25	3.75945e-22
GO:0016779	nucleotidyltransferase activity	GOMF	125	138	33	1616	2	92	19251	0.48	ARID3A,CD3EAP,CHRAC1,DNAH14,EEF1G,ESCO1,ESCO2,FOXD1,IQGAP3,MED20,MOCS3,MTPAP,PAPOLA,PAPOLG,PNPT1,POLA1,POLD4,POLE3,POLL,POLR1D,POLR2D,POLR2F,POLR2G,POLR2H,POLR3A,POLR3E,POLR3K,PRIM2,TWISTNB,UAP1L1,USP14,YY1,ZCCHC11	ENSG00000009413,ENSG00000013503,ENSG00000047315,ENSG00000050030,ENSG00000051341,ENSG00000060069,ENSG00000062822,ENSG00000066379,ENSG00000068120,ENSG00000068654,ENSG00000070501,ENSG00000072756,ENSG00000077514,ENSG00000083223,ENSG00000089091,ENSG00000089127,ENSG00000095380,ENSG00000099817,ENSG00000099821,ENSG00000100413,ENSG00000100479,ENSG00000101290,ENSG00000101751,ENSG00000102230,ENSG00000102978…	1.45233	3.54878e-10	1.74955e-07
GO:0008135	translation factor activity, nucleic acid binding	GOMF	84	97	26	1623	1.58	58	19285	0.3	ABCF1,ARID3A,COPS5,E2F1,EEF1G,EIF2A,EIF2B1,EIF2B4,EIF2C2,EIF2S2,EIF2S3,EIF3B,EIF3G,EIF3H,EIF4A1,EIF4A2,EIF4E,EIF4E2,EIF5A2,GFM1,GSPT1,HBS1L,TAS2R20,TRMT6,TSFM,YY1	ENSG00000059691,ENSG00000063046,ENSG00000075151,ENSG00000084623,ENSG00000085760,ENSG00000089154,ENSG00000100129,ENSG00000100353,ENSG00000100664,ENSG00000101210,ENSG00000103319,ENSG00000104131,ENSG00000104408,ENSG00000104529,ENSG00000106682,ENSG00000107581,ENSG00000110321,ENSG00000111358,ENSG00000112031,ENSG00000114626,ENSG00000114784,ENSG00000114867,ENSG00000114942,ENSG00000119718,ENSG00000120662…	1.6727	6.19072e-10	2.03468e-07
GO:0003743	translation initiation factor activity	GOMF	53	56	19	1630	1.15	34	19309	0.18	ARID3A,COPS5,E2F1,EIF2A,EIF2B1,EIF2B4,EIF2C2,EIF2S2,EIF2S3,EIF3B,EIF3G,EIF3H,EIF4A1,EIF4A2,EIF4E,EIF4E2,TAS2R20,TRMT6,YY1	ENSG00000063046,ENSG00000075151,ENSG00000084623,ENSG00000085760,ENSG00000100129,ENSG00000100353,ENSG00000100664,ENSG00000104131,ENSG00000104408,ENSG00000106682,ENSG00000107581,ENSG00000110321,ENSG00000114784,ENSG00000114867,ENSG00000119718,ENSG00000122033,ENSG00000132507,ENSG00000137947,ENSG00000143486,ENSG00000146192,ENSG00000149100,ENSG00000158417,ENSG00000163412,ENSG00000173674,ENSG00000173812…	1.89007	8.18318e-09	2.01715e-06
GO:0016772	transferase activity, transferring phosphorus-containing groups	GOMF	950	1094	122	1527	7.4	828	18515	4.28	AASDHPPT,ABCC10,AKT2,ARID3A,ATR,BAZ1B,BCR,BUB1B,CARKD,CCT2,CD3EAP,CDC2,CDK2,CDK4,CDK5R1,CDK8,CHRAC1,CRKL,CRLS1,CSK,CSNK1E,CSNK1G1,CSNK2A1,DGKZ,DGUOK,DLG1,DNAH14,EEF1G,EIF2AK2,EPHA4,EPHB3,ESCO1,ESCO2,F11R,FAM98A,FOXD1,FRK,GPN1,GSG2,ICK,IKBKB,IKBKE,IQGAP3,IRS1,LIMK1,LTBP1,MAP2K6,MAP3K7,MAPK13,MAPK6,MAPK9,MARK1,MARK4,MAST2,MASTL,MED20,MKNK2,MOCS3,MTPAP,MXRA5,NME4,NRBP1,PAK1,PAK2,PAPOLA,PAPOLG,PDK1,P…	ENSG00000000457,ENSG00000000938,ENSG00000004455,ENSG00000004660,ENSG00000004799,ENSG00000005249,ENSG00000005882,ENSG00000006062,ENSG00000006432,ENSG00000006530,ENSG00000006837,ENSG00000007264,ENSG00000008086,ENSG00000008118,ENSG00000008128,ENSG00000009413,ENSG00000010219,ENSG00000010671,ENSG00000010810,ENSG00000011052,ENSG00000011405,ENSG00000012124,ENSG00000012983,ENSG00000013441,ENSG00000013503…	0.580284	3.74819e-08	7.39142e-06
GO:0003697	single-stranded DNA binding	GOMF	54	57	18	1631	1.09	36	19307	0.19	ARID3A,BRCA2,CSDA,E2F1,FUBP1,HMGB2,HNRNPA1,HNRNPA2B1,HSPD1,RAD23A,RAD51AP1,RPA1,SMUG1,SSBP1,SUB1,WBP11,YBX1,YY1	ENSG00000004700,ENSG00000012061,ENSG00000051180,ENSG00000065526,ENSG00000076242,ENSG00000095002,ENSG00000104738,ENSG00000106399,ENSG00000107815,ENSG00000113318,ENSG00000119318,ENSG00000122512,ENSG00000128513,ENSG00000130511,ENSG00000132740,ENSG00000134899,ENSG00000136480,ENSG00000138095,ENSG00000141510,ENSG00000145687,ENSG00000146676,ENSG00000152795,ENSG00000154767,ENSG00000157216,ENSG00000160957…	1.77813	7.41305e-08	1.21821e-05
GO:0016874	ligase activity	GOMF	398	470	62	1587	3.76	336	19007	1.74	AACS,ADSS,ARID3A,CBLB,CDC34,CTPS,DARS,DARS2,FAM83D,FBXO11,FBXO22,GCLC,GCLM,GSS,IARS,KCMF1,LNX1,MARS2,MCCC2,MIB1,MTHFD1,MTHFD1L,NARS2,NHLRC1,PARS2,PFAS,PIAS2,PIAS4,PPCS,PPP3R1,PRDM1,PTOV1,RNF2,RNF34,RNF7,RNF8,SAE1,SH3RF2,SUMO2,TRAF4,TRIM11,TRIM65,TTL,TTLL12,TTLL4,UBA1,UBA2,UBA6,UBE2E3,UBE2G1,UBE2L3,UBE2O,UBE2S,UBE2T,UBE2V2,UBE2Z,UBE3C,UBR5,YARS,YY1,ZNRF1,ZNRF2	ENSG00000002746,ENSG00000005156,ENSG00000005187,ENSG00000011376,ENSG00000012048,ENSG00000012963,ENSG00000013561,ENSG00000019995,ENSG00000023445,ENSG00000024048,ENSG00000031698,ENSG00000034063,ENSG00000034677,ENSG00000047230,ENSG00000048140,ENSG00000049167,ENSG00000049759,ENSG00000053900,ENSG00000054611,ENSG00000056661,ENSG00000059691,ENSG00000066813,ENSG00000067704,ENSG00000068323,ENSG00000068366…	0.792985	1.58067e-07	2.22648e-05
GO:0003899	DNA-directed RNA polymerase activity	GOMF	57	59	17	1632	1.03	40	19303	0.21	ARID3A,CD3EAP,FOXD1,IQGAP3,MED20,POLA1,POLR1D,POLR2D,POLR2F,POLR2G,POLR2H,POLR3A,POLR3E,POLR3K,PRIM2,TWISTNB,YY1	ENSG00000013503,ENSG00000047315,ENSG00000060069,ENSG00000066379,ENSG00000068654,ENSG00000089091,ENSG00000099817,ENSG00000099821,ENSG00000100413,ENSG00000102978,ENSG00000103932,ENSG00000105258,ENSG00000113356,ENSG00000121406,ENSG00000125630,ENSG00000126215,ENSG00000132664,ENSG00000137054,ENSG00000137878,ENSG00000147669,ENSG00000152944,ENSG00000164306,ENSG00000168255,ENSG00000168495,ENSG00000177238…	1.61479	1.02317e-06	0.000126106
GO:0016868	intramolecular transferase activity, phosphotransferases	GOMF	13	13	8	1641	0.49	5	19338	0.03	ARID3A,PGAM1,PGAM4,PGM2,PGM2L1,PGM3,PMM2,YY1	ENSG00000079739,ENSG00000100417,ENSG00000164199,ENSG00000164708,ENSG00000197041	2.93677	1.28219e-06	0.000140471
GO:0048037	cofactor binding	GOMF	245	300	41	1608	2.49	204	19139	1.05	ACBD7,ADH5,ARID3A,DHTKD1,DLD,DUS4L,EHHADH,ERO1L,ETFA,FOXD1,GCLC,GMDS,GOT1,GOT2,GSR,HIBADH,IDH1,IDH2,IGFBP2,MDH1,MICAL3,NFE2L2,NQO1,NUP188,OAT,PARP1,PDHX,PDXDC1,PSAT1,PYCR2,PYGL,SCLY,SDR42E1,SIRT5,SPTLC1,STEAP1,THNSL1,TYMS,UBA5,XDH,YY1	ENSG00000002726,ENSG00000004779,ENSG00000007952,ENSG00000010932,ENSG00000016391,ENSG00000023330,ENSG00000038274,ENSG00000042286,ENSG00000057252,ENSG00000065833,ENSG00000067829,ENSG00000068903,ENSG00000070610,ENSG00000070669,ENSG00000072506,ENSG00000073578,ENSG00000075643,ENSG00000084754,ENSG00000087008,ENSG00000087076,ENSG00000088451,ENSG00000088826,ENSG00000089163,ENSG00000089250,ENSG00000089685…	0.872189	3.18366e-06	0.000295416
GO:0003682	chromatin binding	GOMF	147	165	29	1620	1.76	118	19225	0.61	ACTL6A,ADNP,ARID3A,BAZ1B,CBX2,CBX3,CDC6,CDCA5,CHAF1A,CHD6,EED,EZH2,MBD2,MORF4L1,MSL3,NCOA6,PHF21A,POLA1,RNF2,RNF8,RPA1,SMARCC1,SMC1A,SOX2,SUV39H1,SUZ12P,TOP2A,TRIM24,YY1	ENSG00000005007,ENSG00000005102,ENSG00000005381,ENSG00000006047,ENSG00000016082,ENSG00000043039,ENSG00000054267,ENSG00000056661,ENSG00000062822,ENSG00000071655,ENSG00000072736,ENSG00000073282,ENSG00000073584,ENSG00000074047,ENSG00000077097,ENSG00000084093,ENSG00000084676,ENSG00000085224,ENSG00000092377,ENSG00000094916,ENSG00000100084,ENSG00000100105,ENSG00000100146,ENSG00000100307,ENSG00000100888…	1.0704	3.29572e-06	0.000295416
GO:0016853	isomerase activity	GOMF	148	168	29	1620	1.76	119	19224	0.62	ARID3A,EHHADH,EPHA4,FKBP11,FKBP3,FKBP4,GPI,MPI,MRI1,PDIA3,PDIA6,PGAM1,PGAM4,PGM2,PGM2L1,PGM3,PMM2,PPIA,PPID,PPIF,PPIL1,RPE,RPIA,RPUSD2,SIGMAR1,SLC35A2,TOP2A,TRUB1,YY1	ENSG00000007376,ENSG00000013441,ENSG00000023318,ENSG00000054796,ENSG00000064933,ENSG00000065485,ENSG00000067064,ENSG00000073737,ENSG00000077097,ENSG00000077800,ENSG00000079150,ENSG00000079739,ENSG00000080166,ENSG00000082074,ENSG00000084072,ENSG00000088451,ENSG00000088832,ENSG00000089248,ENSG00000091127,ENSG00000096060,ENSG00000099977,ENSG00000100023,ENSG00000100417,ENSG00000100577,ENSG00000100605…	1.06191	3.79557e-06	0.000303309
GO:0016866	intramolecular transferase activity	GOMF	28	30	11	1638	0.67	17	19326	0.09	ARID3A,GPI,PGAM1,PGAM4,PGM2,PGM2L1,PGM3,PMM2,RPUSD2,TRUB1,YY1	ENSG00000007376,ENSG00000079739,ENSG00000091127,ENSG00000100417,ENSG00000110060,ENSG00000129317,ENSG00000130826,ENSG00000146085,ENSG00000160285,ENSG00000162927,ENSG00000164199,ENSG00000164708,ENSG00000165526,ENSG00000167112,ENSG00000169972,ENSG00000177192,ENSG00000197041	2.03266	4.16425e-06	0.000303309
GO:0016881	acid-amino acid ligase activity	GOMF	189	223	34	1615	2.06	155	19188	0.8	ARID3A,CDC34,FBXO11,FBXO22,GCLC,GCLM,GSS,LNX1,MIB1,NHLRC1,PIAS2,PIAS4,PPCS,RNF2,RNF34,RNF7,RNF8,SUMO2,TRAF4,TRIM65,TTL,TTLL12,TTLL4,UBE2E3,UBE2G1,UBE2L3,UBE2O,UBE2S,UBE2T,UBE2V2,UBE2Z,UBE3C,UBR5,YY1	ENSG00000002746,ENSG00000012048,ENSG00000012963,ENSG00000013561,ENSG00000019995,ENSG00000023445,ENSG00000024048,ENSG00000048140,ENSG00000049167,ENSG00000049759,ENSG00000053900,ENSG00000056661,ENSG00000072803,ENSG00000077721,ENSG00000078140,ENSG00000078967,ENSG00000085382,ENSG00000086758,ENSG00000089053,ENSG00000089234,ENSG00000092140,ENSG00000092148,ENSG00000094880,ENSG00000095015,ENSG00000100023…	0.957886	4.30662e-06	0.000303309
GO:0008641	small protein activating enzyme activity	GOMF	8	9	6	1643	0.36	2	19341	0.01	MOCS3,SAE1,UBA1,UBA2,UBA6,YY1	ENSG00000159593,ENSG00000197548	3.56432	5.67838e-06	0.000373259
GO:0043566	structure-specific DNA binding	GOMF	138	161	27	1622	1.64	111	19232	0.57	ARID3A,BRCA2,CSDA,E2F1,FEN1,FUBP1,HMGB2,HNRNPA1,HNRNPA2B1,HSPD1,MRE11A,MYC,PCNA,PMS2L5,POLA1,RAD23A,RAD51AP1,RPA1,SMUG1,SSBP1,SUB1,TDG,TET1,TOP2A,WBP11,YBX1,YY1	ENSG00000004700,ENSG00000012061,ENSG00000012504,ENSG00000051180,ENSG00000057468,ENSG00000064933,ENSG00000065057,ENSG00000065526,ENSG00000073282,ENSG00000075292,ENSG00000076242,ENSG00000078319,ENSG00000079246,ENSG00000095002,ENSG00000102974,ENSG00000104738,ENSG00000106399,ENSG00000107815,ENSG00000108924,ENSG00000109320,ENSG00000109906,ENSG00000113318,ENSG00000113580,ENSG00000113916,ENSG00000116035…	1.05922	8.32729e-06	0.000513169
GO:0050825	ice binding	GOMF	214	243	36	1613	2.18	178	19165	0.92	ADRM1,ARID3A,BASP1,CCAR1,CCNL2,CKAP4,COPS6,CSDA,E2F1,E2F3,FBRS,FOXD1,GNAS,GRSF1,HNRNPD,MARCKS,MAZ,MEX3C,PHLPP1,PRPF40A,PTBP1,PYCR2,RSRC2,SCAMP3,SIX4,SIX5,SOX4,STK39,SUZ12P,TRUB1,UBE2Z,UBFD1,YY1,ZFR,ZNF367,ZNRF2	ENSG00000004848,ENSG00000006459,ENSG00000011114,ENSG00000043355,ENSG00000048740,ENSG00000055917,ENSG00000056487,ENSG00000061455,ENSG00000064651,ENSG00000065883,ENSG00000074047,ENSG00000082701,ENSG00000084234,ENSG00000086758,ENSG00000087095,ENSG00000089157,ENSG00000089902,ENSG00000091542,ENSG00000095203,ENSG00000095713,ENSG00000099399,ENSG00000100320,ENSG00000100461,ENSG00000101191,ENSG00000101849…	0.876725	1.09901e-05	0.000637423
GO:0000049	tRNA binding	GOMF	21	23	9	1640	0.55	12	19331	0.06	ARID3A,EIF2A,PSTK,RPL35A,SSB,XPO5,XPOT,YARS,YY1	ENSG00000037474,ENSG00000037897,ENSG00000072756,ENSG00000086848,ENSG00000090861,ENSG00000100416,ENSG00000109618,ENSG00000132740,ENSG00000142544,ENSG00000145982,ENSG00000164022,ENSG00000179115	2.17933	1.37245e-05	0.000751797
GO:0004652	polynucleotide adenylyltransferase activity	GOMF	6	5	5	1644	0.3	1	19342	0.01	ARID3A,MTPAP,PAPOLA,PAPOLG,YY1	ENSG00000218823	4.07458	1.66816e-05	0.000865689
GO:0030145	manganese ion binding	GOMF	138	157	26	1623	1.58	112	19231	0.58	ARG2,ARID3A,ATR,B3GAT3,B4GALT4,B4GALT7,FEN1,GALNT1,GALNT11,GALNT2,GALNT3,GALNT7,IDH1,IDH2,MRE11A,NPEPL1,NUDT11,NUDT15,NUDT19,PHLPP1,PIK3C3,POLL,PPM1L,XPNPEP1,XPNPEP3,YY1	ENSG00000002549,ENSG00000010810,ENSG00000011485,ENSG00000012232,ENSG00000027001,ENSG00000040199,ENSG00000065833,ENSG00000067829,ENSG00000070759,ENSG00000073417,ENSG00000076555,ENSG00000086062,ENSG00000086717,ENSG00000097007,ENSG00000100614,ENSG00000100626,ENSG00000100697,ENSG00000100889,ENSG00000101346,ENSG00000101365,ENSG00000103502,ENSG00000104695,ENSG00000106648,ENSG00000106772,ENSG00000106799…	1.01184	2.43227e-05	0.00119911
GO:0016462	pyrophosphatase activity	GOMF	826	975	97	1552	5.88	729	18614	3.77	ABCB6,ABCC10,ABCC5,ABCF1,ADNP,ARF5,ARID3A,ARL1,ARL4C,ARL4D,ASCC3,ATAD2,ATAD2B,ATAD5,ATL2,ATP11B,ATP13A3,ATP2A2,ATP5C1,ATP8B1,BMS1,CANT1,CBWD1,CDC6,CHD6,DDX12,DDX27,DDX49,DDX52,DHX36,DHX57,DHX9,DIRAS1,DNA2,DNAH14,DOLPP1,DUT,DYNLL1,E2F1,EFTUD2,EIF2S3,EIF4A1,EIF4A2,ENTPD3,ERCC2,ERCC6L,FAM98A,FOXD1,GFM1,GNAS,GPN1,GSPT1,HBS1L,HSPD1,KIF11,KIF18A,KIF22,KIF24,KIF26B,KIFC2,KRAS,MCM5,MFN1,MYO10,MYO19,NFE2L…	ENSG00000004700,ENSG00000005007,ENSG00000005100,ENSG00000005339,ENSG00000005471,ENSG00000006788,ENSG00000007174,ENSG00000013016,ENSG00000013275,ENSG00000013573,ENSG00000016490,ENSG00000017483,ENSG00000017797,ENSG00000018625,ENSG00000022556,ENSG00000023839,ENSG00000024422,ENSG00000026036,ENSG00000033050,ENSG00000035928,ENSG00000036828,ENSG00000037042,ENSG00000039123,ENSG00000039139,ENSG00000041353…	0.467407	4.082e-05	0.0019166
[truncated: 163 more rows]
