# Supplementary material for: TDP-43 regulates cancer-associated microRNAs
Source: Protein Cell. 2017 Sep 26;9(10):848–66. doi: 10.1007/s13238-017-0480-9 (PMC6160384; doi:10.1007/s13238-017-0480-9)
Supplement: Supplementary file 12 — Supplementary material 12 (XLSX 159 kb) [file 13238_2017_480_MOESM12_ESM.xlsx]

## Sheet: Column Descriptions
id	The stable ID of the node (miRBase Accession, UCSC ID from TCGA data, pathway/Gene Ontology ID)
axis	The axis of the hive plot that the node is associated with (miRNAs, Genes, or Pathway/GO)
node_label	The meanginful label for the node
node_value	The distance along the axis, corresponding to the absolute value of the node's rank
node_height	The radius of the node, corresponding to the scaled number of connections
node_color	The color of the node in hexadecimal, corresponding either to the degree of differential expression (as determined by log10 of its FDR for miRNAs and mRNAs) or by category for the pathway IDs
edge_color	The edge color associated with the node in hexadecimal, corresponding to either the log10 of the FDR of the miRNA or to the category of the pathway term
num_Outgoing	The number of connections leaving the node
num_Incoming	The number of connections leading to the node
node_r	The red component of the node color (scale of 0-255)
node_g	The green component of the node color (scale of 0-255)
node_b	The blue component of the node color (scale of 0-255)
node_a	The alpha component of the node color (scale of 0-255, zero being transparent)
edge_r	The red component of the edge color (scale of 0-255)
edge_g	The green component of the edge color (scale of 0-255)
edge_b	The blue component of the edge color (scale of 0-255)
edge_a	The alpha component of the edge color (scale of 0-255, zero being transparent)
group	The group that the node belongs to
FDR	The FDR associated with the node: for the miRNAs, the joint p-value of differential expression and enrichment for differentially expressed targets; for the mRNAs, the DESeq2 FDR; for pathway terms, the FatiGO Fisher's Exact Test p-value
Rank	The Rank of the node: for miRNAs and mRNAs, it's "adjusted rank" (see methods); for pathway terms, it's the log10 of the FDR
NOTE: The node lists are organized by axis, then by node_value (largest first); the edge lists are organized alphabetically by miRNAs, then alphabetically by pathway ID

## Sheet: LUAD downTranscriptUpMiR Nodes
Supplemental Table 12. Hive Plot Data
id	axis	node_label	node_value	node_height	node_color	edge_color	num_Outgoing	num_Incoming	node_r	node_g	node_b	node_a	edge_r	edge_g	edge_b	edge_a	group	FDR	Rank
MIMAT0000267	TDP-43-regulated_miRNA	hsa-miR-210-3p	43.5246	1	#ff0000c8	#ffdfdfc8	3	0	255	0	0	200	255	223	223	200	downGenesUpMiRNAs	3.56367e-34	43.5246
MIMAT0004494	TDP-43-regulated_miRNA	hsa-miR-21-3p	39.6008	2	#ff1313bb	#ff8c8cbb	15	0	255	19	19	187	255	140	140	187	downGenesUpMiRNAs	1.12671e-52	39.6008
MIMAT0000259	TDP-43-regulated_miRNA	hsa-miR-182-5p	28.9921	2	#ff646496	#ff7b7b96	14	0	255	100	100	150	255	123	123	150	downGenesUpMiRNAs	2.01844e-45	28.9921
MIMAT0000261	TDP-43-regulated_miRNA	hsa-miR-183-5p	26.9194	2	#ff72728f	#ffa7a78f	11	0	255	114	114	143	255	167	167	143	downGenesUpMiRNAs	1.64137e-35	26.9194
MIMAT0000093	TDP-43-regulated_miRNA	hsa-miR-93-5p	16.8527	4	#ffb0b06d	#ff01016d	26	0	255	176	176	109	255	1	1	109	downGenesUpMiRNAs	2.38959e-51	16.8527
MIMAT0000222	TDP-43-regulated_miRNA	hsa-miR-192-5p	16.6816	2	#ffbcbc6c	#ffbdbd6c	11	0	255	188	188	108	255	189	189	108	downGenesUpMiRNAs	1.77112e-21	16.6816
MIMAT0004509	TDP-43-regulated_miRNA	hsa-miR-93-3p	4.45354	1	#fff0f042	#ffbdbd42	8	0	255	240	240	66	255	189	189	66	downGenesUpMiRNAs	4.39199e-12	4.45354
uc003xsb.3	Target_Gene	SOX17	40.1277	3	#0000ffc8	#00000000	9	1	0	0	255	200					upGenesDownMiRNAs	4.99125e-36	-40.1277
uc002ruv.2	Target_Gene	EPAS1	39.4625	2	#1313ffc6	#00000000	1	4	19	19	255	198					upGenesDownMiRNAs	1.88399e-33	-39.4625
uc002rut.2	Target_Gene	PRKCE	34.8506	1	#2424ffb5	#00000000	1	2	36	36	255	181					upGenesDownMiRNAs	4.80689e-31	-34.8506
uc002aqf.2	Target_Gene	SMAD6	33.4487	2	#3131ffb0	#00000000	3	2	49	49	255	176					upGenesDownMiRNAs	2.36047e-29	-33.4487
uc002rxy.2	Target_Gene	SPTBN1	29.8321	1	#4d4dffa2	#00000000	1	1	77	77	255	162					upGenesDownMiRNAs	1.97717e-25	-29.8321
uc001xgb.1	Target_Gene	RHOJ	28.3637	2	#5252ff9d	#00000000	1	3	82	82	255	157					upGenesDownMiRNAs	8.4731e-25	-28.3637
uc003xfb.1	Target_Gene	DPYSL2	22.1022	1	#8686ff85	#00000000	1	2	134	134	255	133					upGenesDownMiRNAs	1.67627e-17	-22.1022
uc002amr.2	Target_Gene	DAPK2	19.6598	1	#9393ff7c	#00000000	1	1	147	147	255	124					upGenesDownMiRNAs	9.17782e-16	-19.6598
uc002uzf.3	Target_Gene	BMPR2	19.4459	1	#9494ff7b	#00000000	2	1	148	148	255	123					upGenesDownMiRNAs	1.29128e-15	-19.4459
uc003hhm.3	Target_Gene	CXCL2	18.7428	1	#a1a1ff79	#00000000	1	2	161	161	255	121					upGenesDownMiRNAs	8.16427e-14	-18.7428
uc003hyi.2	Target_Gene	DKK2	18.505	1	#9999ff78	#00000000	1	2	153	153	255	120					upGenesDownMiRNAs	6.57778e-15	-18.505
uc003svj.3	Target_Gene	IL6	18.0758	1	#a4a4ff76	#00000000	2	1	164	164	255	118					upGenesDownMiRNAs	2.14184e-13	-18.0758
uc002xvl.2	Target_Gene	PTPN1	17.8645	1	#9f9fff75	#00000000	1	1	159	159	255	117					upGenesDownMiRNAs	3.89657e-14	-17.8645
uc002jvl.2	Target_Gene	SOCS3	17.7223	1	#a6a6ff75	#00000000	1	1	166	166	255	117					upGenesDownMiRNAs	4.43714e-13	-17.7223
uc003dmf.2	Target_Gene	PRICKLE2	17.4381	1	#a0a0ff74	#00000000	1	1	160	160	255	116					upGenesDownMiRNAs	5.90788e-14	-17.4381
uc001pce.2	Target_Gene	FZD4	16.8994	1	#a7a7ff72	#00000000	2	1	167	167	255	114					upGenesDownMiRNAs	6.53772e-13	-16.8994
uc001xyl.1	Target_Gene	CALM1	16.5772	2	#aaaaff70	#00000000	3	3	170	170	255	112					upGenesDownMiRNAs	1.40363e-12	-16.5772
uc004auw.3	Target_Gene	FBP1	16.5141	1	#aeaeff70	#00000000	1	1	174	174	255	112					upGenesDownMiRNAs	5.44106e-12	-16.5141
uc003cwu.2	Target_Gene	RHOA	15.7601	3	#b1b1ff6d	#00000000	7	3	177	177	255	109					upGenesDownMiRNAs	1.17778e-11	-15.7601
uc003qbr.2	Target_Gene	ARHGAP18	15.7086	2	#adadff6d	#00000000	1	3	173	173	255	109					upGenesDownMiRNAs	3.72185e-12	-15.7086
uc003ldb.1	Target_Gene	EGR1	15.6335	2	#b8b8ff6d	#00000000	2	2	184	184	255	109					upGenesDownMiRNAs	1.24237e-10	-15.6335
uc001tbt.2	Target_Gene	DCN	15.2121	1	#babaff6b	#00000000	1	1	186	186	255	107					upGenesDownMiRNAs	2.39558e-10	-15.2121
uc002pop.1	Target_Gene	RRAS	14.9268	1	#b3b3ff6a	#00000000	1	1	179	179	255	106					upGenesDownMiRNAs	2.50901e-11	-14.9268
uc002ldg.2	Target_Gene	SMAD7	14.8851	2	#aeaeff6a	#00000000	3	3	174	174	255	106					upGenesDownMiRNAs	5.91969e-12	-14.8851
uc002hzh.2	Target_Gene	STAT5B	14.502	1	#b3b3ff69	#00000000	2	1	179	179	255	105					upGenesDownMiRNAs	2.47815e-11	-14.502
uc001ohr.2	Target_Gene	B3GNT1	13.8791	1	#b6b6ff66	#00000000	1	1	182	182	255	102					upGenesDownMiRNAs	6.88528e-11	-13.8791
uc003xik.2	Target_Gene	PPP2CB	13.436	2	#bcbcff65	#00000000	3	3	188	188	255	101					upGenesDownMiRNAs	5.22271e-10	-13.436
uc001wtf.3	Target_Gene	NFKBIA	13.3603	2	#c2c2ff64	#00000000	5	1	194	194	255	100					upGenesDownMiRNAs	3.47929e-09	-13.3603
uc001dqj.3	Target_Gene	ARHGAP29	13.3573	1	#bebeff64	#00000000	1	2	190	190	255	100					upGenesDownMiRNAs	9.83839e-10	-13.3573
uc001ozh.2	Target_Gene	GAB2	12.7529	1	#c2c2ff62	#00000000	1	1	194	194	255	98					upGenesDownMiRNAs	3.03681e-09	-12.7529
uc001dxm.1	Target_Gene	SORT1	12.7495	2	#c3c3ff62	#00000000	1	3	195	195	255	98					upGenesDownMiRNAs	4.90348e-09	-12.7495
uc003gsq.1	Target_Gene	ARAP2	12.6336	1	#c1c1ff62	#00000000	1	1	193	193	255	98					upGenesDownMiRNAs	2.48119e-09	-12.6336
uc002sbs.2	Target_Gene	B3GNT2	12.6188	1	#c0c0ff62	#00000000	1	2	192	192	255	98					upGenesDownMiRNAs	1.8403e-09	-12.6188
uc003syn.1	Target_Gene	HOXA5	12.5828	4	#bebeff62	#00000000	9	2	190	190	255	98					upGenesDownMiRNAs	8.7497e-10	-12.5828
uc001ygu.2	Target_Gene	EVL	12.5357	1	#c2c2ff61	#00000000	1	1	194	194	255	97					upGenesDownMiRNAs	3.11288e-09	-12.5357
uc001qmo.2	Target_Gene	CCND2	12.1567	2	#c8c8ff60	#00000000	1	3	200	200	255	96					upGenesDownMiRNAs	1.88793e-08	-12.1567
uc004dys.1	Target_Gene	FOXO4	12.0139	1	#c2c2ff5f	#00000000	1	1	194	194	255	95					upGenesDownMiRNAs	3.31499e-09	-12.0139
uc004caa.1	Target_Gene	LAMC3	11.9044	1	#cacaff5f	#00000000	1	1	202	202	255	95					upGenesDownMiRNAs	3.35167e-08	-11.9044
uc001aja.3	Target_Gene	SKI	11.875	2	#c8c8ff5f	#00000000	2	2	200	200	255	95					upGenesDownMiRNAs	2.01743e-08	-11.875
uc001uxl.3	Target_Gene	FOXO1	11.8673	2	#c7c7ff5f	#00000000	3	2	199	199	255	95					upGenesDownMiRNAs	1.55791e-08	-11.8673
uc003omm.3	Target_Gene	CDKN1A	11.7415	2	#ccccff5e	#00000000	3	1	204	204	255	94					upGenesDownMiRNAs	6.6413e-08	-11.7415
uc001hdx.2	Target_Gene	SRGAP2	11.6836	1	#c3c3ff5e	#00000000	2	1	195	195	255	94					upGenesDownMiRNAs	4.20519e-09	-11.6836
uc001cze.2	Target_Gene	JUN	11.6626	2	#ceceff5e	#00000000	3	1	206	206	255	94					upGenesDownMiRNAs	1.5922e-07	-11.6626
uc002wmu.1	Target_Gene	BMP2	11.305	2	#cfcfff5d	#00000000	3	2	207	207	255	93					upGenesDownMiRNAs	1.87895e-07	-11.305
uc002fsl.2	Target_Gene	CRK	10.8637	3	#cacaff5b	#00000000	5	3	202	202	255	91					upGenesDownMiRNAs	3.72134e-08	-10.8637
uc002xtw.1	Target_Gene	PREX1	10.7787	2	#d1d1ff5b	#00000000	2	2	209	209	255	91					upGenesDownMiRNAs	3.4483e-07	-10.7787
uc003qhr.2	Target_Gene	TNFAIP3	10.4561	1	#d3d3ff5a	#00000000	1	2	211	211	255	90					upGenesDownMiRNAs	7.66e-07	-10.4561
uc002vtb.1	Target_Gene	EIF4E2	9.78337	1	#d3d3ff57	#00000000	1	1	211	211	255	87					upGenesDownMiRNAs	6.05334e-07	-9.78337
uc002eyx.2	Target_Gene	ST3GAL2	9.45108	1	#d5d5ff56	#00000000	1	2	213	213	255	86					upGenesDownMiRNAs	1.33219e-06	-9.45108
uc002fsm.2	Target_Gene	CRK	9.16327	3	#d5d5ff55	#00000000	5	3	213	213	255	85					upGenesDownMiRNAs	1.49558e-06	-9.16327
REACT_12034	Fatigo	Signaling by BMP	4.19017	2	#009e73c8	#009e7380	0	6	0	158	115	200	0	158	115	128.952	REACTOME	6.45408e-05	4.19017
REACT_11061	Fatigo	Signalling by NGF	2.35277	3	#009e73c8	#009e734d	0	13	0	158	115	200	0	158	115	77.0066	REACTOME	0.00443844	2.35277
hsa05200	Fatigo	Pathways in cancer	2.00493	4	#e69f00c8	#e69f003e	0	17	230	159	0	200	230	159	0	62.6073	KEGG	0.00988723	2.00493
REACT_11044	Fatigo	Signaling by Rho GTPases	1.95201	2	#009e73c8	#009e733c	0	8	0	158	115	200	0	158	115	60.1999	REACTOME	0.0111684	1.95201
REACT_18266	Fatigo	Axon guidance	1.95201	2	#009e73c8	#009e733c	0	9	0	158	115	200	0	158	115	60.1999	REACTOME	0.0111684	1.95201
hsa05220	Fatigo	Chronic myeloid leukemia	1.84453	2	#e69f00c8	#e69f0037	0	8	230	159	0	200	230	159	0	55.1027	KEGG	0.0143043	1.84453
hsa04910	Fatigo	Insulin signaling pathway	1.82061	2	#e69f00c8	#e69f0035	0	10	230	159	0	200	230	159	0	53.9278	KEGG	0.0151143	1.82061
REACT_6844	Fatigo	Signaling by TGF-beta Receptor Complex	1.73444	1	#009e73c8	#009e7331	0	3	0	158	115	200	0	158	115	49.5637	REACTOME	0.0184315	1.73444
hsa04310	Fatigo	Wnt signaling pathway	1.7281	2	#e69f00c8	#e69f0031	0	9	230	159	0	200	230	159	0	49.2341	KEGG	0.0187025	1.7281
hsa04350	Fatigo	TGF-beta signaling pathway	1.7281	2	#e69f00c8	#e69f0031	0	7	230	159	0	200	230	159	0	49.2341	KEGG	0.0187025	1.7281
hsa04621	Fatigo	NOD-like receptor signaling pathway	1.7281	2	#e69f00c8	#e69f0031	0	6	230	159	0	200	230	159	0	49.2341	KEGG	0.0187025	1.7281
hsa04722	Fatigo	Neurotrophin signaling pathway	1.7281	2	#e69f00c8	#e69f0031	0	9	230	159	0	200	230	159	0	49.2341	KEGG	0.0187025	1.7281
hsa00533	Fatigo	Glycosaminoglycan biosynthesis - keratan sulfate	1.38503	1	#e69f00c8	#e69f001d	0	3	230	159	0	200	230	159	0	29.3165	KEGG	0.0412065	1.38503

## Sheet: LUAD downTranscriptUpMiR Edges
Outgoing Node	Incoming Node
uc001dxm.1	MIMAT0000093
uc001qmo.2	MIMAT0000093
uc001xyl.1	MIMAT0000093
uc002amr.2	MIMAT0000093
uc002aqf.2	MIMAT0000093
uc002fsl.2	MIMAT0000093
uc002fsm.2	MIMAT0000093
uc002jvl.2	MIMAT0000093
uc002ldg.2	MIMAT0000093
uc002ruv.2	MIMAT0000093
uc002uzf.3	MIMAT0000093
uc002vtb.1	MIMAT0000093
uc002wmu.1	MIMAT0000093
uc003cwu.2	MIMAT0000093
uc003hyi.2	MIMAT0000093
uc003omm.3	MIMAT0000093
uc003qhr.2	MIMAT0000093
uc003svj.3	MIMAT0000093
uc003xsb.3	MIMAT0000093
uc001aja.3	MIMAT0000093
uc001hdx.2	MIMAT0000093
uc002rxy.2	MIMAT0000093
uc002xtw.1	MIMAT0000093
uc003gsq.1	MIMAT0000093
uc003qbr.2	MIMAT0000093
uc003xfb.1	MIMAT0000093
uc001qmo.2	MIMAT0000222
uc001tbt.2	MIMAT0000222
uc002eyx.2	MIMAT0000222
uc002fsl.2	MIMAT0000222
uc002fsm.2	MIMAT0000222
uc002xvl.2	MIMAT0000222
uc003hhm.3	MIMAT0000222
uc003ldb.1	MIMAT0000222
uc003xik.2	MIMAT0000222
uc001dqj.3	MIMAT0000222
uc003xfb.1	MIMAT0000222
uc001cze.2	MIMAT0000259
uc001dxm.1	MIMAT0000259
uc001xyl.1	MIMAT0000259
uc002ldg.2	MIMAT0000259
uc002ruv.2	MIMAT0000259
uc002sbs.2	MIMAT0000259
uc002wmu.1	MIMAT0000259
uc003dmf.2	MIMAT0000259
uc003hyi.2	MIMAT0000259
uc003syn.1	MIMAT0000259
uc001xgb.1	MIMAT0000259
uc002pop.1	MIMAT0000259
uc002rut.2	MIMAT0000259
uc003qbr.2	MIMAT0000259
uc001dxm.1	MIMAT0000261
uc001uxl.3	MIMAT0000261
uc002fsl.2	MIMAT0000261
uc002fsm.2	MIMAT0000261
uc002sbs.2	MIMAT0000261
uc003cwu.2	MIMAT0000261
uc003ldb.1	MIMAT0000261
uc003syn.1	MIMAT0000261
uc003xik.2	MIMAT0000261
uc002rut.2	MIMAT0000261
uc003qbr.2	MIMAT0000261
uc002aqf.2	MIMAT0000267
uc002ruv.2	MIMAT0000267
uc001xgb.1	MIMAT0000267
uc001ohr.2	MIMAT0004494
uc001pce.2	MIMAT0004494
uc001qmo.2	MIMAT0004494
uc001uxl.3	MIMAT0004494
uc001wtf.3	MIMAT0004494
uc001xyl.1	MIMAT0004494
uc002hzh.2	MIMAT0004494
uc002ldg.2	MIMAT0004494
uc002ruv.2	MIMAT0004494
uc003hhm.3	MIMAT0004494
uc003qhr.2	MIMAT0004494
uc004auw.3	MIMAT0004494
uc001ygu.2	MIMAT0004494
uc002xtw.1	MIMAT0004494
uc004dys.1	MIMAT0004494
uc001ozh.2	MIMAT0004509
uc002eyx.2	MIMAT0004509
uc003cwu.2	MIMAT0004509
uc003xik.2	MIMAT0004509
uc004caa.1	MIMAT0004509
uc001aja.3	MIMAT0004509
uc001dqj.3	MIMAT0004509
uc001xgb.1	MIMAT0004509
uc001xgb.1	REACT_11044
uc003cwu.2	REACT_11044
uc003qbr.2	REACT_11044
uc003syn.1	REACT_11044
uc001dqj.3	REACT_11044
uc002xtw.1	REACT_11044
uc001hdx.2	REACT_11044
uc003gsq.1	REACT_11044
uc001uxl.3	REACT_11061
uc002fsl.2	REACT_11061
uc002fsm.2	REACT_11061
uc002rut.2	REACT_11061
uc003cwu.2	REACT_11061
uc003syn.1	REACT_11061
uc003xik.2	REACT_11061
uc001wtf.3	REACT_11061
uc001xyl.1	REACT_11061
uc002xtw.1	REACT_11061
uc004dys.1	REACT_11061
uc003omm.3	REACT_11061
uc003xsb.3	REACT_11061
uc002aqf.2	REACT_12034
uc001aja.3	REACT_12034
uc002ldg.2	REACT_12034
uc002wmu.1	REACT_12034
uc002uzf.3	REACT_12034
uc003xsb.3	REACT_12034
uc003cwu.2	REACT_18266
uc003ldb.1	REACT_18266
uc003syn.1	REACT_18266
uc001ygu.2	REACT_18266
uc002pop.1	REACT_18266
uc003xfb.1	REACT_18266
uc001hdx.2	REACT_18266
uc002rxy.2	REACT_18266
uc003xsb.3	REACT_18266
uc002aqf.2	REACT_6844
uc001aja.3	REACT_6844
uc002ldg.2	REACT_6844
uc002sbs.2	hsa00533
uc002eyx.2	hsa00533
uc001ohr.2	hsa00533
uc003cwu.2	hsa04310
uc003syn.1	hsa04310
uc003xik.2	hsa04310
uc001pce.2	hsa04310
uc001qmo.2	hsa04310
uc001cze.2	hsa04310
uc003dmf.2	hsa04310
uc003hyi.2	hsa04310
uc003xsb.3	hsa04310
uc002aqf.2	hsa04350
uc003cwu.2	hsa04350
uc003xik.2	hsa04350
uc002ldg.2	hsa04350
uc002wmu.1	hsa04350
uc001tbt.2	hsa04350
uc002uzf.3	hsa04350
uc003syn.1	hsa04621
uc001wtf.3	hsa04621
uc003hhm.3	hsa04621
uc003qhr.2	hsa04621
uc003svj.3	hsa04621
uc003xsb.3	hsa04621
uc001dxm.1	hsa04722
uc002fsl.2	hsa04722
uc002fsm.2	hsa04722
uc003cwu.2	hsa04722
uc003syn.1	hsa04722
uc001wtf.3	hsa04722
uc001xyl.1	hsa04722
uc001cze.2	hsa04722
uc003xsb.3	hsa04722
uc001uxl.3	hsa04910
uc002fsl.2	hsa04910
uc002fsm.2	hsa04910
uc003syn.1	hsa04910
uc001xyl.1	hsa04910
uc004auw.3	hsa04910
uc002xvl.2	hsa04910
uc002jvl.2	hsa04910
uc002vtb.1	hsa04910
uc003xsb.3	hsa04910
uc002ruv.2	hsa05200
uc001uxl.3	hsa05200
uc002fsl.2	hsa05200
uc002fsm.2	hsa05200
uc003cwu.2	hsa05200
uc003ldb.1	hsa05200
uc003syn.1	hsa05200
uc004caa.1	hsa05200
uc001pce.2	hsa05200
uc001wtf.3	hsa05200
uc002hzh.2	hsa05200
uc001cze.2	hsa05200
uc002wmu.1	hsa05200
uc002amr.2	hsa05200
uc003omm.3	hsa05200
uc003svj.3	hsa05200
uc003xsb.3	hsa05200
uc002fsl.2	hsa05220
uc002fsm.2	hsa05220
uc003syn.1	hsa05220
uc001ozh.2	hsa05220
uc001wtf.3	hsa05220
uc002hzh.2	hsa05220
uc003omm.3	hsa05220
uc003xsb.3	hsa05220

## Sheet: LUAD upTranscriptDownMiR Nodes
id	axis	node_label	node_value	node_height	node_color	edge_color	num_Outgoing	num_Incoming	node_r	node_g	node_b	node_a	edge_r	edge_g	edge_b	edge_a	group	FDR	Rank
MIMAT0000063	TDP-43-regulated_miRNA	hsa-let-7b-5p	35.3477	4	#0000ffc8	#0000ffc8	56	0	0	0	255	200	0	0	255	200	DownMiRNAs	6.29129e-48	-35.3477
MIMAT0000062	TDP-43-regulated_miRNA	hsa-let-7a-5p	18.7171	3	#9494ff82	#1616ff82	51	0	148	148	255	130	22	22	255	130	DownMiRNAs	7.34118e-30	-18.7171
MIMAT0000066	TDP-43-regulated_miRNA	hsa-let-7e-5p	9.32065	4	#d8d8ff5a	#1616ff5a	56	0	216	216	255	90	22	22	255	90	DownMiRNAs	2.69368e-20	-9.32065
MIMAT0000414	TDP-43-regulated_miRNA	hsa-let-7g-5p	7.23927	3	#e4e4ff51	#1a1aff51	53	0	228	228	255	81	26	26	255	81	DownMiRNAs	6.86073e-18	-7.23927
uc002huq.2	Target_Gene	TOP2A	44.2533	2	#ff0000c8	#00000000	2	4	255	0	0	200					UpGenes	9.80383e-38	44.2533
uc001gxx.3	Target_Gene	UBE2T	40.6108	2	#ff1010bc	#00000000	1	4	255	16	16	188					UpGenes	1.74759e-35	40.6108
uc003wld.2	Target_Gene	XRCC2	30.9397	2	#ff4d4d9b	#00000000	1	3	255	77	77	155					UpGenes	1.34921e-26	30.9397
uc002rah.2	Target_Gene	RRM2	28.8944	3	#ff626294	#00000000	6	4	255	98	98	148					UpGenes	1.24489e-23	28.8944
uc001jjx.1	Target_Gene	ZWINT	28.057	1	#ff626292	#00000000	1	1	255	98	98	146					UpGenes	1.29849e-23	28.057
uc003hbr.2	Target_Gene	PPAT	27.4333	1	#ff62628f	#00000000	2	1	255	98	98	143					UpGenes	1.38252e-23	27.4333
uc001jof.2	Target_Gene	DNA2	26.205	3	#ff6b6b8b	#00000000	6	4	255	107	107	139					UpGenes	2.8513e-22	26.205
uc002juw.2	Target_Gene	TK1	25.0426	3	#ff797987	#00000000	4	4	255	121	121	135					UpGenes	3.26245e-20	25.0426
uc003yhc.2	Target_Gene	CCNE2	20.2489	2	#ff959577	#00000000	5	2	255	149	149	119					UpGenes	3.96529e-16	20.2489
uc001wzv.2	Target_Gene	ERO1L	19.4585	2	#ff9f9f74	#00000000	1	4	255	159	159	116					UpGenes	9.24434e-15	19.4585
uc002iqm.2	Target_Gene	COL1A1	17.9747	2	#ffb5b56f	#00000000	1	4	255	181	181	111					UpGenes	1.72358e-11	17.9747
uc010mdq.2	Target_Gene	MYC	17.7607	2	#ffa1a16f	#00000000	1	3	255	161	161	111					UpGenes	2.1574e-14	17.7607
uc001oyh.3	Target_Gene	PAK1	17.499	2	#ffa5a56e	#00000000	2	4	255	165	165	110					UpGenes	8.02502e-14	17.499
uc002uqj.1	Target_Gene	COL3A1	16.0279	2	#ffc0c069	#00000000	1	4	255	192	192	105					UpGenes	5.32739e-10	16.0279
uc002jwk.2	Target_Gene	CANT1	14.6224	2	#ffb8b864	#00000000	2	4	255	184	184	100					UpGenes	4.34276e-11	14.6224
uc002cgz.2	Target_Gene	NME4	13.7571	2	#ffbfbf61	#00000000	3	4	255	191	191	97					UpGenes	4.95933e-10	13.7571
uc001gjh.1	Target_Gene	DARS2	13.5103	2	#ffbebe60	#00000000	1	4	255	190	190	96					UpGenes	2.84702e-10	13.5103
uc003uxv.3	Target_Gene	AP1S1	12.8205	2	#ffc3c35e	#00000000	1	4	255	195	195	94					UpGenes	1.72817e-09	12.8205
uc003iwi.2	Target_Gene	CASP3	12.7184	2	#ffc1c15e	#00000000	1	4	255	193	193	94					UpGenes	9.95225e-10	12.7184
uc001sfe.1	Target_Gene	SMUG1	12.6565	3	#ffbcbc5d	#00000000	4	4	255	188	188	93					UpGenes	1.79773e-10	12.6565
uc001hqd.3	Target_Gene	PARP1	12.3641	2	#ffc9c95c	#00000000	3	4	255	201	201	92					UpGenes	1.16542e-08	12.3641
uc001wae.2	Target_Gene	HNRNPC	11.8225	2	#ffcdcd5b	#00000000	1	4	255	205	205	91					UpGenes	4.15041e-08	11.8225
uc001okp.1	Target_Gene	POLD4	11.7831	4	#ffc4c45a	#00000000	10	2	255	196	196	90					UpGenes	2.28151e-09	11.7831
uc001cxy.2	Target_Gene	PARS2	11.1241	2	#ffc7c758	#00000000	1	4	255	199	199	88					UpGenes	7.01843e-09	11.1241
uc002wlp.2	Target_Gene	PCNA	11.1127	4	#ffd1d158	#00000000	8	4	255	209	209	88					UpGenes	1.6699e-07	11.1127
uc004ehj.1	Target_Gene	RPL36A	10.759	2	#ffcaca57	#00000000	1	4	255	202	202	87					UpGenes	1.76899e-08	10.759
uc001bzg.1	Target_Gene	PSMB2	10.4778	3	#ffd2d256	#00000000	4	4	255	210	210	86					UpGenes	2.68982e-07	10.4778
uc002duv.2	Target_Gene	KCTD13	10.0649	2	#ffd2d255	#00000000	2	4	255	210	210	85					UpGenes	2.26564e-07	10.0649
uc003zcj.2	Target_Gene	CPSF1	10.0369	2	#ffd7d755	#00000000	1	4	255	215	215	85					UpGenes	1.4368e-06	10.0369
uc002cha.2	Target_Gene	NME4	9.82684	2	#ffd3d354	#00000000	3	4	255	211	211	84					UpGenes	3.18746e-07	9.82684
uc001sdg.1	Target_Gene	PCBP2	9.66132	2	#ffd2d253	#00000000	1	4	255	210	210	83					UpGenes	2.27628e-07	9.66132
uc002tpj.2	Target_Gene	POLR2D	9.57928	3	#ffd5d553	#00000000	5	4	255	213	213	83					UpGenes	7.91607e-07	9.57928
uc003uhz.2	Target_Gene	SEMA3A	9.31202	1	#ffdfdf52	#00000000	1	2	255	223	223	82					UpGenes	1.68952e-05	9.31202
uc003anw.1	Target_Gene	MCM5	9.03019	3	#ffd6d651	#00000000	7	4	255	214	214	81					UpGenes	8.8968e-07	9.03019
uc003jme.1	Target_Gene	RPL37	8.97189	1	#ffe4e451	#00000000	1	2	255	228	228	81					UpGenes	9.03395e-05	8.97189
uc001iaj.2	Target_Gene	ADSS	8.8303	2	#ffdddd50	#00000000	2	4	255	221	221	80					UpGenes	8.66949e-06	8.8303
uc003ung.1	Target_Gene	COL1A2	8.75269	2	#ffebeb50	#00000000	1	4	255	235	235	80					UpGenes	0.000962171	8.75269
uc003pdx.2	Target_Gene	PRIM2	8.58297	4	#ffdcdc50	#00000000	8	4	255	220	220	80					UpGenes	7.71559e-06	8.58297
uc002rkf.1	Target_Gene	EIF2B4	8.4802	1	#ffd8d84f	#00000000	1	1	255	216	216	79					UpGenes	2.12932e-06	8.4802
uc002svv.1	Target_Gene	SNRNP200	8.36554	2	#ffd9d94f	#00000000	1	4	255	217	217	79					UpGenes	2.24093e-06	8.36554
uc010pda.1	Target_Gene	PSMB4	8.25831	2	#ffdcdc4e	#00000000	4	2	255	220	220	78					UpGenes	7.06174e-06	8.25831
uc003bsh.2	Target_Gene	OGG1	7.84002	3	#ffdddd4d	#00000000	4	4	255	221	221	77					UpGenes	8.47569e-06	7.84002
uc002lov.2	Target_Gene	CDC34	7.71773	2	#ffe3e34d	#00000000	3	4	255	227	227	77					UpGenes	8.50679e-05	7.71773
uc002uuq.2	Target_Gene	MARS2	7.50633	2	#ffe0e04c	#00000000	1	4	255	224	224	76					UpGenes	3.14706e-05	7.50633
uc003eps.2	Target_Gene	TOPBP1	7.50345	2	#ffe5e54c	#00000000	1	4	255	229	229	76					UpGenes	0.000147504	7.50345
uc001ibu.1	Target_Gene	AHCTF1	7.35533	2	#ffe5e54b	#00000000	1	4	255	229	229	75					UpGenes	0.000141564	7.35533
uc002mpc.2	Target_Gene	AP1M2	7.34506	1	#ffe7e74b	#00000000	1	1	255	231	231	75					UpGenes	0.000253579	7.34506
uc003exu.1	Target_Gene	PFN2	7.15777	2	#ffebeb4b	#00000000	1	3	255	235	235	75					UpGenes	0.00116353	7.15777
uc001tqk.3	Target_Gene	ATP2A2	7.06886	2	#ffeded4a	#00000000	1	4	255	237	237	74					UpGenes	0.00176514	7.06886
uc002gks.2	Target_Gene	PFAS	6.66747	2	#ffe6e649	#00000000	2	4	255	230	230	73					UpGenes	0.00017034	6.66747
uc010kyl.2	Target_Gene	PPIA	6.62402	2	#ffeaea49	#00000000	2	4	255	234	234	73					UpGenes	0.000889118	6.62402
uc001okr.2	Target_Gene	RAD9A	6.42607	3	#ffe8e848	#00000000	4	4	255	232	232	72					UpGenes	0.000384079	6.42607
uc001soi.2	Target_Gene	DDIT3	6.28757	1	#ffecec48	#00000000	1	2	255	236	236	72					UpGenes	0.001337	6.28757
uc010fac.2	Target_Gene	EIF2AK2	6.23746	2	#ffecec48	#00000000	1	4	255	236	236	72					UpGenes	0.00142063	6.23746
uc001ozi.2	Target_Gene	NARS2	6.18048	2	#ffebeb47	#00000000	1	4	255	235	235	71					UpGenes	0.000940647	6.18048
uc001jzn.2	Target_Gene	POLR3A	6.04536	2	#ffecec47	#00000000	2	4	255	236	236	71					UpGenes	0.00157932	6.04536
uc001ogp.2	Target_Gene	BANF1	5.75032	1	#ffeeee46	#00000000	2	1	255	238	238	70					UpGenes	0.00278473	5.75032
uc003jdo.2	Target_Gene	MED10	5.58287	2	#fff0f045	#00000000	1	4	255	240	240	69					UpGenes	0.00558325	5.58287
uc001wzy.2	Target_Gene	PSMC6	4.77196	3	#fff0f043	#00000000	4	4	255	240	240	67					UpGenes	0.00568641	4.77196
uc003uac.1	Target_Gene	LIMK1	3.37445	2	#ffadad3e	#00000000	1	4	255	173	173	62					UpGenes	9.24847e-13	3.37445
uc011dqs.1	Target_Gene	RXRB	2.27829	2	#ffeaea3a	#00000000	1	3	255	234	234	58					UpGenes	0.000864217	2.27829
uc010dxa.2	Target_Gene	EIF3G	1.96235	2	#ffeeee39	#00000000	1	3	255	238	238	57					UpGenes	0.00271701	1.96235
REACT_383	Fatigo	DNA Replication	2.68928	2	#009e73c8	#009e7352	0	8	0	158	115	200	0	158	115	82.8587	REACTOME	0.00204511	2.68928
REACT_71	Fatigo	Gene Expression	2.63369	3	#009e73c8	#009e7351	0	15	0	158	115	200	0	158	115	81.109	REACTOME	0.0023244	2.63369
hsa00230	Fatigo	Purine metabolism	2.47879	2	#e69f00c8	#e69f004c	0	11	230	159	0	200	230	159	0	76.0322	KEGG	0.00332054	2.47879
hsa00240	Fatigo	Pyrimidine metabolism	2.47879	2	#e69f00c8	#e69f004c	0	9	230	159	0	200	230	159	0	76.0322	KEGG	0.00332054	2.47879
hsa03410	Fatigo	Base excision repair	2.47879	1	#e69f00c8	#e69f004c	0	5	230	159	0	200	230	159	0	76.0322	KEGG	0.00332054	2.47879
REACT_152	Fatigo	Cell Cycle, Mitotic	1.96226	2	#009e73c8	#009e7338	0	12	0	158	115	200	0	158	115	56.4603	REACTOME	0.0109079	1.96226
REACT_1698	Fatigo	Metabolism of nucleotides	1.96226	2	#009e73c8	#009e7338	0	7	0	158	115	200	0	158	115	56.4603	REACTOME	0.0109079	1.96226
GO:0006261	Fatigo	DNA-dependent DNA replication	1.75261	2	#cc79a7c8	#cc79a72e	0	7	204	121	167	200	204	121	167	46.9965	GOBP	0.0176763	1.75261
GO:0006284	Fatigo	base-excision repair	1.75261	1	#cc79a7c8	#cc79a72e	0	5	204	121	167	200	204	121	167	46.9965	GOBP	0.0176763	1.75261
GO:0006259	Fatigo	DNA metabolic process	1.71719	4	#cc79a7c8	#cc79a72d	0	21	204	121	167	200	204	121	167	45.2866	GOBP	0.0191782	1.71719
GO:0006260	Fatigo	DNA replication	1.71719	2	#cc79a7c8	#cc79a72d	0	12	204	121	167	200	204	121	167	45.2866	GOBP	0.0191782	1.71719
GO:0006984	Fatigo	ER-nucleus signaling pathway	1.71719	1	#cc79a7c8	#cc79a72d	0	5	204	121	167	200	204	121	167	45.2866	GOBP	0.0191782	1.71719
REACT_1538	Fatigo	Cell Cycle Checkpoints	1.60919	1	#009e73c8	#009e7327	0	6	0	158	115	200	0	158	115	39.8459	REACTOME	0.0245928	1.60919
REACT_18266	Fatigo	Axon guidance	1.60919	2	#009e73c8	#009e7327	0	7	0	158	115	200	0	158	115	39.8459	REACTOME	0.0245928	1.60919
REACT_216	Fatigo	DNA Repair	1.60919	1	#009e73c8	#009e7327	0	6	0	158	115	200	0	158	115	39.8459	REACTOME	0.0245928	1.60919
REACT_6185	Fatigo	HIV Infection	1.60919	2	#009e73c8	#009e7327	0	8	0	158	115	200	0	158	115	39.8459	REACTOME	0.0245928	1.60919
hsa03030	Fatigo	DNA replication	1.40768	1	#e69f00c8	#e69f001c	0	4	230	159	0	200	230	159	0	28.64	KEGG	0.039113	1.40768

## Sheet: LUAD upTranscriptDownMiR Edges
Outgoing Node	Incoming Node
uc001hqd.3	GO:0006259
uc001jof.2	GO:0006259
uc001okp.1	GO:0006259
uc001okr.2	GO:0006259
uc001sfe.1	GO:0006259
uc002duv.2	GO:0006259
uc002huq.2	GO:0006259
uc002juw.2	GO:0006259
uc002lov.2	GO:0006259
uc002rah.2	GO:0006259
uc002wlp.2	GO:0006259
uc003anw.1	GO:0006259
uc003bsh.2	GO:0006259
uc003eps.2	GO:0006259
uc003iwi.2	GO:0006259
uc003pdx.2	GO:0006259
uc003wld.2	GO:0006259
uc003yhc.2	GO:0006259
uc010kyl.2	GO:0006259
uc010mdq.2	GO:0006259
uc001ogp.2	GO:0006259
uc001jof.2	GO:0006260
uc001okp.1	GO:0006260
uc001okr.2	GO:0006260
uc002duv.2	GO:0006260
uc002huq.2	GO:0006260
uc002juw.2	GO:0006260
uc002lov.2	GO:0006260
uc002rah.2	GO:0006260
uc002wlp.2	GO:0006260
uc003anw.1	GO:0006260
uc003pdx.2	GO:0006260
uc003yhc.2	GO:0006260
uc001jof.2	GO:0006261
uc001okp.1	GO:0006261
uc001okr.2	GO:0006261
uc002lov.2	GO:0006261
uc003anw.1	GO:0006261
uc003pdx.2	GO:0006261
uc003yhc.2	GO:0006261
uc001hqd.3	GO:0006284
uc001jof.2	GO:0006284
uc001sfe.1	GO:0006284
uc002wlp.2	GO:0006284
uc003bsh.2	GO:0006284
uc001oyh.3	GO:0006984
uc001tqk.3	GO:0006984
uc001wzv.2	GO:0006984
uc010fac.2	GO:0006984
uc001soi.2	GO:0006984
uc001hqd.3	MIMAT0000062
uc001jof.2	MIMAT0000062
uc001ogp.2	MIMAT0000062
uc001okr.2	MIMAT0000062
uc001oyh.3	MIMAT0000062
uc001sfe.1	MIMAT0000062
uc001soi.2	MIMAT0000062
uc001tqk.3	MIMAT0000062
uc001wzv.2	MIMAT0000062
uc002duv.2	MIMAT0000062
uc002huq.2	MIMAT0000062
uc002juw.2	MIMAT0000062
uc002lov.2	MIMAT0000062
uc002rah.2	MIMAT0000062
uc002wlp.2	MIMAT0000062
uc003anw.1	MIMAT0000062
uc003bsh.2	MIMAT0000062
uc003eps.2	MIMAT0000062
uc003iwi.2	MIMAT0000062
uc003pdx.2	MIMAT0000062
uc010fac.2	MIMAT0000062
uc010kyl.2	MIMAT0000062
uc001iaj.2	MIMAT0000062
uc001jzn.2	MIMAT0000062
uc002cgz.2	MIMAT0000062
uc002cha.2	MIMAT0000062
uc002gks.2	MIMAT0000062
uc002jwk.2	MIMAT0000062
uc002tpj.2	MIMAT0000062
uc001bzg.1	MIMAT0000062
uc001cxy.2	MIMAT0000062
uc001gjh.1	MIMAT0000062
uc001gxx.3	MIMAT0000062
uc001ibu.1	MIMAT0000062
uc001ozi.2	MIMAT0000062
uc001sdg.1	MIMAT0000062
uc001wae.2	MIMAT0000062
uc001wzy.2	MIMAT0000062
uc002iqm.2	MIMAT0000062
uc002svv.1	MIMAT0000062
uc002uqj.1	MIMAT0000062
uc002uuq.2	MIMAT0000062
uc003exu.1	MIMAT0000062
uc003jdo.2	MIMAT0000062
uc003jme.1	MIMAT0000062
uc003uac.1	MIMAT0000062
uc003ung.1	MIMAT0000062
uc003uxv.3	MIMAT0000062
uc003zcj.2	MIMAT0000062
uc004ehj.1	MIMAT0000062
uc011dqs.1	MIMAT0000062
uc001hqd.3	MIMAT0000063
uc001jof.2	MIMAT0000063
uc001okp.1	MIMAT0000063
uc001okr.2	MIMAT0000063
uc001oyh.3	MIMAT0000063
uc001sfe.1	MIMAT0000063
uc001soi.2	MIMAT0000063
uc001tqk.3	MIMAT0000063
uc001wzv.2	MIMAT0000063
uc002duv.2	MIMAT0000063
uc002huq.2	MIMAT0000063
uc002juw.2	MIMAT0000063
uc002lov.2	MIMAT0000063
uc002rah.2	MIMAT0000063
uc002wlp.2	MIMAT0000063
uc003anw.1	MIMAT0000063
uc003bsh.2	MIMAT0000063
uc003eps.2	MIMAT0000063
uc003iwi.2	MIMAT0000063
uc003pdx.2	MIMAT0000063
uc003wld.2	MIMAT0000063
uc010fac.2	MIMAT0000063
uc010kyl.2	MIMAT0000063
uc010mdq.2	MIMAT0000063
uc001iaj.2	MIMAT0000063
uc001jzn.2	MIMAT0000063
uc002cgz.2	MIMAT0000063
uc002cha.2	MIMAT0000063
uc002gks.2	MIMAT0000063
uc002jwk.2	MIMAT0000063
uc002tpj.2	MIMAT0000063
uc003hbr.2	MIMAT0000063
uc001bzg.1	MIMAT0000063
uc001cxy.2	MIMAT0000063
uc001gjh.1	MIMAT0000063
uc001gxx.3	MIMAT0000063
uc001ibu.1	MIMAT0000063
uc001ozi.2	MIMAT0000063
uc001sdg.1	MIMAT0000063
uc001wae.2	MIMAT0000063
uc001wzy.2	MIMAT0000063
uc002iqm.2	MIMAT0000063
uc002svv.1	MIMAT0000063
uc002uqj.1	MIMAT0000063
uc002uuq.2	MIMAT0000063
uc003exu.1	MIMAT0000063
uc003jdo.2	MIMAT0000063
uc003uac.1	MIMAT0000063
uc003uhz.2	MIMAT0000063
uc003ung.1	MIMAT0000063
uc003uxv.3	MIMAT0000063
uc003zcj.2	MIMAT0000063
uc004ehj.1	MIMAT0000063
uc010dxa.2	MIMAT0000063
uc010pda.1	MIMAT0000063
uc011dqs.1	MIMAT0000063
uc001hqd.3	MIMAT0000066
uc001jof.2	MIMAT0000066
uc001okp.1	MIMAT0000066
uc001okr.2	MIMAT0000066
uc001oyh.3	MIMAT0000066
uc001sfe.1	MIMAT0000066
uc001tqk.3	MIMAT0000066
uc001wzv.2	MIMAT0000066
uc002duv.2	MIMAT0000066
uc002huq.2	MIMAT0000066
uc002juw.2	MIMAT0000066
uc002lov.2	MIMAT0000066
uc002rah.2	MIMAT0000066
uc002wlp.2	MIMAT0000066
uc003anw.1	MIMAT0000066
uc003bsh.2	MIMAT0000066
uc003eps.2	MIMAT0000066
uc003iwi.2	MIMAT0000066
uc003pdx.2	MIMAT0000066
uc003wld.2	MIMAT0000066
uc003yhc.2	MIMAT0000066
uc010fac.2	MIMAT0000066
uc010kyl.2	MIMAT0000066
uc010mdq.2	MIMAT0000066
uc001iaj.2	MIMAT0000066
uc001jzn.2	MIMAT0000066
uc002cgz.2	MIMAT0000066
uc002cha.2	MIMAT0000066
uc002gks.2	MIMAT0000066
uc002jwk.2	MIMAT0000066
uc002tpj.2	MIMAT0000066
uc001bzg.1	MIMAT0000066
uc001cxy.2	MIMAT0000066
uc001gjh.1	MIMAT0000066
uc001gxx.3	MIMAT0000066
uc001ibu.1	MIMAT0000066
uc001jjx.1	MIMAT0000066
uc001ozi.2	MIMAT0000066
uc001sdg.1	MIMAT0000066
uc001wae.2	MIMAT0000066
uc001wzy.2	MIMAT0000066
uc002iqm.2	MIMAT0000066
uc002mpc.2	MIMAT0000066
uc002rkf.1	MIMAT0000066
uc002svv.1	MIMAT0000066
uc002uqj.1	MIMAT0000066
uc002uuq.2	MIMAT0000066
uc003exu.1	MIMAT0000066
uc003jdo.2	MIMAT0000066
uc003uac.1	MIMAT0000066
uc003ung.1	MIMAT0000066
uc003uxv.3	MIMAT0000066
uc003zcj.2	MIMAT0000066
uc004ehj.1	MIMAT0000066
uc010dxa.2	MIMAT0000066
uc010pda.1	MIMAT0000066
uc001hqd.3	MIMAT0000414
uc001jof.2	MIMAT0000414
uc001okr.2	MIMAT0000414
uc001oyh.3	MIMAT0000414
uc001sfe.1	MIMAT0000414
uc001tqk.3	MIMAT0000414
uc001wzv.2	MIMAT0000414
uc002duv.2	MIMAT0000414
uc002huq.2	MIMAT0000414
uc002juw.2	MIMAT0000414
uc002lov.2	MIMAT0000414
uc002rah.2	MIMAT0000414
uc002wlp.2	MIMAT0000414
uc003anw.1	MIMAT0000414
uc003bsh.2	MIMAT0000414
uc003eps.2	MIMAT0000414
uc003iwi.2	MIMAT0000414
uc003pdx.2	MIMAT0000414
uc003wld.2	MIMAT0000414
uc003yhc.2	MIMAT0000414
uc010fac.2	MIMAT0000414
uc010kyl.2	MIMAT0000414
uc010mdq.2	MIMAT0000414
uc001iaj.2	MIMAT0000414
uc001jzn.2	MIMAT0000414
uc002cgz.2	MIMAT0000414
uc002cha.2	MIMAT0000414
uc002gks.2	MIMAT0000414
uc002jwk.2	MIMAT0000414
uc002tpj.2	MIMAT0000414
uc001bzg.1	MIMAT0000414
uc001cxy.2	MIMAT0000414
uc001gjh.1	MIMAT0000414
uc001gxx.3	MIMAT0000414
uc001ibu.1	MIMAT0000414
uc001ozi.2	MIMAT0000414
uc001sdg.1	MIMAT0000414
uc001wae.2	MIMAT0000414
uc001wzy.2	MIMAT0000414
uc002iqm.2	MIMAT0000414
uc002svv.1	MIMAT0000414
uc002uqj.1	MIMAT0000414
uc002uuq.2	MIMAT0000414
uc003jdo.2	MIMAT0000414
uc003jme.1	MIMAT0000414
uc003uac.1	MIMAT0000414
uc003uhz.2	MIMAT0000414
uc003ung.1	MIMAT0000414
uc003uxv.3	MIMAT0000414
uc003zcj.2	MIMAT0000414
uc004ehj.1	MIMAT0000414
uc010dxa.2	MIMAT0000414
uc011dqs.1	MIMAT0000414
uc001bzg.1	REACT_152
uc001ibu.1	REACT_152
uc001jjx.1	REACT_152
uc001jof.2	REACT_152
uc001okp.1	REACT_152
uc001wzy.2	REACT_152
uc002rah.2	REACT_152
uc002wlp.2	REACT_152
uc003anw.1	REACT_152
uc003pdx.2	REACT_152
uc003yhc.2	REACT_152
uc010pda.1	REACT_152
uc001bzg.1	REACT_1538
uc001okr.2	REACT_1538
uc001wzy.2	REACT_1538
uc003anw.1	REACT_1538
uc003yhc.2	REACT_1538
uc010pda.1	REACT_1538
uc001iaj.2	REACT_1698
uc002cgz.2	REACT_1698
uc002cha.2	REACT_1698
uc002gks.2	REACT_1698
uc002juw.2	REACT_1698
uc002rah.2	REACT_1698
uc003hbr.2	REACT_1698
uc001oyh.3	REACT_18266
uc002iqm.2	REACT_18266
uc002uqj.1	REACT_18266
uc003exu.1	REACT_18266
uc003uac.1	REACT_18266
uc003ung.1	REACT_18266
uc003uhz.2	REACT_18266
uc001gxx.3	REACT_216
uc001okp.1	REACT_216
uc001sfe.1	REACT_216
uc002tpj.2	REACT_216
uc002wlp.2	REACT_216
uc003bsh.2	REACT_216
uc001bzg.1	REACT_383
uc001jof.2	REACT_383
uc001okp.1	REACT_383
uc001wzy.2	REACT_383
uc002wlp.2	REACT_383
uc003anw.1	REACT_383
uc003pdx.2	REACT_383
uc010pda.1	REACT_383
uc001bzg.1	REACT_6185
uc001wzy.2	REACT_6185
uc002mpc.2	REACT_6185
uc002tpj.2	REACT_6185
uc003uxv.3	REACT_6185
uc010kyl.2	REACT_6185
uc010pda.1	REACT_6185
uc001ogp.2	REACT_6185
uc001cxy.2	REACT_71
uc001gjh.1	REACT_71
uc001ozi.2	REACT_71
uc001sdg.1	REACT_71
uc001wae.2	REACT_71
uc002rkf.1	REACT_71
uc002svv.1	REACT_71
uc002tpj.2	REACT_71
uc002uuq.2	REACT_71
uc003jdo.2	REACT_71
uc003zcj.2	REACT_71
uc004ehj.1	REACT_71
uc010dxa.2	REACT_71
uc003jme.1	REACT_71
uc011dqs.1	REACT_71
uc001iaj.2	hsa00230
uc001jzn.2	hsa00230
uc001okp.1	hsa00230
uc002cgz.2	hsa00230
uc002cha.2	hsa00230
uc002gks.2	hsa00230
uc002jwk.2	hsa00230
uc002rah.2	hsa00230
uc002tpj.2	hsa00230
uc003pdx.2	hsa00230
uc003hbr.2	hsa00230
uc001jzn.2	hsa00240
uc001okp.1	hsa00240
uc002cgz.2	hsa00240
uc002cha.2	hsa00240
uc002juw.2	hsa00240
uc002jwk.2	hsa00240
uc002rah.2	hsa00240
uc002tpj.2	hsa00240
uc003pdx.2	hsa00240
uc001okp.1	hsa03030
uc002wlp.2	hsa03030
uc003anw.1	hsa03030
uc003pdx.2	hsa03030
uc001hqd.3	hsa03410
uc001okp.1	hsa03410
uc001sfe.1	hsa03410
uc002wlp.2	hsa03410
uc003bsh.2	hsa03410

## Sheet: LUSC downTranscriptsUpMiR Nodes
id	axis	node_label	node_value	node_height	node_color	edge_color	num_Outgoing	num_Incoming	node_r	node_g	node_b	node_a	edge_r	edge_g	edge_b	edge_a	group	FDR	Rank
MIMAT0000441	TDP-43-regulated_miRNA	hsa-miR-9-5p	74.4563	3	#ff0000c8	#ff6b6bc8	34	0	255	0	0	200	255	107	107	200	UpMIRNAs	2.83649e-96	74.4563
MIMAT0000261	TDP-43-regulated_miRNA	hsa-miR-183-5p	64.3276	2	#ff2121b4	#ff8c8cb4	27	0	255	33	33	180	255	140	140	180	UpMIRNAs	7.55845e-80	64.3276
MIMAT0004509	TDP-43-regulated_miRNA	hsa-miR-93-3p	42.3571	2	#ff676788	#ffa3a388	24	0	255	103	103	136	255	163	163	136	UpMIRNAs	1.28282e-58	42.3571
MIMAT0000259	TDP-43-regulated_miRNA	hsa-miR-182-5p	39.4872	2	#ff818182	#ff727282	32	0	255	129	129	130	255	114	114	130	UpMIRNAs	1.08379e-64	39.4872
MIMAT0001340	TDP-43-regulated_miRNA	hsa-miR-423-3p	33.2648	1	#ff8c8c76	#ffeaea76	5	0	255	140	140	118	255	234	234	118	UpMIRNAs	1.84128e-28	33.2648
MIMAT0000091	TDP-43-regulated_miRNA	hsa-miR-33a-5p	22.2314	2	#ffb8b85f	#ff70705f	28	0	255	184	184	95	255	112	112	95	UpMIRNAs	3.07811e-50	22.2314
MIMAT0000093	TDP-43-regulated_miRNA	hsa-miR-93-5p	22.1142	4	#ffc0c05f	#ff00005f	51	0	255	192	192	95	255	0	0	95	UpMIRNAs	1.29075e-68	22.1142
MIMAT0000688	TDP-43-regulated_miRNA	hsa-miR-301a-3p	16.0478	3	#ffcccc53	#ff363653	40	0	255	204	204	83	255	54	54	83	UpMIRNAs	1.71076e-54	16.0478
MIMAT0000440	TDP-43-regulated_miRNA	hsa-miR-191-5p	14.4964	1	#ffd6d650	#ffd2d250	10	0	255	214	214	80	255	210	210	80	UpMIRNAs	5.15294e-21	14.4964
MIMAT0000092	TDP-43-regulated_miRNA	hsa-miR-92a-3p	12.0906	2	#ffe6e64b	#ff9c9c4b	22	0	255	230	230	75	255	156	156	75	UpMIRNAs	4.92856e-27	12.0906
MIMAT0000680	TDP-43-regulated_miRNA	hsa-miR-106b-5p	8.52101	3	#ffecec44	#ff080844	49	0	255	236	236	68	255	8	8	68	UpMIRNAs	1.73567e-47	8.52101
MIMAT0000072	TDP-43-regulated_miRNA	hsa-miR-18a-5p	8.38908	2	#ffeaea43	#ffaeae43	17	0	255	234	234	67	255	174	174	67	UpMIRNAs	3.67768e-22	8.38908
MIMAT0004586	TDP-43-regulated_miRNA	hsa-miR-15b-3p	6.1969	3	#fff2f23f	#ff52523f	37	0	255	242	242	63	255	82	82	63	UpMIRNAs	4.11146e-33	6.1969
MIMAT0000438	TDP-43-regulated_miRNA	hsa-miR-152-3p	5.34844	3	#fff9f93d	#ff6f6f3d	38	0	255	249	249	61	255	111	111	61	UpMIRNAs	9.85827e-25	5.34844
uc002rxu.2	Target_Gene	SPTBN1	111.83	1	#0000ffc8	#00000000	1	1	0	0	255	200					DownGenes	2.85662e-106	-111.83
uc002rut.2	Target_Gene	PRKCE	104.389	2	#1010ffbf	#00000000	2	5	16	16	255	191					DownGenes	4.82102e-100	-104.389
uc002eom.3	Target_Gene	CDH5	101.617	1	#1a1affbb	#00000000	1	2	26	26	255	187					DownGenes	1.22731e-95	-101.617
uc001led.2	Target_Gene	GRK5	91.4612	1	#3030ffad	#00000000	2	3	48	48	255	173					DownGenes	1.23174e-86	-91.4612
uc001bou.3	Target_Gene	STX12	86.3909	1	#3a3affa6	#00000000	2	3	58	58	255	166					DownGenes	1.98645e-82	-86.3909
uc010cnt.1	Target_Gene	VAMP2	81.8931	1	#4545ffa0	#00000000	2	1	69	69	255	160					DownGenes	8.5073e-78	-81.8931
uc003xfb.1	Target_Gene	DPYSL2	79.3107	2	#4f4fff9d	#00000000	1	6	79	79	255	157					DownGenes	1.08921e-73	-79.3107
uc003xsb.3	Target_Gene	SOX17	76.143	2	#5555ff99	#00000000	7	2	85	85	255	153					DownGenes	1.78644e-71	-76.143
uc002aqf.2	Target_Gene	SMAD6	74.976	2	#5757ff97	#00000000	2	4	87	87	255	151					DownGenes	1.85613e-70	-74.976
uc003wyl.2	Target_Gene	ASAH1	74.1231	1	#5a5aff96	#00000000	1	3	90	90	255	150					DownGenes	4.68636e-69	-74.1231
uc003cwu.2	Target_Gene	RHOA	68.0734	3	#6868ff8e	#00000000	10	6	104	104	255	142					DownGenes	1.33005e-63	-68.0734
uc001xgb.1	Target_Gene	RHOJ	64.0644	1	#7171ff88	#00000000	1	3	113	113	255	136					DownGenes	1.06015e-59	-64.0644
uc003qks.3	Target_Gene	STX11	63.3213	1	#7474ff87	#00000000	2	1	116	116	255	135					DownGenes	2.24007e-58	-63.3213
uc003qbr.2	Target_Gene	ARHGAP18	60.9034	1	#7979ff84	#00000000	1	4	121	121	255	132					DownGenes	2.05803e-56	-60.9034
uc003cjl.2	Target_Gene	CX3CR1	58.5258	1	#7f7fff81	#00000000	1	1	127	127	255	129					DownGenes	9.32462e-54	-58.5258
uc001ldj.1	Target_Gene	RAB11FIP2	53.7912	1	#8787ff7b	#00000000	1	2	135	135	255	123					DownGenes	1.42068e-50	-53.7912
uc003has.2	Target_Gene	KDR	52.7353	1	#8e8eff79	#00000000	2	1	142	142	255	121					DownGenes	6.90373e-48	-52.7353
uc002xvo.2	Target_Gene	PARD6B	51.9328	2	#8d8dff78	#00000000	2	6	141	141	255	120					DownGenes	3.72189e-48	-51.9328
uc002cvx.2	Target_Gene	ADCY9	50.9841	1	#9090ff77	#00000000	2	1	144	144	255	119					DownGenes	4.98799e-47	-50.9841
uc003dmn.2	Target_Gene	MAGI1	49.7742	1	#9292ff75	#00000000	1	3	146	146	255	117					DownGenes	4.94055e-46	-49.7742
uc002ama.2	Target_Gene	APH1B	48.8549	1	#9393ff74	#00000000	1	1	147	147	255	116					DownGenes	1.23618e-45	-48.8549
uc002gll.2	Target_Gene	MYH10	48.2947	1	#9898ff73	#00000000	3	2	152	152	255	115					DownGenes	1.73839e-43	-48.2947
uc003flh.3	Target_Gene	LAMP3	47.5399	1	#9c9cff72	#00000000	1	3	156	156	255	114					DownGenes	1.01503e-41	-47.5399
uc011kzp.1	Target_Gene	RHOBTB2	46.9727	1	#9c9cff72	#00000000	1	2	156	156	255	114					DownGenes	4.86851e-42	-46.9727
uc003syn.1	Target_Gene	HOXA5	46.3932	4	#9999ff71	#00000000	13	4	153	153	255	113					DownGenes	3.54966e-43	-46.3932
uc003hhm.3	Target_Gene	CXCL2	45.8331	1	#a2a2ff70	#00000000	2	1	162	162	255	112					DownGenes	1.55396e-39	-45.8331
uc001dqj.3	Target_Gene	ARHGAP29	45.2531	1	#9f9fff6f	#00000000	1	3	159	159	255	111					DownGenes	1.82582e-40	-45.2531
uc003qdg.2	Target_Gene	STX7	45.1697	2	#9d9dff6f	#00000000	2	8	157	157	255	111					DownGenes	1.30203e-41	-45.1697
uc003mma.3	Target_Gene	FLT4	44.6706	1	#9e9eff6e	#00000000	1	2	158	158	255	110					DownGenes	5.22525e-41	-44.6706
uc003cwe.2	Target_Gene	LAMB2	44.3278	1	#a1a1ff6e	#00000000	2	1	161	161	255	110					DownGenes	8.06632e-40	-44.3278
uc003tav.2	Target_Gene	NOD1	43.811	1	#9f9fff6d	#00000000	1	2	159	159	255	109					DownGenes	1.27939e-40	-43.811
uc003ipg.2	Target_Gene	CTSO	43.1858	1	#a3a3ff6c	#00000000	1	1	163	163	255	108					DownGenes	3.45188e-39	-43.1858
uc003bxt.2	Target_Gene	IQSEC1	43.0544	1	#a1a1ff6c	#00000000	1	3	161	161	255	108					DownGenes	6.91535e-40	-43.0544
uc002ied.3	Target_Gene	DUSP3	42.9458	1	#a2a2ff6c	#00000000	1	2	162	162	255	108					DownGenes	2.55548e-39	-42.9458
uc003lpr.1	Target_Gene	ADRB2	41.4976	1	#a8a8ff6a	#00000000	2	1	168	168	255	106					DownGenes	7.57212e-37	-41.4976
uc003vid.2	Target_Gene	CAV2	41.2354	1	#a9a9ff6a	#00000000	1	3	169	169	255	106					DownGenes	1.76999e-36	-41.2354
uc002ben.2	Target_Gene	CTSH	40.7145	1	#acacff69	#00000000	1	1	172	172	255	105					DownGenes	3.47563e-35	-40.7145
uc004akw.2	Target_Gene	GNAQ	40.4116	1	#a8a8ff69	#00000000	2	3	168	168	255	105					DownGenes	6.14349e-37	-40.4116
uc002rdv.2	Target_Gene	RHOB	39.3828	1	#aeaeff67	#00000000	2	1	174	174	255	103					DownGenes	1.55736e-34	-39.3828
uc002rxy.2	Target_Gene	SPTBN1	39.3792	1	#acacff67	#00000000	1	4	172	172	255	103					DownGenes	3.55325e-35	-39.3792
uc004cxi.2	Target_Gene	AP1S2	39.2255	1	#ababff67	#00000000	1	2	171	171	255	103					DownGenes	1.19687e-35	-39.2255
uc002nfa.2	Target_Gene	F2RL3	38.9295	1	#adadff67	#00000000	1	2	173	173	255	103					DownGenes	6.20687e-35	-38.9295
uc002uzf.3	Target_Gene	BMPR2	37.5932	2	#b0b0ff65	#00000000	2	5	176	176	255	101					DownGenes	1.61854e-33	-37.5932
uc001aiq.2	Target_Gene	PRKCZ	36.9195	1	#b0b0ff64	#00000000	3	1	176	176	255	100					DownGenes	1.86362e-33	-36.9195
uc011ayi.1	Target_Gene	MYD88	36.7611	1	#b1b1ff64	#00000000	2	3	177	177	255	100					DownGenes	2.75215e-33	-36.7611
uc002mnq.2	Target_Gene	ICAM1	36.4778	1	#b7b7ff63	#00000000	2	3	183	183	255	99					DownGenes	1.34062e-30	-36.4778
uc002ghv.2	Target_Gene	CD68	35.9347	1	#b6b6ff63	#00000000	1	2	182	182	255	99					DownGenes	5.68039e-31	-35.9347
uc001hdx.2	Target_Gene	SRGAP2	35.3655	2	#b3b3ff62	#00000000	2	4	179	179	255	98					DownGenes	1.54082e-32	-35.3655
uc003bxu.3	Target_Gene	IQSEC1	35.3522	1	#b5b5ff62	#00000000	1	3	181	181	255	98					DownGenes	9.48493e-32	-35.3522
uc003xik.2	Target_Gene	PPP2CB	33.8555	2	#b8b8ff60	#00000000	3	3	184	184	255	96					DownGenes	3.03934e-30	-33.8555
uc001ivi.1	Target_Gene	MAP3K8	33.8153	2	#b8b8ff60	#00000000	1	5	184	184	255	96					DownGenes	2.58554e-30	-33.8153
uc003jou.2	Target_Gene	ITGA1	33.6505	2	#babaff60	#00000000	4	4	186	186	255	96					DownGenes	1.58081e-29	-33.6505
uc001zpz.1	Target_Gene	SNAP23	33.5475	2	#b8b8ff5f	#00000000	1	7	184	184	255	95					DownGenes	2.51293e-30	-33.5475
uc002dlq.2	Target_Gene	GGA2	33.4378	1	#b9b9ff5f	#00000000	1	1	185	185	255	95					DownGenes	1.01759e-29	-33.4378
uc001pku.2	Target_Gene	RDX	33.4251	2	#babaff5f	#00000000	1	5	186	186	255	95					DownGenes	1.33981e-29	-33.4251
uc010dye.1	Target_Gene	ACP5	32.7888	1	#b9b9ff5e	#00000000	1	1	185	185	255	94					DownGenes	4.33409e-30	-32.7888
uc003xkm.1	Target_Gene	RAB11FIP1	32.7102	2	#bdbdff5e	#00000000	1	5	189	189	255	94					DownGenes	4.04686e-28	-32.7102
uc002hhy.2	Target_Gene	CCL2	32.6845	1	#bfbfff5e	#00000000	2	2	191	191	255	94					DownGenes	1.51897e-27	-32.6845
uc003svj.3	Target_Gene	IL6	32.5809	1	#c0c0ff5e	#00000000	2	2	192	192	255	94					DownGenes	3.68558e-27	-32.5809
uc001uip.2	Target_Gene	STX2	32.3067	1	#bbbbff5e	#00000000	2	1	187	187	255	94					DownGenes	4.55275e-29	-32.3067
uc002pop.1	Target_Gene	RRAS	31.2394	1	#c0c0ff5c	#00000000	3	2	192	192	255	92					DownGenes	3.27833e-27	-31.2394
uc001otu.2	Target_Gene	ARHGEF17	31.1382	1	#bfbfff5c	#00000000	2	3	191	191	255	92					DownGenes	2.57819e-27	-31.1382
uc003qrt.3	Target_Gene	EZR	30.9104	2	#c1c1ff5c	#00000000	4	3	193	193	255	92					DownGenes	1.61375e-26	-30.9104
uc003qwd.2	Target_Gene	MLLT4	30.7083	1	#c0c0ff5c	#00000000	2	1	192	192	255	92					DownGenes	4.78254e-27	-30.7083
uc004cvf.2	Target_Gene	TMSB4X	30.5856	2	#c4c4ff5c	#00000000	1	6	196	196	255	92					DownGenes	2.02339e-25	-30.5856
uc003hsy.2	Target_Gene	TMSL3	30.1825	1	#c4c4ff5b	#00000000	1	4	196	196	255	91					DownGenes	1.6071e-25	-30.1825
uc003emx.2	Target_Gene	PLXND1	29.6482	1	#c4c4ff5a	#00000000	1	2	196	196	255	90					DownGenes	1.8993e-25	-29.6482
uc001evn.2	Target_Gene	CTSS	29.602	1	#c5c5ff5a	#00000000	1	2	197	197	255	90					DownGenes	8.659e-25	-29.602
uc002qza.2	Target_Gene	ID2	29.3491	1	#c4c4ff5a	#00000000	1	1	196	196	255	90					DownGenes	1.68826e-25	-29.3491
uc002ldg.2	Target_Gene	SMAD7	29.2542	2	#c3c3ff5a	#00000000	2	7	195	195	255	90					DownGenes	5.88461e-26	-29.2542
uc001aol.2	Target_Gene	VAMP3	28.2272	1	#c6c6ff58	#00000000	1	3	198	198	255	88					DownGenes	1.23536e-24	-28.2272
uc001nog.2	Target_Gene	STX3	28.1413	1	#c5c5ff58	#00000000	2	3	197	197	255	88					DownGenes	7.85812e-25	-28.1413
uc002tyc.3	Target_Gene	STAM2	28.0313	1	#c5c5ff58	#00000000	1	3	197	197	255	88					DownGenes	4.26413e-25	-28.0313
uc002klr.2	Target_Gene	MYL12A	27.8068	1	#c8c8ff58	#00000000	4	1	200	200	255	88					DownGenes	7.95142e-24	-27.8068
uc002cun.1	Target_Gene	MEFV	27.4603	1	#c6c6ff57	#00000000	1	1	198	198	255	87					DownGenes	2.48184e-24	-27.4603
uc002wmu.1	Target_Gene	BMP2	27.4514	2	#cacaff57	#00000000	2	4	202	202	255	87					DownGenes	4.90908e-23	-27.4514
uc004caa.1	Target_Gene	LAMC3	27.0922	1	#cacaff57	#00000000	2	2	202	202	255	87					DownGenes	7.00314e-23	-27.0922
uc001sjx.1	Target_Gene	MYL6	27.0136	1	#cbcbff57	#00000000	1	1	203	203	255	87					DownGenes	1.7805e-22	-27.0136
uc003zxt.2	Target_Gene	TLN1	26.5914	2	#ccccff56	#00000000	4	2	204	204	255	86					DownGenes	3.78921e-22	-26.5914
uc009wmw.2	Target_Gene	CGN	26.5866	1	#cbcbff56	#00000000	1	1	203	203	255	86					DownGenes	2.82624e-22	-26.5866
uc002heo.1	Target_Gene	SSH2	26.1404	1	#cacaff56	#00000000	1	3	202	202	255	86					DownGenes	9.23997e-23	-26.1404
uc002xtw.1	Target_Gene	PREX1	26.0598	2	#cdcdff55	#00000000	3	3	205	205	255	85					DownGenes	8.15199e-22	-26.0598
uc010zlt.1	Target_Gene	COL4A4	25.9317	2	#ceceff55	#00000000	3	4	206	206	255	85					DownGenes	2.44526e-21	-25.9317
uc003ldb.1	Target_Gene	EGR1	25.57	2	#d0d0ff55	#00000000	3	4	208	208	255	85					DownGenes	1.53307e-20	-25.57
uc002xvl.2	Target_Gene	PTPN1	25.5348	1	#ccccff55	#00000000	1	1	204	204	255	85					DownGenes	5.20201e-22	-25.5348
uc002ete.1	Target_Gene	ATP6V0D1	25.4515	1	#cdcdff55	#00000000	1	1	205	205	255	85					DownGenes	7.94806e-22	-25.4515
uc001dlw.2	Target_Gene	SH3GLB1	25.0675	1	#cdcdff54	#00000000	1	3	205	205	255	84					DownGenes	1.304e-21	-25.0675
uc001pxl.1	Target_Gene	ARHGEF12	24.6638	2	#cfcfff54	#00000000	4	4	207	207	255	84					DownGenes	6.11972e-21	-24.6638
uc001mel.1	Target_Gene	TPP1	24.334	1	#d0d0ff53	#00000000	1	3	208	208	255	83					DownGenes	2.29213e-20	-24.334
uc002pii.3	Target_Gene	CARD8	24.3194	2	#cdcdff53	#00000000	1	5	205	205	255	83					DownGenes	1.19634e-21	-24.3194
uc003ldh.2	Target_Gene	CTNNA1	24.1996	1	#d0d0ff53	#00000000	2	3	208	208	255	83					DownGenes	2.72884e-20	-24.1996
uc002jhg.2	Target_Gene	PRKAR1A	24.1486	2	#d0d0ff53	#00000000	4	7	208	208	255	83					DownGenes	3.26066e-20	-24.1486
uc002yrn.2	Target_Gene	IFNAR1	24.0788	1	#cfcfff53	#00000000	1	1	207	207	255	83					DownGenes	9.26146e-21	-24.0788
uc010dxu.2	Target_Gene	LDLR	23.876	1	#d1d1ff53	#00000000	1	4	209	209	255	83					DownGenes	6.19197e-20	-23.876
uc003chd.2	Target_Gene	ITGA9	23.7942	2	#d1d1ff52	#00000000	3	3	209	209	255	82					DownGenes	6.20219e-20	-23.7942
uc003axf.2	Target_Gene	PDGFB	22.7562	2	#d3d3ff51	#00000000	2	4	211	211	255	81					DownGenes	2.70517e-19	-22.7562
uc001bie.2	Target_Gene	FUCA1	22.2436	1	#d4d4ff50	#00000000	1	2	212	212	255	80					DownGenes	1.29872e-18	-22.2436
uc003cfi.1	Target_Gene	GLB1	22.06	1	#d4d4ff50	#00000000	1	1	212	212	255	80					DownGenes	7.73892e-19	-22.06
uc002ehi.3	Target_Gene	RBL2	21.8502	2	#d5d5ff50	#00000000	1	5	213	213	255	80					DownGenes	2.09408e-18	-21.8502
uc004cvc.2	Target_Gene	TLR7	21.8011	2	#d5d5ff50	#00000000	1	6	213	213	255	80					DownGenes	2.16187e-18	-21.8011
uc001jbi.2	Target_Gene	CXCL12	21.6983	1	#d7d7ff50	#00000000	2	3	215	215	255	80					DownGenes	1.14232e-17	-21.6983
uc001hob.3	Target_Gene	CAPN2	21.5559	2	#d7d7ff4f	#00000000	2	5	215	215	255	79					DownGenes	2.09516e-17	-21.5559
uc002gbm.3	Target_Gene	RABEP1	21.5051	2	#d5d5ff4f	#00000000	1	6	213	213	255	79					DownGenes	1.76576e-18	-21.5051
uc004dwf.2	Target_Gene	MSN	21.1819	1	#d9d9ff4f	#00000000	2	2	217	217	255	79					DownGenes	1.26837e-16	-21.1819
uc003man.1	Target_Gene	LCP2	20.2358	2	#d9d9ff4e	#00000000	1	6	217	217	255	78					DownGenes	1.75039e-16	-20.2358
uc001zot.2	Target_Gene	EHD4	19.9174	1	#d9d9ff4d	#00000000	1	1	217	217	255	77					DownGenes	1.5542e-16	-19.9174
uc003cbn.2	Target_Gene	RAB5A	19.8263	2	#d8d8ff4d	#00000000	1	7	216	216	255	77					DownGenes	6.79669e-17	-19.8263
uc001xjc.2	Target_Gene	MPP5	19.3819	1	#dadaff4c	#00000000	1	1	218	218	255	76					DownGenes	2.57474e-16	-19.3819
uc002hkw.1	Target_Gene	CCL4	19.2299	1	#dbdbff4c	#00000000	2	3	219	219	255	76					DownGenes	9.6857e-16	-19.2299
uc003qch.2	Target_Gene	EPB41L2	19.1049	1	#dcdcff4c	#00000000	1	4	220	220	255	76					DownGenes	1.90345e-15	-19.1049
uc003gsq.1	Target_Gene	ARAP2	19.0052	2	#dbdbff4c	#00000000	2	4	219	219	255	76					DownGenes	1.0729e-15	-19.0052
uc003kgq.3	Target_Gene	ZFYVE16	18.9668	2	#dbdbff4c	#00000000	2	5	219	219	255	76					DownGenes	5.42466e-16	-18.9668
uc001htf.2	Target_Gene	RHOU	18.9552	1	#ddddff4c	#00000000	1	3	221	221	255	76					DownGenes	3.36828e-15	-18.9552
uc001tay.2	Target_Gene	DUSP6	18.8313	2	#dedeff4c	#00000000	1	6	222	222	255	76					DownGenes	1.61096e-14	-18.8313
uc002yai.2	Target_Gene	CTSZ	18.8182	1	#dedeff4c	#00000000	1	1	222	222	255	76					DownGenes	1.01896e-14	-18.8182
uc001vkc.2	Target_Gene	CLN5	18.8049	1	#dbdbff4c	#00000000	1	3	219	219	255	76					DownGenes	9.63804e-16	-18.8049
uc003yee.2	Target_Gene	RIPK2	18.746	1	#dbdbff4c	#00000000	2	3	219	219	255	76					DownGenes	4.91168e-16	-18.746
uc003phn.3	Target_Gene	SLC17A5	18.6545	1	#dbdbff4c	#00000000	1	2	219	219	255	76					DownGenes	1.04316e-15	-18.6545
uc002kte.2	Target_Gene	ROCK1	18.3441	3	#ddddff4b	#00000000	7	6	221	221	255	75					DownGenes	3.72573e-15	-18.3441
uc001jbf.2	Target_Gene	CXCL12	18.3357	2	#dedeff4b	#00000000	2	7	222	222	255	75					DownGenes	1.12229e-14	-18.3357
uc001cze.2	Target_Gene	JUN	18.3333	1	#dfdfff4b	#00000000	3	2	223	223	255	75					DownGenes	3.81737e-14	-18.3333
uc001vgs.2	Target_Gene	VPS36	18.3245	1	#dcdcff4b	#00000000	1	2	220	220	255	75					DownGenes	2.30921e-15	-18.3245
uc001tps.2	Target_Gene	GIT2	18.3209	2	#dcdcff4b	#00000000	1	7	220	220	255	75					DownGenes	1.55867e-15	-18.3209
uc003jlx.2	Target_Gene	DAB2	18.2206	2	#dfdfff4b	#00000000	1	6	223	223	255	75					DownGenes	2.77617e-14	-18.2206
uc004czu.2	Target_Gene	RPS6KA3	18.1494	2	#ddddff4b	#00000000	2	4	221	221	255	75					DownGenes	8.37342e-15	-18.1494
uc001zxn.2	Target_Gene	FGF7	18.0506	2	#dedeff4b	#00000000	1	6	222	222	255	75					DownGenes	1.38106e-14	-18.0506
uc003cfu.2	Target_Gene	CLASP2	17.7641	1	#ddddff4a	#00000000	1	3	221	221	255	74					DownGenes	6.84573e-15	-17.7641
uc003iev.1	Target_Gene	FGF2	17.6121	1	#dfdfff4a	#00000000	1	2	223	223	255	74					DownGenes	2.30428e-14	-17.6121
uc002dme.2	Target_Gene	PRKCB	17.5923	2	#dfdfff4a	#00000000	6	1	223	223	255	74					DownGenes	3.86178e-14	-17.5923
uc003mux.2	Target_Gene	RIPK1	17.3903	1	#dedeff4a	#00000000	1	2	222	222	255	74					DownGenes	1.16596e-14	-17.3903
uc003hwl.2	Target_Gene	UBE2D3	17.1213	2	#e0e0ff49	#00000000	1	5	224	224	255	73					DownGenes	7.37369e-14	-17.1213
uc003dqp.3	Target_Gene	CHMP2B	16.9188	1	#e0e0ff49	#00000000	1	4	224	224	255	73					DownGenes	6.0529e-14	-16.9188
uc003ddd.2	Target_Gene	TWF2	16.8882	1	#e0e0ff49	#00000000	1	1	224	224	255	73					DownGenes	6.47768e-14	-16.8882
uc002fsm.2	Target_Gene	CRK	16.7282	2	#dfdfff49	#00000000	5	5	223	223	255	73					DownGenes	5.37805e-14	-16.7282
REACT_12034	Fatigo	Signaling by BMP	3.45573	1	#009e73c8	#009e7366	0	7	0	158	115	200	0	158	115	102.298	REACTOME	0.000350162	3.45573
REACT_18266	Fatigo	Axon guidance	3.45573	3	#009e73c8	#009e7366	0	19	0	158	115	200	0	158	115	102.298	REACTOME	0.000350162	3.45573
hsa04142	Fatigo	Lysosome	3.3616	3	#e69f00c8	#e69f0064	0	17	230	159	0	200	230	159	0	100.02	KEGG	0.00043491	3.3616
REACT_11184	Fatigo	Neurotoxicity of clostridium toxins	3.24408	1	#009e73c8	#009e7361	0	6	0	158	115	200	0	158	115	97.0844	REACTOME	0.000570061	3.24408
hsa04144	Fatigo	Endocytosis	2.7344	4	#e69f00c8	#e69f0052	0	22	230	159	0	200	230	159	0	82.9841	KEGG	0.00184333	2.7344
hsa04530	Fatigo	Tight junction	2.7344	3	#e69f00c8	#e69f0052	0	15	230	159	0	200	230	159	0	82.9841	KEGG	0.00184333	2.7344
hsa04130	Fatigo	SNARE interactions in vesicular transport	2.72468	2	#e69f00c8	#e69f0052	0	8	230	159	0	200	230	159	0	82.6904	KEGG	0.00188504	2.72468
REACT_11044	Fatigo	Signaling by Rho GTPases	2.60363	2	#009e73c8	#009e734e	0	13	0	158	115	200	0	158	115	78.9413	REACTOME	0.00249099	2.60363
REACT_13552	Fatigo	Integrin cell surface interactions	2.41643	2	#009e73c8	#009e7348	0	11	0	158	115	200	0	158	115	72.7859	REACTOME	0.00383326	2.41643
hsa04510	Fatigo	Focal adhesion	2.22039	3	#e69f00c8	#e69f0041	0	19	230	159	0	200	230	159	0	65.806	KEGG	0.00602019	2.22039
hsa04810	Fatigo	Regulation of actin cytoskeleton	2.21799	3	#e69f00c8	#e69f0041	0	19	230	159	0	200	230	159	0	65.7169	KEGG	0.00605351	2.21799
hsa04621	Fatigo	NOD-like receptor signaling pathway	1.73296	2	#e69f00c8	#e69f002d	0	9	230	159	0	200	230	159	0	45.359	KEGG	0.0184945	1.73296
REACT_11061	Fatigo	Signalling by NGF	1.59816	3	#009e73c8	#009e7326	0	17	0	158	115	200	0	158	115	38.6788	REACTOME	0.0252254	1.59816
h_Par1Pathway	Fatigo	Thrombin signaling and protease-activated receptors	1.53096	1	#56b4e9c8	#56b4e923	0	5	86	180	233	200	86	180	233	35.1348	BIOCARTA	0.0294469	1.53096
h_cftrPathway	Fatigo	Cystic Fibrosis Transmembrane Conductance Regulator And Beta 2 Adrenergic Receptor Pathway	1.53096	1	#56b4e9c8	#56b4e923	0	4	86	180	233	200	86	180	233	35.1348	BIOCARTA	0.0294469	1.53096
h_gpcrPathway	Fatigo	Signaling Pathway from G-Protein Families	1.53096	1	#56b4e9c8	#56b4e923	0	6	86	180	233	200	86	180	233	35.1348	BIOCARTA	0.0294469	1.53096
h_mCalpainPathway	Fatigo	mCalpain and friends in Cell motility	1.53096	1	#56b4e9c8	#56b4e923	0	5	86	180	233	200	86	180	233	35.1348	BIOCARTA	0.0294469	1.53096
hsa04350	Fatigo	TGF-beta signaling pathway	1.48232	2	#e69f00c8	#e69f0020	0	10	230	159	0	200	230	159	0	32.4715	KEGG	0.0329364	1.48232
hsa04620	Fatigo	Toll-like receptor signaling pathway	1.48232	2	#e69f00c8	#e69f0020	0	11	230	159	0	200	230	159	0	32.4715	KEGG	0.0329364	1.48232
hsa04670	Fatigo	Leukocyte transendothelial migration	1.33805	2	#e69f00c8	#e69f0018	0	12	230	159	0	200	230	159	0	24.024	KEGG	0.0459147	1.33805
hsa04062	Fatigo	Chemokine signaling pathway	1.30382	3	#e69f00c8	#e69f0015	0	16	230	159	0	200	230	159	0	21.8862	KEGG	0.0496798	1.30382

## Sheet: LUSC downTranscriptUpMiR Edges
Outgoing Node	Incoming Node
uc002jhg.2	MIMAT0000072
uc003qrt.3	MIMAT0000072
uc001ldj.1	MIMAT0000072
uc001mel.1	MIMAT0000072
uc001tps.2	MIMAT0000072
uc001vkc.2	MIMAT0000072
uc002ehi.3	MIMAT0000072
uc002gbm.3	MIMAT0000072
uc002pop.1	MIMAT0000072
uc002tyc.3	MIMAT0000072
uc002xvo.2	MIMAT0000072
uc003cbn.2	MIMAT0000072
uc003jlx.2	MIMAT0000072
uc003ldh.2	MIMAT0000072
uc004cvc.2	MIMAT0000072
uc010dye.1	MIMAT0000072
uc003cfu.2	MIMAT0000072
uc001jbi.2	MIMAT0000091
uc001zpz.1	MIMAT0000091
uc001zxn.2	MIMAT0000091
uc002aqf.2	MIMAT0000091
uc002cvx.2	MIMAT0000091
uc002gbm.3	MIMAT0000091
uc002gll.2	MIMAT0000091
uc002hhy.2	MIMAT0000091
uc002hkw.1	MIMAT0000091
uc002ldg.2	MIMAT0000091
uc002rut.2	MIMAT0000091
uc002xvo.2	MIMAT0000091
uc003bxt.2	MIMAT0000091
uc003cbn.2	MIMAT0000091
uc003cjl.2	MIMAT0000091
uc003flh.3	MIMAT0000091
uc003has.2	MIMAT0000091
uc003hsy.2	MIMAT0000091
uc003jou.2	MIMAT0000091
uc003kgq.3	MIMAT0000091
uc003ldh.2	MIMAT0000091
uc003qks.3	MIMAT0000091
uc004cvf.2	MIMAT0000091
uc001tay.2	MIMAT0000091
uc002ama.2	MIMAT0000091
uc002xvl.2	MIMAT0000091
uc003hwl.2	MIMAT0000091
uc003man.1	MIMAT0000091
uc002jhg.2	MIMAT0000092
uc002kte.2	MIMAT0000092
uc001led.2	MIMAT0000092
uc001tps.2	MIMAT0000092
uc001vgs.2	MIMAT0000092
uc002aqf.2	MIMAT0000092
uc002ehi.3	MIMAT0000092
uc002ldg.2	MIMAT0000092
uc002qza.2	MIMAT0000092
uc002rut.2	MIMAT0000092
uc002uzf.3	MIMAT0000092
uc003cbn.2	MIMAT0000092
uc003chd.2	MIMAT0000092
uc003iev.1	MIMAT0000092
uc003jlx.2	MIMAT0000092
uc003ldb.1	MIMAT0000092
uc003qch.2	MIMAT0000092
uc003xkm.1	MIMAT0000092
uc010zlt.1	MIMAT0000092
uc001dqj.3	MIMAT0000092
uc001otu.2	MIMAT0000092
uc001tay.2	MIMAT0000092
uc001hob.3	MIMAT0000093
uc002jhg.2	MIMAT0000093
uc002nfa.2	MIMAT0000093
uc003cwu.2	MIMAT0000093
uc001dlw.2	MIMAT0000093
uc001evn.2	MIMAT0000093
uc001ivi.1	MIMAT0000093
uc001jbf.2	MIMAT0000093
uc001nog.2	MIMAT0000093
uc001pku.2	MIMAT0000093
uc001tps.2	MIMAT0000093
uc001zpz.1	MIMAT0000093
uc001zxn.2	MIMAT0000093
uc002aqf.2	MIMAT0000093
uc002ben.2	MIMAT0000093
uc002ehi.3	MIMAT0000093
uc002fsm.2	MIMAT0000093
uc002gbm.3	MIMAT0000093
uc002ghv.2	MIMAT0000093
uc002heo.1	MIMAT0000093
uc002ldg.2	MIMAT0000093
uc002pii.3	MIMAT0000093
uc002uzf.3	MIMAT0000093
uc002wmu.1	MIMAT0000093
uc002xtw.1	MIMAT0000093
uc002xvo.2	MIMAT0000093
uc003axf.2	MIMAT0000093
uc003bxt.2	MIMAT0000093
uc003bxu.3	MIMAT0000093
uc003dqp.3	MIMAT0000093
uc003flh.3	MIMAT0000093
uc003gsq.1	MIMAT0000093
uc003jlx.2	MIMAT0000093
uc003kgq.3	MIMAT0000093
uc003mux.2	MIMAT0000093
uc003qdg.2	MIMAT0000093
uc003svj.3	MIMAT0000093
uc003tav.2	MIMAT0000093
uc003wyl.2	MIMAT0000093
uc003xkm.1	MIMAT0000093
uc003xsb.3	MIMAT0000093
uc003yee.2	MIMAT0000093
uc004cvf.2	MIMAT0000093
uc010dxu.2	MIMAT0000093
uc001hdx.2	MIMAT0000093
uc001htf.2	MIMAT0000093
uc001tay.2	MIMAT0000093
uc002rxy.2	MIMAT0000093
uc003emx.2	MIMAT0000093
uc003qbr.2	MIMAT0000093
uc003xfb.1	MIMAT0000093
uc001cze.2	MIMAT0000259
uc002jhg.2	MIMAT0000259
uc002kte.2	MIMAT0000259
uc003syn.1	MIMAT0000259
uc004akw.2	MIMAT0000259
uc004czu.2	MIMAT0000259
uc001aol.2	MIMAT0000259
uc001bou.3	MIMAT0000259
uc001jbf.2	MIMAT0000259
uc001mel.1	MIMAT0000259
uc001pku.2	MIMAT0000259
uc001pxl.1	MIMAT0000259
uc001tps.2	MIMAT0000259
uc001zpz.1	MIMAT0000259
uc001zxn.2	MIMAT0000259
uc002eom.3	MIMAT0000259
uc002ldg.2	MIMAT0000259
uc002mnq.2	MIMAT0000259
uc002pop.1	MIMAT0000259
uc002rut.2	MIMAT0000259
uc002wmu.1	MIMAT0000259
uc002xvo.2	MIMAT0000259
uc003dmn.2	MIMAT0000259
uc003dqp.3	MIMAT0000259
uc003phn.3	MIMAT0000259
uc003qch.2	MIMAT0000259
uc004dwf.2	MIMAT0000259
uc010zlt.1	MIMAT0000259
uc001xgb.1	MIMAT0000259
uc003hwl.2	MIMAT0000259
uc003man.1	MIMAT0000259
uc003qbr.2	MIMAT0000259
uc002dme.2	MIMAT0000261
uc002jhg.2	MIMAT0000261
uc002kte.2	MIMAT0000261
uc003cwu.2	MIMAT0000261
uc003qrt.3	MIMAT0000261
uc003syn.1	MIMAT0000261
uc004akw.2	MIMAT0000261
uc004czu.2	MIMAT0000261
uc001dlw.2	MIMAT0000261
uc001ivi.1	MIMAT0000261
uc001pku.2	MIMAT0000261
uc001tps.2	MIMAT0000261
uc002fsm.2	MIMAT0000261
uc002hkw.1	MIMAT0000261
uc002rut.2	MIMAT0000261
uc003hsy.2	MIMAT0000261
uc003kgq.3	MIMAT0000261
uc003ldb.1	MIMAT0000261
uc003phn.3	MIMAT0000261
uc003qdg.2	MIMAT0000261
uc003xik.2	MIMAT0000261
uc004cvc.2	MIMAT0000261
uc004cvf.2	MIMAT0000261
uc004dwf.2	MIMAT0000261
uc001htf.2	MIMAT0000261
uc003hwl.2	MIMAT0000261
uc003qbr.2	MIMAT0000261
uc001hob.3	MIMAT0000438
uc002kte.2	MIMAT0000438
uc003qrt.3	MIMAT0000438
uc003syn.1	MIMAT0000438
uc001aiq.2	MIMAT0000438
uc001bou.3	MIMAT0000438
uc001jbf.2	MIMAT0000438
uc001jbi.2	MIMAT0000438
uc001nog.2	MIMAT0000438
uc001pxl.1	MIMAT0000438
uc001uip.2	MIMAT0000438
uc001xjc.2	MIMAT0000438
uc002dlq.2	MIMAT0000438
uc002ldg.2	MIMAT0000438
uc002xtw.1	MIMAT0000438
uc003cbn.2	MIMAT0000438
uc003chd.2	MIMAT0000438
uc003cwe.2	MIMAT0000438
uc003gsq.1	MIMAT0000438
uc003hsy.2	MIMAT0000438
uc003mma.3	MIMAT0000438
uc003qch.2	MIMAT0000438
uc003qdg.2	MIMAT0000438
uc003vid.2	MIMAT0000438
uc003xkm.1	MIMAT0000438
uc003yee.2	MIMAT0000438
uc004cvc.2	MIMAT0000438
uc004cvf.2	MIMAT0000438
uc004cxi.2	MIMAT0000438
uc010cnt.1	MIMAT0000438
uc010dxu.2	MIMAT0000438
uc011ayi.1	MIMAT0000438
uc002ied.3	MIMAT0000438
uc002rxy.2	MIMAT0000438
uc003cfu.2	MIMAT0000438
uc003hwl.2	MIMAT0000438
uc003man.1	MIMAT0000438
uc003xfb.1	MIMAT0000438
uc003cwu.2	MIMAT0000440
uc002fsm.2	MIMAT0000440
uc002klr.2	MIMAT0000440
uc002uzf.3	MIMAT0000440
uc003axf.2	MIMAT0000440
uc003bxu.3	MIMAT0000440
uc003ldb.1	MIMAT0000440
uc003qdg.2	MIMAT0000440
uc004caa.1	MIMAT0000440
uc011kzp.1	MIMAT0000440
uc001cze.2	MIMAT0000441
uc001hob.3	MIMAT0000441
uc002kte.2	MIMAT0000441
uc003cwu.2	MIMAT0000441
uc003zxt.2	MIMAT0000441
uc001aol.2	MIMAT0000441
uc001bie.2	MIMAT0000441
uc001ivi.1	MIMAT0000441
uc001jbf.2	MIMAT0000441
uc001pku.2	MIMAT0000441
uc001zot.2	MIMAT0000441
uc002eom.3	MIMAT0000441
uc002hhy.2	MIMAT0000441
uc002hkw.1	MIMAT0000441
uc002mnq.2	MIMAT0000441
uc002xvo.2	MIMAT0000441
uc003axf.2	MIMAT0000441
uc003cbn.2	MIMAT0000441
uc003dqp.3	MIMAT0000441
uc003ipg.2	MIMAT0000441
uc003jlx.2	MIMAT0000441
uc003jou.2	MIMAT0000441
uc003ldb.1	MIMAT0000441
uc003ldh.2	MIMAT0000441
uc003mma.3	MIMAT0000441
uc003vid.2	MIMAT0000441
uc004cvc.2	MIMAT0000441
uc004cxi.2	MIMAT0000441
uc001hdx.2	MIMAT0000441
uc001htf.2	MIMAT0000441
uc001otu.2	MIMAT0000441
uc001tay.2	MIMAT0000441
uc001xgb.1	MIMAT0000441
uc003xfb.1	MIMAT0000441
uc001hob.3	MIMAT0000680
uc002jhg.2	MIMAT0000680
uc002nfa.2	MIMAT0000680
uc001dlw.2	MIMAT0000680
uc001evn.2	MIMAT0000680
uc001ivi.1	MIMAT0000680
uc001jbf.2	MIMAT0000680
uc001pku.2	MIMAT0000680
uc001tps.2	MIMAT0000680
uc001zpz.1	MIMAT0000680
uc001zxn.2	MIMAT0000680
uc002aqf.2	MIMAT0000680
uc002ehi.3	MIMAT0000680
uc002fsm.2	MIMAT0000680
uc002gbm.3	MIMAT0000680
uc002ghv.2	MIMAT0000680
uc002heo.1	MIMAT0000680
uc002ldg.2	MIMAT0000680
uc002pii.3	MIMAT0000680
uc002uzf.3	MIMAT0000680
uc002wmu.1	MIMAT0000680
uc002xtw.1	MIMAT0000680
uc002xvo.2	MIMAT0000680
uc003axf.2	MIMAT0000680
uc003bxt.2	MIMAT0000680
uc003bxu.3	MIMAT0000680
uc003dmn.2	MIMAT0000680
uc003dqp.3	MIMAT0000680
uc003flh.3	MIMAT0000680
uc003gsq.1	MIMAT0000680
uc003jlx.2	MIMAT0000680
uc003jou.2	MIMAT0000680
uc003kgq.3	MIMAT0000680
uc003mux.2	MIMAT0000680
uc003qdg.2	MIMAT0000680
uc003svj.3	MIMAT0000680
uc003tav.2	MIMAT0000680
uc003wyl.2	MIMAT0000680
uc003xkm.1	MIMAT0000680
uc003xsb.3	MIMAT0000680
uc003yee.2	MIMAT0000680
uc010dxu.2	MIMAT0000680
uc001hdx.2	MIMAT0000680
uc001sjx.1	MIMAT0000680
uc001tay.2	MIMAT0000680
uc002rxy.2	MIMAT0000680
uc003emx.2	MIMAT0000680
uc003qbr.2	MIMAT0000680
uc003xfb.1	MIMAT0000680
uc002jhg.2	MIMAT0000688
uc002kte.2	MIMAT0000688
uc003syn.1	MIMAT0000688
uc004czu.2	MIMAT0000688
uc001aol.2	MIMAT0000688
uc001bou.3	MIMAT0000688
uc001jbf.2	MIMAT0000688
uc001jbi.2	MIMAT0000688
uc001led.2	MIMAT0000688
uc001mel.1	MIMAT0000688
uc001pxl.1	MIMAT0000688
uc001tps.2	MIMAT0000688
uc001zpz.1	MIMAT0000688
uc002ete.1	MIMAT0000688
uc002heo.1	MIMAT0000688
uc002ldg.2	MIMAT0000688
uc002mnq.2	MIMAT0000688
uc002pii.3	MIMAT0000688
uc002tyc.3	MIMAT0000688
uc002uzf.3	MIMAT0000688
uc002yrn.2	MIMAT0000688
uc003cbn.2	MIMAT0000688
uc003gsq.1	MIMAT0000688
uc003kgq.3	MIMAT0000688
uc003qdg.2	MIMAT0000688
uc003qwd.2	MIMAT0000688
uc003vid.2	MIMAT0000688
uc003xik.2	MIMAT0000688
uc004cvc.2	MIMAT0000688
uc004cvf.2	MIMAT0000688
uc010dxu.2	MIMAT0000688
uc010zlt.1	MIMAT0000688
uc001dqj.3	MIMAT0000688
uc001hdx.2	MIMAT0000688
uc002rdv.2	MIMAT0000688
uc002rxu.2	MIMAT0000688
uc002rxy.2	MIMAT0000688
uc003cfu.2	MIMAT0000688
uc003man.1	MIMAT0000688
uc003xfb.1	MIMAT0000688
uc003lpr.1	MIMAT0001340
uc002fsm.2	MIMAT0001340
uc003chd.2	MIMAT0001340
uc003man.1	MIMAT0001340
uc003xfb.1	MIMAT0001340
uc003cwu.2	MIMAT0004509
uc001bie.2	MIMAT0004509
uc001pxl.1	MIMAT0004509
uc001vgs.2	MIMAT0004509
uc001vkc.2	MIMAT0004509
uc001zpz.1	MIMAT0004509
uc001zxn.2	MIMAT0004509
uc002ehi.3	MIMAT0004509
uc002gbm.3	MIMAT0004509
uc002pii.3	MIMAT0004509
uc002yai.2	MIMAT0004509
uc003ddd.2	MIMAT0004509
uc003qdg.2	MIMAT0004509
uc003wyl.2	MIMAT0004509
uc003xik.2	MIMAT0004509
uc003xkm.1	MIMAT0004509
uc004caa.1	MIMAT0004509
uc011ayi.1	MIMAT0004509
uc001dqj.3	MIMAT0004509
uc001tay.2	MIMAT0004509
uc001xgb.1	MIMAT0004509
uc003hwl.2	MIMAT0004509
uc003man.1	MIMAT0004509
uc011kzp.1	MIMAT0004509
uc001hob.3	MIMAT0004586
uc003cwu.2	MIMAT0004586
uc003zxt.2	MIMAT0004586
uc004akw.2	MIMAT0004586
uc004czu.2	MIMAT0004586
uc001ivi.1	MIMAT0004586
uc001jbf.2	MIMAT0004586
uc001ldj.1	MIMAT0004586
uc001led.2	MIMAT0004586
uc001nog.2	MIMAT0004586
uc001vkc.2	MIMAT0004586
uc001zpz.1	MIMAT0004586
uc001zxn.2	MIMAT0004586
uc002cun.1	MIMAT0004586
uc002gbm.3	MIMAT0004586
uc002gll.2	MIMAT0004586
uc002pii.3	MIMAT0004586
uc002rut.2	MIMAT0004586
uc002tyc.3	MIMAT0004586
uc002wmu.1	MIMAT0004586
uc003cbn.2	MIMAT0004586
uc003cfi.1	MIMAT0004586
uc003dmn.2	MIMAT0004586
uc003hhm.3	MIMAT0004586
uc003hsy.2	MIMAT0004586
uc003iev.1	MIMAT0004586
uc003jlx.2	MIMAT0004586
uc003jou.2	MIMAT0004586
uc003qch.2	MIMAT0004586
uc003qdg.2	MIMAT0004586
uc004cvc.2	MIMAT0004586
uc004cvf.2	MIMAT0004586
uc009wmw.2	MIMAT0004586
uc010zlt.1	MIMAT0004586
uc011ayi.1	MIMAT0004586
uc001otu.2	MIMAT0004586
uc002ied.3	MIMAT0004586
uc001dqj.3	REACT_11044
uc001hdx.2	REACT_11044
uc001pxl.1	REACT_11044
uc002rdv.2	REACT_11044
uc003gsq.1	REACT_11044
uc003syn.1	REACT_11044
uc001htf.2	REACT_11044
uc003cwu.2	REACT_11044
uc003qbr.2	REACT_11044
uc001xgb.1	REACT_11044
uc011kzp.1	REACT_11044
uc002xtw.1	REACT_11044
uc001otu.2	REACT_11044
uc001pxl.1	REACT_11061
uc002jhg.2	REACT_11061
uc003syn.1	REACT_11061
uc003xik.2	REACT_11061
uc004czu.2	REACT_11061
uc002fsm.2	REACT_11061
uc002rut.2	REACT_11061
uc003cwu.2	REACT_11061
uc001tay.2	REACT_11061
uc011ayi.1	REACT_11061
uc002xtw.1	REACT_11061
uc003xsb.3	REACT_11061
uc003yee.2	REACT_11061
uc001otu.2	REACT_11061
uc002ied.3	REACT_11061
uc002ama.2	REACT_11061
uc002cvx.2	REACT_11061
uc001bou.3	REACT_11184
uc003qdg.2	REACT_11184
uc001nog.2	REACT_11184
uc001uip.2	REACT_11184
uc010cnt.1	REACT_11184
uc003qks.3	REACT_11184
uc002ldg.2	REACT_12034
uc002uzf.3	REACT_12034
uc003kgq.3	REACT_12034
uc003hwl.2	REACT_12034
uc002aqf.2	REACT_12034
uc002wmu.1	REACT_12034
uc003xsb.3	REACT_12034
uc002mnq.2	REACT_13552
uc003man.1	REACT_13552
uc010zlt.1	REACT_13552
uc002fsm.2	REACT_13552
uc003ldb.1	REACT_13552
uc004caa.1	REACT_13552
uc003jou.2	REACT_13552
uc003zxt.2	REACT_13552
uc003chd.2	REACT_13552
uc003cwe.2	REACT_13552
uc002xvl.2	REACT_13552
uc001hdx.2	REACT_18266
uc001pxl.1	REACT_18266
uc002kte.2	REACT_18266
uc002rdv.2	REACT_18266
uc002rxu.2	REACT_18266
uc002rxy.2	REACT_18266
uc003cfu.2	REACT_18266
uc003syn.1	REACT_18266
uc003xfb.1	REACT_18266
uc010zlt.1	REACT_18266
uc003cwu.2	REACT_18266
uc003ldb.1	REACT_18266
uc001sjx.1	REACT_18266
uc003emx.2	REACT_18266
uc003jou.2	REACT_18266
uc003xsb.3	REACT_18266
uc003zxt.2	REACT_18266
uc002pop.1	REACT_18266
uc002gll.2	REACT_18266
uc002kte.2	h_Par1Pathway
uc002dme.2	h_Par1Pathway
uc003cwu.2	h_Par1Pathway
uc004akw.2	h_Par1Pathway
uc002nfa.2	h_Par1Pathway
uc002jhg.2	h_cftrPathway
uc003syn.1	h_cftrPathway
uc003qrt.3	h_cftrPathway
uc003lpr.1	h_cftrPathway
uc002jhg.2	h_gpcrPathway
uc003syn.1	h_gpcrPathway
uc004czu.2	h_gpcrPathway
uc002dme.2	h_gpcrPathway
uc004akw.2	h_gpcrPathway
uc001cze.2	h_gpcrPathway
uc002jhg.2	h_mCalpainPathway
uc003syn.1	h_mCalpainPathway
uc003qrt.3	h_mCalpainPathway
uc001hob.3	h_mCalpainPathway
uc003zxt.2	h_mCalpainPathway
uc001jbf.2	hsa04062
uc001jbi.2	hsa04062
uc001led.2	hsa04062
uc002kte.2	hsa04062
uc003syn.1	hsa04062
uc002dme.2	hsa04062
uc002fsm.2	hsa04062
uc002hkw.1	hsa04062
uc003cwu.2	hsa04062
uc002xtw.1	hsa04062
uc003xsb.3	hsa04062
uc002hhy.2	hsa04062
uc001aiq.2	hsa04062
uc003hhm.3	hsa04062
uc002cvx.2	hsa04062
uc003cjl.2	hsa04062
uc001aol.2	hsa04130
uc001bou.3	hsa04130
uc001zpz.1	hsa04130
uc003qdg.2	hsa04130
uc001nog.2	hsa04130
uc001uip.2	hsa04130
uc010cnt.1	hsa04130
uc003qks.3	hsa04130
uc001mel.1	hsa04142
uc002ete.1	hsa04142
uc003syn.1	hsa04142
uc003phn.3	hsa04142
uc001bie.2	hsa04142
uc001vkc.2	hsa04142
uc002yai.2	hsa04142
uc003wyl.2	hsa04142
uc001evn.2	hsa04142
uc002ghv.2	hsa04142
uc003flh.3	hsa04142
uc003ipg.2	hsa04142
uc004cxi.2	hsa04142
uc002dlq.2	hsa04142
uc010dye.1	hsa04142
uc003cfi.1	hsa04142
uc002ben.2	hsa04142
uc001led.2	hsa04144
uc001tps.2	hsa04144
uc002tyc.3	hsa04144
uc003cbn.2	hsa04144
uc003gsq.1	hsa04144
uc003syn.1	hsa04144
uc010dxu.2	hsa04144
uc001dlw.2	hsa04144
uc001vgs.2	hsa04144
uc002gbm.3	hsa04144
uc003xkm.1	hsa04144
uc002xvo.2	hsa04144
uc003bxt.2	hsa04144
uc003bxu.3	hsa04144
uc003dqp.3	hsa04144
uc003jlx.2	hsa04144
uc003xsb.3	hsa04144
uc001zot.2	hsa04144
uc001aiq.2	hsa04144
uc001ldj.1	hsa04144
uc003lpr.1	hsa04144
uc003has.2	hsa04144
uc002kte.2	hsa04350
uc002ldg.2	hsa04350
uc002uzf.3	hsa04350
uc003kgq.3	hsa04350
uc003xik.2	hsa04350
uc003cwu.2	hsa04350
uc002ehi.3	hsa04350
uc002aqf.2	hsa04350
uc002wmu.1	hsa04350
uc002qza.2	hsa04350
uc002kte.2	hsa04510
uc003syn.1	hsa04510
uc003vid.2	hsa04510
uc010zlt.1	hsa04510
uc002dme.2	hsa04510
uc002fsm.2	hsa04510
uc003cwu.2	hsa04510
uc003ldb.1	hsa04510
uc004caa.1	hsa04510
uc001hob.3	hsa04510
uc003axf.2	hsa04510
uc003jou.2	hsa04510
uc002klr.2	hsa04510
uc001cze.2	hsa04510
uc003mma.3	hsa04510
uc003zxt.2	hsa04510
uc003chd.2	hsa04510
uc003cwe.2	hsa04510
uc003has.2	hsa04510
uc003qwd.2	hsa04530
uc003xik.2	hsa04530
uc002dme.2	hsa04530
uc002rut.2	hsa04530
uc003cwu.2	hsa04530
uc002xvo.2	hsa04530
uc003dmn.2	hsa04530
uc002klr.2	hsa04530
uc003ldh.2	hsa04530
uc001aiq.2	hsa04530
uc001xjc.2	hsa04530
uc003qch.2	hsa04530
uc002pop.1	hsa04530
uc002gll.2	hsa04530
uc009wmw.2	hsa04530
uc002yrn.2	hsa04620
uc003syn.1	hsa04620
uc004cvc.2	hsa04620
uc001ivi.1	hsa04620
uc002hkw.1	hsa04620
uc003ddd.2	hsa04620
uc011ayi.1	hsa04620
uc003mux.2	hsa04620
uc003svj.3	hsa04620
uc003xsb.3	hsa04620
uc001cze.2	hsa04620
uc002pii.3	hsa04621
uc003syn.1	hsa04621
uc003svj.3	hsa04621
uc003tav.2	hsa04621
uc003xsb.3	hsa04621
uc003yee.2	hsa04621
uc002hhy.2	hsa04621
uc002cun.1	hsa04621
uc003hhm.3	hsa04621
uc001jbf.2	hsa04670
uc001jbi.2	hsa04670
uc002kte.2	hsa04670
uc002mnq.2	hsa04670
uc003qwd.2	hsa04670
uc002dme.2	hsa04670
uc003cwu.2	hsa04670
uc003qrt.3	hsa04670
uc004dwf.2	hsa04670
uc002klr.2	hsa04670
uc002eom.3	hsa04670
uc003ldh.2	hsa04670
uc001pxl.1	hsa04810
uc002heo.1	hsa04810
uc002kte.2	hsa04810
uc003syn.1	hsa04810
uc004cvf.2	hsa04810
uc001pku.2	hsa04810
uc002fsm.2	hsa04810
uc003cwu.2	hsa04810
uc003hsy.2	hsa04810
uc003qrt.3	hsa04810
uc004dwf.2	hsa04810
uc001zxn.2	hsa04810
uc003axf.2	hsa04810
uc003jou.2	hsa04810
uc002klr.2	hsa04810
uc003chd.2	hsa04810
uc002pop.1	hsa04810
uc002gll.2	hsa04810
uc003iev.1	hsa04810

## Sheet: LUSC upTranscriptDownMiR Nodes
id	axis	node_label	node_value	node_height	node_color	edge_color	num_Outgoing	num_Incoming	node_r	node_g	node_b	node_a	edge_r	edge_g	edge_b	edge_a	group	FDR	Rank
MIMAT0000245	TDP-43-regulated_miRNA	hsa-miR-30d-5p	88.1823	3	#0000ffc8	#0707ffc8	130	0	0	0	255	200	7	7	255	200	DownMiRNAs	1.19338e-111	-88.1823
MIMAT0000087	TDP-43-regulated_miRNA	hsa-miR-30a-5p	80.3235	4	#1d1dffbb	#0000ffbb	135	0	29	29	255	187	0	0	255	187	DownMiRNAs	1.63515e-105	-80.3235
MIMAT0002177	TDP-43-regulated_miRNA	hsa-miR-486-5p	51.5977	2	#7171ff8a	#b5b5ff8a	58	0	113	113	255	138	181	181	255	138	DownMiRNAs	3.69641e-49	-51.5977
MIMAT0000082	TDP-43-regulated_miRNA	hsa-miR-26a-5p	42.2712	3	#8b8bff7a	#4040ff7a	123	0	139	139	255	122	64	64	255	122	DownMiRNAs	7.7335e-64	-42.2712
MIMAT0000086	TDP-43-regulated_miRNA	hsa-miR-29a-3p	25.4135	3	#c2c2ff5e	#4646ff5e	104	0	194	194	255	94	70	70	255	94	DownMiRNAs	7.14319e-46	-25.4135
MIMAT0000062	TDP-43-regulated_miRNA	hsa-let-7a-5p	24.1515	3	#c6c6ff5c	#4b4bff5c	92	0	198	198	255	92	75	75	255	92	DownMiRNAs	1.58604e-43	-24.1515
MIMAT0000063	TDP-43-regulated_miRNA	hsa-let-7b-5p	17.0469	3	#dcdcff4f	#3838ff4f	99	0	220	220	255	79	56	56	255	79	DownMiRNAs	8.51151e-38	-17.0469
MIMAT0000064	TDP-43-regulated_miRNA	hsa-let-7c-5p	10.6877	3	#ededff45	#4646ff45	94	0	237	237	255	69	70	70	255	69	DownMiRNAs	1.76345e-28	-10.6877
MIMAT0000066	TDP-43-regulated_miRNA	hsa-let-7e-5p	4.87834	3	#fcfcff3b	#3838ff3b	107	0	252	252	255	59	56	56	255	59	DownMiRNAs	1.88289e-19	-4.87834
uc001zkx.3	Target_Gene	BUB1B	200.188	1	#ff0000c8	#00000000	4	1	255	0	0	200					upTranscripts	8.00415e-194	200.188
uc002dlz.1	Target_Gene	PLK1	199.734	1	#ff0101c8	#00000000	1	1	255	1	1	200					upTranscripts	1.63838e-193	199.734
uc002eeh.2	Target_Gene	ORC6L	172.839	1	#ff2424b4	#00000000	4	1	255	36	36	180					upTranscripts	4.54785e-167	172.839
uc002huj.1	Target_Gene	CDC6	168.613	1	#ff2a2ab1	#00000000	4	1	255	42	42	177					upTranscripts	2.18654e-162	168.613
uc003pdc.3	Target_Gene	DST	164.17	1	#ff3434ae	#00000000	1	2	255	52	52	174					upTranscripts	1.71179e-154	164.17
uc002wuv.1	Target_Gene	GINS1	163.965	1	#ff3030ad	#00000000	2	1	255	48	48	173					upTranscripts	3.42264e-158	163.965
uc001gxx.3	Target_Gene	UBE2T	158.328	1	#ff3737a9	#00000000	1	4	255	55	55	169					upTranscripts	8.73566e-153	158.328
uc001pwv.2	Target_Gene	PVRL1	152.249	1	#ff4242a5	#00000000	1	1	255	66	66	165					upTranscripts	2.06488e-144	152.249
uc003iec.3	Target_Gene	CCNA2	151.127	1	#ff4040a4	#00000000	3	2	255	64	64	164					upTranscripts	1.8983e-145	151.127
uc001san.2	Target_Gene	KRT5	150.596	1	#ff4949a3	#00000000	1	4	255	73	73	163					upTranscripts	5.03357e-139	150.596
uc002juw.2	Target_Gene	TK1	131.443	1	#ff5b5b95	#00000000	1	4	255	91	91	149					upTranscripts	2.02323e-125	131.443
uc001jjx.1	Target_Gene	ZWINT	129.338	1	#ff5c5c93	#00000000	1	1	255	92	92	147					upTranscripts	2.97978e-124	129.338
uc002rah.2	Target_Gene	RRM2	127.475	1	#ff606092	#00000000	2	6	255	96	96	146					upTranscripts	2.19117e-121	127.475
uc004eaq.1	Target_Gene	ERCC6L	126.655	1	#ff606091	#00000000	1	1	255	96	96	145					upTranscripts	2.19117e-121	126.655
uc003idl.2	Target_Gene	MAD2L1	122.005	1	#ff66668e	#00000000	4	1	255	102	102	142					upTranscripts	1.00529e-116	122.005
uc010bbt.1	Target_Gene	CASC5	105.243	1	#ff7c7c81	#00000000	1	1	255	124	124	129					upTranscripts	2.25677e-100	105.243
uc001nsg.2	Target_Gene	FEN1	98.2862	1	#ff85857c	#00000000	4	1	255	133	133	124					upTranscripts	1.0519e-93	98.2862
uc001jka.1	Target_Gene	ZWINT	91.3313	1	#ff8e8e77	#00000000	1	1	255	142	142	119					upTranscripts	6.13799e-87	91.3313
uc003mxp.1	Target_Gene	DSP	87.1422	1	#ff969674	#00000000	1	2	255	150	150	116					upTranscripts	3.07531e-80	87.1422
uc003xnx.2	Target_Gene	GINS4	84.4643	1	#ff989872	#00000000	2	1	255	152	152	114					upTranscripts	2.58782e-79	84.4643
uc001jof.2	Target_Gene	DNA2	83.1404	1	#ff989871	#00000000	3	5	255	152	152	113					upTranscripts	5.46895e-79	83.1404
uc001fgb.2	Target_Gene	CKS1B	81.0509	1	#ff9b9b6f	#00000000	1	1	255	155	155	111					upTranscripts	1.75447e-76	81.0509
uc010zpy.1	Target_Gene	NOP56	77.574	1	#ffa1a16d	#00000000	1	1	255	161	161	109					upTranscripts	2.66083e-72	77.574
uc002fkm.2	Target_Gene	SLC7A5	67.0197	1	#ffb0b065	#00000000	1	2	255	176	176	101					upTranscripts	1.40227e-60	67.0197
uc001bal.2	Target_Gene	RCC2	65.8354	1	#ffb0b064	#00000000	1	1	255	176	176	100					upTranscripts	3.96376e-61	65.8354
uc003kud.1	Target_Gene	LMNB1	65.3902	1	#ffb0b063	#00000000	1	5	255	176	176	99					upTranscripts	4.11887e-61	65.3902
uc001msc.2	Target_Gene	KIF18A	65.0904	1	#ffb0b063	#00000000	1	1	255	176	176	99					upTranscripts	4.08292e-61	65.0904
uc002wlp.2	Target_Gene	PCNA	64.8811	1	#ffb1b163	#00000000	4	7	255	177	177	99					upTranscripts	2.30489e-60	64.8811
uc010dka.1	Target_Gene	TYMS	63.0902	1	#ffb3b362	#00000000	2	1	255	179	179	98					upTranscripts	2.39188e-58	63.0902
uc003yhc.2	Target_Gene	CCNE2	59.1024	1	#ffb8b85f	#00000000	2	4	255	184	184	95					upTranscripts	7.90949e-55	59.1024
uc002hhn.2	Target_Gene	CDK5R1	58.128	1	#ffb9b95e	#00000000	1	1	255	185	185	94					upTranscripts	8.98763e-54	58.128
uc003hbr.2	Target_Gene	PPAT	57.2483	1	#ffbaba5d	#00000000	1	3	255	186	186	93					upTranscripts	3.70772e-53	57.2483
uc010hcw.1	Target_Gene	FANCD2	56.2656	1	#ffbbbb5d	#00000000	2	1	255	187	187	93					upTranscripts	7.62664e-53	56.2656
uc001fxo.2	Target_Gene	PVRL4	55.7118	1	#ffbebe5c	#00000000	1	2	255	190	190	92					upTranscripts	1.67918e-50	55.7118
uc003kcp.2	Target_Gene	FOXD1	54.3565	1	#ffc0c05b	#00000000	5	2	255	192	192	91					upTranscripts	3.92058e-49	54.3565
uc003jeq.2	Target_Gene	CCT5	54.1127	1	#ffbfbf5b	#00000000	1	3	255	191	191	91					upTranscripts	3.17655e-49	54.1127
uc002kwu.3	Target_Gene	DSG2	53.4976	1	#ffc1c15b	#00000000	1	3	255	193	193	91					upTranscripts	3.10221e-48	53.4976
uc003ext.1	Target_Gene	PFN2	53.0065	1	#ffc2c25a	#00000000	1	4	255	194	194	90					upTranscripts	2.01311e-47	53.0065
uc011dsp.1	Target_Gene	HMGA1	52.9415	1	#ffc1c15a	#00000000	1	5	255	193	193	90					upTranscripts	3.82661e-48	52.9415
uc010qii.1	Target_Gene	CDC2	52.3372	1	#ffc0c05a	#00000000	3	1	255	192	192	90					upTranscripts	1.80155e-48	52.3372
uc010zqs.1	Target_Gene	PCNA	51.5122	1	#ffc1c159	#00000000	4	2	255	193	193	89					upTranscripts	2.02001e-48	51.5122
uc003fqi.2	Target_Gene	DNAJB11	49.418	1	#ffc5c558	#00000000	1	3	255	197	197	88					upTranscripts	5.58197e-45	49.418
uc002rnv.1	Target_Gene	XDH	48.8314	1	#ffc7c757	#00000000	1	2	255	199	199	87					upTranscripts	3.69002e-43	48.8314
uc001ecy.2	Target_Gene	SLC16A1	48.8256	1	#ffc7c757	#00000000	2	1	255	199	199	87					upTranscripts	8.9784e-44	48.8256
uc003oko.1	Target_Gene	FANCE	48.3679	1	#ffc6c657	#00000000	2	2	255	198	198	87					upTranscripts	1.64905e-44	48.3679
uc003mae.3	Target_Gene	CCDC99	47.9439	1	#ffc5c556	#00000000	1	1	255	197	197	86					upTranscripts	8.09999e-45	47.9439
uc002wzu.3	Target_Gene	E2F1	47.284	1	#ffc7c756	#00000000	4	1	255	199	199	86					upTranscripts	2.37556e-43	47.284
uc001oyh.3	Target_Gene	PAK1	46.6592	1	#ffc9c955	#00000000	1	5	255	201	201	85					upTranscripts	3.11223e-42	46.6592
uc011btx.1	Target_Gene	PIGX	46.4139	1	#ffc8c855	#00000000	1	3	255	200	200	85					upTranscripts	1.42125e-42	46.4139
uc011kui.1	Target_Gene	EZH2	46.2476	1	#ffc8c855	#00000000	1	1	255	200	200	85					upTranscripts	1.9319e-42	46.2476
uc003exu.1	Target_Gene	PFN2	44.4553	1	#ffcdcd54	#00000000	1	8	255	205	205	84					upTranscripts	3.13173e-39	44.4553
uc001spv.2	Target_Gene	CDK4	43.91	1	#ffcccc53	#00000000	1	1	255	204	204	83					upTranscripts	7.93137e-40	43.91
uc010zjt.1	Target_Gene	IGFBP2	43.7478	1	#ffd0d053	#00000000	1	1	255	208	208	83					upTranscripts	6.92654e-37	43.7478
uc003ovp.2	Target_Gene	XPO5	43.2339	1	#ffcdcd53	#00000000	1	4	255	205	205	83					upTranscripts	2.80954e-39	43.2339
uc011chb.1	Target_Gene	SLC7A11	42.5202	1	#ffd1d152	#00000000	1	1	255	209	209	82					upTranscripts	4.83247e-36	42.5202
uc004egh.2	Target_Gene	CSTF2	41.3982	1	#ffcece52	#00000000	4	1	255	206	206	82					upTranscripts	4.98565e-38	41.3982
uc001igp.2	Target_Gene	PFKP	40.4995	1	#ffd1d151	#00000000	3	1	255	209	209	81					upTranscripts	5.42656e-36	40.4995
uc010yqa.1	Target_Gene	SLC1A4	38.9386	1	#ffd4d450	#00000000	1	5	255	212	212	80					upTranscripts	5.5283e-34	38.9386
uc003anw.1	Target_Gene	MCM5	38.4312	1	#ffd2d24f	#00000000	4	4	255	210	210	79					upTranscripts	4.06239e-35	38.4312
uc002ktj.1	Target_Gene	SNRPD1	38.4011	1	#ffd3d34f	#00000000	4	3	255	211	211	79					upTranscripts	8.74895e-35	38.4011
uc003fwx.3	Target_Gene	PIGX	38.3512	1	#ffd3d34f	#00000000	1	2	255	211	211	79					upTranscripts	4.5102e-34	38.3512
uc002lic.2	Target_Gene	PMAIP1	37.8729	1	#ffd4d44f	#00000000	1	1	255	212	212	79					upTranscripts	1.00175e-33	37.8729
uc002wnw.2	Target_Gene	JAG1	37.6886	1	#ffd6d64f	#00000000	1	3	255	214	214	79					upTranscripts	2.41069e-32	37.6886
uc002uhs.2	Target_Gene	PDK1	37.408	1	#ffd4d44f	#00000000	1	1	255	212	212	79					upTranscripts	1.32654e-33	37.408
uc001uuz.2	Target_Gene	RFC3	36.7779	1	#ffd4d44e	#00000000	5	1	255	212	212	78					upTranscripts	1.47202e-33	36.7779
uc002nly.2	Target_Gene	NR2C2AP	36.7456	1	#ffd4d44e	#00000000	1	1	255	212	212	78					upTranscripts	5.86882e-34	36.7456
uc010mly.1	Target_Gene	EXOSC3	36.57	1	#ffd5d54e	#00000000	1	2	255	213	213	78					upTranscripts	3.44154e-33	36.57
uc002hhm.2	Target_Gene	PSMD11	36.0889	1	#ffd6d64e	#00000000	10	1	255	214	214	78					upTranscripts	4.4942e-32	36.0889
uc003vsx.2	Target_Gene	NUP205	36.0577	1	#ffd5d54e	#00000000	1	1	255	213	213	78					upTranscripts	7.04305e-33	36.0577
uc003hvo.1	Target_Gene	H2AFZ	35.8595	1	#ffd7d74d	#00000000	1	1	255	215	215	77					upTranscripts	1.24525e-31	35.8595
uc001wzv.2	Target_Gene	ERO1L	35.541	1	#ffd8d84d	#00000000	1	4	255	216	216	77					upTranscripts	8.28717e-31	35.541
uc003pdx.2	Target_Gene	PRIM2	35.1263	1	#ffd6d64d	#00000000	3	4	255	214	214	77					upTranscripts	3.99235e-32	35.1263
uc003foj.1	Target_Gene	POLR2H	35.0512	1	#ffd7d74d	#00000000	8	1	255	215	215	77					upTranscripts	1.40646e-31	35.0512
uc001ibn.2	Target_Gene	TFB2M	34.9536	1	#ffd6d64d	#00000000	1	2	255	214	214	77					upTranscripts	7.36648e-32	34.9536
uc003jcy.2	Target_Gene	NDUFS6	34.6704	1	#ffd8d84c	#00000000	2	1	255	216	216	76					upTranscripts	9.97797e-31	34.6704
uc003fsh.2	Target_Gene	CLDN1	33.9575	1	#ffdcdc4c	#00000000	1	5	255	220	220	76					upTranscripts	1.24452e-27	33.9575
uc002xxl.1	Target_Gene	CSTF1	33.212	1	#ffd9d94b	#00000000	4	2	255	217	217	75					upTranscripts	4.3047e-30	33.212
uc003ehl.3	Target_Gene	UMPS	32.9107	1	#ffdada4b	#00000000	1	1	255	218	218	75					upTranscripts	1.69758e-29	32.9107
uc001tyi.2	Target_Gene	SFRS9	32.1235	1	#ffdbdb4b	#00000000	4	2	255	219	219	75					upTranscripts	1.61769e-28	32.1235
uc003qmz.2	Target_Gene	NUP43	31.741	1	#ffdbdb4a	#00000000	2	1	255	219	219	74					upTranscripts	9.64285e-29	31.741
uc002ubu.2	Target_Gene	PSMD14	31.7371	1	#ffdbdb4a	#00000000	10	1	255	219	219	74					upTranscripts	3.59607e-28	31.7371
uc002qzo.1	Target_Gene	CPSF3	30.8749	1	#ffdcdc4a	#00000000	4	1	255	220	220	74					upTranscripts	1.17028e-27	30.8749
uc002taw.3	Target_Gene	C2orf29	30.7806	1	#ffdcdc4a	#00000000	1	4	255	220	220	74					upTranscripts	1.50442e-27	30.7806
uc003jdo.2	Target_Gene	MED10	30.65	1	#ffdddd49	#00000000	1	4	255	221	221	73					upTranscripts	3.31828e-27	30.65
uc001gjh.1	Target_Gene	DARS2	29.5407	1	#ffdede49	#00000000	1	5	255	222	222	73					upTranscripts	4.96877e-26	29.5407
uc001mok.3	Target_Gene	LDHA	29.4214	1	#ffe0e049	#00000000	3	2	255	224	224	73					upTranscripts	1.5202e-24	29.4214
uc002nia.1	Target_Gene	PIK3R2	29.091	1	#ffdfdf48	#00000000	3	2	255	223	223	72					upTranscripts	2.89047e-25	29.091
uc001lhe.2	Target_Gene	BUB3	29.0689	1	#ffdede48	#00000000	4	2	255	222	222	72					upTranscripts	8.79739e-26	29.0689
uc002jfy.2	Target_Gene	PSMD12	28.6498	1	#ffdfdf48	#00000000	10	1	255	223	223	72					upTranscripts	2.42746e-25	28.6498
uc002rau.2	Target_Gene	PDIA6	28.5117	1	#ffe1e148	#00000000	1	1	255	225	225	72					upTranscripts	3.72064e-24	28.5117
uc001joo.2	Target_Gene	CCAR1	27.8895	1	#ffe0e047	#00000000	3	1	255	224	224	71					upTranscripts	8.04294e-25	27.8895
uc003nrl.2	Target_Gene	TUBB	27.0967	1	#ffe3e347	#00000000	1	4	255	227	227	71					upTranscripts	1.53782e-22	27.0967
uc002fcq.2	Target_Gene	PSMD7	26.8274	1	#ffe2e247	#00000000	10	3	255	226	226	71					upTranscripts	2.33136e-23	26.8274
uc003hvn.1	Target_Gene	H2AFZ	26.8104	1	#ffe1e147	#00000000	1	2	255	225	225	71					upTranscripts	4.28523e-24	26.8104
uc002tpj.2	Target_Gene	POLR2D	26.7408	1	#ffe1e147	#00000000	8	4	255	225	225	71					upTranscripts	1.06342e-23	26.7408
uc001oyk.2	Target_Gene	CLNS1A	26.4663	1	#ffe2e246	#00000000	1	3	255	226	226	70					upTranscripts	6.29663e-23	26.4663
uc010fqm.1	Target_Gene	ITGA6	26.234	1	#ffe4e446	#00000000	1	3	255	228	228	70					upTranscripts	1.53395e-21	26.234
uc003spo.2	Target_Gene	AIMP2	25.6482	1	#ffe3e346	#00000000	1	1	255	227	227	70					upTranscripts	1.67736e-22	25.6482
uc009xvo.2	Target_Gene	PGAM1	25.6219	1	#ffe4e446	#00000000	3	2	255	228	228	70					upTranscripts	1.31834e-21	25.6219
uc002eof.1	Target_Gene	GOT2	25.5253	1	#ffe4e446	#00000000	2	1	255	228	228	70					upTranscripts	8.44835e-22	25.5253
uc002zrv.2	Target_Gene	RTN4R	25.1922	1	#ffe4e445	#00000000	1	3	255	228	228	69					upTranscripts	1.34402e-21	25.1922
uc004dtg.2	Target_Gene	FGD1	24.9529	1	#ffe4e445	#00000000	1	1	255	228	228	69					upTranscripts	1.26079e-21	24.9529
uc004dag.2	Target_Gene	SMS	24.4466	1	#ffe5e545	#00000000	1	5	255	229	229	69					upTranscripts	1.46701e-20	24.4466
uc002xmj.2	Target_Gene	ADA	24.3888	1	#ffe5e545	#00000000	1	1	255	229	229	69					upTranscripts	1.07403e-20	24.3888
uc003nda.2	Target_Gene	E2F3	24.332	1	#ffe5e545	#00000000	1	2	255	229	229	69					upTranscripts	5.65958e-21	24.332
uc004bqa.2	Target_Gene	MAPKAP1	24.0325	1	#ffe4e445	#00000000	1	2	255	228	228	69					upTranscripts	3.26698e-21	24.0325
uc003tct.2	Target_Gene	LSM5	23.8612	1	#ffe5e544	#00000000	1	1	255	229	229	68					upTranscripts	8.86101e-21	23.8612
uc001cgk.3	Target_Gene	CTPS	23.8018	1	#ffe5e544	#00000000	1	5	255	229	229	68					upTranscripts	8.56389e-21	23.8018
uc001uub.1	Target_Gene	BRCA2	23.7325	1	#ffe5e544	#00000000	2	1	255	229	229	68					upTranscripts	8.15739e-21	23.7325
uc002rjw.1	Target_Gene	GTF3C2	23.6227	1	#ffe5e544	#00000000	1	1	255	229	229	68					upTranscripts	1.81511e-20	23.6227
uc002hbp.2	Target_Gene	ALDOC	23.4096	1	#ffe7e744	#00000000	3	4	255	231	231	68					upTranscripts	2.24273e-19	23.4096
uc003fhd.2	Target_Gene	EIF5A2	23.1058	1	#ffe7e744	#00000000	1	3	255	231	231	68					upTranscripts	1.58931e-19	23.1058
uc001ebb.2	Target_Gene	WDR77	23.0563	1	#ffe6e644	#00000000	1	1	255	230	230	68					upTranscripts	7.51325e-20	23.0563
uc001tkg.2	Target_Gene	TDG	23.0053	1	#ffe6e644	#00000000	1	4	255	230	230	68					upTranscripts	5.16927e-20	23.0053
uc003job.2	Target_Gene	PAIP1	22.6582	1	#ffe7e743	#00000000	1	3	255	231	231	67					upTranscripts	2.07598e-19	22.6582
uc010kyl.2	Target_Gene	PPIA	22.3244	1	#ffe8e843	#00000000	1	6	255	232	232	67					upTranscripts	1.41836e-18	22.3244
uc001sit.3	Target_Gene	CDK2	22.2019	1	#ffe7e743	#00000000	4	1	255	231	231	67					upTranscripts	4.47278e-19	22.2019
uc002xwx.2	Target_Gene	PFDN4	22.1134	1	#ffe7e743	#00000000	1	3	255	231	231	67					upTranscripts	3.58382e-19	22.1134
uc001svv.2	Target_Gene	CNOT2	21.8477	1	#ffe8e843	#00000000	1	6	255	232	232	67					upTranscripts	1.40592e-18	21.8477
uc002rkp.2	Target_Gene	NRBP1	21.823	1	#ffe8e843	#00000000	1	3	255	232	232	67					upTranscripts	1.93277e-18	21.823
uc011kgj.1	Target_Gene	YWHAG	21.7372	1	#ffe9e943	#00000000	1	2	255	233	233	67					upTranscripts	1.01151e-17	21.7372
uc002ihn.2	Target_Gene	EFTUD2	21.6965	1	#ffe8e843	#00000000	2	6	255	232	232	67					upTranscripts	3.41134e-18	21.6965
uc003szi.2	Target_Gene	HIBADH	21.6358	1	#ffe7e743	#00000000	1	1	255	231	231	67					upTranscripts	6.65237e-19	21.6358
uc004cvb.2	Target_Gene	PRPS2	21.5195	1	#ffe9e943	#00000000	1	1	255	233	233	67					upTranscripts	3.99326e-18	21.5195
uc001bzg.1	Target_Gene	PSMB2	21.4834	1	#ffe8e843	#00000000	10	4	255	232	232	67					upTranscripts	3.72138e-18	21.4834
uc003uxv.3	Target_Gene	AP1S1	21.4629	1	#ffe9e943	#00000000	1	4	255	233	233	67					upTranscripts	4.49326e-18	21.4629
uc010pnq.1	Target_Gene	STX6	21.2587	1	#ffe9e942	#00000000	1	3	255	233	233	66					upTranscripts	6.1945e-18	21.2587
uc002tgv.1	Target_Gene	BCL2L11	20.9704	1	#ffe9e942	#00000000	2	3	255	233	233	66					upTranscripts	5.64554e-18	20.9704
uc002tux.1	Target_Gene	DARS	20.9685	1	#ffe9e942	#00000000	1	1	255	233	233	66					upTranscripts	1.46997e-17	20.9685
uc002sgp.2	Target_Gene	SNRPG	20.4833	1	#ffeaea42	#00000000	4	3	255	234	234	66					upTranscripts	4.99225e-17	20.4833
uc001iaj.2	Target_Gene	ADSS	20.2896	1	#ffeaea42	#00000000	1	7	255	234	234	66					upTranscripts	5.59134e-17	20.2896
uc002cgz.2	Target_Gene	NME4	19.9549	1	#ffebeb41	#00000000	1	4	255	235	235	65					upTranscripts	1.7885e-16	19.9549
uc009znj.1	Target_Gene	HNRNPA1	19.6362	1	#ffeaea41	#00000000	3	2	255	234	234	65					upTranscripts	7.04878e-17	19.6362
uc001uxn.2	Target_Gene	SLC25A15	19.6127	1	#ffeaea41	#00000000	1	1	255	234	234	65					upTranscripts	6.29063e-17	19.6127
uc001ygy.1	Target_Gene	YY1	19.5701	4	#ffebeb41	#00000000	44	3	255	235	235	65					upTranscripts	2.10218e-16	19.5701
uc003bab.2	Target_Gene	PHF5A	19.5084	1	#ffebeb41	#00000000	2	1	255	235	235	65					upTranscripts	2.10598e-16	19.5084
uc002exp.2	Target_Gene	NQO1	19.4648	1	#ffeeee41	#00000000	2	4	255	238	238	65					upTranscripts	2.60066e-14	19.4648
uc001gqa.2	Target_Gene	LAMC2	19.421	1	#ffeeee41	#00000000	1	1	255	238	238	65					upTranscripts	6.74503e-14	19.421
uc002sbj.2	Target_Gene	XPO1	19.1655	1	#ffecec41	#00000000	3	3	255	236	236	65					upTranscripts	1.34712e-15	19.1655
uc003uaj.2	Target_Gene	RFC2	19.0825	1	#ffebeb41	#00000000	5	1	255	235	235	65					upTranscripts	2.65471e-16	19.0825
uc001wuq.2	Target_Gene	SIP1	18.9554	1	#ffebeb41	#00000000	1	1	255	235	235	65					upTranscripts	1.72911e-16	18.9554
uc001okr.2	Target_Gene	RAD9A	18.7837	1	#ffebeb41	#00000000	2	4	255	235	235	65					upTranscripts	4.16048e-16	18.7837
uc001sdg.1	Target_Gene	PCBP2	18.7784	1	#ffebeb41	#00000000	3	6	255	235	235	65					upTranscripts	2.43643e-16	18.7784
uc001vtx.2	Target_Gene	TFDP1	18.7647	1	#ffecec41	#00000000	1	2	255	236	236	65					upTranscripts	1.2967e-15	18.7647
uc002ssh.2	Target_Gene	ANAPC1	18.663	1	#ffebeb40	#00000000	5	2	255	235	235	64					upTranscripts	2.37316e-16	18.663
uc002thi.2	Target_Gene	ANAPC1	18.5902	1	#ffecec40	#00000000	5	2	255	236	236	64					upTranscripts	1.52171e-15	18.5902
uc002vdn.2	Target_Gene	RPE	18.55	1	#ffecec40	#00000000	1	1	255	236	236	64					upTranscripts	9.85958e-16	18.55
uc001svb.1	Target_Gene	CCT2	18.3459	1	#ffeded40	#00000000	1	1	255	237	237	64					upTranscripts	1.57404e-14	18.3459
uc002ioh.2	Target_Gene	ATP5G1	18.1289	1	#ffeded40	#00000000	3	1	255	237	237	64					upTranscripts	6.70926e-15	18.1289
uc003zcj.2	Target_Gene	CPSF1	17.9564	1	#ffeded40	#00000000	4	4	255	237	237	64					upTranscripts	1.3634e-14	17.9564
uc002bct.1	Target_Gene	LINGO1	17.9298	1	#ffeeee40	#00000000	1	5	255	238	238	64					upTranscripts	2.63788e-14	17.9298
uc003iwi.2	Target_Gene	CASP3	17.9184	1	#ffeded40	#00000000	2	6	255	237	237	64					upTranscripts	6.08985e-15	17.9184
uc002lpp.2	Target_Gene	PTBP1	17.8333	1	#ffeded40	#00000000	3	3	255	237	237	64					upTranscripts	1.87211e-14	17.8333
uc002ztf.2	Target_Gene	CRKL	17.8208	1	#ffeeee40	#00000000	1	1	255	238	238	64					upTranscripts	4.70623e-14	17.8208
uc001cxy.2	Target_Gene	PARS2	17.7973	1	#ffecec40	#00000000	1	4	255	236	236	64					upTranscripts	1.49047e-15	17.7973
uc002uuq.2	Target_Gene	MARS2	17.7436	1	#ffeded40	#00000000	1	6	255	237	237	64					upTranscripts	5.3785e-15	17.7436
uc003oes.2	Target_Gene	BAK1	17.6741	1	#ffeded40	#00000000	1	2	255	237	237	64					upTranscripts	1.15821e-14	17.6741
uc002sjx.2	Target_Gene	DGUOK	17.3159	1	#ffeded3f	#00000000	1	2	255	237	237	63					upTranscripts	1.44962e-14	17.3159
uc002ybs.2	Target_Gene	TAF4	17.2925	1	#ffeded3f	#00000000	3	3	255	237	237	63					upTranscripts	1.24464e-14	17.2925
uc003qwt.2	Target_Gene	THBS2	17.2732	1	#fff0f03f	#00000000	1	3	255	240	240	63					upTranscripts	1.73562e-12	17.2732
uc003avq.1	Target_Gene	CSNK1E	17.2141	1	#ffeeee3f	#00000000	1	1	255	238	238	63					upTranscripts	3.91913e-14	17.2141
uc002ibr.2	Target_Gene	PSME3	16.9397	1	#ffefef3f	#00000000	10	2	255	239	239	63					upTranscripts	1.49377e-13	16.9397
uc002scj.1	Target_Gene	MDH1	16.9074	1	#ffefef3f	#00000000	1	2	255	239	239	63					upTranscripts	2.33115e-13	16.9074
uc002jvb.3	Target_Gene	AFMID	16.5292	1	#ffeeee3f	#00000000	1	1	255	238	238	63					upTranscripts	7.47057e-14	16.5292
uc002azi.3	Target_Gene	COX5A	16.2626	1	#ffefef3f	#00000000	2	1	255	239	239	63					upTranscripts	6.69501e-13	16.2626
uc002kri.2	Target_Gene	CEP76	16.1674	1	#ffeeee3f	#00000000	1	3	255	238	238	63					upTranscripts	1.17222e-13	16.1674
uc001muh.2	Target_Gene	CSTF3	16.1011	1	#ffefef3f	#00000000	4	1	255	239	239	63					upTranscripts	2.1211e-13	16.1011
uc003jme.1	Target_Gene	RPL37	16.0823	1	#fff1f13f	#00000000	5	3	255	241	241	63					upTranscripts	1.25008e-11	16.0823
uc003uqj.2	Target_Gene	CPSF4	15.9845	1	#ffefef3e	#00000000	2	4	255	239	239	62					upTranscripts	2.29762e-13	15.9845
uc003euy.1	Target_Gene	ATR	15.9141	1	#ffefef3e	#00000000	3	4	255	239	239	62					upTranscripts	2.62025e-13	15.9141
uc003nxk.2	Target_Gene	HSPA1B	15.9111	1	#fff1f13e	#00000000	1	2	255	241	241	62					upTranscripts	5.82375e-12	15.9111
uc002cha.2	Target_Gene	NME4	15.8911	1	#ffefef3e	#00000000	1	4	255	239	239	62					upTranscripts	3.149e-13	15.8911
uc003tqg.2	Target_Gene	SEC61G	15.8823	1	#fff1f13e	#00000000	1	2	255	241	241	62					upTranscripts	4.38788e-12	15.8823
uc003smb.2	Target_Gene	EIF3B	15.7928	1	#fff0f03e	#00000000	3	1	255	240	240	62					upTranscripts	1.02953e-12	15.7928
uc002ewg.1	Target_Gene	CDH1	15.7645	1	#fff1f13e	#00000000	2	4	255	241	241	62					upTranscripts	1.73525e-11	15.7645
uc002plp.2	Target_Gene	GYS1	15.7336	1	#fff0f03e	#00000000	1	1	255	240	240	62					upTranscripts	2.16826e-12	15.7336
uc003pvy.3	Target_Gene	MARCKS	15.6608	1	#fff1f13e	#00000000	1	1	255	241	241	62					upTranscripts	5.74842e-12	15.6608
uc001ibu.1	Target_Gene	AHCTF1	15.5451	1	#fff0f03e	#00000000	1	5	255	240	240	62					upTranscripts	1.54795e-12	15.5451
uc002qxy.2	Target_Gene	RPS7	15.5335	1	#ffefef3e	#00000000	5	1	255	239	239	62					upTranscripts	5.8999e-13	15.5335
uc003sxr.3	Target_Gene	HNRNPA2B1	15.4601	1	#fff1f13e	#00000000	3	3	255	241	241	62					upTranscripts	5.11477e-12	15.4601
uc002xaf.2	Target_Gene	EIF2S2	15.4411	1	#fff0f03e	#00000000	6	6	255	240	240	62					upTranscripts	3.38739e-12	15.4411
uc001vtw.2	Target_Gene	TFDP1	15.2849	1	#fff1f13e	#00000000	1	2	255	241	241	62					upTranscripts	6.20094e-12	15.2849
uc003fyr.2	Target_Gene	RPL35A	15.2732	1	#fff2f23e	#00000000	5	4	255	242	242	62					upTranscripts	5.78083e-11	15.2732
uc003edz.3	Target_Gene	GTF2E1	15.251	1	#fff0f03e	#00000000	3	7	255	240	240	62					upTranscripts	1.15625e-12	15.251
uc003ozh.1	Target_Gene	CENPQ	15.1268	1	#fff0f03e	#00000000	1	2	255	240	240	62					upTranscripts	1.07636e-12	15.1268
uc003svu.2	Target_Gene	NUPL2	14.9408	1	#fff0f03e	#00000000	1	2	255	240	240	62					upTranscripts	3.08683e-12	14.9408
uc003aul.2	Target_Gene	POLR2F	14.8746	1	#fff1f13e	#00000000	8	2	255	241	241	62					upTranscripts	6.26969e-12	14.8746
uc003efe.2	Target_Gene	KPNA1	14.8349	1	#fff1f13e	#00000000	3	1	255	241	241	62					upTranscripts	1.34168e-11	14.8349
uc001knh.2	Target_Gene	PGAM1	14.7501	1	#fff1f13e	#00000000	3	2	255	241	241	62					upTranscripts	1.54782e-11	14.7501
uc003xig.2	Target_Gene	GTF2E2	14.7234	1	#fff1f13e	#00000000	3	2	255	241	241	62					upTranscripts	8.2582e-12	14.7234
uc001mql.1	Target_Gene	FANCF	14.7205	1	#fff1f13e	#00000000	2	1	255	241	241	62					upTranscripts	5.03405e-12	14.7205
uc010qwl.1	Target_Gene	TALDO1	14.7025	1	#fff0f03e	#00000000	2	2	255	240	240	62					upTranscripts	1.40787e-12	14.7025
uc003nxg.2	Target_Gene	LSM2	14.6599	1	#fff1f13d	#00000000	3	1	255	241	241	61					upTranscripts	9.67149e-12	14.6599
uc001kwv.2	Target_Gene	TAF5	14.5034	1	#fff0f03d	#00000000	3	7	255	240	240	61					upTranscripts	2.74047e-12	14.5034
uc002gks.2	Target_Gene	PFAS	14.4686	1	#fff0f03d	#00000000	1	4	255	240	240	61					upTranscripts	3.60319e-12	14.4686
uc002jsv.2	Target_Gene	SFRS2	14.4405	1	#fff2f23d	#00000000	4	1	255	242	242	61					upTranscripts	5.14342e-11	14.4405
uc002uwr.2	Target_Gene	ORC2L	14.3671	1	#fff1f13d	#00000000	4	2	255	241	241	61					upTranscripts	1.24652e-11	14.3671
uc003gdi.1	Target_Gene	SLBP	14.3612	1	#fff1f13d	#00000000	2	3	255	241	241	61					upTranscripts	2.2502e-11	14.3612
uc010ijr.1	Target_Gene	HNRNPD	14.2088	1	#fff2f23d	#00000000	3	2	255	242	242	61					upTranscripts	2.60606e-11	14.2088
uc003fwy.3	Target_Gene	PAK2	14.1593	1	#fff3f33d	#00000000	3	2	255	243	243	61					upTranscripts	1.56433e-10	14.1593
uc003wco.2	Target_Gene	CASP2	14.1128	1	#fff2f23d	#00000000	1	2	255	242	242	61					upTranscripts	3.65386e-11	14.1128
uc002iqm.2	Target_Gene	COL1A1	14.0348	1	#fff6f63d	#00000000	2	5	255	246	246	61					upTranscripts	2.8068e-08	14.0348
uc002fto.2	Target_Gene	RPA1	13.994	1	#fff2f23d	#00000000	6	2	255	242	242	61					upTranscripts	1.40581e-10	13.994
uc003mvc.2	Target_Gene	TUBB2A	13.7841	1	#fff3f33d	#00000000	2	1	255	243	243	61					upTranscripts	2.46029e-10	13.7841
uc003avp.1	Target_Gene	CSNK1E	13.7047	1	#fff2f23d	#00000000	1	1	255	242	242	61					upTranscripts	3.76102e-11	13.7047
uc001sfe.1	Target_Gene	SMUG1	13.6557	1	#fff1f13d	#00000000	1	4	255	241	241	61					upTranscripts	7.99517e-12	13.6557
uc002nmu.1	Target_Gene	YJEFN3	13.5231	1	#fff2f23d	#00000000	2	1	255	242	242	61					upTranscripts	1.04193e-10	13.5231
uc003owk.2	Target_Gene	VEGFA	13.4219	1	#fff4f43d	#00000000	2	5	255	244	244	61					upTranscripts	9.91484e-10	13.4219
uc002aym.2	Target_Gene	EDC3	13.3018	1	#fff2f23c	#00000000	1	3	255	242	242	60					upTranscripts	1.21232e-10	13.3018
uc001soi.2	Target_Gene	DDIT3	13.2174	1	#fff3f33c	#00000000	1	3	255	243	243	60					upTranscripts	3.63895e-10	13.2174
uc002uqj.1	Target_Gene	COL3A1	13.2155	1	#fff6f63c	#00000000	2	5	255	246	246	60					upTranscripts	1.15836e-07	13.2155
uc010gxi.2	Target_Gene	POLR2F	13.1409	1	#fff1f13c	#00000000	8	2	255	241	241	60					upTranscripts	1.9835e-11	13.1409
uc004ehj.1	Target_Gene	RPL36A	12.827	1	#fff2f23c	#00000000	5	7	255	242	242	60					upTranscripts	1.33332e-10	12.827
uc001pbp.2	Target_Gene	EED	12.762	1	#fff3f33c	#00000000	1	2	255	243	243	60					upTranscripts	2.50885e-10	12.762
uc004bpn.2	Target_Gene	HSPA5	12.6955	1	#fff5f53c	#00000000	1	4	255	245	245	60					upTranscripts	1.39399e-08	12.6955
uc003ejg.2	Target_Gene	PLXNA1	12.6712	1	#fff5f53c	#00000000	1	1	255	245	245	60					upTranscripts	7.54086e-09	12.6712
uc001rpc.2	Target_Gene	SLC38A1	12.6021	1	#fff4f43c	#00000000	1	1	255	244	244	60					upTranscripts	1.26214e-09	12.6021
uc010dxa.2	Target_Gene	EIF3G	12.5451	1	#fff2f23c	#00000000	3	2	255	242	242	60					upTranscripts	7.95842e-11	12.5451
uc003ork.2	Target_Gene	MED20	12.3756	1	#fff4f43c	#00000000	1	4	255	244	244	60					upTranscripts	9.45093e-10	12.3756
uc001iju.2	Target_Gene	ATP5C1	12.3381	1	#fff5f53c	#00000000	3	1	255	245	245	60					upTranscripts	4.73503e-09	12.3381
uc001jas.2	Target_Gene	HNRNPF	12.3219	1	#fff4f43c	#00000000	3	6	255	244	244	60					upTranscripts	3.4585e-09	12.3219
uc001ogp.2	Target_Gene	BANF1	12.3162	1	#fff4f43c	#00000000	1	2	255	244	244	60					upTranscripts	1.34238e-09	12.3162
uc002uhh.2	Target_Gene	SLC25A12	12.1556	1	#fff4f43c	#00000000	1	8	255	244	244	60					upTranscripts	1.47486e-09	12.1556
uc001nva.2	Target_Gene	POLR2G	12.1467	1	#fff4f43c	#00000000	8	1	255	244	244	60					upTranscripts	2.65401e-09	12.1467
uc003xkw.2	Target_Gene	LSM1	12.0283	1	#fff5f53c	#00000000	1	1	255	245	245	60					upTranscripts	8.50245e-09	12.0283
uc001oyi.1	Target_Gene	PAK1	11.9174	1	#fff5f53b	#00000000	1	5	255	245	245	59					upTranscripts	8.26753e-09	11.9174
uc001ykv.3	Target_Gene	HSP90AA1	11.9129	1	#fff4f43b	#00000000	4	1	255	244	244	59					upTranscripts	2.12612e-09	11.9129
uc010cta.1	Target_Gene	PSMD11	11.8758	1	#fff4f43b	#00000000	10	1	255	244	244	59					upTranscripts	1.15967e-09	11.8758
uc001sdv.2	Target_Gene	TARBP2	11.8389	1	#fff3f33b	#00000000	1	5	255	243	243	59					upTranscripts	5.34136e-10	11.8389
uc001old.2	Target_Gene	RPS6KB2	11.7828	1	#fff5f53b	#00000000	1	1	255	245	245	59					upTranscripts	9.39772e-09	11.7828
uc002lql.2	Target_Gene	ARID3A	11.7759	3	#fff4f43b	#00000000	37	3	255	244	244	59					upTranscripts	2.12638e-09	11.7759
uc004cfe.2	Target_Gene	COL5A1	11.706	1	#fff7f73b	#00000000	2	1	255	247	247	59					upTranscripts	3.50153e-07	11.706
uc002uqk.2	Target_Gene	COL5A2	11.6713	1	#fff7f73b	#00000000	2	7	255	247	247	59					upTranscripts	2.71876e-07	11.6713
uc003thy.2	Target_Gene	PSMA2	11.5034	1	#fff6f63b	#00000000	10	2	255	246	246	59					upTranscripts	3.19143e-08	11.5034
uc001pbq.2	Target_Gene	EED	11.4432	1	#fff4f43b	#00000000	1	3	255	244	244	59					upTranscripts	1.38733e-09	11.4432
uc003bxv.1	Target_Gene	NUP210	11.4379	1	#fff6f63b	#00000000	1	1	255	246	246	59					upTranscripts	1.18399e-07	11.4379
uc001wyw.3	Target_Gene	PYGL	11.4278	1	#fff5f53b	#00000000	1	1	255	245	245	59					upTranscripts	8.01548e-09	11.4278
uc001yur.3	Target_Gene	TUBGCP5	11.3713	1	#fff5f53b	#00000000	1	3	255	245	245	59					upTranscripts	7.19208e-09	11.3713
uc004fnc.2	Target_Gene	VBP1	11.3092	1	#fff5f53b	#00000000	1	2	255	245	245	59					upTranscripts	2.04334e-08	11.3092
uc003xih.1	Target_Gene	GSR	11.2461	1	#fff6f63b	#00000000	1	2	255	246	246	59					upTranscripts	1.20635e-07	11.2461
uc001ykn.2	Target_Gene	PPP2R5C	11.2067	1	#fff5f53b	#00000000	2	1	255	245	245	59					upTranscripts	1.86082e-08	11.2067
uc001kpr.2	Target_Gene	GOT1	11.1844	1	#fff6f63b	#00000000	2	1	255	246	246	59					upTranscripts	3.14653e-08	11.1844
uc004dsg.2	Target_Gene	SMC1A	11.1391	1	#fff6f63b	#00000000	4	5	255	246	246	59					upTranscripts	7.98619e-08	11.1391
uc004dex.3	Target_Gene	MED14	11.0524	1	#fff6f63b	#00000000	1	2	255	246	246	59					upTranscripts	3.84922e-08	11.0524
uc010pda.1	Target_Gene	PSMB4	10.7644	1	#fff5f53b	#00000000	10	2	255	245	245	59					upTranscripts	1.76688e-08	10.7644
uc010fac.2	Target_Gene	EIF2AK2	10.7329	1	#fff6f63b	#00000000	2	4	255	246	246	59					upTranscripts	6.68815e-08	10.7329
uc003tdk.2	Target_Gene	NT5C3	10.7292	1	#fff5f53b	#00000000	1	2	255	245	245	59					upTranscripts	1.78111e-08	10.7292
uc003ols.2	Target_Gene	MAPK13	10.6303	1	#fff7f73a	#00000000	1	1	255	247	247	58					upTranscripts	1.68221e-07	10.6303
uc002usk.2	Target_Gene	STAT1	10.6259	1	#fff7f73a	#00000000	1	2	255	247	247	58					upTranscripts	2.00965e-07	10.6259
uc001xfq.2	Target_Gene	HIF1A	10.5308	1	#fff7f73a	#00000000	3	4	255	247	247	58					upTranscripts	7.10375e-07	10.5308
uc003xos.2	Target_Gene	PLAT	10.4599	1	#fff8f83a	#00000000	1	1	255	248	248	58					upTranscripts	2.50187e-06	10.4599
uc002onf.2	Target_Gene	AKT2	10.4263	1	#fff7f73a	#00000000	2	5	255	247	247	58					upTranscripts	4.39237e-07	10.4263
uc002ste.2	Target_Gene	RPIA	10.3871	1	#fff6f63a	#00000000	1	7	255	246	246	58					upTranscripts	1.06486e-07	10.3871
uc003hmm.1	Target_Gene	HNRNPD	10.3807	1	#fff7f73a	#00000000	3	1	255	247	247	58					upTranscripts	2.34811e-07	10.3807
uc001yfo.2	Target_Gene	PAPOLA	10.3649	1	#fff6f63a	#00000000	3	2	255	246	246	58					upTranscripts	3.05406e-08	10.3649
uc002erz.2	Target_Gene	E2F4	10.3229	1	#fff7f73a	#00000000	1	1	255	247	247	58					upTranscripts	2.38226e-07	10.3229
uc001ety.1	Target_Gene	APH1A	10.2149	1	#fff7f73a	#00000000	2	3	255	247	247	58					upTranscripts	4.04097e-07	10.2149
uc003yod.2	Target_Gene	RAD21	10.1963	1	#fff8f83a	#00000000	1	1	255	248	248	58					upTranscripts	1.13558e-06	10.1963
uc004enp.1	Target_Gene	PSMD10	10.1721	1	#fff7f73a	#00000000	10	2	255	247	247	58					upTranscripts	3.29349e-07	10.1721
uc001bvy.1	Target_Gene	YARS	10.1427	1	#fff7f73a	#00000000	1	1	255	247	247	58					upTranscripts	5.0863e-07	10.1427
uc003jff.2	Target_Gene	TRIO	10.0971	1	#fff7f73a	#00000000	1	1	255	247	247	58					upTranscripts	8.13945e-07	10.0971
uc004dbc.2	Target_Gene	EIF2S3	10.0936	1	#fff8f83a	#00000000	6	1	255	248	248	58					upTranscripts	1.19591e-06	10.0936
uc001tym.2	Target_Gene	DYNLL1	10.0793	1	#fff7f73a	#00000000	2	1	255	247	247	58					upTranscripts	1.62555e-07	10.0793
uc003zwd.2	Target_Gene	PIGO	10.0408	1	#fff7f73a	#00000000	1	1	255	247	247	58					upTranscripts	3.16062e-07	10.0408
uc001uqr.1	Target_Gene	CDK8	9.9613	1	#fff6f63a	#00000000	1	3	255	246	246	58					upTranscripts	6.9192e-08	9.9613
uc003xun.2	Target_Gene	ASPH	9.94044	1	#fff8f83a	#00000000	1	2	255	248	248	58					upTranscripts	1.33737e-06	9.94044
uc009wtt.2	Target_Gene	F11R	9.82557	1	#fff9f93a	#00000000	1	1	255	249	249	58					upTranscripts	5.82546e-06	9.82557
uc010nez.2	Target_Gene	RBBP7	9.80363	1	#fff6f63a	#00000000	1	1	255	246	246	58					upTranscripts	1.10597e-07	9.80363
uc001tyf.1	Target_Gene	COX6A1	9.76326	1	#fff8f83a	#00000000	2	1	255	248	248	58					upTranscripts	1.74522e-06	9.76326
uc002svv.1	Target_Gene	SNRNP200	9.71079	1	#fff6f63a	#00000000	2	5	255	246	246	58					upTranscripts	7.11997e-08	9.71079
uc002ilt.1	Target_Gene	KPNB1	9.63212	1	#fff8f83a	#00000000	3	3	255	248	248	58					upTranscripts	2.45964e-06	9.63212
uc002lis.2	Target_Gene	PHLPP1	9.61614	1	#fff8f83a	#00000000	1	1	255	248	248	58					upTranscripts	9.69195e-07	9.61614
uc002tdi.2	Target_Gene	NCK2	9.52149	1	#fff7f73a	#00000000	2	3	255	247	247	58					upTranscripts	7.69855e-07	9.52149
uc003fgs.2	Target_Gene	PRKCI	9.46709	1	#fff8f83a	#00000000	2	3	255	248	248	58					upTranscripts	3.3683e-06	9.46709
uc001fmh.1	Target_Gene	RIT1	9.38255	1	#fff8f83a	#00000000	1	4	255	248	248	58					upTranscripts	3.6964e-06	9.38255
uc002krr.2	Target_Gene	SEH1L	9.37131	1	#fff8f83a	#00000000	2	2	255	248	248	58					upTranscripts	1.27868e-06	9.37131
uc011mwf.1	Target_Gene	RBMX	9.35687	1	#fff7f73a	#00000000	3	1	255	247	247	58					upTranscripts	6.04763e-07	9.35687
uc011cea.1	Target_Gene	EIF4E	9.32106	1	#fff7f739	#00000000	7	3	255	247	247	57					upTranscripts	7.99869e-07	9.32106
uc001peu.2	Target_Gene	MRE11A	9.31401	1	#fff7f739	#00000000	2	2	255	247	247	57					upTranscripts	5.91923e-07	9.31401
uc001gag.2	Target_Gene	SDHC	9.14366	1	#fff8f839	#00000000	3	4	255	248	248	57					upTranscripts	3.66166e-06	9.14366
uc002nsd.2	Target_Gene	UQCRFS1	9.10952	1	#fff9f939	#00000000	2	1	255	249	249	57					upTranscripts	6.56497e-06	9.10952
uc003avk.2	Target_Gene	CSNK1E	9.10924	1	#fff8f839	#00000000	1	4	255	248	248	57					upTranscripts	4.65625e-06	9.10924
uc003twj.2	Target_Gene	POM121	9.03546	1	#fff9f939	#00000000	1	5	255	249	249	57					upTranscripts	8.39408e-06	9.03546
uc001ozi.2	Target_Gene	NARS2	8.95779	1	#fff8f839	#00000000	1	6	255	248	248	57					upTranscripts	1.42882e-06	8.95779
uc010sqm.1	Target_Gene	CS	8.82104	1	#fff7f739	#00000000	3	5	255	247	247	57					upTranscripts	2.98649e-07	8.82104
uc001rgq.1	Target_Gene	KRAS	8.81415	1	#fff9f939	#00000000	4	2	255	249	249	57					upTranscripts	8.79606e-06	8.81415
uc003utk.2	Target_Gene	TAF6	8.79868	1	#fff9f939	#00000000	3	1	255	249	249	57					upTranscripts	5.15734e-06	8.79868
uc002rao.1	Target_Gene	ODC1	8.74865	1	#fffafa39	#00000000	1	1	255	250	250	57					upTranscripts	9.85147e-05	8.74865
uc003qxm.2	Target_Gene	DLL1	8.63388	1	#fff9f939	#00000000	1	1	255	249	249	57					upTranscripts	9.62685e-06	8.63388
uc001mvt.2	Target_Gene	PDHX	8.59195	1	#fff8f839	#00000000	4	5	255	248	248	57					upTranscripts	4.48388e-06	8.59195
uc003xkk.2	Target_Gene	BRF2	8.56883	1	#fff9f939	#00000000	1	4	255	249	249	57					upTranscripts	8.31785e-06	8.56883
uc001urq.2	Target_Gene	POLR1D	8.5188	1	#fff8f839	#00000000	1	3	255	248	248	57					upTranscripts	1.80755e-06	8.5188
uc002ebf.2	Target_Gene	FUS	8.4967	1	#fff9f939	#00000000	3	1	255	249	249	57					upTranscripts	2.51164e-05	8.4967
uc002ksl.1	Target_Gene	RNMT	8.38666	1	#fff9f939	#00000000	4	5	255	249	249	57					upTranscripts	1.59964e-05	8.38666
uc003ung.1	Target_Gene	COL1A2	8.29732	1	#fffcfc39	#00000000	2	8	255	252	252	57					upTranscripts	0.00203495	8.29732
uc003nrg.3	Target_Gene	MDC1	8.16507	1	#fff9f939	#00000000	1	4	255	249	249	57					upTranscripts	2.05321e-05	8.16507
uc004ekj.1	Target_Gene	NGFRAP1	8.11534	1	#fff9f939	#00000000	1	1	255	249	249	57					upTranscripts	5.82998e-06	8.11534
uc001jkf.2	Target_Gene	TFAM	8.07348	1	#fff9f939	#00000000	1	4	255	249	249	57					upTranscripts	1.30762e-05	8.07348
uc002wky.2	Target_Gene	PRNP	8.00935	1	#fffafa39	#00000000	1	2	255	250	250	57					upTranscripts	0.000145912	8.00935
uc001mhs.2	Target_Gene	WEE1	7.89424	1	#fffafa38	#00000000	2	1	255	250	250	56					upTranscripts	4.15635e-05	7.89424
uc002rkf.1	Target_Gene	EIF2B4	7.83853	1	#fff9f938	#00000000	3	1	255	249	249	56					upTranscripts	5.4313e-06	7.83853
uc010mgc.2	Target_Gene	RPL8	7.80398	1	#fff9f938	#00000000	5	1	255	249	249	56					upTranscripts	2.20456e-05	7.80398
uc002ryl.2	Target_Gene	RPS27A	7.80303	2	#fffbfb38	#00000000	17	1	255	251	251	56					upTranscripts	0.000176097	7.80303
uc004ecu.1	Target_Gene	COX7B	7.72983	1	#fffafa38	#00000000	2	2	255	250	250	56					upTranscripts	0.000120393	7.72983
uc003bsh.2	Target_Gene	OGG1	7.70592	1	#fff9f938	#00000000	1	4	255	249	249	56					upTranscripts	7.06944e-06	7.70592
uc001chs.2	Target_Gene	YBX1	7.67081	1	#fffbfb38	#00000000	3	7	255	251	251	56					upTranscripts	0.000577772	7.67081
uc004bws.1	Target_Gene	NUP188	7.63945	1	#fffafa38	#00000000	1	2	255	250	250	56					upTranscripts	0.000120292	7.63945
uc001gpr.2	Target_Gene	DHX9	7.58356	1	#fffbfb38	#00000000	3	2	255	251	251	56					upTranscripts	0.000221585	7.58356
uc001ufm.2	Target_Gene	EIF2B1	7.55926	1	#fffafa38	#00000000	2	3	255	250	250	56					upTranscripts	6.59172e-05	7.55926
uc001wao.2	Target_Gene	SUPT16H	7.49998	1	#fffbfb38	#00000000	3	1	255	251	251	56					upTranscripts	0.000240514	7.49998
uc001qol.2	Target_Gene	VAMP1	7.41992	1	#fffafa38	#00000000	1	1	255	250	250	56					upTranscripts	4.21488e-05	7.41992
uc002dkj.1	Target_Gene	POLR3E	7.41475	1	#fff9f938	#00000000	1	4	255	249	249	56					upTranscripts	1.79901e-05	7.41475
uc001kze.2	Target_Gene	SMC3	7.2886	1	#fffbfb38	#00000000	1	4	255	251	251	56					upTranscripts	0.00018829	7.2886
uc004fae.1	Target_Gene	RBMX	7.28272	1	#fffbfb38	#00000000	3	2	255	251	251	56					upTranscripts	0.000267594	7.28272
uc001wyu.2	Target_Gene	PYGL	7.26527	1	#fffbfb38	#00000000	1	1	255	251	251	56					upTranscripts	0.000564952	7.26527
uc002rfs.3	Target_Gene	ADCY3	7.23613	1	#fffbfb38	#00000000	2	1	255	251	251	56					upTranscripts	0.000249638	7.23613
uc002gkr.2	Target_Gene	PFAS	7.20786	1	#fffafa38	#00000000	1	4	255	250	250	56					upTranscripts	8.57353e-05	7.20786
uc002dzk.1	Target_Gene	PHKG2	7.18769	1	#fffafa38	#00000000	1	4	255	250	250	56					upTranscripts	7.17536e-05	7.18769
uc001yah.1	Target_Gene	CPSF2	7.18732	1	#fffbfb38	#00000000	4	4	255	251	251	56					upTranscripts	0.000251705	7.18732
uc003tlw.2	Target_Gene	PPIA	7.15116	1	#fffbfb38	#00000000	1	6	255	251	251	56					upTranscripts	0.00083324	7.15116
uc002oqb.3	Target_Gene	HNRNPUL1	7.13658	1	#fffbfb38	#00000000	3	6	255	251	251	56					upTranscripts	0.000496186	7.13658
uc001xmf.2	Target_Gene	MED6	7.10968	1	#fffafa38	#00000000	1	2	255	250	250	56					upTranscripts	8.06869e-05	7.10968
uc002mum.1	Target_Gene	FBXW9	7.02991	1	#fffafa38	#00000000	1	1	255	250	250	56					upTranscripts	6.29556e-05	7.02991
uc003yky.2	Target_Gene	AZIN1	6.98675	1	#fffbfb38	#00000000	1	3	255	251	251	56					upTranscripts	0.000787411	6.98675
uc002wen.3	Target_Gene	PSMF1	6.98319	1	#fffbfb38	#00000000	10	1	255	251	251	56					upTranscripts	0.000575325	6.98319
uc002voh.3	Target_Gene	IRS1	6.86982	1	#fffbfb38	#00000000	2	3	255	251	251	56					upTranscripts	0.000740915	6.86982
uc002ghp.1	Target_Gene	EIF4A1	6.86659	1	#fffcfc38	#00000000	4	3	255	252	252	56					upTranscripts	0.00357657	6.86659
uc001tdl.2	Target_Gene	NDUFA12	6.86198	1	#fffbfb38	#00000000	2	2	255	251	251	56					upTranscripts	0.000261126	6.86198
uc004aru.3	Target_Gene	IARS	6.8577	1	#fffbfb38	#00000000	1	2	255	251	251	56					upTranscripts	0.000735491	6.8577
uc001jzn.2	Target_Gene	POLR3A	6.77943	1	#fffbfb38	#00000000	1	5	255	251	251	56					upTranscripts	0.0002189	6.77943
uc003ojw.1	Target_Gene	TAF11	6.70143	1	#fffbfb38	#00000000	3	2	255	251	251	56					upTranscripts	0.000287168	6.70143
uc001axe.1	Target_Gene	FBLIM1	6.6529	1	#fffcfc37	#00000000	1	1	255	252	252	55					upTranscripts	0.000987701	6.6529
uc002sei.1	Target_Gene	PPP3R1	6.5578	1	#fffcfc37	#00000000	1	7	255	252	252	55					upTranscripts	0.00120943	6.5578
uc002xoh.1	Target_Gene	PIGT	6.51464	1	#fffcfc37	#00000000	1	1	255	252	252	55					upTranscripts	0.00229731	6.51464
uc001kni.2	Target_Gene	EXOSC1	6.48479	1	#fffbfb37	#00000000	1	1	255	251	251	55					upTranscripts	0.000310593	6.48479
uc003bac.2	Target_Gene	ACO2	6.44119	1	#fffcfc37	#00000000	3	1	255	252	252	55					upTranscripts	0.00268288	6.44119
uc003vet.2	Target_Gene	DLD	6.42806	1	#fffcfc37	#00000000	5	2	255	252	252	55					upTranscripts	0.00161948	6.42806
uc002wyh.2	Target_Gene	MAPRE1	6.28973	1	#fffcfc37	#00000000	1	7	255	252	252	55					upTranscripts	0.00392839	6.28973
uc002agg.2	Target_Gene	GTF2A2	6.24263	1	#fffcfc37	#00000000	3	1	255	252	252	55					upTranscripts	0.00106655	6.24263
uc001lhp.2	Target_Gene	OAT	6.12252	1	#fffcfc37	#00000000	1	2	255	252	252	55					upTranscripts	0.00391535	6.12252
uc003sis.2	Target_Gene	PDGFA	6.11865	1	#fffcfc37	#00000000	1	2	255	252	252	55					upTranscripts	0.00217301	6.11865
uc002pbj.2	Target_Gene	ERCC2	6.10272	1	#fffbfb37	#00000000	5	1	255	251	251	55					upTranscripts	0.00088756	6.10272
uc001owk.1	Target_Gene	RPS3	6.06332	1	#fffbfb37	#00000000	5	2	255	251	251	55					upTranscripts	0.000355869	6.06332
uc002rsk.2	Target_Gene	COX7A2L	6.01919	1	#fffcfc37	#00000000	2	2	255	252	252	55					upTranscripts	0.00429536	6.01919
uc001dak.1	Target_Gene	USP1	5.99698	1	#fffcfc37	#00000000	1	1	255	252	252	55					upTranscripts	0.00186901	5.99698
uc004eki.2	Target_Gene	NGFRAP1	5.96149	1	#fffcfc37	#00000000	1	1	255	252	252	55					upTranscripts	0.00189977	5.96149
uc001mhu.2	Target_Gene	WEE1	5.9224	1	#fffbfb37	#00000000	2	1	255	251	251	55					upTranscripts	0.000673325	5.9224
uc002ixy.2	Target_Gene	RPS6KB1	5.78856	1	#fffcfc37	#00000000	2	3	255	252	252	55					upTranscripts	0.0025915	5.78856
uc003thz.1	Target_Gene	PSMA2	5.69067	1	#fffbfb37	#00000000	10	1	255	251	251	55					upTranscripts	0.000389116	5.69067
uc001rsy.2	Target_Gene	PRKAG1	5.66698	1	#fffcfc37	#00000000	1	1	255	252	252	55					upTranscripts	0.00418098	5.66698
uc001uwc.2	Target_Gene	EXOSC8	5.3274	1	#fffcfc36	#00000000	1	1	255	252	252	54					upTranscripts	0.00154466	5.3274
uc004avh.2	Target_Gene	FANCC	5.30481	1	#fffcfc36	#00000000	2	5	255	252	252	54					upTranscripts	0.00409864	5.30481
uc002gce.2	Target_Gene	MIS12	5.24918	1	#fffcfc36	#00000000	1	2	255	252	252	54					upTranscripts	0.00338019	5.24918
uc001okp.1	Target_Gene	POLD4	5.06442	1	#fffcfc36	#00000000	4	2	255	252	252	54					upTranscripts	0.00236333	5.06442
uc001wxt.2	Target_Gene	SOS2	4.94563	1	#fffcfc36	#00000000	2	1	255	252	252	54					upTranscripts	0.00191554	4.94563
uc001ntn.1	Target_Gene	EEF1G	4.78051	1	#fffcfc36	#00000000	2	1	255	252	252	54					upTranscripts	0.0044135	4.78051
uc002bbu.1	Target_Gene	ETFA	4.48041	1	#fffcfc36	#00000000	2	1	255	252	252	54					upTranscripts	0.0043053	4.48041
uc001nvb.2	Target_Gene	POLR2G	4.27795	1	#fffcfc36	#00000000	8	3	255	252	252	54					upTranscripts	0.00332157	4.27795
uc002nvh.1	Target_Gene	GPI	3.0939	1	#ffe7e735	#00000000	3	5	255	231	231	53					upTranscripts	6.67243e-19	3.0939
uc002mdp.1	Target_Gene	NDUFA11	3.06493	1	#ffe7e735	#00000000	2	1	255	231	231	53					upTranscripts	3.93852e-19	3.06493
uc010igz.1	Target_Gene	CEP135	2.77568	1	#ffeded35	#00000000	1	4	255	237	237	53					upTranscripts	2.12204e-14	2.77568
uc003uac.1	Target_Gene	LIMK1	2.50901	1	#fff0f034	#00000000	1	4	255	240	240	52					upTranscripts	7.94527e-13	2.50901
uc010exc.2	Target_Gene	TAF1B	2.46672	1	#fff2f234	#00000000	1	1	255	242	242	52					upTranscripts	5.7045e-11	2.46672
uc004dbm.2	Target_Gene	POLA1	2.30476	1	#fff5f534	#00000000	3	1	255	245	245	52					upTranscripts	2.128e-08	2.30476
uc010git.1	Target_Gene	RAE1	2.27532	1	#fff3f334	#00000000	1	1	255	243	243	52					upTranscripts	7.26179e-10	2.27532
uc001svw.1	Target_Gene	CNOT2	2.24171	1	#fff4f434	#00000000	1	6	255	244	244	52					upTranscripts	3.32943e-09	2.24171
uc001dbe.1	Target_Gene	ITGB3BP	2.08393	1	#fff7f734	#00000000	2	3	255	247	247	52					upTranscripts	4.11471e-07	2.08393
uc010gmw.1	Target_Gene	RUNX1	2.07949	1	#fffbfb34	#00000000	1	1	255	251	251	52					upTranscripts	0.000185003	2.07949
uc011lhz.1	Target_Gene	EIF3H	2.02813	1	#fff9f934	#00000000	3	6	255	249	249	52					upTranscripts	5.2964e-06	2.02813
uc002hfp.2	Target_Gene	SUZ12P	2.01957	1	#fff8f834	#00000000	1	1	255	248	248	52					upTranscripts	1.15518e-06	2.01957
uc010rhn.1	Target_Gene	NDUFS3	2.01729	1	#fff9f934	#00000000	2	6	255	249	249	52					upTranscripts	8.92563e-06	2.01729
uc002utt.3	Target_Gene	GTF3C3	1.9983	1	#fffbfb34	#00000000	1	1	255	251	251	52					upTranscripts	0.000181589	1.9983
REACT_152	Fatigo	Cell Cycle, Mitotic	19.2242	4	#009e73c8	#009e73aa	0	83	0	158	115	200	0	158	115	170.593	REACTOME	5.96786e-20	19.2242
REACT_125	Fatigo	Processing of Capped Intron-Containing Pre-mRNA	14.6268	2	#009e73c8	#009e739a	0	40	0	158	115	200	0	158	115	154.821	REACTOME	2.36133e-15	14.6268
REACT_71	Fatigo	Gene Expression	13.6259	3	#009e73c8	#009e7396	0	81	0	158	115	200	0	158	115	150.73	REACTOME	2.36658e-14	13.6259
REACT_383	Fatigo	DNA Replication	11.3784	2	#009e73c8	#009e738c	0	35	0	158	115	200	0	158	115	140.328	REACTOME	4.18403e-12	11.3784
REACT_6185	Fatigo	HIV Infection	9.8343	2	#009e73c8	#009e7383	0	48	0	158	115	200	0	158	115	131.912	REACTOME	1.46452e-10	9.8343
REACT_1538	Fatigo	Cell Cycle Checkpoints	8.98479	2	#009e73c8	#009e737e	0	35	0	158	115	200	0	158	115	126.699	REACTOME	1.03564e-09	8.98479
REACT_1788	Fatigo	Transcription	8.71993	2	#009e73c8	#009e737c	0	36	0	158	115	200	0	158	115	124.972	REACTOME	1.90577e-09	8.71993
REACT_216	Fatigo	DNA Repair	7.72532	2	#009e73c8	#009e7375	0	31	0	158	115	200	0	158	115	117.983	REACTOME	1.88225e-08	7.72532
REACT_6167	Fatigo	Influenza Infection	7.17127	2	#009e73c8	#009e7371	0	39	0	158	115	200	0	158	115	113.688	REACTOME	6.74112e-08	7.17127
REACT_20605	Fatigo	Metabolism of mRNA (defunct)	6.87949	1	#009e73c8	#009e736f	0	15	0	158	115	200	0	158	115	111.291	REACTOME	1.31981e-07	6.87949
REACT_6850	Fatigo	Cdc20:Phospho-APC/C mediated degradation of Cyclin A	5.80775	1	#009e73c8	#009e7365	0	22	0	158	115	200	0	158	115	101.519	REACTOME	1.55686e-06	5.80775
REACT_578	Fatigo	Apoptosis	5.57061	2	#009e73c8	#009e7363	0	29	0	158	115	200	0	158	115	99.1128	REACTOME	2.68775e-06	5.57061
h_cpsfPathway	Fatigo	Polyadenylation of mRNA	5.48795	1	#56b4e9c8	#56b4e962	0	8	86	180	233	200	86	180	233	98.2501	BIOCARTA	3.25125e-06	5.48795
REACT_13	Fatigo	Metabolism of amino acids and derivatives	4.42417	2	#009e73c8	#009e7355	0	29	0	158	115	200	0	158	115	85.8157	REACTOME	3.7656e-05	4.42417
REACT_474	Fatigo	Metabolism of carbohydrates	4.40549	1	#009e73c8	#009e7355	0	23	0	158	115	200	0	158	115	85.5716	REACTOME	3.93102e-05	4.40549
REACT_1698	Fatigo	Metabolism of nucleotides	4.0156	1	#009e73c8	#009e7350	0	20	0	158	115	200	0	158	115	80.2241	REACTOME	9.64724e-05	4.0156
REACT_16888	Fatigo	Signaling by PDGF	3.91583	1	#009e73c8	#009e734e	0	15	0	158	115	200	0	158	115	78.7723	REACTOME	0.000121386	3.91583
REACT_13635	Fatigo	Regulation of activated PAK-2p34 by proteasome mediated degradation (defunct)	3.85529	1	#009e73c8	#009e734d	0	15	0	158	115	200	0	158	115	77.873	REACTOME	0.000139545	3.85529
h_atrbrcaPathway	Fatigo	Role of BRCA1, BRCA2 and ATR in Cancer Susceptibility	3.4976	1	#56b4e9c8	#56b4e948	0	10	86	180	233	200	86	180	233	72.2542	BIOCARTA	0.000317978	3.4976
REACT_11045	Fatigo	Signaling by Wnt	3.43889	1	#009e73c8	#009e7347	0	16	0	158	115	200	0	158	115	71.2773	REACTOME	0.000364004	3.43889
REACT_9035	Fatigo	APC/C:Cdh1-mediated degradation of Skp2	3.28923	1	#009e73c8	#009e7344	0	17	0	158	115	200	0	158	115	68.7095	REACTOME	0.000513774	3.28923
REACT_12472	Fatigo	Regulatory RNA pathways	3.23788	1	#009e73c8	#009e7343	0	9	0	158	115	200	0	158	115	67.8016	REACTOME	0.00057825	3.23788
h_mcmPathway	Fatigo	CDK Regulation of DNA Replication	2.78277	1	#56b4e9c8	#56b4e93b	0	8	86	180	233	200	86	180	233	59.0606	BIOCARTA	0.00164902	2.78277
REACT_1046	Fatigo	Pyruvate metabolism and Citric Acid (TCA) cycle	2.71287	1	#009e73c8	#009e7339	0	8	0	158	115	200	0	158	115	57.5925	REACTOME	0.00193699	2.71287
REACT_17015	Fatigo	Metabolism of proteins	2.48761	2	#009e73c8	#009e7334	0	31	0	158	115	200	0	158	115	52.5902	REACTOME	0.00325376	2.48761
REACT_1505	Fatigo	Integration of energy metabolism	2.31533	2	#009e73c8	#009e7330	0	29	0	158	115	200	0	158	115	48.4484	REACTOME	0.00483803	2.31533
h_hifPathway	Fatigo	Hypoxia-Inducible Factor in the Cardiovascular System	2.12388	1	#56b4e9c8	#56b4e92b	0	7	86	180	233	200	86	180	233	43.4678	BIOCARTA	0.00751834	2.12388
REACT_11052	Fatigo	Metabolism of non-coding RNA	2.0229	1	#009e73c8	#009e7328	0	6	0	158	115	200	0	158	115	40.6567	REACTOME	0.0094864	2.0229
REACT_7970	Fatigo	Telomere Maintenance	2.01014	1	#009e73c8	#009e7328	0	15	0	158	115	200	0	158	115	40.2915	REACTOME	0.00976931	2.01014
REACT_11061	Fatigo	Signalling by NGF	2.00364	1	#009e73c8	#009e7328	0	26	0	158	115	200	0	158	115	40.1046	REACTOME	0.00991664	2.00364
REACT_18266	Fatigo	Axon guidance	2.00364	1	#009e73c8	#009e7328	0	21	0	158	115	200	0	158	115	40.1046	REACTOME	0.00991664	2.00364
REACT_20676	Fatigo	Cell junction organization	2.00364	1	#009e73c8	#009e7328	0	13	0	158	115	200	0	158	115	40.1046	REACTOME	0.00991664	2.00364
REACT_8017	Fatigo	APC-Cdc20 mediated degradation of Nek2A	1.98843	1	#009e73c8	#009e7327	0	7	0	158	115	200	0	158	115	39.6649	REACTOME	0.01027	1.98843
REACT_498	Fatigo	Signaling by Insulin receptor	1.96485	1	#009e73c8	#009e7326	0	8	0	158	115	200	0	158	115	38.9767	REACTOME	0.0108429	1.96485
REACT_299	Fatigo	Signaling by NOTCH	1.87722	1	#009e73c8	#009e7324	0	5	0	158	115	200	0	158	115	36.3438	REACTOME	0.0132671	1.87722
h_eif2Pathway	Fatigo	Regulation of eIF2	1.80754	1	#56b4e9c8	#56b4e922	0	5	86	180	233	200	86	180	233	34.1608	BIOCARTA	0.0155762	1.80754
REACT_1762	Fatigo	3' -UTR-mediated translational regulation	1.763	1	#009e73c8	#009e7320	0	16	0	158	115	200	0	158	115	32.7211	REACTOME	0.0172584	1.763
h_p53hypoxiaPathway	Fatigo	Hypoxia and p53 in the Cardiovascular system	1.65753	1	#56b4e9c8	#56b4e91d	0	7	86	180	233	200	86	180	233	29.1611	BIOCARTA	0.0220026	1.65753
h_prc2Pathway	Fatigo	The PRC2 Complex Sets Longâ€“term Gene Silencing Through Modification of Histone Tails	1.65753	1	#56b4e9c8	#56b4e91d	0	6	86	180	233	200	86	180	233	29.1611	BIOCARTA	0.0220026	1.65753
REACT_15380	Fatigo	Diabetes Pathways (defunct)	1.58866	2	#009e73c8	#009e731a	0	40	0	158	115	200	0	158	115	26.7122	REACTOME	0.0257835	1.58866
h_vegfPathway	Fatigo	VEGF, Hypoxia, and Angiogenesis	1.56972	1	#56b4e9c8	#56b4e91a	0	7	86	180	233	200	86	180	233	26.0203	BIOCARTA	0.0269325	1.56972
REACT_1675	Fatigo	mRNA Processing (defunct)	1.47041	1	#009e73c8	#009e7316	0	9	0	158	115	200	0	158	115	22.2486	REACTOME	0.0338525	1.47041
h_igf1mtorpathway	Fatigo	Skeletal muscle hypertrophy is regulated via AKT/mTOR pathway	1.38897	1	#56b4e9c8	#56b4e912	0	6	86	180	233	200	86	180	233	18.9606	BIOCARTA	0.0408345	1.38897
REACT_11184	Fatigo	Neurotoxicity of clostridium toxins	1.31495	1	#009e73c8	#009e730f	0	4	0	158	115	200	0	158	115	15.8001	REACTOME	0.048423	1.31495

## Sheet: LUSC upTranscriptsDownMiR Edges
Outgoing Node	Incoming Node
uc001okr.2	MIMAT0000062
uc001xfq.2	MIMAT0000062
uc002exp.2	MIMAT0000062
uc002xaf.2	MIMAT0000062
uc003anw.1	MIMAT0000062
uc003uqj.2	MIMAT0000062
uc003zcj.2	MIMAT0000062
uc004avh.2	MIMAT0000062
uc010fac.2	MIMAT0000062
uc001bzg.1	MIMAT0000062
uc001cgk.3	MIMAT0000062
uc001chs.2	MIMAT0000062
uc001cxy.2	MIMAT0000062
uc001ety.1	MIMAT0000062
uc001gag.2	MIMAT0000062
uc001gjh.1	MIMAT0000062
uc001gxx.3	MIMAT0000062
uc001iaj.2	MIMAT0000062
uc001ibu.1	MIMAT0000062
uc001jas.2	MIMAT0000062
uc001jof.2	MIMAT0000062
uc001jzn.2	MIMAT0000062
uc001kwv.2	MIMAT0000062
uc001kze.2	MIMAT0000062
uc001ogp.2	MIMAT0000062
uc001oyh.3	MIMAT0000062
uc001oyi.1	MIMAT0000062
uc001ozi.2	MIMAT0000062
uc001san.2	MIMAT0000062
uc001sdg.1	MIMAT0000062
uc001sdv.2	MIMAT0000062
uc001sfe.1	MIMAT0000062
uc001soi.2	MIMAT0000062
uc001svv.2	MIMAT0000062
uc001svw.1	MIMAT0000062
uc001wzv.2	MIMAT0000062
uc002bct.1	MIMAT0000062
uc002cgz.2	MIMAT0000062
uc002cha.2	MIMAT0000062
uc002dkj.1	MIMAT0000062
uc002dzk.1	MIMAT0000062
uc002ewg.1	MIMAT0000062
uc002gkr.2	MIMAT0000062
uc002gks.2	MIMAT0000062
uc002hbp.2	MIMAT0000062
uc002ihn.2	MIMAT0000062
uc002iqm.2	MIMAT0000062
uc002juw.2	MIMAT0000062
uc002ksl.1	MIMAT0000062
uc002nvh.1	MIMAT0000062
uc002onf.2	MIMAT0000062
uc002oqb.3	MIMAT0000062
uc002rah.2	MIMAT0000062
uc002sei.1	MIMAT0000062
uc002ste.2	MIMAT0000062
uc002svv.1	MIMAT0000062
uc002taw.3	MIMAT0000062
uc002tpj.2	MIMAT0000062
uc002uhh.2	MIMAT0000062
uc002uqj.1	MIMAT0000062
uc002uqk.2	MIMAT0000062
uc002uuq.2	MIMAT0000062
uc002wlp.2	MIMAT0000062
uc002wyh.2	MIMAT0000062
uc003avk.2	MIMAT0000062
uc003bsh.2	MIMAT0000062
uc003edz.3	MIMAT0000062
uc003exu.1	MIMAT0000062
uc003fsh.2	MIMAT0000062
uc003fyr.2	MIMAT0000062
uc003iwi.2	MIMAT0000062
uc003jdo.2	MIMAT0000062
uc003jme.1	MIMAT0000062
uc003kud.1	MIMAT0000062
uc003nrg.3	MIMAT0000062
uc003nrl.2	MIMAT0000062
uc003pdx.2	MIMAT0000062
uc003tlw.2	MIMAT0000062
uc003twj.2	MIMAT0000062
uc003uac.1	MIMAT0000062
uc003ung.1	MIMAT0000062
uc003uxv.3	MIMAT0000062
uc003xkk.2	MIMAT0000062
uc004dag.2	MIMAT0000062
uc004dsg.2	MIMAT0000062
uc004ehj.1	MIMAT0000062
uc010kyl.2	MIMAT0000062
uc010rhn.1	MIMAT0000062
uc010sqm.1	MIMAT0000062
uc010yqa.1	MIMAT0000062
uc011dsp.1	MIMAT0000062
uc011lhz.1	MIMAT0000062
uc001okr.2	MIMAT0000063
uc001xfq.2	MIMAT0000063
uc002exp.2	MIMAT0000063
uc002xaf.2	MIMAT0000063
uc003anw.1	MIMAT0000063
uc003uqj.2	MIMAT0000063
uc003zcj.2	MIMAT0000063
uc004avh.2	MIMAT0000063
uc010fac.2	MIMAT0000063
uc001bzg.1	MIMAT0000063
uc001cgk.3	MIMAT0000063
uc001chs.2	MIMAT0000063
uc001cxy.2	MIMAT0000063
uc001gag.2	MIMAT0000063
uc001gjh.1	MIMAT0000063
uc001gxx.3	MIMAT0000063
uc001iaj.2	MIMAT0000063
uc001ibu.1	MIMAT0000063
uc001jas.2	MIMAT0000063
uc001jof.2	MIMAT0000063
uc001jzn.2	MIMAT0000063
uc001kwv.2	MIMAT0000063
uc001kze.2	MIMAT0000063
uc001okp.1	MIMAT0000063
uc001owk.1	MIMAT0000063
uc001oyh.3	MIMAT0000063
uc001oyi.1	MIMAT0000063
uc001ozi.2	MIMAT0000063
uc001san.2	MIMAT0000063
uc001sdg.1	MIMAT0000063
uc001sdv.2	MIMAT0000063
uc001sfe.1	MIMAT0000063
uc001soi.2	MIMAT0000063
uc001svv.2	MIMAT0000063
uc001svw.1	MIMAT0000063
uc001wzv.2	MIMAT0000063
uc002bct.1	MIMAT0000063
uc002cgz.2	MIMAT0000063
uc002cha.2	MIMAT0000063
uc002dkj.1	MIMAT0000063
uc002dzk.1	MIMAT0000063
uc002ebf.2	MIMAT0000063
uc002ewg.1	MIMAT0000063
uc002ghp.1	MIMAT0000063
uc002gkr.2	MIMAT0000063
uc002gks.2	MIMAT0000063
uc002hbp.2	MIMAT0000063
uc002ihn.2	MIMAT0000063
uc002iqm.2	MIMAT0000063
uc002juw.2	MIMAT0000063
uc002ksl.1	MIMAT0000063
uc002nvh.1	MIMAT0000063
uc002onf.2	MIMAT0000063
uc002oqb.3	MIMAT0000063
uc002rah.2	MIMAT0000063
uc002sei.1	MIMAT0000063
uc002ste.2	MIMAT0000063
uc002svv.1	MIMAT0000063
uc002taw.3	MIMAT0000063
uc002tpj.2	MIMAT0000063
uc002uhh.2	MIMAT0000063
uc002uqj.1	MIMAT0000063
uc002uqk.2	MIMAT0000063
uc002uuq.2	MIMAT0000063
uc002wlp.2	MIMAT0000063
uc002wyh.2	MIMAT0000063
uc003avk.2	MIMAT0000063
uc003bsh.2	MIMAT0000063
uc003edz.3	MIMAT0000063
uc003exu.1	MIMAT0000063
uc003fsh.2	MIMAT0000063
uc003fyr.2	MIMAT0000063
uc003hbr.2	MIMAT0000063
uc003iwi.2	MIMAT0000063
uc003jdo.2	MIMAT0000063
uc003kud.1	MIMAT0000063
uc003nrg.3	MIMAT0000063
uc003nrl.2	MIMAT0000063
uc003ork.2	MIMAT0000063
uc003pdx.2	MIMAT0000063
uc003tlw.2	MIMAT0000063
uc003twj.2	MIMAT0000063
uc003uac.1	MIMAT0000063
uc003ung.1	MIMAT0000063
uc003uxv.3	MIMAT0000063
uc003wco.2	MIMAT0000063
uc003xkk.2	MIMAT0000063
uc004dag.2	MIMAT0000063
uc004dsg.2	MIMAT0000063
uc004ehj.1	MIMAT0000063
uc010dxa.2	MIMAT0000063
uc010igz.1	MIMAT0000063
uc010kyl.2	MIMAT0000063
uc010pda.1	MIMAT0000063
uc010rhn.1	MIMAT0000063
uc010sqm.1	MIMAT0000063
uc010yqa.1	MIMAT0000063
uc011dsp.1	MIMAT0000063
uc011lhz.1	MIMAT0000063
uc001okr.2	MIMAT0000064
uc001xfq.2	MIMAT0000064
uc002exp.2	MIMAT0000064
uc002xaf.2	MIMAT0000064
uc003anw.1	MIMAT0000064
uc003uqj.2	MIMAT0000064
uc003zcj.2	MIMAT0000064
uc004avh.2	MIMAT0000064
uc010fac.2	MIMAT0000064
uc001bzg.1	MIMAT0000064
uc001cgk.3	MIMAT0000064
uc001chs.2	MIMAT0000064
uc001cxy.2	MIMAT0000064
uc001ety.1	MIMAT0000064
uc001gag.2	MIMAT0000064
uc001gjh.1	MIMAT0000064
uc001gxx.3	MIMAT0000064
uc001iaj.2	MIMAT0000064
uc001ibu.1	MIMAT0000064
uc001jas.2	MIMAT0000064
uc001jof.2	MIMAT0000064
uc001jzn.2	MIMAT0000064
uc001kwv.2	MIMAT0000064
uc001kze.2	MIMAT0000064
uc001ogp.2	MIMAT0000064
uc001oyh.3	MIMAT0000064
uc001oyi.1	MIMAT0000064
uc001ozi.2	MIMAT0000064
uc001san.2	MIMAT0000064
uc001sdg.1	MIMAT0000064
uc001sdv.2	MIMAT0000064
uc001sfe.1	MIMAT0000064
uc001soi.2	MIMAT0000064
uc001svv.2	MIMAT0000064
uc001svw.1	MIMAT0000064
uc001wzv.2	MIMAT0000064
uc002bct.1	MIMAT0000064
uc002cgz.2	MIMAT0000064
uc002cha.2	MIMAT0000064
uc002dkj.1	MIMAT0000064
uc002dzk.1	MIMAT0000064
uc002ewg.1	MIMAT0000064
uc002ghp.1	MIMAT0000064
uc002gkr.2	MIMAT0000064
uc002gks.2	MIMAT0000064
uc002hbp.2	MIMAT0000064
uc002ihn.2	MIMAT0000064
uc002iqm.2	MIMAT0000064
uc002juw.2	MIMAT0000064
uc002ksl.1	MIMAT0000064
uc002nvh.1	MIMAT0000064
uc002onf.2	MIMAT0000064
uc002oqb.3	MIMAT0000064
uc002rah.2	MIMAT0000064
uc002sei.1	MIMAT0000064
uc002ste.2	MIMAT0000064
uc002svv.1	MIMAT0000064
uc002taw.3	MIMAT0000064
uc002tpj.2	MIMAT0000064
uc002uhh.2	MIMAT0000064
uc002uqj.1	MIMAT0000064
uc002uqk.2	MIMAT0000064
uc002uuq.2	MIMAT0000064
uc002wlp.2	MIMAT0000064
uc002wyh.2	MIMAT0000064
uc003aul.2	MIMAT0000064
uc003avk.2	MIMAT0000064
uc003bsh.2	MIMAT0000064
uc003edz.3	MIMAT0000064
uc003exu.1	MIMAT0000064
uc003fsh.2	MIMAT0000064
uc003fyr.2	MIMAT0000064
uc003iwi.2	MIMAT0000064
uc003jdo.2	MIMAT0000064
uc003kud.1	MIMAT0000064
uc003nrg.3	MIMAT0000064
uc003nrl.2	MIMAT0000064
uc003pdx.2	MIMAT0000064
uc003tlw.2	MIMAT0000064
uc003twj.2	MIMAT0000064
uc003uac.1	MIMAT0000064
uc003ung.1	MIMAT0000064
uc003uxv.3	MIMAT0000064
uc003xkk.2	MIMAT0000064
uc004dag.2	MIMAT0000064
uc004dsg.2	MIMAT0000064
uc004ehj.1	MIMAT0000064
uc010gxi.2	MIMAT0000064
uc010kyl.2	MIMAT0000064
uc010rhn.1	MIMAT0000064
uc010sqm.1	MIMAT0000064
uc010yqa.1	MIMAT0000064
uc011dsp.1	MIMAT0000064
uc011lhz.1	MIMAT0000064
uc001okr.2	MIMAT0000066
uc001xfq.2	MIMAT0000066
uc002exp.2	MIMAT0000066
uc002rkf.1	MIMAT0000066
uc002xaf.2	MIMAT0000066
uc003anw.1	MIMAT0000066
uc003uqj.2	MIMAT0000066
uc003zcj.2	MIMAT0000066
uc004avh.2	MIMAT0000066
uc010fac.2	MIMAT0000066
uc001bzg.1	MIMAT0000066
uc001cgk.3	MIMAT0000066
uc001chs.2	MIMAT0000066
uc001cxy.2	MIMAT0000066
uc001ety.1	MIMAT0000066
uc001gag.2	MIMAT0000066
uc001gjh.1	MIMAT0000066
uc001gxx.3	MIMAT0000066
uc001iaj.2	MIMAT0000066
uc001ibu.1	MIMAT0000066
uc001jas.2	MIMAT0000066
uc001jjx.1	MIMAT0000066
uc001jka.1	MIMAT0000066
uc001jof.2	MIMAT0000066
uc001jzn.2	MIMAT0000066
uc001kwv.2	MIMAT0000066
uc001kze.2	MIMAT0000066
uc001okp.1	MIMAT0000066
uc001owk.1	MIMAT0000066
uc001oyh.3	MIMAT0000066
uc001oyi.1	MIMAT0000066
uc001ozi.2	MIMAT0000066
uc001san.2	MIMAT0000066
uc001sdg.1	MIMAT0000066
uc001sdv.2	MIMAT0000066
uc001sfe.1	MIMAT0000066
uc001svv.2	MIMAT0000066
uc001svw.1	MIMAT0000066
uc001wzv.2	MIMAT0000066
uc002bct.1	MIMAT0000066
uc002cgz.2	MIMAT0000066
uc002cha.2	MIMAT0000066
uc002dkj.1	MIMAT0000066
uc002dzk.1	MIMAT0000066
uc002ewg.1	MIMAT0000066
uc002ghp.1	MIMAT0000066
uc002gkr.2	MIMAT0000066
uc002gks.2	MIMAT0000066
uc002hbp.2	MIMAT0000066
uc002ihn.2	MIMAT0000066
uc002iqm.2	MIMAT0000066
uc002juw.2	MIMAT0000066
uc002ksl.1	MIMAT0000066
uc002nvh.1	MIMAT0000066
uc002onf.2	MIMAT0000066
uc002oqb.3	MIMAT0000066
uc002rah.2	MIMAT0000066
uc002sei.1	MIMAT0000066
uc002svv.1	MIMAT0000066
uc002taw.3	MIMAT0000066
uc002tpj.2	MIMAT0000066
uc002uhh.2	MIMAT0000066
uc002uqj.1	MIMAT0000066
uc002uqk.2	MIMAT0000066
uc002uuq.2	MIMAT0000066
uc002wlp.2	MIMAT0000066
uc002wyh.2	MIMAT0000066
uc003aul.2	MIMAT0000066
uc003avk.2	MIMAT0000066
uc003bsh.2	MIMAT0000066
uc003edz.3	MIMAT0000066
uc003exu.1	MIMAT0000066
uc003fsh.2	MIMAT0000066
uc003fwy.3	MIMAT0000066
uc003fyr.2	MIMAT0000066
uc003iwi.2	MIMAT0000066
uc003jdo.2	MIMAT0000066
uc003kud.1	MIMAT0000066
uc003nrg.3	MIMAT0000066
uc003nrl.2	MIMAT0000066
uc003pdx.2	MIMAT0000066
uc003tlw.2	MIMAT0000066
uc003twj.2	MIMAT0000066
uc003uac.1	MIMAT0000066
uc003ung.1	MIMAT0000066
uc003uxv.3	MIMAT0000066
uc003wco.2	MIMAT0000066
uc003xkk.2	MIMAT0000066
uc003yhc.2	MIMAT0000066
uc004dag.2	MIMAT0000066
uc004dbm.2	MIMAT0000066
uc004dsg.2	MIMAT0000066
uc004ehj.1	MIMAT0000066
uc004fnc.2	MIMAT0000066
uc010dxa.2	MIMAT0000066
uc010exc.2	MIMAT0000066
uc010fqm.1	MIMAT0000066
uc010gxi.2	MIMAT0000066
uc010igz.1	MIMAT0000066
uc010kyl.2	MIMAT0000066
uc010pda.1	MIMAT0000066
uc010pnq.1	MIMAT0000066
uc010rhn.1	MIMAT0000066
uc010sqm.1	MIMAT0000066
uc010yqa.1	MIMAT0000066
uc011dsp.1	MIMAT0000066
uc011lhz.1	MIMAT0000066
uc001mql.1	MIMAT0000082
uc001peu.2	MIMAT0000082
uc001uub.1	MIMAT0000082
uc001yah.1	MIMAT0000082
uc001ykv.3	MIMAT0000082
uc002huj.1	MIMAT0000082
uc002lql.2	MIMAT0000082
uc002qzo.1	MIMAT0000082
uc002xxl.1	MIMAT0000082
uc003euy.1	MIMAT0000082
uc003oko.1	MIMAT0000082
uc003owk.2	MIMAT0000082
uc004egh.2	MIMAT0000082
uc010nez.2	MIMAT0000082
uc011cea.1	MIMAT0000082
uc001bvy.1	MIMAT0000082
uc001chs.2	MIMAT0000082
uc001dak.1	MIMAT0000082
uc001dbe.1	MIMAT0000082
uc001gjh.1	MIMAT0000082
uc001ibu.1	MIMAT0000082
uc001iju.2	MIMAT0000082
uc001jas.2	MIMAT0000082
uc001jkf.2	MIMAT0000082
uc001jof.2	MIMAT0000082
uc001kwv.2	MIMAT0000082
uc001mhs.2	MIMAT0000082
uc001mhu.2	MIMAT0000082
uc001msc.2	MIMAT0000082
uc001mvt.2	MIMAT0000082
uc001nsg.2	MIMAT0000082
uc001oyh.3	MIMAT0000082
uc001oyi.1	MIMAT0000082
uc001oyk.2	MIMAT0000082
uc001qol.2	MIMAT0000082
uc001rsy.2	MIMAT0000082
uc001sdg.1	MIMAT0000082
uc001svb.1	MIMAT0000082
uc001tkg.2	MIMAT0000082
uc001tyf.1	MIMAT0000082
uc001ufm.2	MIMAT0000082
uc001uqr.1	MIMAT0000082
uc001uuz.2	MIMAT0000082
uc001uwc.2	MIMAT0000082
uc001wao.2	MIMAT0000082
uc001wxt.2	MIMAT0000082
uc001wyu.2	MIMAT0000082
uc001ykn.2	MIMAT0000082
uc001yur.3	MIMAT0000082
uc002agg.2	MIMAT0000082
uc002azi.3	MIMAT0000082
uc002bct.1	MIMAT0000082
uc002hhn.2	MIMAT0000082
uc002ihn.2	MIMAT0000082
uc002jsv.2	MIMAT0000082
uc002jvb.3	MIMAT0000082
uc002kri.2	MIMAT0000082
uc002ksl.1	MIMAT0000082
uc002lic.2	MIMAT0000082
uc002mdp.1	MIMAT0000082
uc002nmu.1	MIMAT0000082
uc002nsd.2	MIMAT0000082
uc002oqb.3	MIMAT0000082
uc002qxy.2	MIMAT0000082
uc002rao.1	MIMAT0000082
uc002rau.2	MIMAT0000082
uc002rjw.1	MIMAT0000082
uc002rnv.1	MIMAT0000082
uc002rsk.2	MIMAT0000082
uc002sbj.2	MIMAT0000082
uc002scj.1	MIMAT0000082
uc002sei.1	MIMAT0000082
uc002sgp.2	MIMAT0000082
uc002ste.2	MIMAT0000082
uc002tux.1	MIMAT0000082
uc002ubu.2	MIMAT0000082
uc002uhh.2	MIMAT0000082
uc002voh.3	MIMAT0000082
uc002wlp.2	MIMAT0000082
uc002wnw.2	MIMAT0000082
uc002xwx.2	MIMAT0000082
uc002ybs.2	MIMAT0000082
uc002zrv.2	MIMAT0000082
uc003bxv.1	MIMAT0000082
uc003edz.3	MIMAT0000082
uc003efe.2	MIMAT0000082
uc003fhd.2	MIMAT0000082
uc003fwy.3	MIMAT0000082
uc003gdi.1	MIMAT0000082
uc003hvn.1	MIMAT0000082
uc003idl.2	MIMAT0000082
uc003jff.2	MIMAT0000082
uc003nxg.2	MIMAT0000082
uc003oes.2	MIMAT0000082
uc003ojw.1	MIMAT0000082
uc003ols.2	MIMAT0000082
uc003ork.2	MIMAT0000082
uc003qxm.2	MIMAT0000082
uc003smb.2	MIMAT0000082
uc003sxr.3	MIMAT0000082
uc003twj.2	MIMAT0000082
uc003ung.1	MIMAT0000082
uc003vsx.2	MIMAT0000082
uc003xih.1	MIMAT0000082
uc003xkw.2	MIMAT0000082
uc003xnx.2	MIMAT0000082
uc003yhc.2	MIMAT0000082
uc004aru.3	MIMAT0000082
uc004bpn.2	MIMAT0000082
uc004dtg.2	MIMAT0000082
uc004eaq.1	MIMAT0000082
uc004ehj.1	MIMAT0000082
uc004eki.2	MIMAT0000082
uc004ekj.1	MIMAT0000082
uc004fnc.2	MIMAT0000082
uc009wtt.2	MIMAT0000082
uc010bbt.1	MIMAT0000082
uc010gmw.1	MIMAT0000082
uc010yqa.1	MIMAT0000082
uc010zpy.1	MIMAT0000082
uc011btx.1	MIMAT0000082
uc011chb.1	MIMAT0000082
uc011dsp.1	MIMAT0000082
uc001muh.2	MIMAT0000086
uc001pbq.2	MIMAT0000086
uc001peu.2	MIMAT0000086
uc001sit.3	MIMAT0000086
uc001ygy.1	MIMAT0000086
uc002hfp.2	MIMAT0000086
uc002wzu.3	MIMAT0000086
uc002xaf.2	MIMAT0000086
uc003oko.1	MIMAT0000086
uc003owk.2	MIMAT0000086
uc010hcw.1	MIMAT0000086
uc011cea.1	MIMAT0000086
uc011kui.1	MIMAT0000086
uc001bal.2	MIMAT0000086
uc001cgk.3	MIMAT0000086
uc001ecy.2	MIMAT0000086
uc001fgb.2	MIMAT0000086
uc001fmh.1	MIMAT0000086
uc001gqa.2	MIMAT0000086
uc001igp.2	MIMAT0000086
uc001jas.2	MIMAT0000086
uc001joo.2	MIMAT0000086
uc001jzn.2	MIMAT0000086
uc001kwv.2	MIMAT0000086
uc001mvt.2	MIMAT0000086
uc001nva.2	MIMAT0000086
uc001nvb.2	MIMAT0000086
uc001old.2	MIMAT0000086
uc001sdv.2	MIMAT0000086
uc001tkg.2	MIMAT0000086
uc001urq.2	MIMAT0000086
uc001uxn.2	MIMAT0000086
uc001wuq.2	MIMAT0000086
uc002bbu.1	MIMAT0000086
uc002fcq.2	MIMAT0000086
uc002hhm.2	MIMAT0000086
uc002ihn.2	MIMAT0000086
uc002ilt.1	MIMAT0000086
uc002ioh.2	MIMAT0000086
uc002iqm.2	MIMAT0000086
uc002jfy.2	MIMAT0000086
uc002kwu.3	MIMAT0000086
uc002mum.1	MIMAT0000086
uc002nly.2	MIMAT0000086
uc002nvh.1	MIMAT0000086
uc002onf.2	MIMAT0000086
uc002oqb.3	MIMAT0000086
uc002pbj.2	MIMAT0000086
uc002plp.2	MIMAT0000086
uc002rkp.2	MIMAT0000086
uc002rnv.1	MIMAT0000086
uc002rsk.2	MIMAT0000086
uc002ryl.2	MIMAT0000086
uc002ste.2	MIMAT0000086
uc002svv.1	MIMAT0000086
uc002uhs.2	MIMAT0000086
uc002uqj.1	MIMAT0000086
uc002uqk.2	MIMAT0000086
uc002wen.3	MIMAT0000086
uc002wyh.2	MIMAT0000086
uc002xmj.2	MIMAT0000086
uc002ztf.2	MIMAT0000086
uc003avp.1	MIMAT0000086
uc003avq.1	MIMAT0000086
uc003bab.2	MIMAT0000086
uc003bac.2	MIMAT0000086
uc003ehl.3	MIMAT0000086
uc003ejg.2	MIMAT0000086
uc003ext.1	MIMAT0000086
uc003exu.1	MIMAT0000086
uc003fgs.2	MIMAT0000086
uc003fqi.2	MIMAT0000086
uc003fsh.2	MIMAT0000086
uc003hmm.1	MIMAT0000086
uc003iec.3	MIMAT0000086
uc003jcy.2	MIMAT0000086
uc003jeq.2	MIMAT0000086
uc003kud.1	MIMAT0000086
uc003mae.3	MIMAT0000086
uc003mvc.2	MIMAT0000086
uc003oes.2	MIMAT0000086
uc003ojw.1	MIMAT0000086
uc003ovp.2	MIMAT0000086
uc003qmz.2	MIMAT0000086
uc003qwt.2	MIMAT0000086
uc003spo.2	MIMAT0000086
uc003szi.2	MIMAT0000086
uc003thz.1	MIMAT0000086
uc003tlw.2	MIMAT0000086
uc003ung.1	MIMAT0000086
uc003xih.1	MIMAT0000086
uc003yky.2	MIMAT0000086
uc003yod.2	MIMAT0000086
uc004bpn.2	MIMAT0000086
uc004cfe.2	MIMAT0000086
uc004dag.2	MIMAT0000086
uc004dsg.2	MIMAT0000086
uc010cta.1	MIMAT0000086
uc010dka.1	MIMAT0000086
uc010git.1	MIMAT0000086
uc010ijr.1	MIMAT0000086
uc010kyl.2	MIMAT0000086
uc010sqm.1	MIMAT0000086
uc011mwf.1	MIMAT0000086
uc001mok.3	MIMAT0000087
uc001pbp.2	MIMAT0000087
uc001pbq.2	MIMAT0000087
uc001yah.1	MIMAT0000087
uc001ygy.1	MIMAT0000087
uc002fto.2	MIMAT0000087
uc002ixy.2	MIMAT0000087
uc002lql.2	MIMAT0000087
uc002uwr.2	MIMAT0000087
uc003euy.1	MIMAT0000087
uc003nxk.2	MIMAT0000087
uc003owk.2	MIMAT0000087
uc003xun.2	MIMAT0000087
uc004dbc.2	MIMAT0000087
uc001chs.2	MIMAT0000087
uc001dbe.1	MIMAT0000087
uc001fmh.1	MIMAT0000087
uc001fxo.2	MIMAT0000087
uc001gpr.2	MIMAT0000087
uc001iaj.2	MIMAT0000087
uc001ibn.2	MIMAT0000087
uc001jkf.2	MIMAT0000087
uc001knh.2	MIMAT0000087
uc001kni.2	MIMAT0000087
uc001kpr.2	MIMAT0000087
uc001lhe.2	MIMAT0000087
uc001lhp.2	MIMAT0000087
uc001mvt.2	MIMAT0000087
uc001nvb.2	MIMAT0000087
uc001oyk.2	MIMAT0000087
uc001ozi.2	MIMAT0000087
uc001pwv.2	MIMAT0000087
uc001rgq.1	MIMAT0000087
uc001svv.2	MIMAT0000087
uc001svw.1	MIMAT0000087
uc001tdl.2	MIMAT0000087
uc001tkg.2	MIMAT0000087
uc001tyi.2	MIMAT0000087
uc001ufm.2	MIMAT0000087
uc001uqr.1	MIMAT0000087
uc001urq.2	MIMAT0000087
uc001vtw.2	MIMAT0000087
uc001vtx.2	MIMAT0000087
uc001xmf.2	MIMAT0000087
uc001yfo.2	MIMAT0000087
uc001yur.3	MIMAT0000087
uc002aym.2	MIMAT0000087
uc002fcq.2	MIMAT0000087
uc002fkm.2	MIMAT0000087
uc002gce.2	MIMAT0000087
uc002ibr.2	MIMAT0000087
uc002ilt.1	MIMAT0000087
uc002kri.2	MIMAT0000087
uc002krr.2	MIMAT0000087
uc002ktj.1	MIMAT0000087
uc002kwu.3	MIMAT0000087
uc002lis.2	MIMAT0000087
uc002lpp.2	MIMAT0000087
uc002nia.1	MIMAT0000087
uc002rah.2	MIMAT0000087
uc002rkp.2	MIMAT0000087
uc002sbj.2	MIMAT0000087
uc002sei.1	MIMAT0000087
uc002sgp.2	MIMAT0000087
uc002sjx.2	MIMAT0000087
uc002ssh.2	MIMAT0000087
uc002ste.2	MIMAT0000087
uc002tdi.2	MIMAT0000087
uc002tgv.1	MIMAT0000087
uc002thi.2	MIMAT0000087
uc002uhh.2	MIMAT0000087
uc002uqk.2	MIMAT0000087
uc002usk.2	MIMAT0000087
uc002utt.3	MIMAT0000087
uc002uuq.2	MIMAT0000087
uc002voh.3	MIMAT0000087
uc002wky.2	MIMAT0000087
uc002wlp.2	MIMAT0000087
uc002wnw.2	MIMAT0000087
uc002wyh.2	MIMAT0000087
uc002xwx.2	MIMAT0000087
uc002ybs.2	MIMAT0000087
uc002zrv.2	MIMAT0000087
uc003edz.3	MIMAT0000087
uc003ext.1	MIMAT0000087
uc003exu.1	MIMAT0000087
uc003fgs.2	MIMAT0000087
uc003fhd.2	MIMAT0000087
uc003fqi.2	MIMAT0000087
uc003fwx.3	MIMAT0000087
uc003gdi.1	MIMAT0000087
uc003hbr.2	MIMAT0000087
uc003iwi.2	MIMAT0000087
uc003jme.1	MIMAT0000087
uc003job.2	MIMAT0000087
uc003kcp.2	MIMAT0000087
uc003mxp.1	MIMAT0000087
uc003nda.2	MIMAT0000087
uc003ork.2	MIMAT0000087
uc003ovp.2	MIMAT0000087
uc003ozh.1	MIMAT0000087
uc003pdc.3	MIMAT0000087
uc003pvy.3	MIMAT0000087
uc003qwt.2	MIMAT0000087
uc003sis.2	MIMAT0000087
uc003svu.2	MIMAT0000087
uc003sxr.3	MIMAT0000087
uc003tdk.2	MIMAT0000087
uc003thy.2	MIMAT0000087
uc003tqg.2	MIMAT0000087
uc003ung.1	MIMAT0000087
uc003vet.2	MIMAT0000087
uc003xig.2	MIMAT0000087
uc003yhc.2	MIMAT0000087
uc003yky.2	MIMAT0000087
uc004bpn.2	MIMAT0000087
uc004bqa.2	MIMAT0000087
uc004bws.1	MIMAT0000087
uc004dex.3	MIMAT0000087
uc004ecu.1	MIMAT0000087
uc004ehj.1	MIMAT0000087
uc004enp.1	MIMAT0000087
uc004fae.1	MIMAT0000087
uc009xvo.2	MIMAT0000087
uc009znj.1	MIMAT0000087
uc010fqm.1	MIMAT0000087
uc010igz.1	MIMAT0000087
uc010mly.1	MIMAT0000087
uc010pnq.1	MIMAT0000087
uc010qwl.1	MIMAT0000087
uc010rhn.1	MIMAT0000087
uc010zqs.1	MIMAT0000087
uc011btx.1	MIMAT0000087
uc011kgj.1	MIMAT0000087
uc011lhz.1	MIMAT0000087
uc001mok.3	MIMAT0000245
uc001pbp.2	MIMAT0000245
uc001pbq.2	MIMAT0000245
uc001yah.1	MIMAT0000245
uc001ygy.1	MIMAT0000245
uc002fto.2	MIMAT0000245
uc002ixy.2	MIMAT0000245
uc002lql.2	MIMAT0000245
uc002uwr.2	MIMAT0000245
uc003euy.1	MIMAT0000245
uc003nxk.2	MIMAT0000245
uc003owk.2	MIMAT0000245
uc003xun.2	MIMAT0000245
uc001chs.2	MIMAT0000245
uc001dbe.1	MIMAT0000245
uc001fmh.1	MIMAT0000245
uc001fxo.2	MIMAT0000245
uc001gpr.2	MIMAT0000245
uc001iaj.2	MIMAT0000245
uc001ibn.2	MIMAT0000245
uc001jkf.2	MIMAT0000245
uc001knh.2	MIMAT0000245
uc001lhe.2	MIMAT0000245
uc001lhp.2	MIMAT0000245
uc001mvt.2	MIMAT0000245
uc001nvb.2	MIMAT0000245
uc001oyk.2	MIMAT0000245
uc001ozi.2	MIMAT0000245
uc001rgq.1	MIMAT0000245
uc001svv.2	MIMAT0000245
uc001svw.1	MIMAT0000245
uc001tdl.2	MIMAT0000245
uc001tkg.2	MIMAT0000245
uc001tyi.2	MIMAT0000245
uc001ufm.2	MIMAT0000245
uc001uqr.1	MIMAT0000245
uc001urq.2	MIMAT0000245
uc001vtw.2	MIMAT0000245
uc001vtx.2	MIMAT0000245
uc001xmf.2	MIMAT0000245
uc001yfo.2	MIMAT0000245
uc001yur.3	MIMAT0000245
uc002aym.2	MIMAT0000245
uc002fcq.2	MIMAT0000245
uc002fkm.2	MIMAT0000245
uc002gce.2	MIMAT0000245
uc002ibr.2	MIMAT0000245
uc002ilt.1	MIMAT0000245
uc002kri.2	MIMAT0000245
uc002krr.2	MIMAT0000245
uc002ktj.1	MIMAT0000245
uc002kwu.3	MIMAT0000245
uc002lpp.2	MIMAT0000245
uc002nia.1	MIMAT0000245
uc002rah.2	MIMAT0000245
uc002rkp.2	MIMAT0000245
uc002sbj.2	MIMAT0000245
uc002sei.1	MIMAT0000245
uc002sgp.2	MIMAT0000245
uc002sjx.2	MIMAT0000245
uc002ssh.2	MIMAT0000245
uc002ste.2	MIMAT0000245
uc002tdi.2	MIMAT0000245
uc002tgv.1	MIMAT0000245
uc002thi.2	MIMAT0000245
uc002uhh.2	MIMAT0000245
uc002uqk.2	MIMAT0000245
uc002usk.2	MIMAT0000245
uc002uuq.2	MIMAT0000245
uc002voh.3	MIMAT0000245
uc002wky.2	MIMAT0000245
uc002wlp.2	MIMAT0000245
uc002wnw.2	MIMAT0000245
uc002wyh.2	MIMAT0000245
uc002xwx.2	MIMAT0000245
uc002ybs.2	MIMAT0000245
uc002zrv.2	MIMAT0000245
uc003edz.3	MIMAT0000245
uc003ext.1	MIMAT0000245
uc003exu.1	MIMAT0000245
uc003fgs.2	MIMAT0000245
uc003fhd.2	MIMAT0000245
uc003fqi.2	MIMAT0000245
uc003fwx.3	MIMAT0000245
uc003hbr.2	MIMAT0000245
uc003iwi.2	MIMAT0000245
uc003jeq.2	MIMAT0000245
uc003jme.1	MIMAT0000245
uc003job.2	MIMAT0000245
uc003kcp.2	MIMAT0000245
uc003mxp.1	MIMAT0000245
uc003nda.2	MIMAT0000245
uc003ork.2	MIMAT0000245
uc003ovp.2	MIMAT0000245
uc003ozh.1	MIMAT0000245
uc003pdc.3	MIMAT0000245
uc003qwt.2	MIMAT0000245
uc003sis.2	MIMAT0000245
uc003svu.2	MIMAT0000245
uc003sxr.3	MIMAT0000245
uc003tdk.2	MIMAT0000245
uc003thy.2	MIMAT0000245
uc003tlw.2	MIMAT0000245
uc003tqg.2	MIMAT0000245
uc003ung.1	MIMAT0000245
uc003vet.2	MIMAT0000245
uc003xig.2	MIMAT0000245
uc003yhc.2	MIMAT0000245
uc003yky.2	MIMAT0000245
uc004bpn.2	MIMAT0000245
uc004bqa.2	MIMAT0000245
uc004bws.1	MIMAT0000245
uc004dex.3	MIMAT0000245
uc004ecu.1	MIMAT0000245
uc004ehj.1	MIMAT0000245
uc004enp.1	MIMAT0000245
uc004fae.1	MIMAT0000245
uc009xvo.2	MIMAT0000245
uc009znj.1	MIMAT0000245
uc010fqm.1	MIMAT0000245
uc010igz.1	MIMAT0000245
uc010kyl.2	MIMAT0000245
uc010mly.1	MIMAT0000245
uc010pnq.1	MIMAT0000245
uc010qwl.1	MIMAT0000245
uc010rhn.1	MIMAT0000245
uc010zqs.1	MIMAT0000245
uc011btx.1	MIMAT0000245
uc011kgj.1	MIMAT0000245
uc011lhz.1	MIMAT0000245
uc001yah.1	MIMAT0002177
uc002eeh.2	MIMAT0002177
uc002ixy.2	MIMAT0002177
uc002xaf.2	MIMAT0002177
uc002xxl.1	MIMAT0002177
uc003euy.1	MIMAT0002177
uc003owk.2	MIMAT0002177
uc004avh.2	MIMAT0002177
uc011cea.1	MIMAT0002177
uc001axe.1	MIMAT0002177
uc001ebb.2	MIMAT0002177
uc001fmh.1	MIMAT0002177
uc001iaj.2	MIMAT0002177
uc001jkf.2	MIMAT0002177
uc001kwv.2	MIMAT0002177
uc001mvt.2	MIMAT0002177
uc001ntn.1	MIMAT0002177
uc001rpc.2	MIMAT0002177
uc001sdg.1	MIMAT0002177
uc001spv.2	MIMAT0002177
uc001tym.2	MIMAT0002177
uc001wyw.3	MIMAT0002177
uc001zkx.3	MIMAT0002177
uc002aym.2	MIMAT0002177
uc002dlz.1	MIMAT0002177
uc002eof.1	MIMAT0002177
uc002erz.2	MIMAT0002177
uc002ktj.1	MIMAT0002177
uc002lpp.2	MIMAT0002177
uc002rfs.3	MIMAT0002177
uc002scj.1	MIMAT0002177
uc002tdi.2	MIMAT0002177
uc002tgv.1	MIMAT0002177
uc002uhh.2	MIMAT0002177
uc002vdn.2	MIMAT0002177
uc002wuv.1	MIMAT0002177
uc002xoh.1	MIMAT0002177
uc003ext.1	MIMAT0002177
uc003exu.1	MIMAT0002177
uc003foj.1	MIMAT0002177
uc003gdi.1	MIMAT0002177
uc003hvn.1	MIMAT0002177
uc003hvo.1	MIMAT0002177
uc003iec.3	MIMAT0002177
uc003jeq.2	MIMAT0002177
uc003job.2	MIMAT0002177
uc003ovp.2	MIMAT0002177
uc003tct.2	MIMAT0002177
uc003uaj.2	MIMAT0002177
uc003utk.2	MIMAT0002177
uc003xos.2	MIMAT0002177
uc003zwd.2	MIMAT0002177
uc004aru.3	MIMAT0002177
uc004cvb.2	MIMAT0002177
uc010ijr.1	MIMAT0002177
uc010mgc.2	MIMAT0002177
uc010qii.1	MIMAT0002177
uc010zjt.1	MIMAT0002177
uc001mok.3	REACT_1046
uc001mvt.2	REACT_1046
uc001ygy.1	REACT_1046
uc003vet.2	REACT_1046
uc001gag.2	REACT_1046
uc010sqm.1	REACT_1046
uc001ecy.2	REACT_1046
uc003bac.2	REACT_1046
uc001ygy.1	REACT_11045
uc002fcq.2	REACT_11045
uc002ibr.2	REACT_11045
uc002lql.2	REACT_11045
uc003thy.2	REACT_11045
uc004enp.1	REACT_11045
uc001bzg.1	REACT_11045
uc010pda.1	REACT_11045
uc002hhm.2	REACT_11045
uc002jfy.2	REACT_11045
uc002ryl.2	REACT_11045
uc002wen.3	REACT_11045
uc003thz.1	REACT_11045
uc010cta.1	REACT_11045
uc001ykn.2	REACT_11045
uc002ubu.2	REACT_11045
uc001oyk.2	REACT_11052
uc001ygy.1	REACT_11052
uc002ktj.1	REACT_11052
uc002sgp.2	REACT_11052
uc001wuq.2	REACT_11052
uc001ebb.2	REACT_11052
uc001dbe.1	REACT_11061
uc001fmh.1	REACT_11061
uc001rgq.1	REACT_11061
uc001ygy.1	REACT_11061
uc002lql.2	REACT_11061
uc002nia.1	REACT_11061
uc002tgv.1	REACT_11061
uc002voh.3	REACT_11061
uc002zrv.2	REACT_11061
uc003fgs.2	REACT_11061
uc003iwi.2	REACT_11061
uc004bqa.2	REACT_11061
uc001ety.1	REACT_11061
uc002bct.1	REACT_11061
uc002onf.2	REACT_11061
uc003wco.2	REACT_11061
uc001old.2	REACT_11061
uc002ryl.2	REACT_11061
uc002lis.2	REACT_11061
uc001wxt.2	REACT_11061
uc003jff.2	REACT_11061
uc003ols.2	REACT_11061
uc004dtg.2	REACT_11061
uc004eki.2	REACT_11061
uc004ekj.1	REACT_11061
uc002rfs.3	REACT_11061
uc001ygy.1	REACT_11184
uc002lql.2	REACT_11184
uc010pnq.1	REACT_11184
uc001qol.2	REACT_11184
uc001nvb.2	REACT_12472
uc001ygy.1	REACT_12472
uc003ovp.2	REACT_12472
uc001sdv.2	REACT_12472
uc002tpj.2	REACT_12472
uc003aul.2	REACT_12472
uc010gxi.2	REACT_12472
uc001nva.2	REACT_12472
uc003foj.1	REACT_12472
uc001chs.2	REACT_125
uc001gpr.2	REACT_125
uc001nvb.2	REACT_125
uc001tyi.2	REACT_125
uc001yah.1	REACT_125
uc001yfo.2	REACT_125
uc001ygy.1	REACT_125
uc002ktj.1	REACT_125
uc002lpp.2	REACT_125
uc002lql.2	REACT_125
uc002sgp.2	REACT_125
uc003sxr.3	REACT_125
uc004fae.1	REACT_125
uc009znj.1	REACT_125
uc001jas.2	REACT_125
uc001sdg.1	REACT_125
uc002ihn.2	REACT_125
uc002oqb.3	REACT_125
uc002svv.1	REACT_125
uc002tpj.2	REACT_125
uc003aul.2	REACT_125
uc003zcj.2	REACT_125
uc004dsg.2	REACT_125
uc010gxi.2	REACT_125
uc002ebf.2	REACT_125
uc001joo.2	REACT_125
uc001muh.2	REACT_125
uc001nva.2	REACT_125
uc003bab.2	REACT_125
uc003hmm.1	REACT_125
uc010ijr.1	REACT_125
uc011cea.1	REACT_125
uc011mwf.1	REACT_125
uc003gdi.1	REACT_125
uc002jsv.2	REACT_125
uc002qzo.1	REACT_125
uc002xxl.1	REACT_125
uc003nxg.2	REACT_125
uc004egh.2	REACT_125
uc003foj.1	REACT_125
uc001lhp.2	REACT_13
uc001ygy.1	REACT_13
uc002fcq.2	REACT_13
uc002fkm.2	REACT_13
uc002ibr.2	REACT_13
uc002lql.2	REACT_13
uc003thy.2	REACT_13
uc003vet.2	REACT_13
uc003yky.2	REACT_13
uc004enp.1	REACT_13
uc001bzg.1	REACT_13
uc002exp.2	REACT_13
uc004dag.2	REACT_13
uc010pda.1	REACT_13
uc010yqa.1	REACT_13
uc001uxn.2	REACT_13
uc002hhm.2	REACT_13
uc002jfy.2	REACT_13
uc002wen.3	REACT_13
uc003szi.2	REACT_13
uc003thz.1	REACT_13
uc010cta.1	REACT_13
uc001kpr.2	REACT_13
uc002jvb.3	REACT_13
uc002rao.1	REACT_13
uc002ubu.2	REACT_13
uc011chb.1	REACT_13
uc001rpc.2	REACT_13
uc002eof.1	REACT_13
uc001ygy.1	REACT_13635
uc002fcq.2	REACT_13635
uc002ibr.2	REACT_13635
uc002lql.2	REACT_13635
uc003thy.2	REACT_13635
uc004enp.1	REACT_13635
uc001bzg.1	REACT_13635
uc010pda.1	REACT_13635
uc002hhm.2	REACT_13635
uc002jfy.2	REACT_13635
uc002ryl.2	REACT_13635
uc002wen.3	REACT_13635
uc003thz.1	REACT_13635
uc010cta.1	REACT_13635
uc002ubu.2	REACT_13635
uc001knh.2	REACT_1505
uc001mvt.2	REACT_1505
uc001tdl.2	REACT_1505
uc001ygy.1	REACT_1505
uc002lql.2	REACT_1505
uc003vet.2	REACT_1505
uc004ecu.1	REACT_1505
uc009xvo.2	REACT_1505
uc010qwl.1	REACT_1505
uc010rhn.1	REACT_1505
uc001gag.2	REACT_1505
uc002hbp.2	REACT_1505
uc002nvh.1	REACT_1505
uc010sqm.1	REACT_1505
uc001igp.2	REACT_1505
uc002bbu.1	REACT_1505
uc002ioh.2	REACT_1505
uc002rsk.2	REACT_1505
uc002uhs.2	REACT_1505
uc003bac.2	REACT_1505
uc003jcy.2	REACT_1505
uc001iju.2	REACT_1505
uc001rsy.2	REACT_1505
uc001tyf.1	REACT_1505
uc002azi.3	REACT_1505
uc002mdp.1	REACT_1505
uc002nmu.1	REACT_1505
uc002nsd.2	REACT_1505
uc002rfs.3	REACT_1505
uc001dbe.1	REACT_152
uc001lhe.2	REACT_152
uc001vtw.2	REACT_152
uc001vtx.2	REACT_152
uc001ygy.1	REACT_152
uc001yur.3	REACT_152
uc002fcq.2	REACT_152
uc002fto.2	REACT_152
uc002gce.2	REACT_152
uc002ibr.2	REACT_152
uc002kri.2	REACT_152
uc002krr.2	REACT_152
uc002lql.2	REACT_152
uc002rah.2	REACT_152
uc002sbj.2	REACT_152
uc002ssh.2	REACT_152
uc002thi.2	REACT_152
uc002uwr.2	REACT_152
uc002wlp.2	REACT_152
uc002wyh.2	REACT_152
uc003kcp.2	REACT_152
uc003nda.2	REACT_152
uc003ozh.1	REACT_152
uc003thy.2	REACT_152
uc003yhc.2	REACT_152
uc004enp.1	REACT_152
uc010igz.1	REACT_152
uc010zqs.1	REACT_152
uc011kgj.1	REACT_152
uc001bzg.1	REACT_152
uc001ibu.1	REACT_152
uc001jjx.1	REACT_152
uc001jka.1	REACT_152
uc001jof.2	REACT_152
uc001kze.2	REACT_152
uc001okp.1	REACT_152
uc003anw.1	REACT_152
uc003avk.2	REACT_152
uc003nrl.2	REACT_152
uc003pdx.2	REACT_152
uc004dbm.2	REACT_152
uc004dsg.2	REACT_152
uc010pda.1	REACT_152
uc001bal.2	REACT_152
uc001fgb.2	REACT_152
uc001sit.3	REACT_152
uc002hhm.2	REACT_152
uc002jfy.2	REACT_152
uc002ryl.2	REACT_152
uc002wen.3	REACT_152
uc002wzu.3	REACT_152
uc003avp.1	REACT_152
uc003avq.1	REACT_152
uc003iec.3	REACT_152
uc003mae.3	REACT_152
uc003mvc.2	REACT_152
uc003qmz.2	REACT_152
uc003thz.1	REACT_152
uc003yod.2	REACT_152
uc010cta.1	REACT_152
uc010dka.1	REACT_152
uc001mhs.2	REACT_152
uc001mhu.2	REACT_152
uc001msc.2	REACT_152
uc001nsg.2	REACT_152
uc001uuz.2	REACT_152
uc001ykn.2	REACT_152
uc001ykv.3	REACT_152
uc002huj.1	REACT_152
uc002ubu.2	REACT_152
uc003idl.2	REACT_152
uc003xnx.2	REACT_152
uc004eaq.1	REACT_152
uc010bbt.1	REACT_152
uc001spv.2	REACT_152
uc001tym.2	REACT_152
uc001zkx.3	REACT_152
uc002dlz.1	REACT_152
uc002eeh.2	REACT_152
uc002erz.2	REACT_152
uc002wuv.1	REACT_152
uc003uaj.2	REACT_152
uc010qii.1	REACT_152
uc001lhe.2	REACT_1538
uc001ygy.1	REACT_1538
uc002fcq.2	REACT_1538
uc002fto.2	REACT_1538
uc002ibr.2	REACT_1538
uc002lql.2	REACT_1538
uc002ssh.2	REACT_1538
uc002thi.2	REACT_1538
uc002uwr.2	REACT_1538
uc003euy.1	REACT_1538
uc003thy.2	REACT_1538
uc003yhc.2	REACT_1538
uc004enp.1	REACT_1538
uc001bzg.1	REACT_1538
uc001okr.2	REACT_1538
uc003anw.1	REACT_1538
uc010pda.1	REACT_1538
uc001sit.3	REACT_1538
uc002hhm.2	REACT_1538
uc002jfy.2	REACT_1538
uc002ryl.2	REACT_1538
uc002wen.3	REACT_1538
uc002wzu.3	REACT_1538
uc003thz.1	REACT_1538
uc010cta.1	REACT_1538
uc001mhs.2	REACT_1538
uc001mhu.2	REACT_1538
uc001uuz.2	REACT_1538
uc002huj.1	REACT_1538
uc002ubu.2	REACT_1538
uc003idl.2	REACT_1538
uc001zkx.3	REACT_1538
uc002eeh.2	REACT_1538
uc003uaj.2	REACT_1538
uc010qii.1	REACT_1538
uc001knh.2	REACT_15380
uc001mvt.2	REACT_15380
uc001tdl.2	REACT_15380
uc001ygy.1	REACT_15380
uc002lql.2	REACT_15380
uc003fqi.2	REACT_15380
uc003jme.1	REACT_15380
uc003tqg.2	REACT_15380
uc003vet.2	REACT_15380
uc004bpn.2	REACT_15380
uc004ecu.1	REACT_15380
uc004ehj.1	REACT_15380
uc009xvo.2	REACT_15380
uc010rhn.1	REACT_15380
uc001gag.2	REACT_15380
uc001owk.1	REACT_15380
uc001wzv.2	REACT_15380
uc002hbp.2	REACT_15380
uc002nvh.1	REACT_15380
uc003fyr.2	REACT_15380
uc010sqm.1	REACT_15380
uc001soi.2	REACT_15380
uc001igp.2	REACT_15380
uc002bbu.1	REACT_15380
uc002ioh.2	REACT_15380
uc002rsk.2	REACT_15380
uc002ryl.2	REACT_15380
uc003bac.2	REACT_15380
uc003jcy.2	REACT_15380
uc003pvy.3	REACT_15380
uc001iju.2	REACT_15380
uc001tyf.1	REACT_15380
uc002azi.3	REACT_15380
uc002mdp.1	REACT_15380
uc002nmu.1	REACT_15380
uc002nsd.2	REACT_15380
uc002qxy.2	REACT_15380
uc002rau.2	REACT_15380
uc010mgc.2	REACT_15380
uc010zjt.1	REACT_15380
uc001nvb.2	REACT_1675
uc001ygy.1	REACT_1675
uc002ksl.1	REACT_1675
uc002tpj.2	REACT_1675
uc003aul.2	REACT_1675
uc010gxi.2	REACT_1675
uc001nva.2	REACT_1675
uc002pbj.2	REACT_1675
uc003foj.1	REACT_1675
uc001rgq.1	REACT_16888
uc001ygy.1	REACT_16888
uc002lql.2	REACT_16888
uc002nia.1	REACT_16888
uc002tdi.2	REACT_16888
uc002uqk.2	REACT_16888
uc002usk.2	REACT_16888
uc003qwt.2	REACT_16888
uc003sis.2	REACT_16888
uc003ung.1	REACT_16888
uc002iqm.2	REACT_16888
uc002uqj.1	REACT_16888
uc002ztf.2	REACT_16888
uc004cfe.2	REACT_16888
uc003xos.2	REACT_16888
uc001iaj.2	REACT_1698
uc001ygy.1	REACT_1698
uc002lql.2	REACT_1698
uc002rah.2	REACT_1698
uc002sjx.2	REACT_1698
uc003hbr.2	REACT_1698
uc003tdk.2	REACT_1698
uc001cgk.3	REACT_1698
uc002cgz.2	REACT_1698
uc002cha.2	REACT_1698
uc002gkr.2	REACT_1698
uc002gks.2	REACT_1698
uc002juw.2	REACT_1698
uc002ioh.2	REACT_1698
uc002rnv.1	REACT_1698
uc002xmj.2	REACT_1698
uc003ehl.3	REACT_1698
uc003xih.1	REACT_1698
uc010dka.1	REACT_1698
uc001iju.2	REACT_1698
uc001ufm.2	REACT_17015
uc001ygy.1	REACT_17015
uc002lql.2	REACT_17015
uc002xwx.2	REACT_17015
uc003fhd.2	REACT_17015
uc003fwx.3	REACT_17015
uc003jeq.2	REACT_17015
uc003jme.1	REACT_17015
uc004ehj.1	REACT_17015
uc011btx.1	REACT_17015
uc011lhz.1	REACT_17015
uc001owk.1	REACT_17015
uc002ghp.1	REACT_17015
uc002rkf.1	REACT_17015
uc002xaf.2	REACT_17015
uc003fyr.2	REACT_17015
uc004fnc.2	REACT_17015
uc010dxa.2	REACT_17015
uc002mum.1	REACT_17015
uc002ryl.2	REACT_17015
uc003mvc.2	REACT_17015
uc011cea.1	REACT_17015
uc004dbc.2	REACT_17015
uc001svb.1	REACT_17015
uc002qxy.2	REACT_17015
uc003smb.2	REACT_17015
uc010zpy.1	REACT_17015
uc001ntn.1	REACT_17015
uc002xoh.1	REACT_17015
uc003zwd.2	REACT_17015
uc010mgc.2	REACT_17015
uc001ygy.1	REACT_1762
uc002lql.2	REACT_1762
uc003jme.1	REACT_1762
uc004ehj.1	REACT_1762
uc011lhz.1	REACT_1762
uc001owk.1	REACT_1762
uc002ghp.1	REACT_1762
uc002xaf.2	REACT_1762
uc003fyr.2	REACT_1762
uc010dxa.2	REACT_1762
uc002ryl.2	REACT_1762
uc011cea.1	REACT_1762
uc004dbc.2	REACT_1762
uc002qxy.2	REACT_1762
uc003smb.2	REACT_1762
uc010mgc.2	REACT_1762
uc001ibn.2	REACT_1788
uc001jkf.2	REACT_1788
uc001nvb.2	REACT_1788
uc001tyi.2	REACT_1788
uc001urq.2	REACT_1788
uc001yah.1	REACT_1788
uc001yfo.2	REACT_1788
uc001ygy.1	REACT_1788
uc002lql.2	REACT_1788
uc002ybs.2	REACT_1788
uc003edz.3	REACT_1788
uc003xig.2	REACT_1788
uc001jzn.2	REACT_1788
uc001kwv.2	REACT_1788
uc002dkj.1	REACT_1788
uc002ksl.1	REACT_1788
uc002tpj.2	REACT_1788
uc003aul.2	REACT_1788
uc003xkk.2	REACT_1788
uc003zcj.2	REACT_1788
uc010exc.2	REACT_1788
uc010gxi.2	REACT_1788
uc001muh.2	REACT_1788
uc001nva.2	REACT_1788
uc002pbj.2	REACT_1788
uc003ojw.1	REACT_1788
uc002utt.3	REACT_1788
uc001wao.2	REACT_1788
uc002agg.2	REACT_1788
uc002jsv.2	REACT_1788
uc002qzo.1	REACT_1788
uc002rjw.1	REACT_1788
uc002xxl.1	REACT_1788
uc004egh.2	REACT_1788
uc003foj.1	REACT_1788
uc003utk.2	REACT_1788
uc001rgq.1	REACT_18266
uc001ygy.1	REACT_18266
uc002lql.2	REACT_18266
uc002tdi.2	REACT_18266
uc002uqk.2	REACT_18266
uc002wky.2	REACT_18266
uc003ext.1	REACT_18266
uc003exu.1	REACT_18266
uc003kcp.2	REACT_18266
uc003ung.1	REACT_18266
uc001oyh.3	REACT_18266
uc001oyi.1	REACT_18266
uc002iqm.2	REACT_18266
uc002uqj.1	REACT_18266
uc003fwy.3	REACT_18266
uc003uac.1	REACT_18266
uc003ejg.2	REACT_18266
uc004cfe.2	REACT_18266
uc001wxt.2	REACT_18266
uc001ykv.3	REACT_18266
uc002hhn.2	REACT_18266
uc001svv.2	REACT_20605
uc001svw.1	REACT_20605
uc001ygy.1	REACT_20605
uc002aym.2	REACT_20605
uc002lql.2	REACT_20605
uc003job.2	REACT_20605
uc010mly.1	REACT_20605
uc002ghp.1	REACT_20605
uc002taw.3	REACT_20605
uc011cea.1	REACT_20605
uc001kni.2	REACT_20605
uc001uwc.2	REACT_20605
uc003nxg.2	REACT_20605
uc003xkw.2	REACT_20605
uc003tct.2	REACT_20605
uc001fxo.2	REACT_20676
uc001ygy.1	REACT_20676
uc002lql.2	REACT_20676
uc003fgs.2	REACT_20676
uc003pdc.3	REACT_20676
uc010fqm.1	REACT_20676
uc001san.2	REACT_20676
uc002ewg.1	REACT_20676
uc003fsh.2	REACT_20676
uc001gqa.2	REACT_20676
uc001pwv.2	REACT_20676
uc009wtt.2	REACT_20676
uc001axe.1	REACT_20676
uc001nvb.2	REACT_216
uc001tkg.2	REACT_216
uc001ygy.1	REACT_216
uc002fto.2	REACT_216
uc002lql.2	REACT_216
uc002wlp.2	REACT_216
uc003euy.1	REACT_216
uc003kcp.2	REACT_216
uc010zqs.1	REACT_216
uc001gxx.3	REACT_216
uc001okp.1	REACT_216
uc001sfe.1	REACT_216
uc002tpj.2	REACT_216
uc003aul.2	REACT_216
uc003bsh.2	REACT_216
uc003nrg.3	REACT_216
uc004avh.2	REACT_216
uc010gxi.2	REACT_216
uc001nva.2	REACT_216
uc001peu.2	REACT_216
uc002pbj.2	REACT_216
uc002ryl.2	REACT_216
uc003oko.1	REACT_216
uc010hcw.1	REACT_216
uc001dak.1	REACT_216
uc001mql.1	REACT_216
uc001nsg.2	REACT_216
uc001uub.1	REACT_216
uc001uuz.2	REACT_216
uc003foj.1	REACT_216
uc003uaj.2	REACT_216
uc001ygy.1	REACT_299
uc002lql.2	REACT_299
uc002wnw.2	REACT_299
uc001ety.1	REACT_299
uc003qxm.2	REACT_299
uc001ygy.1	REACT_383
uc002fcq.2	REACT_383
uc002fto.2	REACT_383
uc002ibr.2	REACT_383
uc002lql.2	REACT_383
uc002uwr.2	REACT_383
uc002wlp.2	REACT_383
uc003kcp.2	REACT_383
uc003thy.2	REACT_383
uc004enp.1	REACT_383
uc010zqs.1	REACT_383
uc001bzg.1	REACT_383
uc001jof.2	REACT_383
uc001okp.1	REACT_383
uc003anw.1	REACT_383
uc003pdx.2	REACT_383
uc004dbm.2	REACT_383
uc010pda.1	REACT_383
uc001sit.3	REACT_383
uc002hhm.2	REACT_383
uc002jfy.2	REACT_383
uc002ryl.2	REACT_383
uc002wen.3	REACT_383
uc002wzu.3	REACT_383
uc003iec.3	REACT_383
uc003thz.1	REACT_383
uc010cta.1	REACT_383
uc001nsg.2	REACT_383
uc001uuz.2	REACT_383
uc002huj.1	REACT_383
uc002ubu.2	REACT_383
uc003xnx.2	REACT_383
uc002eeh.2	REACT_383
uc002wuv.1	REACT_383
uc003uaj.2	REACT_383
uc001knh.2	REACT_474
uc001mok.3	REACT_474
uc001mvt.2	REACT_474
uc001ygy.1	REACT_474
uc002lql.2	REACT_474
uc002ste.2	REACT_474
uc002uhh.2	REACT_474
uc003vet.2	REACT_474
uc009xvo.2	REACT_474
uc010qwl.1	REACT_474
uc002dzk.1	REACT_474
uc002hbp.2	REACT_474
uc002nvh.1	REACT_474
uc001ecy.2	REACT_474
uc001igp.2	REACT_474
uc002plp.2	REACT_474
uc001kpr.2	REACT_474
uc001wyu.2	REACT_474
uc002scj.1	REACT_474
uc001wyw.3	REACT_474
uc002eof.1	REACT_474
uc002vdn.2	REACT_474
uc004cvb.2	REACT_474
uc001rgq.1	REACT_498
uc001ygy.1	REACT_498
uc002ixy.2	REACT_498
uc002lql.2	REACT_498
uc002nia.1	REACT_498
uc002voh.3	REACT_498
uc002onf.2	REACT_498
uc011cea.1	REACT_498
uc001ygy.1	REACT_578
uc002fcq.2	REACT_578
uc002ibr.2	REACT_578
uc002ilt.1	REACT_578
uc002kwu.3	REACT_578
uc002lql.2	REACT_578
uc002sei.1	REACT_578
uc002tgv.1	REACT_578
uc003iwi.2	REACT_578
uc003mxp.1	REACT_578
uc003thy.2	REACT_578
uc004enp.1	REACT_578
uc001bzg.1	REACT_578
uc002ewg.1	REACT_578
uc003fwy.3	REACT_578
uc003kud.1	REACT_578
uc010pda.1	REACT_578
uc002hhm.2	REACT_578
uc002jfy.2	REACT_578
uc002ryl.2	REACT_578
uc002wen.3	REACT_578
uc003oes.2	REACT_578
uc003thz.1	REACT_578
uc010cta.1	REACT_578
uc002lic.2	REACT_578
uc002ubu.2	REACT_578
uc003efe.2	REACT_578
uc010gmw.1	REACT_578
uc001tym.2	REACT_578
uc001chs.2	REACT_6167
uc001gpr.2	REACT_6167
uc001nvb.2	REACT_6167
uc001tyi.2	REACT_6167
uc001ygy.1	REACT_6167
uc002ilt.1	REACT_6167
uc002ktj.1	REACT_6167
uc002lpp.2	REACT_6167
uc002lql.2	REACT_6167
uc002sbj.2	REACT_6167
uc002sgp.2	REACT_6167
uc003jme.1	REACT_6167
uc003sxr.3	REACT_6167
uc004ehj.1	REACT_6167
uc004fae.1	REACT_6167
uc009znj.1	REACT_6167
uc001jas.2	REACT_6167
uc001owk.1	REACT_6167
uc001sdg.1	REACT_6167
uc002oqb.3	REACT_6167
uc002tpj.2	REACT_6167
uc003aul.2	REACT_6167
uc003fyr.2	REACT_6167
uc003uqj.2	REACT_6167
uc004dsg.2	REACT_6167
uc010fac.2	REACT_6167
uc010gxi.2	REACT_6167
uc002ebf.2	REACT_6167
uc001joo.2	REACT_6167
uc001nva.2	REACT_6167
uc002ryl.2	REACT_6167
uc003hmm.1	REACT_6167
uc010ijr.1	REACT_6167
uc011mwf.1	REACT_6167
uc002jsv.2	REACT_6167
uc002qxy.2	REACT_6167
uc003efe.2	REACT_6167
uc003foj.1	REACT_6167
uc010mgc.2	REACT_6167
uc001nvb.2	REACT_6185
uc001ygy.1	REACT_6185
uc002fcq.2	REACT_6185
uc002ibr.2	REACT_6185
uc002ilt.1	REACT_6185
uc002krr.2	REACT_6185
uc002lql.2	REACT_6185
uc002sbj.2	REACT_6185
uc002ybs.2	REACT_6185
uc003edz.3	REACT_6185
uc003svu.2	REACT_6185
uc003thy.2	REACT_6185
uc003tlw.2	REACT_6185
uc003xig.2	REACT_6185
uc004bws.1	REACT_6185
uc004enp.1	REACT_6185
uc010kyl.2	REACT_6185
uc001bzg.1	REACT_6185
uc001kwv.2	REACT_6185
uc002ksl.1	REACT_6185
uc002tpj.2	REACT_6185
uc003aul.2	REACT_6185
uc003fwy.3	REACT_6185
uc003twj.2	REACT_6185
uc003uxv.3	REACT_6185
uc010gxi.2	REACT_6185
uc010pda.1	REACT_6185
uc011dsp.1	REACT_6185
uc001ogp.2	REACT_6185
uc001nva.2	REACT_6185
uc002hhm.2	REACT_6185
uc002jfy.2	REACT_6185
uc002pbj.2	REACT_6185
uc002ryl.2	REACT_6185
uc002wen.3	REACT_6185
uc003ojw.1	REACT_6185
uc003qmz.2	REACT_6185
uc003thz.1	REACT_6185
uc010cta.1	REACT_6185
uc010git.1	REACT_6185
uc001wao.2	REACT_6185
uc002agg.2	REACT_6185
uc002ubu.2	REACT_6185
uc003bxv.1	REACT_6185
uc003efe.2	REACT_6185
uc003vsx.2	REACT_6185
uc003foj.1	REACT_6185
uc003utk.2	REACT_6185
uc001lhe.2	REACT_6850
uc001ygy.1	REACT_6850
uc002fcq.2	REACT_6850
uc002ibr.2	REACT_6850
uc002lql.2	REACT_6850
uc002ssh.2	REACT_6850
uc002thi.2	REACT_6850
uc003thy.2	REACT_6850
uc004enp.1	REACT_6850
uc001bzg.1	REACT_6850
uc010pda.1	REACT_6850
uc002hhm.2	REACT_6850
uc002jfy.2	REACT_6850
uc002ryl.2	REACT_6850
uc002wen.3	REACT_6850
uc003iec.3	REACT_6850
uc003thz.1	REACT_6850
uc010cta.1	REACT_6850
uc002ubu.2	REACT_6850
uc003idl.2	REACT_6850
uc001zkx.3	REACT_6850
uc010qii.1	REACT_6850
uc001chs.2	REACT_71
uc001gpr.2	REACT_71
uc001nvb.2	REACT_71
uc001ozi.2	REACT_71
uc001tyi.2	REACT_71
uc001ufm.2	REACT_71
uc001uqr.1	REACT_71
uc001xmf.2	REACT_71
uc001yah.1	REACT_71
uc001yfo.2	REACT_71
uc001ygy.1	REACT_71
uc002ktj.1	REACT_71
uc002lpp.2	REACT_71
uc002lql.2	REACT_71
uc002rkp.2	REACT_71
uc002sgp.2	REACT_71
uc002uuq.2	REACT_71
uc002ybs.2	REACT_71
uc003edz.3	REACT_71
uc003jme.1	REACT_71
uc003ork.2	REACT_71
uc003sxr.3	REACT_71
uc003xig.2	REACT_71
uc004dex.3	REACT_71
uc004ehj.1	REACT_71
uc004fae.1	REACT_71
uc009znj.1	REACT_71
uc011lhz.1	REACT_71
uc001cxy.2	REACT_71
uc001gjh.1	REACT_71
uc001jas.2	REACT_71
uc001kwv.2	REACT_71
uc001owk.1	REACT_71
uc001sdg.1	REACT_71
uc002ghp.1	REACT_71
uc002ihn.2	REACT_71
uc002ksl.1	REACT_71
uc002oqb.3	REACT_71
uc002rkf.1	REACT_71
uc002svv.1	REACT_71
uc002tpj.2	REACT_71
uc002xaf.2	REACT_71
uc003aul.2	REACT_71
uc003fyr.2	REACT_71
uc003jdo.2	REACT_71
uc003zcj.2	REACT_71
uc004dsg.2	REACT_71
uc010dxa.2	REACT_71
uc010gxi.2	REACT_71
uc002ebf.2	REACT_71
uc001joo.2	REACT_71
uc001muh.2	REACT_71
uc001nva.2	REACT_71
uc002nly.2	REACT_71
uc002pbj.2	REACT_71
uc002ryl.2	REACT_71
uc003bab.2	REACT_71
uc003hmm.1	REACT_71
uc003ojw.1	REACT_71
uc003spo.2	REACT_71
uc010ijr.1	REACT_71
uc011cea.1	REACT_71
uc011mwf.1	REACT_71
uc003gdi.1	REACT_71
uc004dbc.2	REACT_71
uc001bvy.1	REACT_71
uc001wao.2	REACT_71
uc002agg.2	REACT_71
uc002jsv.2	REACT_71
uc002qxy.2	REACT_71
uc002qzo.1	REACT_71
uc002tux.1	REACT_71
uc002xxl.1	REACT_71
uc003nxg.2	REACT_71
uc003smb.2	REACT_71
uc004aru.3	REACT_71
uc004egh.2	REACT_71
uc001ntn.1	REACT_71
uc003foj.1	REACT_71
uc003utk.2	REACT_71
uc010mgc.2	REACT_71
uc001ygy.1	REACT_7970
uc002fto.2	REACT_7970
uc002lql.2	REACT_7970
uc002wlp.2	REACT_7970
uc003kcp.2	REACT_7970
uc010zqs.1	REACT_7970
uc001jof.2	REACT_7970
uc001okp.1	REACT_7970
uc003pdx.2	REACT_7970
uc004dbm.2	REACT_7970
uc001nsg.2	REACT_7970
uc001uuz.2	REACT_7970
uc003hvn.1	REACT_7970
uc003hvo.1	REACT_7970
uc003uaj.2	REACT_7970
uc001lhe.2	REACT_8017
uc001ygy.1	REACT_8017
uc002ssh.2	REACT_8017
uc002thi.2	REACT_8017
uc002ryl.2	REACT_8017
uc003idl.2	REACT_8017
uc001zkx.3	REACT_8017
uc001ygy.1	REACT_9035
uc002fcq.2	REACT_9035
uc002ibr.2	REACT_9035
uc002lql.2	REACT_9035
uc002ssh.2	REACT_9035
uc002thi.2	REACT_9035
uc003thy.2	REACT_9035
uc004enp.1	REACT_9035
uc001bzg.1	REACT_9035
uc010pda.1	REACT_9035
uc002hhm.2	REACT_9035
uc002jfy.2	REACT_9035
uc002ryl.2	REACT_9035
uc002wen.3	REACT_9035
uc003thz.1	REACT_9035
uc010cta.1	REACT_9035
uc002ubu.2	REACT_9035
uc001ygy.1	h_atrbrcaPathway
uc002lql.2	h_atrbrcaPathway
uc003euy.1	h_atrbrcaPathway
uc001okr.2	h_atrbrcaPathway
uc004avh.2	h_atrbrcaPathway
uc001peu.2	h_atrbrcaPathway
uc003oko.1	h_atrbrcaPathway
uc010hcw.1	h_atrbrcaPathway
uc001mql.1	h_atrbrcaPathway
uc001uub.1	h_atrbrcaPathway
uc001yah.1	h_cpsfPathway
uc001ygy.1	h_cpsfPathway
uc003uqj.2	h_cpsfPathway
uc003zcj.2	h_cpsfPathway
uc001muh.2	h_cpsfPathway
uc002qzo.1	h_cpsfPathway
uc002xxl.1	h_cpsfPathway
uc004egh.2	h_cpsfPathway
uc001ygy.1	h_eif2Pathway
uc002lql.2	h_eif2Pathway
uc002xaf.2	h_eif2Pathway
uc010fac.2	h_eif2Pathway
uc004dbc.2	h_eif2Pathway
uc001mok.3	h_hifPathway
uc001ygy.1	h_hifPathway
uc002lql.2	h_hifPathway
uc003owk.2	h_hifPathway
uc003xun.2	h_hifPathway
uc001xfq.2	h_hifPathway
uc001ykv.3	h_hifPathway
uc001ygy.1	h_igf1mtorpathway
uc002ixy.2	h_igf1mtorpathway
uc002lql.2	h_igf1mtorpathway
uc002xaf.2	h_igf1mtorpathway
uc011cea.1	h_igf1mtorpathway
uc004dbc.2	h_igf1mtorpathway
uc001ygy.1	h_mcmPathway
uc002lql.2	h_mcmPathway
uc002uwr.2	h_mcmPathway
uc003anw.1	h_mcmPathway
uc001sit.3	h_mcmPathway
uc002wzu.3	h_mcmPathway
uc002huj.1	h_mcmPathway
uc002eeh.2	h_mcmPathway
uc001ygy.1	h_p53hypoxiaPathway
uc002fto.2	h_p53hypoxiaPathway
uc002lql.2	h_p53hypoxiaPathway
uc003nxk.2	h_p53hypoxiaPathway
uc001xfq.2	h_p53hypoxiaPathway
uc002exp.2	h_p53hypoxiaPathway
uc001ykv.3	h_p53hypoxiaPathway
uc001pbp.2	h_prc2Pathway
uc001pbq.2	h_prc2Pathway
uc001ygy.1	h_prc2Pathway
uc002hfp.2	h_prc2Pathway
uc011kui.1	h_prc2Pathway
uc010nez.2	h_prc2Pathway
uc001ygy.1	h_vegfPathway
uc002lql.2	h_vegfPathway
uc003owk.2	h_vegfPathway
uc001xfq.2	h_vegfPathway
uc002rkf.1	h_vegfPathway
uc002xaf.2	h_vegfPathway
uc004dbc.2	h_vegfPathway
