# Supplementary material for: TDP-43 regulates cancer-associated microRNAs
Source: Protein Cell. 2017 Sep 26;9(10):848–66. doi: 10.1007/s13238-017-0480-9 (PMC6160384; doi:10.1007/s13238-017-0480-9)
Supplement: Supplementary file 13 — Supplementary material 13 (XLS 85 kb) [file 13238_2017_480_MOESM13_ESM.xls]

## Sheet: LungCancer
Supplemental Table 13. Prognostic miRNA Regulated By TDP-43
miRNA	OfficialSymbol	ID	Reference
hsa-let-7a	hsa-let-7a-5p	MIMAT0000062	Takamizawa, J., Konishi, H., Yanagisawa, K., Tomida, S., Osada, H., Endoh, H., Harano, T., Yatabe, Y., Nagino, M., Nimura, Y., et al. (2004). Reduced expression of the let-7 microRNAs in human lung cancers in association with shortened postoperative survival. Cancer Res 64, 3753-3756.
hsa-let-7b	hsa-let-7b-5p	MIMAT0000063	Yanaihara, N., Caplen, N., Bowman, E., Seike, M., Kumamoto, K., Yi, M., Stephens, R.M., Okamoto, A., Yokota, J., Tanaka, T., et al. (2006). Unique microRNA molecular profiles in lung cancer diagnosis and prognosis. Cancer Cell 9, 189-198.
hsa-let-7e	hsa-let-7e-5p	MIMAT0000066	Landi, M.T., Zhao, Y., Rotunno, M., Koshiol, J., Liu, H., Bergen, A.W., Rubagotti, M., Goldstein, A.M., Linnoila, I., Marincola, F.M., et al. (2010). MicroRNA expression differentiates histology and predicts survival of lung cancer. Clin Cancer Res 16, 430-441.
hsa-miR-130a	hsa-miR-130a-3p	MIMAT0000425	Wang, X.C., Tian, L.L., Wu, H.L., Jiang, X.Y., Du, L.Q., Zhang, H., Wang, Y.Y., Wu, H.Y., Li, D.G., She, Y., et al. (2010). Expression of miRNA-130a in nonsmall cell lung cancer. Am J Med Sci 340, 385-388.
hsa-miR-143	hsa-miR-143-3p	MIMAT0000435	Gao, W., Yu, Y., Cao, H., Shen, H., Li, X., Pan, S., and Shu, Y. (2010). Deregulated expression of miR-21, miR-143 and miR-181a in non small cell lung cancer is related to clinicopathologic characteristics or patient prognosis. Biomed Pharmacother 64, 399-408.
hsa-miR-151	hsa-miR-151a-3p	MIMAT0000757	Wang, T., Lv, M., Shen, S., Zhou, S., Wang, P., Chen, Y., Liu, B., Yu, L., and Hou, Y. (2012). Cell-free microRNA expression profiles in malignant effusion associated with patient survival in non-small cell lung cancer. PLoS One 7, e43268.
hsa-miR-16	hsa-miR-16-5p	MIMAT0000069	Navarro, A., Diaz, T., Gallardo, E., Vinolas, N., Marrades, R.M., Gel, B., Campayo, M., Quera, A., Bandres, E., Garcia-Foncillas, J., et al. (2011). Prognostic implications of miR-16 expression levels in resected non-small-cell lung cancer. J Surg Oncol 103, 411-415.
hsa-miR-181a	hsa-miR-181a-5p	MIMAT0000256	Gao, W., Yu, Y., Cao, H., Shen, H., Li, X., Pan, S., and Shu, Y. (2010). Deregulated expression of miR-21, miR-143 and miR-181a in non small cell lung cancer is related to clinicopathologic characteristics or patient prognosis. Biomed Pharmacother 64, 399-408.
hsa-miR-191	hsa-miR-191-5p	MIMAT0000440	Landi, M.T., Zhao, Y., Rotunno, M., Koshiol, J., Liu, H., Bergen, A.W., Rubagotti, M., Goldstein, A.M., Linnoila, I., Marincola, F.M., et al. (2010). MicroRNA expression differentiates histology and predicts survival of lung cancer. Clin Cancer Res 16, 430-441.
hsa-miR-221	hsa-miR-221-3p	MIMAT0000278	Yu, S.L., Chen, H.Y., Chang, G.C., Chen, C.Y., Chen, H.W., Singh, S., Cheng, C.L., Yu, C.J., Lee, Y.C., Chen, H.S., et al. (2008). MicroRNA signature predicts survival and relapse in lung cancer. Cancer Cell 13, 48-57.
hsa-miR-25	hsa-miR-25-3p	MIMAT0000081	Landi, M.T., Zhao, Y., Rotunno, M., Koshiol, J., Liu, H., Bergen, A.W., Rubagotti, M., Goldstein, A.M., Linnoila, I., Marincola, F.M., et al. (2010). MicroRNA expression differentiates histology and predicts survival of lung cancer. Clin Cancer Res 16, 430-441.
hsa-miR-30d	hsa-miR-30d-5p	MIMAT0000245	Hu, Z., Chen, X., Zhao, Y., Tian, T., Jin, G., Shu, Y., Chen, Y., Xu, L., Zen, K., Zhang, C., et al. (2010). Serum microRNA signatures identified in a genome-wide serum microRNA expression profiling predict survival of non-small-cell lung cancer. J Clin Oncol 28, 1721-1726.
hsa-miR-31	hsa-miR-31-5p	MIMAT0000089	Tan, X., Qin, W., Zhang, L., Hang, J., Li, B., Zhang, C., Wan, J., Zhou, F., Shao, K., Sun, Y., et al. (2011). A 5-microRNA signature for lung squamous cell carcinoma diagnosis and hsa-miR-31 for prognosis. Clin Cancer Res 17, 6802-6811.
hsa-miR-374a	hsa-miR-374a-5p	MIMAT0000727	Vosa, U., Vooder, T., Kolde, R., Fischer, K., Valk, K., Tonisson, N., Roosipuu, R., Vilo, J., Metspalu, A., and Annilo, T. (2011). Identification of miR-374a as a prognostic marker for survival in patients with early-stage nonsmall cell lung cancer. Genes Chromosomes Cancer 50, 812-822.
hsa-miR-486	hsa-miR-486-5p	MIMAT0002177	Hu, Z., Chen, X., Zhao, Y., Tian, T., Jin, G., Shu, Y., Chen, Y., Xu, L., Zen, K., Zhang, C., et al. (2010). Serum microRNA signatures identified in a genome-wide serum microRNA expression profiling predict survival of non-small-cell lung cancer. J Clin Oncol 28, 1721-1726.
hsa-miR-708	hsa-miR-708-5p	MIMAT0004926	Jang, J.S., Jeon, H.S., Sun, Z., Aubry, M.C., Tang, H., Park, C.H., Rakhshan, F., Schultz, D.A., Kolbert, C.P., Lupu, R., et al. (2012). Increased miR-708 expression in NSCLC and its association with poor survival in lung adenocarcinoma from never smokers. Clin Cancer Res 18, 3658-3667.
hsa-miR-93	hsa-miR-93-5p	MIMAT0000093	Yanaihara, N., Caplen, N., Bowman, E., Seike, M., Kumamoto, K., Yi, M., Stephens, R.M., Okamoto, A., Yokota, J., Tanaka, T., et al. (2006). Unique microRNA molecular profiles in lung cancer diagnosis and prognosis. Cancer Cell 9, 189-198.

## Sheet: Glioblastoma
miRNA	OfficialSymbol	ID	Reference
hsa-miR-101	hsa-miR-101-3p	MIMAT0000099	Delfino, K.R., Serao, N.V., Southey, B.R., and Rodriguez-Zas, S.L. (2011). Therapy-, gender- and race-specific microRNA markers, target genes and networks related to glioblastoma recurrence and survival. Cancer Genomics Proteomics 8, 173-183.
hsa-miR-106b	hsa-miR-106b-5p	MIMAT0000680	Delfino, K.R., Serao, N.V., Southey, B.R., and Rodriguez-Zas, S.L. (2011). Therapy-, gender- and race-specific microRNA markers, target genes and networks related to glioblastoma recurrence and survival. Cancer Genomics Proteomics 8, 173-183.
hsa-miR-10a	hsa-miR-10a-5p	MIMAT0000253	Karsy, M., Arslan, E., and Moy, F. (2012). Current Progress on Understanding MicroRNAs in Glioblastoma Multiforme. Genes Cancer 3, 3-15.
hsa-miR-10b	hsa-miR-10b-5p	MIMAT0000254	Delfino, K.R., Serao, N.V., Southey, B.R., and Rodriguez-Zas, S.L. (2011). Therapy-, gender- and race-specific microRNA markers, target genes and networks related to glioblastoma recurrence and survival. Cancer Genomics Proteomics 8, 173-183.
hsa-miR-148a	hsa-miR-148a-3p	MIMAT0000243	Srinivasan, S., Patric, I.R., and Somasundaram, K. (2011). A ten-microRNA expression signature predicts survival in glioblastoma. PLoS One 6, e17438.
hsa-miR-17-5p	hsa-miR-17-5p	MIMAT0000070	Srinivasan, S., Patric, I.R., and Somasundaram, K. (2011). A ten-microRNA expression signature predicts survival in glioblastoma. PLoS One 6, e17438.
hsa-miR-181a	hsa-miR-181a-5p	MIMAT0000256	Karsy, M., Arslan, E., and Moy, F. (2012). Current Progress on Understanding MicroRNAs in Glioblastoma Multiforme. Genes Cancer 3, 3-15.
hsa-miR-181c	hsa-miR-181c-5p	MIMAT0000258	Lakomy, R., Sana, J., Hankeova, S., Fadrus, P., Kren, L., Lzicarova, E., Svoboda, M., Dolezelova, H., Smrcka, M., Vyzula, R., et al. (2011). MiR-195, miR-196b, miR-181c, miR-21 expression levels and O-6-methylguanine-DNA methyltransferase methylation status are associated with clinical outcome in glioblastoma patients. Cancer Sci 102, 2186-2190.
hsa-miR-193a	hsa-miR-193a-3p	MIMAT0000459	Srinivasan, S., Patric, I.R., and Somasundaram, K. (2011). A ten-microRNA expression signature predicts survival in glioblastoma. PLoS One 6, e17438.
hsa-miR-195	hsa-miR-195-5p	MIMAT0000461	Lakomy, R., Sana, J., Hankeova, S., Fadrus, P., Kren, L., Lzicarova, E., Svoboda, M., Dolezelova, H., Smrcka, M., Vyzula, R., et al. (2011). MiR-195, miR-196b, miR-181c, miR-21 expression levels and O-6-methylguanine-DNA methyltransferase methylation status are associated with clinical outcome in glioblastoma patients. Cancer Sci 102, 2186-2190.
hsa-miR-196a	hsa-miR-196a-5p	MIMAT0000226	Guan, Y., Mizoguchi, M., Yoshimoto, K., Hata, N., Shono, T., Suzuki, S.O., Araki, Y., Kuga, D., Nakamizo, A., Amano, T., et al. (2010). MiRNA-196 is upregulated in glioblastoma but not in anaplastic astrocytoma and has prognostic significance. Clin Cancer Res 16, 4289-4297.
hsa-miR-196b	hsa-miR-196b-5p	MIMAT0001080	Guan, Y., Mizoguchi, M., Yoshimoto, K., Hata, N., Shono, T., Suzuki, S.O., Araki, Y., Kuga, D., Nakamizo, A., Amano, T., et al. (2010). MiRNA-196 is upregulated in glioblastoma but not in anaplastic astrocytoma and has prognostic significance. Clin Cancer Res 16, 4289-4297.
hsa-miR-20a	hsa-miR-20a-5p	MIMAT0000075	Srinivasan, S., Patric, I.R., and Somasundaram, K. (2011). A ten-microRNA expression signature predicts survival in glioblastoma. PLoS One 6, e17438.
hsa-miR-221	hsa-miR-221-3p	MIMAT0000278	Srinivasan, S., Patric, I.R., and Somasundaram, K. (2011). A ten-microRNA expression signature predicts survival in glioblastoma. PLoS One 6, e17438.
hsa-miR-31	hsa-miR-31-5p	MIMAT0000089	Srinivasan, S., Patric, I.R., and Somasundaram, K. (2011). A ten-microRNA expression signature predicts survival in glioblastoma. PLoS One 6, e17438.
hsa-miR-324-5p	hsa-miR-324-5p	MIMAT0000761	Delfino, K.R., Serao, N.V., Southey, B.R., and Rodriguez-Zas, S.L. (2011). Therapy-, gender- and race-specific microRNA markers, target genes and networks related to glioblastoma recurrence and survival. Cancer Genomics Proteomics 8, 173-183.
hsa-miR-486	hsa-miR-486-5p	MIMAT0002177	Delfino, K.R., Serao, N.V., Southey, B.R., and Rodriguez-Zas, S.L. (2011). Therapy-, gender- and race-specific microRNA markers, target genes and networks related to glioblastoma recurrence and survival. Cancer Genomics Proteomics 8, 173-183.
hsa-miR-9	hsa-miR-9-5p	MIMAT0000441	Ben-Hamo, R., and Efroni, S. (2011). Gene expression and network-based analysis reveals a novel role for hsa-miR-9 and drug control over the p38 network in glioblastoma multiforme progression. Genome Med 3, 77.

## Sheet: Cross-Validated
miRNA	miRBaseSymbol	miRBaseID	Sample	Cox coefficient	Wald test pvalue of Cox coef.	Logrank test pvalue
hsa-miR-148a	hsa-miR-148a-3p	MIMAT0000243	GBM	0.177075	8.823e-05	0.000198668
hsa-miR-17-5p	hsa-miR-17-5p	MIMAT0000070	GBM	-0.242397	0.000832535	0.00159395
hsa-miR-20a	hsa-miR-20a-5p	MIMAT0000075	GBM	-0.20565	0.00135113	0.000225863
hsa-miR-221	hsa-miR-221-3p	MIMAT0000278	GBM	0.263413	2.86972e-06	0.00120841
hsa-miR-31	hsa-miR-31-5p	MIMAT0000089	GBM	0.21387	0.00833627	0.048519
hsa-let-7b-5p	hsa-let-7b-5p	MIMAT0000063	LUAD	-2.71357e-05	0.0499205	0.0525488
hsa-miR-25-3p	hsa-miR-25-3p	MIMAT0000081	LUAD	3.74889e-05	0.0175499	0.724667
hsa-miR-31-5p	hsa-miR-31-5p	MIMAT0000089	LUAD	0.00558319	0.00267574	0.0192221
hsa-miR-93-5p	hsa-miR-93-5p	MIMAT0000093	LUAD	0.000103065	0.00956511	0.128257
