# Supplementary material for: TDP-43 regulates cancer-associated microRNAs
Source: Protein Cell. 2017 Sep 26;9(10):848–66. doi: 10.1007/s13238-017-0480-9 (PMC6160384; doi:10.1007/s13238-017-0480-9)
Supplement: Supplementary file 14 — Supplementary material 14 (XLS 41 kb) [file 13238_2017_480_MOESM14_ESM.xls]

## Sheet: SurvivalAnalysishsa-500a-3pTarg
Supplemental Table 14. Survival Analysis of miR-500a-3p Target Genes
mRNA	Gene	Target Prediction Method	Cox Reg. Coef.	Log-rank Test P-value	Function	Disease
NM_052956	ACSM1	PiTa	0.878699	0.0363248	Has medium-chain fatty acid:CoA ligase activity with broad substrate specificity (in vitro). Acts on acids from C(4) to C(11) and on the corresponding 3-hydroxy- and 2,3- or 3,4-unsaturated acids (in vitro). Functions as GTP-dependent lipoate-activating enzyme that generates the substrate for lipoyltransferase (By similarity).
NM_001204911	C16orf57	PiTa	0.046818	0.0379363
NM_001082533	CA10	miRanda,PiTa	0.547092	0.0307098	Does not have a catalytic activity.
NM_001082534	CA10	miRanda,PiTa	0.547092	0.0307098	Does not have a catalytic activity.
NM_020178	CA10	miRanda,PiTa	0.547092	0.0307098	Does not have a catalytic activity.
NM_005076	CNTN2	PiTa	1.16203	0.0189126	May play a role in the initial growth and guidance of axons. May be involved in cell adhesion.
NM_000091	COL4A3	PiTa	1.95701	0.0255193	Type IV collagen is the major structural component of glomerular basement membranes (GBM), forming a 'chicken-wire' meshwork together with laminins, proteoglycans and entactin/nidogen.; Tumstatin, a cleavage fragment corresponding to the collagen alpha 3(IV) NC1 domain, possesses both anti-angiogenic and anti-tumor cell activity; these two anti-tumor properties may be regulated via RGD-independen…	Note=Autoantibodies against the NC1 domain of alpha 3(IV) are found in Goodpasture syndrome, an autoimmune disease of lung and kidney.; Defects in COL4A3 are a cause of Alport syndrome autosomal recessive (APSAR) [MIM:203780]. APSAR is characterized by progressive glomerulonephritis, glomerular basement membrane defects, renal failure, sensorineural deafness and specific eye abnormalities (lentic…
NM_018947	CYCS	PiTa	0.296323	0.0370774	Electron carrier protein. The oxidized form of the cytochrome c heme group can accept an electron from the heme group of the cytochrome c1 subunit of cytochrome reductase. Cytochrome c then transfers this electron to the cytochrome oxidase complex, the final protein carrier in the mitochondrial electron-transport chain.; Plays a role in apoptosis. Suppression of the anti-apoptotic members or acti…	Defects in CYCS are the cause of thrombocytopenia type 4 (THC4) [MIM:612004]; also known as autosomal dominant thrombocytopenia type 4. Thrombocytopenia is the presence of relatively few platelets in blood. THC4 is a non-syndromic form of thrombocytopenia. Clinical manifestations of thrombocytopenia are absent or mild. THC4 may be caused by dysregulated platelet formation.
NM_017781	CYP2W1	PiTa	0.525764	0.017309
NM_001362	DIO3	PiTa	0.0291289	0.00878228	Responsible for the deiodination of T4 (3,5,3',5'-tetraiodothyronine) into RT3 (3,3',5'-triiodothyronine) and of T3 (3,5,3'-triiodothyronine) into T2 (3,3'-diiodothyronine). RT3 and T2 are inactive metabolites. May play a role in preventing premature exposure of developing fetal tissues to adult levels of thyroid hormones. Can regulate circulating fetal thyroid hormone concentrations throughout g…
NM_001974	EMR1	PiTa	0.310172	0.00586646	Could be involved in cell-cell interactions.
NM_024907	FBXO17	miRanda,PiTa	0.227228	0.0247506	Substrate-recognition component of the SCF (SKP1-CUL1-F-box protein)-type E3 ubiquitin ligase complex. Able to recognize and bind denatured glycoproteins, which are modified with complex-type oligosaccharides. Also recognizes sulfated glycans. Does not bind high-mannose glycoproteins.
NM_148169	FBXO17	miRanda,PiTa	0.227228	0.0247506	Substrate-recognition component of the SCF (SKP1-CUL1-F-box protein)-type E3 ubiquitin ligase complex. Able to recognize and bind denatured glycoproteins, which are modified with complex-type oligosaccharides. Also recognizes sulfated glycans. Does not bind high-mannose glycoproteins.
NM_024034	GDAP1L1	PiTa	1.50215	0.0410494
NM_052847	GNG7	miRanda,PiTa	0.566878	0.00538128	Guanine nucleotide-binding proteins (G proteins) are involved as a modulator or transducer in various transmembrane signaling systems. The beta and gamma chains are required for the GTPase activity, for replacement of GDP by GTP, and for G protein-effector interaction. Plays a role in the regulation of adenylyl cyclase signaling in certain regions of the brain. Plays a role in the formation or st…
NM_014987	IGSF9B	PiTa	1.66689	0.0361951
NM_000418	IL4R	miRanda	0.415445	0.00646853	Receptor for both interleukin 4 and interleukin 13. Couples to the JAK1/2/3-STAT6 pathway. The IL4 response is involved in promoting Th2 differentiation. The IL4/IL13 responses are involved in regulating IgE production and, chemokine and mucus production at sites of allergic inflammmation. In certain cell types, can signal through activation of insulin receptor substrates, IRS1/IRS2.; Soluble IL4…
NM_002309	LIF	miRanda,PiTa	0.317811	0.00611767	LIF has the capacity to induce terminal differentiation in leukemic cells. Its activities include the induction of hematopoietic differentiation in normal and myeloid leukemia cells, the induction of neuronal cell differentiation, and the stimulation of acute-phase protein synthesis in hepatocytes.
NM_022901	LRRC19	miRanda	4.24237	0.0084475
NM_001145938	MMP1	PiTa	0.13362	0.0270309	Cleaves collagens of types I, II, and III at one site in the helical domain. Also cleaves collagens of types VII and X. In case of HIV infection, interacts and cleaves the secreted viral Tat protein, leading to a decrease in neuronal Tat's mediated neurotoxicity.
NM_002421	MMP1	PiTa	0.13362	0.0270309	Cleaves collagens of types I, II, and III at one site in the helical domain. Also cleaves collagens of types VII and X. In case of HIV infection, interacts and cleaves the secreted viral Tat protein, leading to a decrease in neuronal Tat's mediated neurotoxicity.
NM_000603	NOS3	PiTa	0.115298	0.0213913	Produces nitric oxide (NO) which is implicated in vascular smooth muscle relaxation through a cGMP-mediated signal transduction pathway. NO mediates vascular endothelial growth factor (VEGF)-induced angiogenesis in coronary vessels and promotes blood clotting through the activation of platelets.; Isoform eNOS13C: Lacks eNOS activity, dominant-negative form that may downregulate eNOS activity by f…
NM_000909	NPY1R	PiTa	0.353146	0.0117206	Receptor for neuropeptide Y and peptide YY. The rank order of affinity of this receptor for pancreatic polypeptides is NPY > [Pro-34] PYY, PYY and [Leu-31, Pro-34] NPY > NPY (2-36) > [Ile-31, Gln-34] PP and PYY (3-36) > PP > NPY free acid.
NM_002581	PAPPA	miRanda	0.716267	0.0117625	Metalloproteinase which specifically cleaves IGFBP-4 and IGFBP-5, resulting in release of bound IGF. Cleavage of IGFBP-4 is dramatically enhanced by the presence of IGF, whereas cleavage of IGFBP-5 is slightly inhibited by the presence of IGF.
NM_020956	PRX	miRanda,PiTa	2.66219	0.0203661	Seems to be required for maintenance of peripheral nerve myelin sheath. May have a role in axon-glial interactions, possibly by interacting with the cytoplasmic domains of integral membrane proteins such as myelin-associated glycoprotein in the periaxonal regions of the Schwann cell plasma membrane. May have a role in the early phases of myelin deposition.	Defects in PRX are a cause of Dejerine-Sottas syndrome (DSS) [MIM:145900]; also known as Dejerine-Sottas neuropathy (DSN) or hereditary motor and sensory neuropathy III (HMSN3). DSS is a severe degenerating neuropathy of the demyelinating Charcot-Marie-Tooth disease category, with onset by age 2 years. DSS is characterized by motor and sensory neuropathy with very slow nerve conduction velocities…
NM_198715	PTGER3	PiTa	1.36167	0.0117687	Receptor for prostaglandin E2 (PGE2); the EP3 receptor may be involved in inhibition of gastric acid secretion, modulation of neurotransmitter release in central and peripheral neurons, inhibition of sodium and water reabsorption in kidney tubulus and contraction in uterine smooth muscle. The activity of this receptor can couple to both the inhibition of adenylate cyclase mediated by G-I proteins…
NM_000961	PTGIS	miRanda,PiTa	0.975593	0.0475295	Catalyzes the isomerization of prostaglandin H2 to prostacyclin (= prostaglandin I2).
NM_001145520	RAI14	miRanda	0.262255	0.0228153
NM_001145521	RAI14	miRanda	0.262255	0.0228153
NM_001145522	RAI14	miRanda	0.262255	0.0228153
NM_001145523	RAI14	miRanda	0.262255	0.0228153
NM_001145525	RAI14	miRanda	0.262255	0.0228153
NM_015577	RAI14	miRanda	0.262255	0.0228153
NM_001190411	RPH3AL	miRanda	0.277517	0.0385795	Rab GTPase effector involved in the late steps of regulated exocytosis, both in endocrine and exocrine cells (By similarity). Acts as a potential RAB3B effector protein in epithelial cells.
NM_001190412	RPH3AL	miRanda	0.277517	0.0385795	Rab GTPase effector involved in the late steps of regulated exocytosis, both in endocrine and exocrine cells (By similarity). Acts as a potential RAB3B effector protein in epithelial cells.
NM_001190413	RPH3AL	miRanda	0.277517	0.0385795	Rab GTPase effector involved in the late steps of regulated exocytosis, both in endocrine and exocrine cells (By similarity). Acts as a potential RAB3B effector protein in epithelial cells.
NM_006987	RPH3AL	miRanda	0.277517	0.0385795	Rab GTPase effector involved in the late steps of regulated exocytosis, both in endocrine and exocrine cells (By similarity). Acts as a potential RAB3B effector protein in epithelial cells.
NM_014752	SPCS2	PiTa	0.635824	0.042458	Component of the microsomal signal peptidase complex which removes signal peptides from nascent proteins as they are translocated into the lumen of the endoplasmic reticulum (By similarity).
NM_005876	SPEG	PiTa	0.977528	0.0460392	Isoform 3 may have a role in regulating the growth and differentiation of arterial smooth muscle cells.
NM_001204344	TNFSF15	miRanda,PiTa	0.252583	0.0345454	Receptor for TNFRSF25 and TNFRSF6B. Mediates activation of NF-kappa-B. Inhibits vascular endothelial growth and angiogenesis (in vitro). Promotes activation of caspases and apoptosis.
NM_005118	TNFSF15	miRanda,PiTa	0.252583	0.0345454	Receptor for TNFRSF25 and TNFRSF6B. Mediates activation of NF-kappa-B. Inhibits vascular endothelial growth and angiogenesis (in vitro). Promotes activation of caspases and apoptosis.
NM_001204869	WISP1	miRanda,PiTa	0.486488	0.0458332	Downstream regulator in the Wnt/Frizzled-signaling pathway. Associated with cell survival. Attenuates p53-mediated apoptosis in response to DNA damage through activation of AKT kinase. Up-regulates the anti-apoptotic Bcl-X(L) protein. Adheres to skin and melanoma fibroblasts. In vitro binding to skin fibroblasts occurs through the proteoglycans, decorin and biglycan.
NM_001204870	WISP1	miRanda,PiTa	0.486488	0.0458332	Downstream regulator in the Wnt/Frizzled-signaling pathway. Associated with cell survival. Attenuates p53-mediated apoptosis in response to DNA damage through activation of AKT kinase. Up-regulates the anti-apoptotic Bcl-X(L) protein. Adheres to skin and melanoma fibroblasts. In vitro binding to skin fibroblasts occurs through the proteoglycans, decorin and biglycan.
NM_003882	WISP1	miRanda,PiTa	0.486488	0.0458332	Downstream regulator in the Wnt/Frizzled-signaling pathway. Associated with cell survival. Attenuates p53-mediated apoptosis in response to DNA damage through activation of AKT kinase. Up-regulates the anti-apoptotic Bcl-X(L) protein. Adheres to skin and melanoma fibroblasts. In vitro binding to skin fibroblasts occurs through the proteoglycans, decorin and biglycan.
NM_080838	WISP1	miRanda,PiTa	0.486488	0.0458332	Downstream regulator in the Wnt/Frizzled-signaling pathway. Associated with cell survival. Attenuates p53-mediated apoptosis in response to DNA damage through activation of AKT kinase. Up-regulates the anti-apoptotic Bcl-X(L) protein. Adheres to skin and melanoma fibroblasts. In vitro binding to skin fibroblasts occurs through the proteoglycans, decorin and biglycan.
