# Supplementary material for: TDP-43 regulates cancer-associated microRNAs
Source: Protein Cell. 2017 Sep 26;9(10):848–66. doi: 10.1007/s13238-017-0480-9 (PMC6160384; doi:10.1007/s13238-017-0480-9)
Supplement: Supplementary file 15 — Supplementary material 15 (XLS 20 kb) [file 13238_2017_480_MOESM15_ESM.xls]

## Sheet: Sheet1
Supplemental Table 15. Primers
miRNA primers
let-7d-3p	CGCTATACGACCTGCTGCCTTTCTAA
let-7i-3p	CTGCGCAAGCTACTGCCTTGCT
miR-10a-5p	CCCTACCCTGTAGATCCGAATTTGTG
miR-15b-3p	GCCCGAATCATTATTTGCTGCTCTA
miR-16-5p	CCCTAGCAGCACGTAAATATTGGCG
miR-19b-3p	TGTGCAAATCCATGCAAAACTGAAA
has-miR-21-3p	GCAACACCAGTCGATGGGCTGT
mmu-miR-21-3p	CAACAGCAGTCGATGGGCTGTCT
miR-22-3p	CCCAAGCTGCCAGTTGAAGAACTGT
miR-27a-3p	GGGTTCACAGTGGCTAAGTTCCGC
miR-27b-3p	GCCGTTCACAGTGGCTAAGTTCTGC
miR-32-5p	GGGCCTATTGCACATTACTAAGTTGCA
miR-125b-1-3p	CACGGGTTAGGCTCTTGGGAGCTA
miR-130a-3p	CCCAGTGCAATGTTAAAAGGGCAT
miR-199a-5p	GCCCCAGTGTTCAGACTACCTGTTCA
miR-301a-3p	CCGCAGTGCAATAGTATTGTCAAAGC
miR-423-3p	CTCGGTCTGAGGCCCCTCAGTAAAA
miR-500a-3p	ATGCACCTGGGCAAGGATTCTGAAAAAA
miR-574-3p	ACGCTCATGCACACACCCACAAAA
U6	CGCAAGGATGACACGCAAATTCGT
mRNA primers
LIF-F	TGTTTCCAGTGCAGAACCAA
LIF-R	GCATCTGAGGTTTCCTCCAA
PAPPA-F	TCGGTCTGTCTTCAAGGAGAA
PAPPA-R	AGAGGTCTCCGGCAGTGAT
GAPDH-F	GTGAAGGTCGGAGTCAACG
GAPDH-R	TGAGGTCAATGAAGGGGTC
Actin-F	ATAGCACAGCCTGGATAGCAACGTAC
Actin-R	CACCTTCTACAATGAGCTGCGTGTG
